# Supplementary material for: PQ, a new program for phylogeny reconstruction
Source: BMC Bioinformatics. 2018 Oct 12;19:374. doi: 10.1186/s12859-018-2399-4 (PMC6186109; doi:10.1186/s12859-018-2399-4)
Supplement: Supplementary file 4 — Simulated data. The archive Simulated-data.tar.gz contains two folders called Alignments and Trees. Folder Alignments contains 500 simulated 15-sequence nucleotide alignments in fasta format. Folder Trees contains six subfolders, PQ, MP, ML, ME, QP and Reference with trees in Newick format reconstructed from the alignments with five methods and with reference trees used for simulations. Names of the tree files correspond to names of alignment files. (TAR 1860 kb) [file 12859_2018_2399_MOESM4_ESM.tar]

Archive with 3,508 entries (3,500 files):
- Alignments
- Alignments/272.fasta
- Alignments/118.fasta
- Alignments/163.fasta
- Alignments/396.fasta
- Alignments/331.fasta
- Alignments/433.fasta
- Alignments/64.fasta
- Alignments/471.fasta
- Alignments/305.fasta
- Alignments/175.fasta
- Alignments/490.fasta
- Alignments/158.fasta
- Alignments/476.fasta
- Alignments/132.fasta
- Alignments/194.fasta
- Alignments/480.fasta
- Alignments/253.fasta
- Alignments/191.fasta
- Alignments/109.fasta
- Alignments/235.fasta
- Alignments/425.fasta
- Alignments/346.fasta
- Alignments/285.fasta
- Alignments/482.fasta
- Alignments/87.fasta
- Alignments/381.fasta
- Alignments/36.fasta
- Alignments/106.fasta
- Alignments/292.fasta
- Alignments/336.fasta
- Alignments/420.fasta
- Alignments/461.fasta
- Alignments/65.fasta
- Alignments/291.fasta
- Alignments/1.fasta
- Alignments/380.fasta
- Alignments/417.fasta
- Alignments/71.fasta
- Alignments/181.fasta
- Alignments/210.fasta
- Alignments/412.fasta
- Alignments/50.fasta
- Alignments/123.fasta
- Alignments/368.fasta
- Alignments/431.fasta
- Alignments/18.fasta
- Alignments/321.fasta
- Alignments/259.fasta
- Alignments/247.fasta
- Alignments/92.fasta
- Alignments/231.fasta
- Alignments/424.fasta
- Alignments/187.fasta
- Alignments/213.fasta
- Alignments/177.fasta
- Alignments/254.fasta
- Alignments/28.fasta
- Alignments/328.fasta
- Alignments/401.fasta
- Alignments/488.fasta
- Alignments/34.fasta
- Alignments/54.fasta
- Alignments/370.fasta
- Alignments/400.fasta
- Alignments/142.fasta
- Alignments/25.fasta
- Alignments/391.fasta
- Alignments/453.fasta
- Alignments/178.fasta
- Alignments/102.fasta
- Alignments/56.fasta
- Alignments/39.fasta
- Alignments/410.fasta
- Alignments/232.fasta
- Alignments/395.fasta
- Alignments/357.fasta
- Alignments/13.fasta
- Alignments/169.fasta
- Alignments/287.fasta
- Alignments/73.fasta
- Alignments/241.fasta
- Alignments/43.fasta
- Alignments/107.fasta
- Alignments/164.fasta
- Alignments/271.fasta
- Alignments/17.fasta
- Alignments/230.fasta
- Alignments/147.fasta
- Alignments/166.fasta
- Alignments/19.fasta
- Alignments/442.fasta
- Alignments/197.fasta
- Alignments/223.fasta
- Alignments/46.fasta
- Alignments/483.fasta
- Alignments/3.fasta
- Alignments/124.fasta
- Alignments/224.fasta
- Alignments/20.fasta
- Alignments/111.fasta
- Alignments/278.fasta
- Alignments/51.fasta
- Alignments/146.fasta
- Alignments/217.fasta
- Alignments/295.fasta
- Alignments/12.fasta
- Alignments/444.fasta
- Alignments/426.fasta
- Alignments/239.fasta
- Alignments/240.fasta
- Alignments/148.fasta
- Alignments/62.fasta
- Alignments/276.fasta
- Alignments/29.fasta
- Alignments/452.fasta
- Alignments/372.fasta
- Alignments/156.fasta
- Alignments/145.fasta
- Alignments/344.fasta
- Alignments/8.fasta
- Alignments/251.fasta
- Alignments/77.fasta
- Alignments/44.fasta
- Alignments/436.fasta
- Alignments/76.fasta
- Alignments/101.fasta
- Alignments/475.fasta
- Alignments/334.fasta
- Alignments/375.fasta
- Alignments/116.fasta
- Alignments/144.fasta
- Alignments/456.fasta
- Alignments/282.fasta
- Alignments/129.fasta
- Alignments/200.fasta
- Alignments/335.fasta
- Alignments/108.fasta
- Alignments/394.fasta
- Alignments/470.fasta
- Alignments/359.fasta
- Alignments/358.fasta
- Alignments/195.fasta
- Alignments/143.fasta
- Alignments/330.fasta
- Alignments/63.fasta
- Alignments/296.fasta
- Alignments/193.fasta
- Alignments/60.fasta
- Alignments/279.fasta
- Alignments/310.fasta
- Alignments/366.fasta
- Alignments/468.fasta
- Alignments/301.fasta
- Alignments/447.fasta
- Alignments/341.fasta
- Alignments/314.fasta
- Alignments/250.fasta
- Alignments/277.fasta
- Alignments/492.fasta
- Alignments/151.fasta
- Alignments/120.fasta
- Alignments/209.fasta
- Alignments/183.fasta
- Alignments/27.fasta
- Alignments/494.fasta
- Alignments/458.fasta
- Alignments/406.fasta
- Alignments/136.fasta
- Alignments/220.fasta
- Alignments/299.fasta
- Alignments/260.fasta
- Alignments/322.fasta
- Alignments/383.fasta
- Alignments/53.fasta
- Alignments/318.fasta
- Alignments/384.fasta
- Alignments/464.fasta
- Alignments/170.fasta
- Alignments/117.fasta
- Alignments/80.fasta
- Alignments/333.fasta
- Alignments/450.fasta
- Alignments/211.fasta
- Alignments/47.fasta
- Alignments/180.fasta
- Alignments/5.fasta
- Alignments/245.fasta
- Alignments/303.fasta
- Alignments/172.fasta
- Alignments/205.fasta
- Alignments/311.fasta
- Alignments/11.fasta
- Alignments/119.fasta
- Alignments/130.fasta
- Alignments/500.fasta
- Alignments/93.fasta
- Alignments/225.fasta
- Alignments/342.fasta
- Alignments/402.fasta
- Alignments/347.fasta
- Alignments/434.fasta
- Alignments/479.fasta
- Alignments/189.fasta
- Alignments/413.fasta
- Alignments/215.fasta
- Alignments/438.fasta
- Alignments/269.fasta
- Alignments/457.fasta
- Alignments/140.fasta
- Alignments/157.fasta
- Alignments/30.fasta
- Alignments/371.fasta
- Alignments/340.fasta
- Alignments/110.fasta
- Alignments/256.fasta
- Alignments/403.fasta
- Alignments/306.fasta
- Alignments/350.fasta
- Alignments/168.fasta
- Alignments/150.fasta
- Alignments/339.fasta
- Alignments/32.fasta
- Alignments/165.fasta
- Alignments/497.fasta
- Alignments/114.fasta
- Alignments/7.fasta
- Alignments/171.fasta
- Alignments/227.fasta
- Alignments/265.fasta
- Alignments/273.fasta
- Alignments/103.fasta
- Alignments/496.fasta
- Alignments/255.fasta
- Alignments/41.fasta
- Alignments/81.fasta
- Alignments/68.fasta
- Alignments/52.fasta
- Alignments/252.fasta
- Alignments/422.fasta
- Alignments/451.fasta
- Alignments/222.fasta
- Alignments/390.fasta
- Alignments/361.fasta
- Alignments/418.fasta
- Alignments/204.fasta
- Alignments/288.fasta
- Alignments/378.fasta
- Alignments/364.fasta
- Alignments/284.fasta
- Alignments/421.fasta
- Alignments/308.fasta
- Alignments/484.fasta
- Alignments/85.fasta
- Alignments/55.fasta
- Alignments/427.fasta
- Alignments/353.fasta
- Alignments/67.fasta
- Alignments/112.fasta
- Alignments/499.fasta
- Alignments/281.fasta
- Alignments/316.fasta
- Alignments/16.fasta
- Alignments/493.fasta
- Alignments/312.fasta
- Alignments/70.fasta
- Alignments/179.fasta
- Alignments/184.fasta
- Alignments/274.fasta
- Alignments/192.fasta
- Alignments/57.fasta
- Alignments/115.fasta
- Alignments/440.fasta
- Alignments/206.fasta
- Alignments/149.fasta
- Alignments/435.fasta
- Alignments/89.fasta
- Alignments/160.fasta
- Alignments/485.fasta
- Alignments/74.fasta
- Alignments/387.fasta
- Alignments/113.fasta
- Alignments/190.fasta
- Alignments/33.fasta
- Alignments/266.fasta
- Alignments/104.fasta
- Alignments/186.fasta
- Alignments/445.fasta
- Alignments/59.fasta
- Alignments/498.fasta
- Alignments/474.fasta
- Alignments/95.fasta
- Alignments/264.fasta
- Alignments/469.fasta
- Alignments/98.fasta
- Alignments/161.fasta
- Alignments/283.fasta
- Alignments/182.fasta
- Alignments/263.fasta
- Alignments/236.fasta
[truncated: 3,208 more entries]
