# Supplementary material for: PQ, a new program for phylogeny reconstruction
Source: BMC Bioinformatics. 2018 Oct 12;19:374. doi: 10.1186/s12859-018-2399-4 (PMC6186109; doi:10.1186/s12859-018-2399-4)
Supplement: Supplementary file 4 — Simulated data. The archive Simulated-data.tar.gz contains two folders called Alignments and Trees. Folder Alignments contains 500 simulated 15-sequence nucleotide alignments in fasta format. Folder Trees contains six subfolders, PQ, MP, ML, ME, QP and Reference with trees in Newick format reconstructed from the alignments with five methods and with reference trees used for simulations. Names of the tree files correspond to names of alignment files. (TAR 1860 kb) [file 12859_2018_2399_MOESM4_ESM.tar › Alignments/272.fasta]

>t6
TACGGAGAAA---AGACTTAAAACTCGTCCTCCGGTTAATGACGA-TGCTATAGGTCAGACGATGCATCTGAATGTATAACGCAACCGAAA---GGGTTACGATCCTATCTGGTCAACCTCATTAAGACG--TACACAGAAGAATGTTCTTCACATCCCATGTTGCATTTTAAGAATTGCTCAGTTGTGTTTCACTAACC----AAATTGTGAAAGTGGATTCA----CT-CAATATCTGGGTTACAATAATAGATTGATGCGTGCTTCTTTGACGTTCG---AAGTATAATAGGCTTGGGGACTATTTACG---ATACAACTTATCT---TC----TTA--CTAATAAAGGAATTGGGATCGGAACGCGGAGGTAGTTACCCACTT-ACGA--ATGGCATT----CTTGCCT---CGGCGTAATACCCTATTGAATAGTATGAGTGAGAATGCCTATTA--CCCAC-GGGAGCTGATCTTCTGATTAGTGAAGAACGGGTAACTGAGAGCGTCAAGCACCA--AGGGTAGA-TCGTCAACAGTATGCGTCTGTTGCTCTACTTTCAGTTAAAGTTAAGGCAGCACGATTTAATGT----GTTATATCAA----TTGCTGTTTTTCGAGC
>t2
CAGGTAGAAA---TGACTTATAGCTCCTCCTCCGGTTCCTTATGA-TGGTATAGGTCAGCCGAGACGTCTGAGTGTCTAATGCATCCGACA---GGGTTGCCATCTTATCTCGTTGACGTCATTAACACG--TA-TCAGAAGACTGTTCTTCGCATCCCATGTTACATTTTAGGAATTGCTCAGGTGTGTTTAACTAACC----AAATTGTGAAAGTAGGGTCA----CT-CTATATCTGGGTTACAATAATAGATTGATGCGTACTTCTAAAACGTTGG---AATAATAATAGGCTTGGGTACTGTCTAAG---ATACAGCTTATCTGTTGC----TTA--CTAGTAAAGTAATTGGGATCGGAATGCGTAGGTAGTTACCCCCTT-GCGA--ATGGCATT----ATTCACT---CGGCGTAATACCCTATTGAATAGTATGAGTTAGAAAGCCTATAA--CCCAT-GGGAGCTGATCTTCTGATTTGTGTAGATCGTGTAACTGAGAGATTGATGCACCA--AGTTTTGA-TCGGC----ATCTGCGTCTCCTGGTCTACTTT---TTAAAGTAAAGGGTGCACGACTTTATGT----GTCATATCAA----TTGCTGTGTTAAGAGC
>t10
ATTTAAAATATCTTACGTTGCATGTGTTCCACGGCTC----AGTC-TAGTTAAGGTAAGACGATTCATTTGATTATGTATGGCAGCCGATA---GGAATACTATTTTATATCGTGATCGTCATTACGACC--AA-ACAATAGAGTGTTCTTCTCATACCATGTTGCATTTTATGATTCGCTGAAGTCATTTTTACTGACC----AAATCCTGACAGTCACATTA----CT-CCATACCTGGGGTACAATTATAAATAGATACGTTGTTCTTAGAAGATTG---AACCATAA----CTTGGGTACAATTTAAG---ATGCAACCTATCTGTTAA----TTAGTTTTATAAATCAAATGAGATTGGAAAGCGAGGGAATTT---CGCTT-TCGA--AAGGCATCCTCTTTTACCTCACCG---TAATACGCAAATTAATAGCAAAAGTCAGAAGAACTAGTGGTCCCAT-GCGCGTTTATCTTCT----CGTGGAGTACGCATATCTTAGAGTCCAAGGCACAAGGAGAGTTGC-TCGAC----TTGTGCGCCTTCGTGTTTATTAT---ATAAAGGCAAGTCCGAGGCACTAGATGT----GTCATATCAT----TT---GAATTGTGAGC
>t12
AAGTAACATACCTCACGTTGCATATGTTCGACGGCTG----AGTC-TGGTAGAGGTAAGACGATTCATTTGATTATGTAGCGCAGCCGATA---GGCATGCTATATTATGACGTAAACGTCATTAAAACA--AA-CCAATAGAGTGTTCTTCACACACCATGTTGCATTGTATGAGTCGCTGATATCATTTTTACTCACC----AAATCCTGAAAGTCTCCTCA----CT-CCATAACTGGGGTACAATAATAGATTGATACGTTATTGTGAATGGGTCG---AAAGATAA----CTTGGGTACTATTTAAG---ATACAACCTATCTGTTATATAGTTAGTTTTGTAAATCACATGAGATTGGAAAACGGGGGAAGTTACCCGCTT-TCGA--AAGGCATCCTCAGTTTCCT---CG---TAATACGCTAATTAATCGCAACAGTTAGAATAACTAGCGATCCCAT-GCGCGTTTATCTTGT----CTTGTAGTACGCATATCTTAGAGACGTAGGCTCGAGGAGATTCGA-TCGAC----TTGTGCGCCTTTCTGTCTAATCT---ATAAAGGAAAGTCGGTGAAACTAACTGT----CTCAAATCAT----TT---GAATTGTGAGC
>t11
CGTAAAGAAAGCTCAAGTTGCATATGATCGTCTGTTG----AAAG-TATTAAAGGTAAGCCGATGCTTTTGATATTTTAGTGCATCCGAAA---GGGATACTATAATATACTGTGATCGTCATTCTAACAATAA-CCAATTGATTGTCCTTCTCCCTCGATGTGGTGTTGTAACATTAGCTAAGTTCAATTTGACTTACC----AAATCCTGAAAGGGGCTTGA----CT-CCATACCTGGGATAGAATGATAGATTGATTCGTTGT---GAAGTGATCG---AAAAATAA----CTTGGGTAAATTGTAAG---ATACTGCCTATCTTTTAC----TTT--TTATTAAATTACCTGAGATTGGAAATCGGGGGCATTTACCCCCTG-CCGA--AAGGAATTCTCTATTTCCA---CG---TAATACGCAAATTAATCGTAATAGTAAGAATGAATAGTCGCCCCAGTGAGTGATTATCTTCT----TATGCAGAACGCATAACATAGAGACGAATGGACTCGTAGATTCGA-TCGTC----TTATGCGTCTATACTTCTATTGT---TTAAAGTAAAGTGTGAGAAACTAAATTT----CTCATATCAT----TT---GTATTTAGAGC
>t14
CATTCATACAGCTCATGTTGCATATGCTCGTCGGTTG----AGAT-TATTAAAGGTAAGGCGATGCTTTTGATAATTTAATGCATCCGAAA---GGAGTTCGATATTATATTGTCATCTTCATTATAACA--GA-CCAATGGATTGTCCTTCTCACACAATGTTTTGTTATAACAATAGCTAAGTTCAATTTGACTTACC----AAATCCTGAAAGGAGCATCA----CT-CCATACCTGGGATACAATGATAGATTGATACGTTAT---GAAGGGGTGG---AATAATAA----CTTGGGTAAAGTGTAAG---ATACAGCCTATCTTTTAC----TTG--ATATTAAATGAAATGAGATTGGAAATCGGCGGAATTTACCCCCTG-TCGA--AAGGAATTCTCAATTGCCA---CG---TAATACGCAAATTAATTGTAATAGTAAGAATAAATAGTAAACCCAG-GGGTGATTAACTTCT----ACTGGAGCGCGCATAACTTAGAGACCAAGGAACTCACAGTTTCGA-TCGTC----TTATGCGTCTATTCATCTATTCT---GTAAAGTAAAGTCTGTGAAAGTAGATTT----CTCATATCAT----TT---GTATTTTGAGC
>t7
GACCTAGAATGTGTGCTTTAAAAGTGGTCCACTGGATACTTACGA-TAATAAAGGTAAGGCGAAACGTCTGATATTGTACGGCAACCGAGA---GGAATGCAATTTTATTGCGTACGCATCATTATTACT--AA-TCAAACGAACGTTCTTCTAAGGCTATGTTGCTTTATAAAATTCGCTCAATTGAGCTTGTCTAACC----ATATCGTGATAGTCATATCA----CT-CAATATCTGGGGTACAAGAATAGATGGATTCGTCGTGCTTGAGGGGTCG---AAAAAAAA----CTTGGGAACTATCTAGG---ATACAAATTATCTGTTAT----TTA--TTTTTAAACTACGTGAGATTGGAATTCGGAGGGAGTAACCCACTT-CCGAACAAGGTATTCTCCTTTAAGT---CGGCGTATTACCCATTTGAATCGCATAAGAAAGAAATTCTATCG--CCCAC-GGGGGTTAAACTTCTGATTCGTGAAGATCG--TAACTGAGAGATAA----GCCATTAGCTTAGT-TCGGC----TTTTGCGACTGATGTTTTATTGT---CT---GCAAAGATTGGACTAGTTACTTT----TTCAAATCAC----TT---GTCTTAGGAGC
>t13
GATCTAAAGATGG----TTACACGTCTTCGCCCGCTTTCTCACTACTCATATAGGCTAGTCGACGCTGGTGAATATATACAGCATCCGACA---GGAATACAATCCTATTGCGTACCCATCATTATTACG--TA-ACAAATGAATGTACTTCAATGACCATGTTGCTTTATAAAATTGGCTCAAATGACATTGTCTAACG----ACATCGTGACAGGCACATCA----CTCCGATAGCTGGGATATAAGTGTATATGGATGCGTTTTTATGTAATGTTCG---AATTAAAA----CTTGGGAACTATGTAAG---ATACTTCTTATCTATTAA----TTG--TTTTTAAAATAAGTGTGATCGGAATACGGAGGAATTTACCCACTC-CCGA--AGGGTATGTTCCTTTAGCT---CGGCCTACTACCCGTTTTAATCGAAAAAGACAGAAAATCTATTG--CCCAC-GCGTGGTAATCTTTTGATTCGTGCAGAGCG--TAACTTAGAGAGAC----TCTAGAAGCGTAGTCTCGCC----TTTTGCGTCTTTTGCTGTACTGT---AT---GTAAAGGGGGAACTAATAACTAT----TTAAAATCAC----TT---GTCTTAGGAGA
>t8
GAATTAAATAATGCATCTTATAA--CCTCTTCCGCCAGGTTACTACTGTGAAAGGAGAGGCGAAGCTTTTGATGTTATAAGGCATACGACA---GGGCTTCAATGTTATGGCGTATGCTTCATTGTTACG--TA-ACATCCGAGCGTACTTCAGGAGCT-TGTTACTTTGTTCAATTAGCTGATCTGGAGTTGTCTAACC----ACATCGTGATAGTTGATTAA----CTCCGATAACTGGGCTAAAATGATATATCGATACGTATTTATTATGTG--AGTCCAAAAAAAA----CTTGGGTAC----TAAG---ATTCTAGTTATCTGTTAG----TTG--TTAATAAAACACCTGTGATAGGAACACGCAGGAACTTACCCACTTATCGA--ATGGT----TCCGTTCTCA---CGGCTTATTACTCTAGTTAATTGAAGTAGACAGAAAAACTATGC--CCCAA-GCGGGTTAATCTTTTGATTACTGCAGTACG--TAAC----AGGTCT----CCAAATAGATTAGA-TCGAC----CTGTGCGCCTTACGATATAATGT---TT---GTCAAGAAGGTACAATTTAATTTGGACATTAAATCAG----TA---GTGTTTGGTGA
>t5
GAACCATATAATTGATATTAAAATTCCTCCACCGCTTCGTAAATATTCTCTTAGGTAAGACGAACCCTTTGAGACTTTAAAGCAATCGACA---GGCCTGCAATTTTATTAGGTTTGCCTCATTATTACG--AA-GCATTCGAGGGTACTTCAGAAACC-TGTAACTTT--TAAAGTAGCTGATTTTAGATTGTCTGACC----ACATCGTGATAGAACATTAA----CTCCGATAGCTGGGCTAAAAAGATAGATCGATTCGTAATTATTGTTCG--CG---AAATATAA----CTTGGGTAC----TAAG---ATTCAGGGTATCTATTAC----TTG--GTTCTAAAAGAGGTGGGATAGGGACACGAAGGAAGTAACCCGCTA-GCGA--ATGGC----TCTCTTGAGA---CGGCCTATTACCCAAGTAAATTGAATTAGAAAGAACATCTAATC--CCCAC-GCGAGATTACCTTCTGATTCCTGCAGTCCG--TAAC----AGGTCT----CCAAGCAGGGTAGA-TCGAC----ATCTGCGCCTATGGTTATACTTT---CT---GTGAAGAGTGTAATATTTAGTATCCCTATTAAATCAAGGTGTG---GTCTCGGGAGA
>t4
GAACCAAATAATGGATATTCGATATCGTCGCCAGCCTCGTTATAACTCGGTTAGGTAAGACGAATCATTTGATACTCTATGGCAGACGACA---GGGCTCCTATTTTATTGCGTTCGCTTCATTGTTACG--AA-ACATTCGAGCGTACTTCGGATCCC-TGTTTCGTTGTTAGAGTAGCTGATTTGGAGTTGGCTGACC----ATATCGTGACAGATGATTAA----CTCCAATAGCTGGGGTAAAATTATATATCGATGCGTATTTATTTTGTG--CG---AATGACAA----CTTGGGTAC----TAAG---ATTCATTCTATCTATTAG----TTG--ATAATAAAATAACTGTGATGGGGACGCGGAGGAAGTAACCCGCTA-TCGA--AGGGT----TCTCTTGGCG---CGGCCTATTACCCATTTTAATGGAATTAGAAAGAAAATCTATAA--CCCAC-GCGAGTTGATCTTCTGATTGCTGCAGTTCG--TAAC----AGTTCT----CCTAGTAGGTTAGA-TCGTC----GTATGCGCCTTAGGTTGTACTAT---GT---GTGAAGAAGGGACTAGTTCTTTTACCTATTAAATCAA----TG---GTCTTTAGGGA
>t3
AAACCAAATAGTCCTTTTTATATATGCTCGCCGGCTTTGTTACAACTCCTGGAGGGAAGTCGATACATTTGATACTATAGTGCATCCGACA---GGACTCCAATTTTATGGCGTATACTTCATTTGTACG--AA-TCACTCGAGTGTACTTCAAGTCCC-TGTTACTTTGTTAAACTAGCTGATGTGGAGTTCTCTGACCATTGACATCATGAGAGAACGATAA----CTCCCATATCTGGGCTAAAAGCATATATTGATTCGTCATAATGATGTG--CG---AATTACAA----CTTGGGAAC----TATGATGATCCAATATATCTCTTCT----TTT--ATAATAAAATACCTGTGATAGGGACACGAAGGAACTAACCCGCTT-TCGA--AAGGC----TCCGTTGTGA---CGGCCTATTACCCTTGTTAATGGTAATAGAAAGAAAAGGTATCA--CCCAA-GCGAGGTAAACTTCTGATTCTTGCAGTTCG--TAAC----AGATCT----GCCAATAGTTTAGC-TCGCC----TTATGCGCCTTCAATTATACTAT---AT---GTAAAGAAGGTAACATTTCTTATACTTGTTAAATCAA----TG---GTCTTCGGTGA
>t9
TAACCAAATAACCCTCTTTAGATATGCTCTCCCGACTTGTAACAACTCCTGCAGGTAAGTCGAATCATTTGATACTTTAATGCATCCGACATGAGGACTCCAATTTTATGGGGTCAACTTCATTTATACG--AA-TCACTCGAAGGTGCTTCACCTACC-TGTGACTTTGTTAAACTAGCTGAAGTCGAGTTCTCTGACCACTGACATCATGAAAGAATGATAA----CTACCATATCTGGGATAAAAGGATATATTGATGCGTCATCATAATATG--CG---AATTAAAA----CTTGGGTAC----TATGCCGATCCAATATATCTCTTCG----TTA--ATAATAAAATACTTGTGATAGGGACGCGAAGGGAGTAACCCGCTT-TCGA--AGGGC----TCCGTTGGGA---CGGCCTACTACCCTTGTTAATGGTAATAGAAAGAAAGGGTATCG--CCCAA-GCGAGGTAAACTTCTGATTCTTGAAGTGCG--TAGC----AGATCA----CCCAATAGTGTAGC-TCGGC----TTATGCGCCTTCAAATATATTAT---TT---GTAAAGCAGGTAACATTTCTTATACTCTTTAAATCAA----TG---GTCTTAGGTGA
>t1
TAACTAAAAATTGGGCTTTATAAATCATCCACAGGTTTCTAACGACTAATAAAGGTTAGGCGACACGTCTGAAATTTTACAGCAACCGAGA---GGAATACAATCTTATTGCGTTCTCATCATTATTACG--AA-ACAAACGAACGTTCTTCAAAGACGATGTTGCATTATAAAATTTGCTCAATTGAGCTTGTCTAACC----ACATCGTGAGAGGCACATCACACGCT-CCATATCTGGGGTAGAAGAATATATTGATTCGTTTTACTTTAAGGTTCG---AACCAGAA----CTTGGGAACTATCTAAG---ATGCAAGTTATCTGTTAT----TTA--TTTTTAAAATATGTGAGATCGGAATACGGAGGAATTAACCCACTG-CCGA--AGGGTATTGTCAATTACCT---CGGCGTATTACCCATTTGAATCGCATAAGACAGAATAGCTATGA--CCCAC-GGGGGGTAACCTTCTGATTCGTGCAGAACG--TAACTGAGAGATAA----TCCAGTAGCGTAGG-TCGTC----TTATGCGACTGTTGTTGTAATCT---AT---GAGAAGTGTGAACGAATAACTTT----ATAAAATCAC----TT---GTCTTAGGAGC
>t15
TACGTATAAG---TAAATTATAGCTCATCCACCGATTTCTAATAA-TGATATAGATTAGTCGATCCCTCTGAGAATATAATGCATACGAGA---GGAGTCCCATTGTATCGCGTCAGCTTCATGAATACT--AA-GCATGTGATCGTTCTTCACGTGCCATGTAACATTCTAATGTTTGCTCAATTGTCGTTTACTAACC----ACATATTGAAAGTCCTATCA----CT-CTATAGCTGGGATATAAGAATAAATGGATTCGTAATTCTAGTACGATCG---AATGAAAATGGGCTTGGGAACTGTCTAAG---ATCCTGCGTATCTGTTGC----TTA--CTTCTAAAGGATTTGTGATCGGAACCCGTGGGTATTCACCCACTA-TCGA--AGGGCATTCTCGATTCCAA---CGGCCTAATACCCTATTTAATTGGATAAGTGAGAAAGCCTAGAG--CCCAT-GCGTGCTGAACTTCTGATTCATGGAGATCGTATAACTAAGAGAAAAAAGCTCTA--AGTATTGA-TCGAC----TTATGCGTCTACTGCTCTACTAT---TTAAAGAAAAGTGGGCTCTACTTTCTGT----ATTATATCAG----TTGCGGAGTTTGGCGG
