# Supplementary material for: PQ, a new program for phylogeny reconstruction
Source: BMC Bioinformatics. 2018 Oct 12;19:374. doi: 10.1186/s12859-018-2399-4 (PMC6186109; doi:10.1186/s12859-018-2399-4)
Supplement: Supplementary file 4 — Simulated data. The archive Simulated-data.tar.gz contains two folders called Alignments and Trees. Folder Alignments contains 500 simulated 15-sequence nucleotide alignments in fasta format. Folder Trees contains six subfolders, PQ, MP, ML, ME, QP and Reference with trees in Newick format reconstructed from the alignments with five methods and with reference trees used for simulations. Names of the tree files correspond to names of alignment files. (TAR 1860 kb) [file 12859_2018_2399_MOESM4_ESM.tar › Alignments/118.fasta]

>t8
TATGTCGCCG-TGAGCTG--TATTAAATCAAGTTACTGTACCAATGTCTTGTATGATTATCCGTCCA---TAACTGGAAT----TACATAATCAAA---GTTAAGCCA---T----TCAAGTTTATGCTGGGTCAT--CATGAATTACGAGTAAAA----CATGG-GAAATGATAATCCGTTAGTTCTTCGCACCAAT----GGGTTAACTAACAAATG----TCACAAGATAGGGAGTTAGAGTTCCTTGTA----ACATTTATCCTCGAACGAA---ATATTAAT--GG---A----GCTGTTTGTTTG--ACGATGTCAT----GA--TATATCTGAGTAGTTTTCAACCCCAGAGTA---AATAAAACGGTTCTCCTTTCATAAATGTCGATCTACTATTT--AGTTCAGTTGACTGGTTTAT-ATAATGAAGTATGACATGAAAATAA---CATAATTCCGAATTAAATCATCAAT---CT--TGATATTAGCGA
>t1
TATAAGACCT-TGAGTTG--AATAAATACACGT----ATACTCTTATCATATGTGAGTAT----CAG---ATCCTGCAATCTTCTAACTATATAAA---GTTC-GTCAAAGT----TCGAGTGTAGGGTAGCTGAT--CTCGTTTAAAGGGTAACA----CACGG-GAAATGAGCATCCGTCCGGTATTCGCCAAGAT----GGGTAA--TAACAAATG----TATCTTAATAATGAGGTAGAGTTACAGTGG----ACGTCTCTTATATTACACA---ATTGCAAT--GATCGATCATGCTGTATGTAAC--ACGATGTCAT----AA--AATTTCTGAGCGGGTGTAATTGCCTGTTTG---AATCAATCGGTTCACCCTTCATAAATGTCGATGTATTATCT--AGTTCCTTTAAGTTGTTCAACGAAATGGAGTTTGCCATGAACATAA---GATAGACATAAATTTATTCATTCAT---GTTCTGATATTGGCAA
>t15
TATGTATCCG-CGCGTTG--AATAAACACAATT----TTGCGCTTAATGTTTAAGATTAT----GAA---GTAATGCAAT----TATATATCAAAA---ATTT-GCCATAGT----TCCAGTTTACATTCGGTGAT--CACGACTTACGGGTAACA----CAGGT-GAAACGAGCAGCCGTATGCAGCTCGCGATGATTAGTGGGAAA--TAAAAAATC----TTGCAGAATAAAGAGGTAGAGATGCGGGGT----ACGTCTGAGGCACAACGCA---ATCCCTAT--GCCTTACCAAGGTGTTTGAAAT--ACTATGACAT----TA--CATCACTTAGCGGATTGTGGTGACTGTTTG---AATTAATCGCTTCGCCTTTCAAAAAAGTAGATTTAGTATTT--TGCTCCGCTTACTAGTTAAG-CTAATGAAGTGTGCCAGGAAAATAA---GATTCCATTCAATGCAATCATTCAC---AGCCTGATATT---AA
>t14
TATGTTACCC-AGCGTTG--GATAAAAACAATT----ATTCTATGATCTTGTGCGAAGAA----CTT---ATTATGAAAT----TACGTAGGCAAA---TTTTGGACATAGT----TCAAGAATAAGATGGCTCAT--CACGCCTTAGGGGTAACA----CATGC-GAAAAGATTAACCGTTGGACACTCGCAAAGAT----TGGGTA--TAACAAATA----TGGCTTTATAAAGTGGTAGAGATACGATAC----ACGTCTAAGACTTTACACA---ATTTCGAT--GAAACATCCTGCTGTATGAATG--ACTATGTCAT----TA--TATATCTCAGAAGTTATCGTTCGAAGAATT---AATAAAACGGATCACCATTCACAAAGGTTGATCTAATGTCT--AGTTCATATGACTTGGTTAA-AGAATGAAGTCTGCCAGGCAAATAA---GTTTGACAGAAATGAATTCATACAAAATATTTTGATATTTGCTA
>t5
TATTTCTCCG-AGAGGTG--TATCAATTCACAT----GTGCAATAATGCTATTCGAAAAC----CCG---AGTATGTAAA----AAAGTATCAAAA---GTTTTGTAATACT----TCTAGCATATTCTGGTTCAT--CCTGTGTGATAAGTAACA----CACGC-GGAATAATAACCCGTTTGGGTGTCGCCACCAT----GGGAGATGTAATAAATA----TCACTCTATATCGAGATTGAGTTTCCTAAA----CCGTTTAACCCTAGACTTA---ATGAATAT--GC---A----GTTGTATGGGCC---CCAAGCCAT----GA--CATGTCTTAGAAGTTG----ACGAAGAGTC---AATTAAGCGGATCACCTTTCATAAAAGTTGATCTAATCTTT--GGATCTCATGACTTGGTTAT-ACAATGTAGTGTGGCAGGATGATAA---CTTTTGCGGAAATAAAGTCATTCAA---TT---------ATCAA
>t2
T----CTCCA-GGGGTTGAAAATAAAGTCAATT----ATGCATTAGGC---TTTGAATAT----CAA---AGAATGAAAT----AACATAATCAAA---TTTAAGACAAAAT----TCAAGCGTAAAGTAGATTAT--CGAGTCTAAACTGTAAGA----CACGG-GTAATAATGAACCGTATGAACATCGCCCCGAT----AGGAAATGGAACAAATA----TCCCTGTATATAGTGCTTGAGATGCTATGC----TCCTCTCGGTACTACCAAAACGATTAGAAT--GA---A----GATGTTTGACACGCACGATG---T----CA--TATCACTGAGGAGTTA----ATTAGGATTT---AATAAATCGATTCTCCATTAAGAAATGTGGATATATTCTTT--TGCTCAGATGACTAGATAAT-TCAATGAAGTTTG--ATGGACATAA---CATGAGGCGTAATAGATTCATTCAC---GT--TGTTATTGGCTA
>t6
T----AACCT-GGAGGTGATAATAAAATCAACT----ATGCTATATTATTTTAGGAGTAC----CTA---GGCTTGTAAG----TA----ATAAAA---ATTAGGTCAAATT----GCCAGAATACATTAGATGAT--CCTGGCTAAACAGTAATACGTCCACGA-GAAAAAAACAGCCGTAGGTAGCTCGCCCGGAT----AGGACATTGAATAAATA----TTACGATATATGGGGTTTGAGGTACCATGT----CCGTATTGGACAAACCTGAGGCATATATAT--GG---A----GATGTCTGCCACATACTAAG---TTGATCA--CATCACTCAGAGGATG----AATACGATTA---AATGAACCGACTCACCATTCACAAACGTGGATATACTC-----TGATC--ATCACTTGATAAT-TTAATGAAGTATGCCACGCAGATAA---CATTTTGAAAAATTAATTCATACAC---TT--TGTTATTTGCGA
>t4
T----GACCT-GGCGGTGGACATTAAGGCAAGT----GTGCTATCTAAGTATATGACAAA----CTA---AGTCTGAAAA----AATATACATA------TTAAGTAAGAAT----ACTAGTTTATAATTGGTAAT--CGCGATTTAGCCGTAAAA----CAGGT-GGAAATAAGATCCGTTTGTAACTCGCCTTAAT----AGGTTAACGAACAAATA----TCGCTTTATAATGTGGTTGAGGTGCAGAAT----ACGTATGATCTGCACCTCAACCATAAACAT--GC---A----GGTGTCTGTAGCCCACGATG---TTAGGTA--CATTGCTCAGACGATA----A----GATTG---AATGAAACGATTCACCCTTCAGAAATGTTGATCTAATCTTT--CGGTC--GTCACTGGTTTAT-ACAATGAAGTATGACATGGACATAA---GTTTGTTGTTAATTGACTCATTCAG---AT--CGGTATTTACTA
>t3
T----ACCCACTGTGGTGATTATTAATACAATT----GTGCTTTTTACTTTTAGGACAAG----GCA---AAGATGTAAA----GATCTAAATA------TTAAGTAAAATT----ACTAGCTTAGGA-AGGTAAT--CTCGATTTAGCCGTAATA----CAGGGAGTAATAATAAACCGTCAGCGACTCGCCAAAAT----AGGATACCGAACAAATCAAAATG-CTTTATAACGTGATTGAGCTACCGATA----GCTTATTAGTAAATCCCCAACCATTTTTAT--GC---A----GATGTTTGATACGTACTAAG---TCAGCAACTCATTTCTTAGTCGTTG----AGGATGATTT---AATGAAGCGATTCACCCTTGACAAACGTTGATATATTCTTT--TGGTC--GTCACTAGTTAAT-TCAATGAAGTATGACATGGATATAA---CTTTGTATGAAATTAACTCATCCAT---TA--AGTTATTTACTA
>t7
T----CTCCA-TGTGGTGATAATTAAT---AAT----ATTCTGTCTACTTGTGGGACAAG----TCA---AGTTTGTAAA----GATCTAAATA------TTAGGTGAAATT----ACAAGCTTAAAATTGGTGAT--CACGGTTAACCCGTAAGA----CATGTAGTAATAATAAACCGTCAGTGACTCGCCAAAAT----AGGGAACCGAACAAATGTCAGTG-CTTAATAAAGTGATTGAGCTGCAGGTT----TCATATGGCTAAGCCCCGAAATATCTTTAT--GC---A----GTTGTTTGACACGCACAATG---TTAAAAAGTCATGACTAAGACGTTG----AGGTCGATTC---AATGAAACGATTCACCCTTCAAAAACGTTGATATAGTCTTT--TGATC--ATCACTAGTTTAT-ACAATGAAGTATGCCAAGGATATAA---CTTGATCTGAAATTAATTCATGCAA---AA--TGTTATTTACTA
>t11
TATCTAACCG-TGCGGTG--TATTAATACAAAT----ATGCCAGGATGGTTTTGGAGTAA----CCTAATGGCATGGAAA----AACTTAAGGAAA---ATTTTGCCATAGT----TCAAGCTTATTATCGATCATTTCGGGGTTAATTGGTAACA----CATGG-GCAAAAATAAACCGTAAGTAAATCGCCGCAAT----AGGAGATGTAATAAATG----TGCCAATATATTGAGTTTGAGGTTCCTTAC----GCGTTTTTAGCCTTTCTGA---ATATATAT--GT---A----GATGTTTGGGAC--ACGATGACAT----CA--GATTACTTAGTAGTTG----CGATCGTGTGTGGAATCAAACGGATCGCCGTTTAAAAATGTGGATGTAATATTTAACGATCATTTGACTTGATTAT-ACAATGTAGTGTGCCATGGTCATAA---CATTATATTTAATAAAATCATACAT---CT--GGTTATTTTCTA
>t10
TATTCATCC---GAGATG--AATTAAGCCCAAT----ATTCGAGCGATTTTTTGGATTAA----CACAAGCCAGTGAAAA----GAATTAAGAAAAAGGATTGTGCGAAAGT----ACGAGAGTAAGATTGTTTATCTCAAGTATTAACAGTAATA----CAAGA-GAAAGTATAAGCCGTCTGCTTTTCGCCTCCAT----AGGACAGGAAACAAATG----TGTC---ATAATGTGTTTGAGTTCCCCATGTCCGACGTGTGGGTTAGTTCGGA---ATAAAGATGAGG---A----GCTGTTTGTTTG--ACGATGTCA------A--AATTTCTTAGGAGATC----GCAGTGAATGGCAAATTAAACGCATCACCTTTCAGAAATGTGGATCTAGTATTTCTTGATCTGTTTACTAGCTCAG-ACAATGAAGTATGCCATGTATATAACGTCTTGTCGTTTAATGAACTCATGTAA---GG--GGCTATTGTCTA
>t9
TATTCCACC---GCGTTG--TATTAAACCAACT----ATCCTAACGTAATGTTAGAGTAA----CACAAGCTATTGGAAA----AAGTTAATAAAAAAGGTTTAGCTAAAAT----ACTAGACTAAGTTTGTT---GTCTTGCATGATCCGTAATA----CAAGA-GAAAGTATAAGCCGTCTGCATATCGCCTCCAT----AGGTTATTAAACAAATG----TGCC---ATATAGTGTTTGAGTTGCCACTA----ACTTGTGGAGATCTTCTGA---ATAACTATAAGT---A----GTTGTTTGTATG--ACTATGTCA------A--AATTTCTTAGAGGATC----ATATAGAATCCCAA----ATCGCATCACCTTTCATAAATGTAGATCTAATCTTTCTGGATCTGGTTACTAGTTGAG-ACAATGAAGTGTGCCAAGAATATAACAACGTTATATCTAATAAAGTCATGCAG---GG--AGCTATTGTCTA
>t13
TATTACACCA-GGCGTTG--AATTAATCCAAAT----ATACCAGTACAATATTGGAATAG----CAGGATGGAATGAAAG----TACTTAAGGAAAGGGCTTTTGCGAGAGT----TCAAGGGTAGTCTAGATGATTTCTGGGTTAATCCGTAATA----CAAGT-GCAATTAGAAGCCGTCAGAAAATCGCCGCAAT----AGGAGACGTAACAAATG----TTGC---ATATGGGGTTTGAGTTACCTTTC----ACTTGTATAACAATTCTGA---ATGTTTAT--GA---A----GTTGTATGTTAC--ACGATGGCAT----GA--AATTTCTAAGTAGATG----ATAATGAGTGCCAAATAAAACGGATCACCATTCAAAAATGTGGATTTAATCTTTACCGTTCGCGTAACTCGTTGAG-GCAATGAAGTGTGCCATGGTCATAA---CATTGTACGTAATAAAATCATGCAG---TT--GGTTATTGTCTA
>t12
TATTTGCCCC-TGCGGTG--TATGAAATCTTTT----ATCCGGGGGTTCTTTTCGAGCAG----CCGAATTGAATGAAAT----CACCTAAGGAAA---ATTACGCCAGAATCAGCTCAAGGTTATTTTTGTTCATTCCGGGGTTTATTAGTAACA----CAGGT-GAAACGATCAGCCGTCCGTACATCGCTAAAAT----AGGTTATATAACAAATT----TGGCTACATATTGTGTTTGAGATTCCTGTG----CCATGTAAAACGACTCGAA---ATGGGCAT--GC---A----GATGTATGAGAC--ACAATGGCAT----CA--TATTTCTTAGTAGCTC----GAATAGATTGTGGAATTAAGCGATTCACCATTAATAAAAGTAGATTTAGTCTTTAGCGATCTTGTGACTTGATTAT-GAAATGCAGTATGACACGGTCATAA---CATTATTCTTAATCAATTCATTCAG---CT--AGTTATTAGCTA
