# Supplementary material for: PQ, a new program for phylogeny reconstruction
Source: BMC Bioinformatics. 2018 Oct 12;19:374. doi: 10.1186/s12859-018-2399-4 (PMC6186109; doi:10.1186/s12859-018-2399-4)
Supplement: Supplementary file 4 — Simulated data. The archive Simulated-data.tar.gz contains two folders called Alignments and Trees. Folder Alignments contains 500 simulated 15-sequence nucleotide alignments in fasta format. Folder Trees contains six subfolders, PQ, MP, ML, ME, QP and Reference with trees in Newick format reconstructed from the alignments with five methods and with reference trees used for simulations. Names of the tree files correspond to names of alignment files. (TAR 1860 kb) [file 12859_2018_2399_MOESM4_ESM.tar › Alignments/396.fasta]

>t4
AGATGAGCCGGCTCGTGGATCTTG----GTACTATCCGATGACACACGAA--CAACCATGTGACC---TTAAA----TTTAGTGGATTAGAGATAAG-TTTCAGTTCCATATT-ATACGTATCGGACAATAACAGCTGGTTTCCCTGGTTGGGTTTA----CGT----CTTTTGACTTTGGTAATTGGTGCCTACTTTA-GACCAAGATCGGAGAATAAGCGCCTTAAGACATCATTGTTGCGTTAT---CG----T-CATCGATTTCAGCTC----ATGTGTTTTGGCGCGAGGAGCTGACAC--GTAGCATGGCTTATCCACTAG---GTCGACCTTGACAGCTGTATAGACTAAATCA----ACCTTTAGACCCGCCG---AAACATCTATAA---AATATAGGTCGGCAACCCGCTTATTCAA----AATCCCGATTCTATTGAAATTAATTTGAAATTTATCGAATAAGCACTTTTTTCTGAC---GATTTCGGCA----TATTTTATGCCTCCTACGAATGGTTCTTGGATTGCCA--------GATGATACTGCGGAAGTATCTACTCTT----AGAGGG----GGTCACGTGGAAGATCAACATAAGACTGTACCTCTAGT----AGATTGTTGTAAGTAT-ACCAGAATGGAAGTGGT-TTTGTGGGATA----TACAG----TATGTCCTTATCCAAT-------AGACGC----TCCGGAAACAACTAAGAACCCAGGATTTT----ACAAGAAACAGCTGGTTCATAGCT----TAATCGTGGAAAGTTGTCAGCACCTCGTAA---TTGGTG
>t6
GAATACGCAGACTCATAGACCCTG----GTTCTAGACAATGATACTTTGC--CAGCCATGTATAT---TTT------TCCACGAGTTTAGTGATTAG-TTTGTTCTCCCTAAT-TTACCTATAGTACATTAGCAGGGAGTTTAACTGGTGGGGTATA----GTA----CTTTTGACAATAGTAATT----TTGACTTTA-TACAGAGATCGGAGATTACGCGCCGTAAGTCATCATTCTACCGCTAG---CG----G-GAAAGATTTCATCCG----ACCTGATCCTCCTATAACAGAGGACAA--GTAGCTAGGATTAGCCACTAG---TATGACCTGGACCACAGTGGAGGCTAAACCG----AACT----ACATGTCG---AAACGCCTTATA---CATATAGGACGGCATCCAACGATTTTTC----AAACCAGACATAGTTGTAATAATGTTTGCATTTATCGATTAAGCACCTCTTTCTCAC---GATGGCCACA----TGGTTTATGCCTGCTCCGACTGGTTCTTGGATTGCCGTGT----CGAATAAACTGCGGAAGTAACTACCCTT----AGAGGG----GGTGACATCAAAGAACAACATCTGACTCTACTTCTAGT----AGAGTTTTGTGTGCAG-ACCAGAATGTAAGTTGT-TAGGAGCGATA----CACAATCATCATTCCCTTCTCGAATTAA----CCACGC----TCCCGAAACAACTAAAGGTCCGGCATCGT----ACAAGAAACCGCTCGTTCACAGTT----AAATTTTGGATAAGAGCCTGCTCCTTTTAA---TGGGTG
>t7
GAATACGCACTCTCATTGAACTTG----GTGGTCTTCAATGTCACGCTAG--CAGCCATGTTCAG---TTC------TCTAGGAGGTTAGTCATGAA-TTTTATTTCCTTAAT-ATACCTATTGAATACTAACGGCTACTTTGACTGATGGGGGATA----AGT----CTTTTGACTTTTGTAATT----GCTACTTTA-TACAGACATCGGTGCTTACGCGCCTTAAGAAATCATTGCCTCGCCAT---CT----T-TAAAGATTTCACCCG----ATCTGCTGTAACATCAGGAGGTGACAG--GTTGCTGGGCTAATCCTCTAG---GAGGTCCTGGACCGTCGTAGATTCTAA--------ATCTTTAGACTCGACG---AAACGCCTAGGA---TATATAGGACGGCATCCCGCGATTTGCC----AAACCCGTGACTGTTGGAATTATGTTCACATTTATCGAATAAGCACATCTTTCTTAC---GATTATGGCG----TTATTTATGCCTTCTACGAATGGGTCTTGGATTGCCGTGT----GGAATAAACTGCGGAAGTTACTACACTT----AGAGTG----GGTCTAATAAAAGAGCACCTTCTAACTGTACATCTAGT----AGATTCTTGTAAGTAT-ACCGGGATGTAAGTTGT-TGGGTGCGATA----TACACTCAGCATGACCGAATCCAAA-------ATACGC----TCCGGAAACAACTAAGGGCTCAGGATGGT----ACAAGAAACCGCTTATTCATAGAT----AAATTGTGGAAATGCGGCAGCCCCTTATAA---TCGTTG
>t15
GTATTAGCAGACTCTTTGAACATG----GTTCTAAGGTATGCCACAAGGG--TAGCCATGTTAGC---TTA------TTAATGTGTTTAGTAATTTA-TCTATGCTCCTTTCG-TTACATATAGAACAGTACCAGTAAGTTTAACTGTTTGGGTATA----ATG----GTTATTACAATTGTACTT----ATCACCTTA-CACGAAAAGCTGCGGATTCGGACCTTAAGAGATTATT---TCGAGAATAACT----T-TGTTGATTTCATCCT----AGCAGATATAACATTGGAAGGAGTCAAGACAGGCTAGGACGAACCACTAG---TATGGCCTCGACAGACGTAAATGCTAA--------AGCATGAGACATGTTG---AAACAGTTCTCA---CATATAGGTAGGCAACCCTCAAATTTCC----ACTCCCGTGAGTATTGTAATCAACTCTCAATTTATCGACTAAGCACATGTTTCTTGC---GATA----CC----CCGTTTATGCCTGCTACGAATGGTTCTTGGATTGCCTTGTCGCGTGAGTATACTGCGGAAGTGACTACTCTT----AAAGTG----GGTCACCTAGAAAATCATCAAATGACTCCACACCTGGT----AGTATCTCTTGGGGAT-CCCCGAATGAAAGTCGT-TACGGGCGATT----AAAAATCACGATCACTTGAACGAAA---C--TATACAC----TCCCGATACTACTAAAATA--AGAATCGT----ACGAAAGACCGATGGTTCAAAGAT----GTATTCTGGACTGGCGTCGGCACCTAGTAA---TAGGTG
>t11
TGATTAGCAAGCTCTTGGGACATG----GTGTTGTGTAATGAAACGAAGT--TAGCCATGGAGGA---TTT------TTTAAGAGATTAGTTATCTA-TATTATTTCCTAGGA-CTACGTATAGTAAACTATCAGCAAATTTGACTGCTTGGGGTTA----ATC----CTTTTAACTATAGTATTT----ACTAATTTATCACGTACAGCGG-GTTTCCGTGCCTTAAGAGATTATT---CCGGTAATTACT----TCTGCAGATTTCATCCC----ATAAGATTATCCGGAAGCAGTAGGCAC--CCAGCTTGGGTTAGCCGCTAG---AAGGACCTCGACCGGGGTGAACGCTAA--------ATCATTAGGATGGTTG---AAACACTTATAA---CATATAGGTAGGCAGCCCACTTGTTAGC----GATCCAG----ACTTGGGATCATATTTGCATTTACCGACTAAGCACTTATTTCAAAC---GATT----CT----GGCTTTATGCCTACTACGAGTGGTTCTTGGATTGCCGTGA----TGATTAAACTGCGGAAGTTACTACTCTT----ATAGAG----GGTCTCATTGAAAATCACCTACGCACTCAACCCCTCGT----AGTGTCTAGTACGAAT-ACCTGGATCAAAGTTGT-TGCGAGTGATA----AAGAATCACTATTTCATGGCCCAGA---TGTTAGACCC----TCCGGAAACTACTAATATG--AGAATTTTCCCTACGTGAAACCGCT--TTCACAGGT----GGACTTTGG---CGGGCCGGCACCTATTAA---TTGGTG
>t5
CAATCCGCATTCTCTTGGATCGTG----GTACTTAATAATGACACTGCAT--GACCCATGAAGGG---TTA------TGTATTAGTTTAGCGATTAA-TATGAAGTCGAAACT-CTACAGATAGAAGACTATCAGAGAATTTCACTGCTGGGGTATA----TTT----TTTTTGACTTTAGTAATT----GGAACGTTA-CACCGTGATCTG-GCATACGAA--CTAAGTAATTATC---CCGCAAATTTCT----A-TGTAGATTTGAACCA----TTGAGTTATA-CGTGGGGAGTGGTCAA--CACGCATGGAACAACCTCTAG---CTAGACCTCGACTTCCGTAAAGACTAA--------ACCGTTAGTTCGGGTG---AAACACTTATGA---TATATAGGTCGGCAACCCCCTTCTTGACCCCATGACCAG----TCTTGGAATCATGTTTCCATTGAGCGAGTAAGCACCTTATTCTCGC---GATG----CT----CACTTTATGCCTCCTACGAATGGATCTTGGATTGCCCTGT----GGACGAGACTGCGGAAGTGGCTACACTT----AGAGGG----GGTCTCGCAAA--AACAACATCGCACTTAACATCTCGTCACAAGTATATATTTCGTAT-ACCCGTATCTAAGTGGTTTACGTGCGATT----AAAAATCACAATAACGTGATCCACA---T--TTAACCC----TCCAGAAACAACTAAGCGG--TGTATATT----ACGCCAAACCGCT--TTCAAAGAT----ATACAATGGTCTGCAGTCAGCTCCTTCTAA---TGGTTG
>t14
ATATGTGCACACTCTTCGAACCTG----GTACTTAGTAATGTAACCTTTATCTAGCCATGATAGG---TTC--TGCGTATATTAGGTTAGGAATGTA-TATACGATCTTAGTT-TTACAGGTAGAACATTATCAGGCACTTTCTCTGTTTGGGATTA----TTT----TTTATTACTTTAGTAAT-------AACGTTA-CACGGACAGCCG-GCTTCCGGACCATGAGGAATTATG---CCGCTAATGACG----C-CGAAGGTTTCATCCT----TAGTGATCTG-CGGGGAAAGCAGGCAA--CAAGCGTGGAGGATCCACTAG---TAAGGCCTCGACTCCCGTAAATACTAA--------ACCGTTAGTATTGAAG---AAACACTTAAAA---AATATAGGAAAGCAGCCCCCGTCTCAACGTACTAACCAG----TCTTGGTATCAGTTTCCCATTTAGCGAGTAAGCACTTCGTTCTACC---GATG----CATCGATACTTTATGCCTTCTTCGAATGGATCTTGGATTGCCCTGA----TGAGAAGACTGCGGAAGTGTCTACTCTT----AGAGCG----GGTGGCGCAGA--ATCATCAAGCCACTGGACTTCTGGT----AGTTTATTTTATGGAG-GCCAGCATAAAAGTAGT-TTTGCGCGATA----AAAAATCACTATACCGTTATCCATA---T--TAGACCC----TCCTCATACGACTAATGCG--TGTATTTT----ACAATAGACCGCT--TTCAAAGCT----AGACGATGGTAAGTAGCCGGCGCCTTCTAA---TAGTTG
>t8
TCATGAGCTTCCTCCTCGACCCTGTGTAGT---GATGAATGTAACAAAAT--AAGCCATGACGACGAATTT------TTTATATGGTTAGAAATAGACTATACACTCTGATCGCTTACTACTCGGATACTATCGGTAATTTTTGCTAATAGGGTTTA----GTG----ATTGTAACAGTGGTACTT----CGCTCTTTA-GACAATTATCGG-GACTACGAGCCCTGAGATATGATG---GCGTTAATTGCG----G-TAATGATTTAATCAG----GTCTGTTTGT-CGATTAAAGGAGCCAA--TGTGCGGGGGCCAACCTCTAG---CACGACCTTGACCTCCGTGAAGCCTAA----TTGGATCGTAAGTTGAGCCG---AAACAA---AAAAGCTATATAGGTGGGCAACCGTCGAATAAGA----TAGCCAG----AATTGACATAAATTTAATAT---GCGACTAAGCACATTCTTCTTTCTGAGATA----CT----CCATTTATGCCTACTGCGAATGGC-----GATTGCCGTGC----GGAAAAGACTGCGGAAGTCCCTACCCTT----AAAGTG----GGTTCCTCATA-TAGCATCTTCTCACTCCATGGCTCGT----AGCATGTTATGTGTAT-ACCAGAATCAAAGTCGT-TGTGCGTGATA----GACAATCATAATCCCATGATCGAAT---A--TATACACTGCGTCCCTAGACTAATAA------TGGATTTT----AC----AACCGGT--TTCACAGCT----TAATTCTGGGTCATGGCCTGCCCCTCGTAA---TAGATG
>t12
TCATAAGCCTCCTCCTCGACCCTG----GT---GAAGGATGTGACTGAAT--AAGCCATGACAAG---TTA------TGTAAAAGGTTAGAAATAGACTGTATACTCTAATCACGTACTTCTGGAATAATATCTGTAATTTTAACTAGTAGGGACTA----AAA----GTTTTAACATTTGTACTT----CGCTCTTTA-TACAGTTAACGG-GACTTCGAGCCCTAAGATATCATA---TCGTTAATTGCG----G-GTCAGTTTTAATCAG----TTTTGGTTCT-CACGAGAAGGGGCCAG--TGAGCGGGGACCAACCACTAG---CACGACCTTGACAACGGTCAAGCCTAA----TCGGATCGTGAGGTGAGCCG---AAACAA---AAAGTTGATATAGGTGTGCAACCTTCAGATAAAA----TAACCAG----GATTGGCATCAATTTTATAT---GCGACTAAGCACTTTCTTCCAACTGTGATT----CG----CCATTTATGCCTTCTGCGAATGGC-----GATTGCCTTGC----GGATAATACTGCGGAAGTCCCTACCCTT----AAAGAG----GGTTCCCCATA-TAGCAACTTGTTACTCAATTACTCGT----AGCGTGTATTGTGAAA-ACCAGAATATAAGTCGT-TCAGCGCGATA----GACAATCACAATCACATTGTCGAAC---C--TGAACTCCGCGTCCATAGACTAATAA------TGGATTAT----ACCATATACCGGT--TTCACAGCT----TAATTGTGGCTCATAGCCTGCCCCTCCTAA---TGGATG
>t9
CCATCGGCGCCCTCTTCGTCCGTG----GTGATTTTCGATGGGACTTCAT--AAGCCATGAATGC---TTC------TTGATGAGTTTAGAAATCTGTTGTTAAGTCTGAACTTATACTACTGGGAGAATACCGGATTGTTTAGCTAGTAGGGGGTA----AAA----TTTTTTACCCTGGTACTT----CCCATGTTA-GACAAGGATCTG-GGGTCAGTGCCCTAAGATATCATA---ACGATAATAGCA----A-CTCGGATTTAATCAT----GTTGGTTGCC-CAATAACAGTTGCCAG--GTGGCTCGGTTCAACCGCTAG---CGGGACCTAGACACTCGTCGAGGC-----------AGCATGAGATCGGAGG---AAACTGTTGATAGCACATATAGGTAAGCACCCGGCGCTTTTGT----GGGCCCG----TATTGTCATTAGATTGGAAT---GCGACTAAGCACTTTCTTCCATCCGTGATA----CC----ACGTTTATGCCTACTGCGATTGGA-----GATTGCCTTGA----CGATAAAACTGCGGAAGTTGCTACCCTTGACAATAGAGCAAGG---CTACCCAATACCATCGGAACACTGTATACCTGGT----AGACTATCTTTAGAAA-ACCAGTATACAAGTCGT-TTTGCGCGATA----CAGAGTCACGATTGCCCACACAAAG---C--TGGACGC----TCCAAAGACAACTAA------TGCATTGT----ACCATATACCGAT--TTCAGAGCT----CAAATGTGGCGCCTGGTCAGCACCTAATAACGGTAGATG
>t13
CCATGAGCATTCTCATTGATCGTG----GTCCTTTTCGATGTGACTTGAG--AAGCCATGAATGT---TTT------TATAAAAGATTAGAGATCATTTTTTAATTCTGAAATATTACTGTTGGGAAATTAACTGGTTGTTTAACTTCTCGGGAGTA----ATT----GTTTTTACATTTGTACTT----CCCGTTTTA-CACAAATACCGG-GTATTCGTGCCCTAAGCTATCATA---ACGTGAATTACT----T-ATTAGATTTAATCAC----TGGCGTTACC-CTACTTCAGCGGCCAC--TAGGCTAGGACCAACCCCTAG---CTGGACCTTGACCAAGGTTGATACTAA--------ATCATGAGGACCGCCGCCTAAACTCTTGAAAGGGGATATAGGTGAGCACCCGTCCAATCAGA----TATCCCG----AATTGGTATTACTTTTAGAT---CCGACTAAGCACTTACTTCCAACCGTGATG----CA----CCTTTTATGCCTCCTACGATTGGT-----GATTGCCGTGT----CGATCATACTGCGGAAGTTACTACTCTT----AGAGAG----GGTACTCTATAATAGCAACTGAAGACTGCATTGCTCGT----AGGCTATTGTTAGAAA-ACCCGTATTCAAGTGGT-TTAGCGCGATC----CAGACTCATGATTGCGTACACGACT---C--TGCACAC----TCCAAAGACAACTAA------GGGATTCT----ACCATATACAGGT--TTCACAGGT----GAAATGTGGCCCCATGGCTGCCCCTGATAA---TCGCTG
>t2
AGATTAGCGACCTCCTCGAGCTTG----GTCATCCTTAATGGAACACCGG--TAGCCATGGTGAT---TTG------TA--TTTGGTTAGGAATAAGATATCGCATCTTCTTTCATACAGGTTGGATTATATCAGTCTGTTTGACTATTGGGGAGTA----TTT----TTTCTTACTGTCGTAATT----TATGTCTTA-TACCTGGACCCG-GCATTCGATCCATAAGTGATAATT---ACGGAACTTGCT----T-TGATGGTTTAATCTT----ACCGGATTCA-CT---GCAGACGTCAG--AAGGCTAGGTAAAGCCTCTAG---AGAGGCCTGGACCGTTGTCTAATCTAA--------AGCGTGAGGACG-------AAACAGTTATTA---TATATAGGACAGCATCCGTCAGATAATT----GATCCAG----CCTTGGCATAACATTATCAT---GCGACTAAGCACGTGTTTCGCGC---GATG----CT----ACGTTTATGCCTTCTCCGATTGGG-----GATTGCCATGG----TGATGATACTGCGGAAGTCTCTACACTT----A---GG----GGTGTCATAAAATAACAGCAGGTCACTTAATAGCTCGT----AGTTTATCCTTAGTATTACCTGCATC----TTGT-TATGAGCGATA----CACACTCATTATAGCA----C-------G--TTCACCC----TCCTCAGACCATTAA------AGGATGAT----ACCAAATACCGCT--TTCAGAGGT----AAATGCTGGATATATGCCTGCCCCTCGTAA---TCGATG
>t3
TAATTAGCATCCTCCTAGAGCTTG----GTCATTTGTAATGGAACATCAG--TAGCCATGGCTAG---TTG------TAAATCAGCTTAGGGATTGGATATAATTTCTGCGATCTTACTGTTTGGATTATAACAGTTATTTTGTCTACTCGGGAGTA----TGG----TTTCTAACCGTAGTATTT----TGTGGATTA-TACCAGGATCGG-GAATCCGTTCCGTAAGCCATGATT---ACGTGAATGACT----T-CAGAGATTTAATCGT----ATCGGATTCA-CG---ACAGACGTCAG--AAAGCGTGGTCGAGCCTCTAG---CTAGTCCTTGACTTGTGTGTAGGCTAA--------AACGTAAGTCCT-------AAACACTTTAGA---CATATAGGTATGCACCCGTCGTATAATA----TAACCAG----AGTTGTCATGACGTTATCAT---CCGACTAAGCACATGTTTCGTGC---GATC----CT----CCTTTTATGCCTCCTTCGATTGGA-----GATTGCCATGG----GGATGATACTGCGGAAGTGACTACGCTT----ATAGTG----GGTCTCTTGGAAGACCAACCAATCACTTAATAACTCGT----AGTTTATCGTTAGGAACACCTGCATA----TTGT-TCGGGGCGATT----CACAATCACGATAGCGCTCAC-------C--TTTACCC----TCCTCAGACCACTAA------AGAATTTT----ACCAAAAACCGTT--TTCAGAGGT----AAATCCTGGATCAATGACTGCCCCTGATAA---TCGATG
>t1
GCATTGGC---CTCGTCGTTCGTG----GTTATGATTAATG---CCGAAT--AATCCATGGG------TTT------TAGATTAGCTTAGTTATTAA-TATGAGTTCCTATGT-GTACTGATCGCATAATATCTGATAATTTGCCTAGTCGGGGATAGATTGTATCAGATTTTGACAATGGTAATT----TCCTAGTTA-AACTAATAACCG-GTATTCGCTCCCTAAGACATCATA---CCGCCAATGCCAAAGCT-ATTTGATTTCACCTAGACGT--GGTTCGA-CTGCTTAAGATGACAC--AAGGCATGGAACATCCGCTAGCCCTCTGACCTGGACTCATGTTTAGTCTAA--------AGCATAAGGAATGTAG---AAACAAGTCTTA---CATATAGGATTGCATCCGTCTATTTTTT----CTTCCAG----TGTTGTAATAACCTTGGGATTCACCGATTAAGCACATACTTCGAAC---GATT----CG----TCTTTTATGCCTCCTCCGAATGGATCTTGGATTGCCGTGC----GGATCAAACTGCGGAAGTCACTACCCTT----AAAGAG----GGTTAA----AACACCATCAGATAACTTAACACCTGGT----AGTATTTACTATGGAT-ACCCGGATATAAGTGGT-TTAGTGCGATGCCGTGATAATCAGAATAGCCCTTACAAGT---C--TCCACTC----TCCCAAAACTACTAA------TGAATACT----ACATGACACAGCT--TTCATAGATATGTCAAAGGTGGGTTATCGACAGCACCTTTTAA---TTGATG
>t10
GGATTAGC---CTCTTCGGACGTG----GTTATGTTTAATG---CAAGAG--AATCCATGTG------TTA------TCGATACGCTTAGCAATTTA-TCTTGACTCCTCTTG-TTACGGATAGTATAATATCTGGATATTTGACTACTCGGGGATAGATTATGACAGATTATGACCTTGGTACTT----TTCGATTTA-AACTAGAAGCAG-GGGTGCGGACCGTAAGAGATGATA---CCGCGAATTCCA----T-TAATGTTTTCACCGAGACTT--GGTTATT-CAGTATAAGTAGCCAA--AAGGCAAGGGTCATCCACTAGCGCCCCGACCTAGACTAAGGTCTATGCTAA--------ATCTTGAGGTATGAGG---AAACATATAGGA---CATATAGGAATGCATCCCCCTAATTTAA----TGCCCTG----GTTTGAAATGACTTTTTGATTCACCGAGTAAGCACGTACTTCTACC---GATA----CA----ACTTTTATGCCTCCTCCGAATGGGTCTTGGATTGCCATGC----TGAATAGAC----GAAGTAGCTACTCTT----AAAGTG----GGTCAG----AACACCAACCTACAACTCAACACCTGGT----AGTATGTGTTATGCAA-ACCGGTATAAAAGTGGT-TGTGAGCGATG----CAAAATCAAAATTACACTTCCAAGA---C--TTTACAC----TCCCGAAACTACTAA------TGAATACT----ACAGGACACCGTT--TTCAGAGAT----GCAAGTTGGGTTGTCGGCGGCTCCTTTTAA---TTGATG
