# Supplementary material for: PQ, a new program for phylogeny reconstruction
Source: BMC Bioinformatics. 2018 Oct 12;19:374. doi: 10.1186/s12859-018-2399-4 (PMC6186109; doi:10.1186/s12859-018-2399-4)
Supplement: Supplementary file 4 — Simulated data. The archive Simulated-data.tar.gz contains two folders called Alignments and Trees. Folder Alignments contains 500 simulated 15-sequence nucleotide alignments in fasta format. Folder Trees contains six subfolders, PQ, MP, ML, ME, QP and Reference with trees in Newick format reconstructed from the alignments with five methods and with reference trees used for simulations. Names of the tree files correspond to names of alignment files. (TAR 1860 kb) [file 12859_2018_2399_MOESM4_ESM.tar › Alignments/331.fasta]

>t11
TGGTGGGCCTCGTCAACCGTG-TGCAGAACACTAGTGCCGGTGCAAATTTGCCGGAGC--CAATTTAACTTGTCGGT---GAAAATGATAAAGA---ATCTGG--GGAGGAATAGTTACTTTTCATCCCCTATAGCGGAGTTCAAAACTAAAGTTGCTGTAAGGAAGTAATTCACTGTTACTAACCCTGGTTAGTACGGGTGTACGGATACT----ATTTTAGTTCGTTGGTCATATTACTTCATCCTCACTGTGGGACTCAATACGA--TGACT-GAC---ACAAT---GC---TGCACCACTTTTGGGGTTACTTCTCACTAGGGCATTAG---TCCA---TCCCCCTTATCTAAAATATGAGACAATTAGAATTTATGGAAA-G---AT----TTTATTTTGTTGCAAATTGAGAT----CGACGAG--AA----TGTCCCAAGATTGTCCTACTTTTTGA---GCTCGAATTATTCAAAATAGTAGTGCGAGATATTTGCTAGCACAAATAAAAAGGGGTGTAGAGATAAAAATCATCGCCAGACAATGAGCTAGCCCTGCCGGCATTTTA-------------CGGG----TCAATCGCTTTTAGGGGCAACTAAGA--TAATA---TTGCCA----GTACTTTGCCCATTTTTGGTCAGGTTTGCAAG----TAA----TGAATGT---A----ACAAT-TCAAAATTTTAATT----GCTAGT
>t9
TGGTTGCCCTCGTCAGCCATG-TAGAGAACACTACTGCCGATGCAATGTTACCGCGGC--TGATTTAACTTGTAGGT---GAAAATGATGAGGA---ATCTTG--AGAGGAATAGTTACTTTTCGTCGGCTGTTGCGTTATTCAATACTAGATTTTCTGTAAGGGTGTAATTCACTCGTACGTAT-CATGTTACTGCTGGTGTA--GAAAGT----AATTTAGTTCGTTGGTTATATTACTCCATCCTCTAAGTAGGACTGAATACGA--TCACT-GTC---ACTAT---GC---TTCACAACAAATGGGGCTACTTCTCTCTGGACCACTAG---ACCA---TCCCCCTTATCTGTTATAAGGGTCCATTAACATTTATAGGAA-A---CT----TTAATTATGTTGCAAATTGAGAC----CCACGAG--AACATGTGTCCCAAGATGGTCCTACACCATGA---GGTCTAATTATTTATGTTAGGGGTGCGAGATATATGACAGCACAAAGTATACGGGTTTTAGCGCTCAAAACCACCTCCATACAATGGCATATCCCTGCCTGGGATTAATG------AT---CGTG----TCAATTGGTTTTCGGGGCGACTAAAA--TAATG---AGGCCA----ATACCTTGCCCATTTGTGATCCTGTATGCAAG----TAA----TCAAAGT---G----ATTAT-GCAAAAAGTTAGTA----GCAAGT
>t10
TGTTAGACCTCATCATCCGTC-TACAGCACACTACTGCAGAAGCAATTTTGCCGGTGC--CGTTTAAA----TCAGT---GAAAATGATCATGA---ATCTTG--GGAGGAATAGTTACTTTTCGGCCGCTTAAACGATCTTTAATACTAAATTGACTGTAATGGTGAAATTCACTTTTACTGAGCCGCGATACTCCGGGTGAA--GACATT----ATGTTGG-TCGTTGGTAATATTACTACTTCCGCAAGATTAGATTAAAAACAA--TCACCCGAC---ATAAT---CC---TGAACTACATATGGGTATACATCTCCCTTGTTCAGAAG---ACGA---TCGCCCTGATCGAAGGTATATGTCCATTAGGATTTAAGGTAA-A---AT----TTTATTGCGTAGCTAATTGAG------CTACGAG--AA----GGTCTCAAGTTCGTCTGATTCCGTGA---GATCAAATCATTTAAGTCAGATGTGCGAGCTATTTGACATCACAAAAAAAAAGGGCTGTAGCGGATAAATCCATCTCCACACATTGGGCGAGCCGTGCCAGTAGTTTATG------GT---CGAG----GTAATGGGTTTCGGGGGCACATAATA--AACTG---TTGCCA----TGCCGGTGCCCTGATCTCGTAAAGTTTGCATG----TTA----TGAACGT---A----ATAAT-TCAAAAAATAAAGT----GTCAAT
>t15
TATTAGTACTCTTCAACCATAATGCATCACACTAGTCCCGCTGCAATATTTCCGCGGC--CAAGTGAA----TCAGT------TATGTCGACGA---AT-TGG--GGAGTAATAGTTACTATTCCCCGACTCGGACGCTTTTTAAAACAATATTCTCTGTAAGGAAGGGATTAAGAATTACTCATCAATGTTGATGGTGGAGAA--GTTATT----ACATTGGTTCGTAGGTCATTTCACTTCATG---TAGTTGGGCTTTATGACCA--TTACA-GTC---ACCATTAACC---TTAACGATAAATGGGTGTACATCTAACTCGTCCAAAAG---ACGAGAGTCTCCCTAAGCTACATGGTGTGTCCATTAGCACTTAGTGTAAAG---GA----TTGATCTAGTCTCCTAATGAG--AGATCTACGAGGAAA----TGACGCGAG---GAATAAC----TGGTACGTTCGAATGATTCATGTAAGCAGTTTGAATTATGAGCTAACACAAATGATATGGGCTGTCGAGCCCAAAGGG---ATCAAATAGTGCTCAAACCCTGCAAGAGCTTCATG------TT---CGTTTTGATTAATTGTTTTACGTGGC---TAAGG--AATGT---ACGCCATCTGCACCTATCCCCTGGTTTTTCTGTGATT--AGG----TAG----TCAATGT---C----ATAAT-CCTAAAATAGAAAG----GCTATT
>t13
TTGTTGCTCACATCAACCATAATGGAACACACTACTTCGGCTGCAATTTTTCCGTTGC--GTAGTGAT----TCTGT------TATGGGAAGGA---ATCTTG--GGAGCAATAGTTACTTTTCTGCGACTTGAACACTCTTAAAGACTAAATTCTCTGTAAAGAGGGTAT--AGCTATACTAATGACAGTTGTTGCTGGAGTA--GAAATT----AAGTTAGTTCGTAGGTCATTTAACTACGTC---AAGGTGTGCTTGACAACAA--TTACA-GAC---ACCATTAACC---TGCACCATATATGGGTCTACATCTGCCTCGACCAGAAG---GCTAAGTTCACCCTAATCAGCGGGACTTGTCTATTAGCACTTAAAGTACAG---GA----TTAATTTAGCCTCATAATGAG--GGAAC---GAGATAA----TGCCACGAG---GAATAAAT---TGGTGCGTTCGAATGATTCAGGAAAGAAGTTAGATTTATTAGAAAACACACAGGATATGGGATGTTGAGCTGAAAATA---TGCACAAATTGCTCTATCCTGGCTAGTGCTGTATG------AT---CGATTAAAGGAATTATTTTTGGCGGC---TAAGC--AAGCT---ATGCCACCTCCAGCTTTCCCCCGCTTTGTCTTAGAAT--AAG----TAG----TCAAAGT---G----AATAT-ACTAAAAGTGATGG----GATAGT
>t3
TGTTCGCACACATCACCCTTA-TTGAAAACACTAGTCCTGCGGCAAGCTTACCGATGC--CAAGTAAA----TCTGT------TATGGTGATGA---ATCTTG--AGAGTAATAGTTACTATTCTGCCCCTAACACGAGATTAAATACGAAATTCTCTGTAAAGGTGATATTTAGTAATACATAATATAGTTATTTTAGGGGCA--GTTATT----ACGTTTGTTCGTGGGTGATGTTACTGAATC---CGGTTCTGCATAAGCACTA--TTACC-GAC---AGCATTAACC---TTTACCAATTGTGGGCATACTTCTTCCTCGAACAGATG---TCGACGGTCTCCCAGACCTTCTCTATAAGGCTATTAATACTTAAAGGAA-G---GA----TTCATCTCGTTACTCAATGAG--AGAACAACGAG--AA----GGACACAAG---GAGGTAGA---TGGTGGGCTCTAATCATTGAGTCGAGCAGTTTGATGTATGTGGGAACACACAGTATACGGGTTATTGTGCGTAAAGCC---GTCAAATAGTGATTGAACCTTGCAAGAGGTTGATG------AA---CGATTAGATGAATTATTTTTGGCGGC---TAATCTAGAATG---TCGCCA----CTCCTGTCCCCGTGTCTTTAAGTGTCT--AAG----TAG----TCAAAGT---A----ATGAT-TCAAAAATATATAG----GATAAT
>t12
TATTAGTACACATCACCCTTA-TGCACGACACTATTCCTGGAGCAAGATTTCCGCTGC--CTTCTAAA----TCGGT------TATGGTCATGA---ATCTTG--GGAGAAATAGTTACTAT----CGACTCCCACGGCATTGAACACGAAATTCACTGTAAGGCTGGGATTAAAGATTACCTACCACTGTTTTTGTTGGCGTA--GAGATT----ACTTTAGTTCGTGGGTCATATTACTTAATG---CGGTTTGGCATTATAACAA--TAACA-GTC---AAGATTAACC---TAAACTACCAATGGGGGTACATCTTTCTAGACCAGTTG---TCGAGAATCGCCCCAACCGACATTCTGTGACTATTTATATTTAAGGAAG-AGACCG----TTCATCTAGAGTCACAGTGAG--AGATCAACGAG--------AGACGCGAG---GGTCAAGT---TGG---GATCTAATAATTCAATT---GGGTAAGATATATCGGAAAACACAAATTAAAGGGGATGTCGAGCGAAAAATA---ATCAAATAGTGAGCAATCCTTGCAAGATTTTCATG------GG---CGATTAAATTAATTAATTTGGGCGGC---TAATC--GAATT---ACGCCA----CACCATTCCCCCAATCTTTAGAGGGTT--AAG----TCG----TAAAAGT---C----ACTAA-ACTAAAAGTGACAT----GACAAT
>t7
TGTTTGAACGCATCATCCTTA-TGCACGACACTATTCCTGGTGCAAAATTTCCGCTGC--CTTCTAAA----TCGGT------TATGGTCATGA---ATCTTG--GGAGAAATAGTTACTATTCTGCAACT---ACGGCATTGAACACGAAATTCACTGTAAGGCGGGGATTAAACATTACCTATAAGAGTTTTTCTTGGGGTA--GAGATT----ACCTTTGTTCGTGGGTAATATGACTTAATG---AGGATTGGCATTATAACAA--TAACA-GTC---AGGATTAACC---TCAACAAACTATGGGGATACATCTTTCTCGCCCAGTAG---TCCAGAGTCTCCCCAACCTACGTTCTGTGCCTATTAACAGTTAAGGAAT-G---CA----TTCATCTCGATACAGAGTGAG--AGATCGACGAG--AA----AGACGCGAG---GGATAAAT---TGG---GGTCTAATAATTCAAGTGAGCAGTAAGATATATAAGAAAGCACAAATTAAATGGGATGTCGAGCAAAAAAGC---GTCAAAGAGTGAGCAATCCTTGCAAGGGTTTCATG------TTGCTCGATTAAATTAATTAATTTGGGCGGC---TAATC--GAAAT---ACGCCA----CACCATTCCCCCGATCTTTAGAGGGAT--AAG----TTG----TAAATGT---C----ACTAA-ACTAAAAGTGACAT----GCCAAT
>t1
TATTGGAGCACATCATCCCTT-TGAAGGACACTATTCCAGTAGCAAATTTTCCGCAGCTCCTTTTAAA----TGAGT--------TGCCCAAGA---ATCT-----GAGCAATAGTTACTGTTCATCAACTGCTCCTTGTTTTAATACAAGATTAACTGTTAAGGAGTCATTAAAAGTTACTTAGTTCTGTTACTAGGGGAGTA--GGAACT----AATTTAGTTCGTGGGTTATGTTACTCAATT---AGATTTAGTCTTGAGACGAGCTTACT-GGC---AGTATTAAGC---TGTACAAGTCGTGGGAATACATCTATCTCGCACAGTGGGGGTCTAGCGTCTCCCATACCTTTGGTTTAGGTCAATTTGAATTTAAAGTAG-A---CACAGATTCATTTGGTATCTCACTGAG--TGAGCGACGAG--AA----AGTCCCTAG---GCCAAAGT---TGA---GTTCAAATCATTTAACAAAGTTGTGGGATTTATTTGTGATCACATAGAAAAGGGGATTTG--GATTAAACTG---CTCAGATAGTGTGGTATCCGTGCTAGAGCTTAA-------------CGCTTATATTAATAATTTTGCGTGGC---TAAGA--AAGGC---C----A----TTCCTTTACCCTTGT----ATAGGAGT--AAG----TAT----TAAAAGT---A----ATAAT-TCGAAA-AATAGTTGAGTGGAACT
>t14
TATTAGTACGCGTCATCCCTA-TTTAGGACACTAATCCGGAAGCAAGGTTTCCGCAGCACATTGTAAA----TGGGT--------TGTATAGGT---ATCTAG--AGAGCAATAGTTACTGTTCCTCCGCTACTCCCATTTTTAATACAAGAGTCTCTGTAAAGATGTAATTTACGAATACGGATACATGATGCTTGAGGTGGA--GAAACT----ATCTTCGTTCGTTG----TTTTACTCAATT---TCATTTAGTGTTGCTTCTAAATGACT-GTC---AGTATTAAAC---TATACTATTCATGGGTTTACTTCTAGCTCGAACAATTG---TCAACGCTCTCCCATATCTACAAACTTTGCCTATTTTCAGTTAAAGTAT-T---TCCGAATTCATATCGTCCCGGACTGAG--TGAGCTACGAG--AA----CGTCACTAG---GGCGTAGT---TGG---GATCGAATTATTTAACGAAGTAGTCGGATTTATGAGGAAACACAGACTAAATGGGGTATC--GTAGAAACAG---ATCAAATATTGCCGTAACCCAGCTGGACGTGCA-------------CGCATTCAGTAATAATTTTATGCGGC---TAAGG--GACGTCGTC----A----CCCCAATCCCCTAATGTCTAAATG-----AAG----TTT----TAAATGT---AAACAAACAA-ACGAAA-GTTACCA----GCTCCT
>t2
TATTCGTGCTCATCAACCCTG-TTAACTACACTATTCCCGGCGCAATATTACCGGGGCATCTACTAAA----TCGGTGGG-----TGGGAAAGA---ATCTTG--GGAGAAATAGTTACTATTCCTCGTCTGACACGGCGTTTAAAACGATATTAACTGTAAGGCCGGGATTTAGTCATACATAACTCCGTTGTTCGGGGCGAA--GAAAGT----AATTTGGTTCGTTGGTCATCTAACTAAATT---GCTCTCAGCGTAGATACGATTTTACT-GTC---AAGATTAATC---TTAACAATTAATGGGCGTA---CTAACTCGACCATTCG---TCGAAATTCTCCCAAACCAGCATTCTCAGGCAATTGTCAGTTAAGGGAT-A---AA----TTGATTTCGAATCTCAATGAG--AGATCAACGAG--AA----AGGCCCAAG---GGCCAATT---TGG---GATCTAATTATTTAGATGAGAAGTTAGACTTATGAGCGAGCACAGACTAAAAGGGATATC--GCCAAAAAAG---AGCATAGAGTGTCTTATCCTTGCAGGTGTTTCATG------AA---CGCTTAAATTAATTTCTTTCGGGGGC---TAAAT--TAATG---ACGCCA----CACCATTCCCCAATTCTTTATGTGGTT--AAG----TAT----TAAAAGTAAGT----AAAAA-GCTAAATGTGACAT----GGTATT
>t5
TGTTGGACCTCCTCAGCCATA-TGAATTACACTAATCCGGGAGCAAATTTTCCGCTGC--CTATTAAT----TCAGT------TATGTCAAAGC---ATCTTG--GGAGAAATAGTTACTATTCCCCTACTCGTCCAACGTTGAACACGAAATTTACTGTGAAGTAGACATTTAGAATTACAGATAGATGCTACTTCGGGCGAA--GTGATT----ATATTGGTTCGTGGGTCATCTTACTTCATACTCTTTGTGAGTGTAAACACTA--TAA-----C---AGGATTCAGC---TACACCAAGTATGGGCGTA----TACCTGGTGCACGTG---CCAA---TCCCCCGGACCATAGGGCTGGGACAATTTAAATTTATGGTAA-G---CC----TTTATCTTGATACGCAATGAG--TGATCAACGAG--AA----AGCCTCGAG---GTCATATA---TGA---GTTCAAATAATTGAAATTAGGTGTTCGACCTATGAGCCAACACACAATATAAGGGTTGTCGAGTGCAAAAACAGGAACAGAAATTGATGTAACCGCGCACGTTTTGCATG------GA---CGTTTGGATAAATAATTTTCAGAGGCA--TAATG--CAAAA---AAGCCA----CTCCCCTCCCCGAATTTGCTTGAGTTTGCACG----TAA----TAAATGT---A----ATAAA-ACCAAATCAGAGAA----GTCCAT
>t6
TGTTAGCCCTCGTCAGCCTTA-TATATTACACTAGTCCAGCCG----CTTTCCGGCGC--TTTGTCAT----TTAGT------GATGGTCACGCTCTATCTAGGGGGAGAAATAGTTACTGTTCCCCTACTTTTCCCCAGTTCAACACAATAGTAGCTGTGATGGAGTCATTTAAGCTTACTGAGGAAAGATTATCCAGGCGCA--GACATT----AGATTAGTTCGTTGGTTATATAACTACATACTCCTTGTTTGTTTGTACA--A--TAA-----C---AGAATTCACC---TACACTATGTGTGGGAGTA----TTACTGGACCAACGG---GCAA---TCACCCAGACCGAAACACCAGGGCAATTCGAAGTTAAAGAAA-T---TA----TTTATTGAGACTCGCAATGAG--TGACCCACGAG--AA----CGACA---G---GTTTTATG---TGA---GCTCTAATGATTTAGATCAGACGTCGGATCTATGAGCGAGCACACAATACACGGGGTATCGTGTTGAAATTCAAATTCAGAAAATGATATAACCATGCCTGTGTTGAATGTGTTCGGT---CGGGTCTATAAATACATTTCAGGGGCTCATAATT--CAAAA---TAGCCA----AACCCCTCCCCTCATATATA----AATGCACGGGCATAA----TCAATGT---T----AATACACCCAAATAAAAGGA----GTACAT
>t8
TATTAGACCACTTCAACCGTA-TGTAGTACACTAGTCCGGTCGCAAGCTTTCCGGCGC--GGCGTCAT----TCCGT------TATGTCAATGG---ATCTGG--AGAGAAATAGT----ATTCTTCTGCTTGAGCTACGTTCAACACAACACTAACTGTGAAGCGGTTATTAAATGATACACAGCACTGGTAAT----GCGTA--GATATTCGTAATATTAGTTCGTTGGTTATCTTACTTCATCCGC--TATATGTATCAACT--A--TAA-----CGATAGGATTGAACACTTTAACAACGA----GAGTA----TACCTTGTACAGCTG---ACGA---TCAC---TACCTTTACAAGTGGTCTATTCCAACTTAATGCAT-G---AA----TTTATCGCGTATCGGATTGAG--CGAGCAACGAG--AA----AGACT---G---GTTGTATA---TGA---GATCGAATAATTAAACTAAGATGTTGGATCTATGAGCTAT---AAATCAAAAGGGATATAGAGTAAAAAAACAATCCCAGAGAATGATAAATCCCTGCTCGGGTTGAATGCCAATACT---CGGATTAATAAA---GTTTGCGCGGCTAATAATA--CAAAG---TAGCCA----AACCCCTCCCCACATATCACTCGGTTTGCATGTCAGTAA----TGAATGT---C----AGAACCTCCAAATAAAAGGT----GAAAAT
>t4
TTTTAGCCCACGTCATCCATT-TATAATACACTATTCCGGCGGCAAGATTGCCGACGC--TCAGTCAT----TGAGT------TATGTAAAAGC---ATCTGG--GGAGTAATAGTTACTATTCCTCGACTTTTCCATAGTTTAACACAACACTAACTGTGAAGAGGCGATTTAAGGATACACAAAAACGCTAATGCTGGAGCA--GGGATT----AATTTAGTTCGTGGGTTATATTACTGCTTCCTCTGTTTTTGTATGTACA--A--TAA-----C---AGTATTCACCGCTTATACAATGC----GATTA----TTACTGGTCCAGGTG---CCAA---TCAC---GACCATGTAAGGTGGTCTATTCCAATTTAAAGTAA-G---TA----TTTATATGGGATCGCAATGAG--TGAGCAACGAG--AA----CGACA---G---GTACCACG---TGT---GATCAAATGATTCAGATGAGCTGTAGGATGTATCGGATAA---AAACCACATGGGCTCTAGTGTTCAAATGTATTTTCAGAAATTGATGTAACCTTGCCAGTGTTGAATGAGCGTGTT---CGAATAAAAGAATTCGTTTTCGAGGCTCCTAATA--TAAAG---TCGCCA----AACCCTTGCCCAATTATGATCCTGAATGCATGATGATCAACGATAAATGT---A----AGTACATCCAAATATAAATT----GGATAT
