# Supplementary material for: PQ, a new program for phylogeny reconstruction
Source: BMC Bioinformatics. 2018 Oct 12;19:374. doi: 10.1186/s12859-018-2399-4 (PMC6186109; doi:10.1186/s12859-018-2399-4)
Supplement: Supplementary file 4 — Simulated data. The archive Simulated-data.tar.gz contains two folders called Alignments and Trees. Folder Alignments contains 500 simulated 15-sequence nucleotide alignments in fasta format. Folder Trees contains six subfolders, PQ, MP, ML, ME, QP and Reference with trees in Newick format reconstructed from the alignments with five methods and with reference trees used for simulations. Names of the tree files correspond to names of alignment files. (TAR 1860 kb) [file 12859_2018_2399_MOESM4_ESM.tar › Alignments/433.fasta]

>t13
CATTAACAATAAGCACATGTTAA---TCTGCGTA---AGCTATTTCCAAACTTGGGCACAG--ACGTACTACTGTCACTTAACTCACT--TCGGGAGTACGTTTCCCAATTCTAACTCATTGTCAACTCATAACGCTTGTAAATAGGA----TGCCTTTAGGGACATCGAGTCTAACACTGTTCGGTTAGACAGTA----GCCCGGGAGTTTAGAGTATCTGTTATAAAG---GGCATTCAACCTTGTTGACAAAAAA--GGTAACGAAC--TCT----TTTGGTTTACTCGCTTTGTATCTCTATCTAAGGTTCACTACAGATGCGAGTGATTAG----TCCGCAAAACAGTAGCTAT----TTTA---GTTGGGCGGATTAT--TTTCTGGAATT----GGTTGAGAGTTGTGATAAAAT--GTTAGTGCTT----TCCAAAGCTTTTTGACTTCTTGTGTGGAGCCGCTTTTGCCTGGTTAGGTTGTGTAAAAATCGACATAA----TGGCATGTTTCTATTCCTAAGACAGATAGATTGATAGGTAGTAAAAAATACACTGCTAGACT--TTTACGT-GCTATTCGCCTTTATCGCTTGAATTGTAAAATGTCTTTT----GCCTAGTAGAGGACTATAGTTCTAAAAAGGATTACCCGTA--TC----AATCTTCTAATC-G--TCTTTAACTT---AGCATTGCCTTTCTGGGAAACGTGT----GAGATCGCGATTCTCATTGGACTGTAATATGTCTGAA---TT----AAGATACTGCGCAGTCGTCGAATT----TC----CTCGGGAA---GACCA--A---CT
>t15
CCGTTAAAATAATCACATGTTTA---TCTGAGTA---GGCAGTGGCCTAACTTAGTATAGG--GCGTTGTAATGACGCTGGACGCACG--TCGGGAGCCAGTTTCCTCAATCTTGATCATCGTCAAATCATTGTCCTTGTCAGTAGGAAT--CTCCTTTAGAGGGATCTTGTCTAACACTTTTCTTCTTGAAGTTT----TCCGATGAATTTGGAGGATCAAATATAAAG---GGTACTCCGCTTAGTTAAAGTAAAC--GGGAAC--AGTTGCT----TTTAGTTTACTCGATTTAGCGCAATATCT-AGGTTCATTGCTGACTGGTGAGAGTTC----TAACCCAAACAGTGCTTATGTACGTCA---GTTCCGCAGAGAAG--TTTCTCG---C--------GATAGTTATCGTAAACT--TTTGTTGCTT----ACCAGGATTTAGAGACATCTTGTGGCCTACCGGCATCGCCAGCTCGGGTTGGGTAATCGTCGACTAAA----TGGGATGTTTCTATTCGTAAT----ATAGATTTACAAAAAATG-AAATGAC-GTACCGGACT--TGTGCCT-AATTTATGCTTTTATATATTGAAGTCTAAAGTATCATCT----GCCTAATAGGGAATCGAAGTTATAAAGTGGATTGGACGGG--TC----AATGTTCTAAGG-A--TCTTTTACTA---AGCAATGCCGTTCATGGAAACGTGG----ATTATCCCTATTCTCACAAGACTGTTTAATGTTTGAA---TT----TAAATACTCCTCAGCCGTCGAATA----GCCGGACTGGGGAA---GACCATAT---CT
>t10
CATATAAACTTAGCACATGGTCA---TCTGAGTA---TGCTAAAGCCTAACTTGGTAGAAA--A----ATACTGTCACTACATTCCCT------GAGAACGTTGGCTTAATCTTAGTCATTGACAACTCATGATCATTGTAAGTAGTA----CACCTTTAGAGGAATCCTCTCTAACGCTTTTCTGTTAGAGATAT----TCACTTGAATTTAGAGGATCTATTATAAAG---GGAACTCGACCTAGTTTAAACAAAC--GGGAGC--ACATCCT----TTTTGATGAATCGATTTCACGCTATATCA-GGGTTCATAAATGAGTAGAGTGCGTAC----TTCTCGAAACAATTTTTAT----TTCA---GTTTAGCAGGGAAG--TCTCGCG---A--------GAGAGTTATCATAAAGT--TTTATTGCTT----TCCAACAATTGCTGTCGTCTTGCGTCAAACCGTCATTGCTTGCTCTGATTAAGTAATCATCGACCAAA----AGGAATGTTTCCATTCCTACAAGAAATAGACTTACATGTAGTCTAAATGAC-CTTCAGGACT--TGTACCTAGTATTTAGCTTATATCATTTGAAGTATAAATTATCTTCT----GCCGGTTGGAGTACGGTAGTTTTAACTTGGATCCTTCGGG--AC----AATGTTCTAACA-G--TCTTTTACTA---TGCATTGCCTTTCAGGGAAACGAGA----GTAATCGATTGTCTTACCAGACTGATTGATGTGTGAA---TT----TATGTACTACACAGTCGTCGAATT----ACTAGACATATGAA---TGCCATAT---CT
>t12
CACTGATATTATCCACATGTAAA---TCTGC-------GCGATAACCGAAATTAGGAAGAC--CCGTGCTACTGTCTCTGCGAGCGTA--TCGGGAGTAGGTAGTGCCAATCTGAATCATAGTCAATTCATCCTTGTTGTTAG----A----CACCTTT---GTTATCTGTTCTAACACTATTCGAAAAGACTTACCTGCTCCCATGACTATCGAGAATCTTATACAAAG---GGGACTGGGCTTTGTT-ATACAAAC--GGGATC--ACCGCCT----TTTATCTCACTGGGTTTTGCACACTATCT-AGGTTCAAAGGTGAATTGCGTGTATTC----TCTGCGTATCAGTACATAT----ATCA---GTATAGGCGATGAG--TATCGTGAATC--------GCGAGTTATGATAAATT--TGTCCTGCTG----ACCAAACCTTATGGACATCTTGTGTCAATCCTTCCTTGCAAGGTTGGGTTGAGGATTTTTCGACGT-------GGGATGTTTCTATTCATAAATGAAATAGACTGAGAGACAATCTAATTAAC-CTAGTAGACT--TTTTCGT-TTACAACGCATTTATGTCTTAAAATGTAAATTGTCTTCTACGGGTCAAGTAGCGAAAAGCAGTTTTAATTTGGATACTCCGTG--CC----AATGTACAAATA-A--GCTTTCAATG---AGCATTGCCTTTCTCGGAAACGTGG----GTCATCATAATTCTTATCTGCCTGTATAATGTGTGAA---TA----AATATACATCATACCCGTCGAATC----TCAATACGAGTGAA---GACCATAG---CT
>t3
CACTGATAATATGCACATGTAAAATTTCTGA-------GCTATAACCTAATTTTGGTAATC--GCGT---ACTGACCCTACTTTCCTA--TCGGGAGAGAGTTATTTCATTCTCAGTCATTGGCAAGTCATCATTC----GAG----A----TGCCTTTAGTGATATCGTATCTAACACTATTCAACGCGATTTTCGCGATTCCTAGACTATAGAGAATCATATATAAAG---GGATCTATGGTTGGTT-ATACAAAG--TGGAAC--ACAGCCT----TTTGGCTCA----ATTTCGTACACTTTCC-AGGTTCAAGATTGAAGTGTGTGCGTGCACTCTGGACAGATCAATGGATAT----AACA---GTGTAGCCGAAAAGGTTGTCTCGAGTC--------G-GAGTTGTTATAAGCT--TATAGGGCTTGTATGCCACAGCCTAGTGACATCTTGTGATTGACCGTTCTCGCAAGGTAGGCGTTGGCATTGATAGACTT-------GGCATGTTTCAATTCCTAATTT---TAGACTGATAGGGAATTTAAATTAC-CTATTTGACT--TTTTCCT-TTACTGTGCATGTATACCCTAAATTATAAGATCTCATATACAGGACTAATCGGGAACCTCAGTTATATGATGGATTGCACGGG--CC----AATATATGAACT-CACTCTTTCATTG---TGCATTGCCTTTCCCGGAAACGTGA----TTTATCCAGTTTCTCGTTGGACTGTTGAATGTTTGAA---TT----AATATACAGCAGAGTGGTCGAATC----GCGAGCCAACAGAA---GGACATAG---CT
>t7
CATTTAGAGTAAGCACATGTGTA---TCTGCGTA---GGCAATATCCAAACTTAGCCATGA--ACGTAGTATTGTCACTTACCTCGCT--TCGGGAGTACGTTTGCTTATTCTAATTCATGGGCAACTCATCACTG----TATTAGTA----TTCCTTTAGGGCCATCCCGTCTAACACTATTCAGGTTGAATGTA----AACCAGGAGTTTGGAGAATCAGATATAAAG---GGAAATTAACCTTGTTAAGCCAAAC--GGGATCATAC--ACT----TTTGGATTACTTGCTTTAACTCTCTATCTAAGGTTCACTAGAGACTCGAGTGATTTA----TCTCCAAACCATTAGGTAT----TATA---GTTTGGCGGATAAT--TTTCCCGAGTT----TGTCGAGAGTTGTGCTAAATT--GTTAATGCTT----GCCAAAGCATATTGACTTCTTGGGTTGAACCGCCATTGCATGCTTGGTTTGTGCAAATATCGACCGAA----AGGCATGTTTCCATTCCTAACAAAGATAGATTTAGAGCAATTTTAAAATAC-CTCCTAGACT--TTTACCT-ATAAATTGCCTGTATCGTATGAATTTTTAAATGTCTTTT----GCCGATTAGGGGACTACAGTTCTAAGACGGATTTCTCGTG--AC----AATTTTCTAATC-G--TCTTTAATTTCCCGGCAGTGCCTTACT---AAACGTGA----AACATCCCAATACTCATTAGACTGTAACATGTCTGAA---TA----TAAATACTGCATAGACGTCGAATT----AC----CTCAAGAA---CATCATAG---CT
>t2
CTTTTAGATTGAGCACATGTTTA---TCTGATTA---CGTTATAACCTAACTTAGGCACGA--ACGTACTATTGACCCTGAGCTCTCA--TCGGGAGAAAGTTGGCTTACTCTTACTCATTGACAACTCATACCAG----GATTAGTA--CCCACCTTTAGAGGCATCGCATCTAACACTCTTCCTATTGAATGCT----TCCCTGGAGTATGGAGGATCTACTATAAAG---GGATTTCGAACTTGTTAATCCAAAC--TGCATCATAC--ACT----TTTGACTTACTAGCTTTGTCTCTATATCTAGGGTTCACTACAGACGTGAGAGATTCT----TTCCCAAACCATTAGCTAT----AACA---GTGTTGGGGATAAA--TATCATGATTTTGTCTCTTGTAAGTTGTGATAATAT--TGTAAGGCTT----ACCAATACATATGGCCTTCTAGGGTACGACCAACATGGCATGCTTTGTTTGAGGAGAAGTCGACCGAA----AGGCATGTTTCGATTCCTAATAGAGATAGAGTTAAAGCAAATGTAATGTAC-ATTAATGA-T--TTTACCT-GTGAGTAGCCACTATGCTGTTAATTATAAAGTGTCTTAG----GCCCATTTGCGGACCTGGGTTCTAAAAAGTATTCTTCGGAGAAC----A----TCCAACC-C--GCTTTTATTTCCATGCAGTGCCGTGCTAGGAAACGTGG----AACATCCCGATACTGACTAGACTGTA----GTCTGAT---TA----TATATACCGCAAAATAGTCGAATT----TC----CTCAAGAA---AAACATAC---CT
>t1
CTTATAAAGTATACACATGTGAA---TCTGAGTA---GGGCATTTCGCAAATTAGTC------TCGTAGTAATGACTTTTGCCACTCT--TCGGGAGGGGGTTCCCTGAGTCTTATTCATAGCCAAGTCATTTGTATTGTGATTAGGA----TACCTTTAGGGATATCCATACTAACTCTGTTCCCCAAGATTGTA----CTGCGCGAT---CGAGTATCAAGTAGAAAGCTCGGTTATTAAACTTGTTGATTAAAAGTATGTAACTCAT--GCT----TTTGGGTTACTGTTTTTTAGCCTATATCAAAGGTTCACTTGCGACCAGAGTGTGTTC----TCGCCTAAGCAATTCCTAT----ACTA---GTCGCGGTGACGAT--TATCAAGAGTT----CTTTGGTAGTTGTTCTAAATT--ATTAAGGCTT----TCCAACACTTAGTGACTTCTTGGGATCGGCCATTATAGCTTGTTTGGAGTAGGCAAAAATCGACCAAA----GGGGATGTTTCTATTCGTAACGGATATAGATTTAAATACACTTTAAAAAAC-ATAGTAGACT--TGTACCT-ACTTCTAGCCTTTATGCGATGAATTGTCAGCTGTCATCC----GGCGAATAGGGTAATCACGTTTTATTGTGAAT---CCGCT--TC----AATCTTTCAATC-T--ACTTTTAGTA---TGCAGTGCCGTTCTCGGAAACGTGTTCTACTCATCAAGATACTGCCTAGACTGAGTGATGTCTGAG---TG----AAGTTACGCCAAACGCGTCGAATG----TG----CTGGAGAA---TTACATAT---CT
>t11
CACATAAAGTATCCACATGGACA---TCTGAGTA---TGGCATAGCGAAAATTTGTC----GGCCGTATTAGTGACTTTGTTCTCATCGCTCGGGAGACAGTACGCTTAGTCTTAGTCATAGCCAATTCATATAACTTGTAACTAGAA----TGCCTTTAGTGGCATCCT----AACTCTGTTCACCAGGATGACG----AACATAGATTATAGAGAATCTGATACAAAG---GGCAATTGATATCGTTGAGCGAAAATAAGAATCACAA--CCTACTGTTTGCGTTGCTATCTTTTGAACTATTTCTATGGTTCAGTAACGATAAGAGTGCATGG----TCATCACAGCAGTGGCTAT----AATACAGGTCACGTAGTTGAT--TTTCCCGATTG----TATTGGAAGTTTTTTTAAAATTAATTAAGGCTA----G----TGCTTAACGTCATCTAGCGTTCAGCCGAAATTGCCCGATGCGACTCGGCAGACATTGACAAAA----TGGCATGTTTCCATTCAGAGGAAAGATAGACTCAAATTGACTCGAAAAAAC-TTCATAGACTATTATGCGT-TTAACTGGCCGTTATTGGTTTAATTATTGACTTTCCTTC----GACTAATAGTGGAAAAACGTTGTAGTTCGAAT---TCGAA--CC----AATCTTTTAATCCG--TCTTTTATTT---TGCACTGCCATTCTAGGAAATGGGTGCTACCTATCTATATACT---AGGACTGTAGTATGTCTGAA---TT----TATGTACGTCAAAATAGTCGAATTTGTGTT----CTGGCGAAGCACATCATAG---CT
>t4
CGTGTAGAGTATCCACATGGCCA---TCTGAGTA---GGGCATGTCGAAAATTTGTC------CCGTGCTAATGGCACTGTCCGCCCC--TCGGGAGGGAGTACCCTGACTCTGACTCATTGCCAACTCATTATAATTGTAAATAGAA----TGCCTTTAGTGTTATCCGAGCTAACTCTGTTCACGTGGATGGTT----AACCTGGAATTTGGAGCATCGATTACAAAG---GGCAATTTAGATTGTTGATTCAAATTGAGTAGCACAG--CCT----TTTCTTTTACTATGTTTTGCGCTATTTCCATGGTTCAGTGACGAACGGAGAGTATTG----TCTTCACAGCATTAACTAT----ATTA---GTGGCGTTGATAAT--TATCGCGATTG----TTTGGAAAGTTCTTGTAATTT--AGTAACGCTG----C----AGCTTAAAGACTTCTTGCGAACAGCCGGGATGGCCTGATTGGTCTCTGCAAGGGTCGACACAA----TGGCATGTTTCGATTCAGATGAAAGATAGATTAAAATTAACTGGAAAGAAC-ATAATAGACT--TATCCTT-ACTGCTGGCCGATATACGATTAATTATAGACTTTCTTGC----GGCCGATTGAGAAACTTCGTTTTAGTACGAAT---GCGAA--GC----AATCTTGTAATC-T--TCTTTAAGTA---CGCA----CCTTCTCGGAAAAGTGTACTTCGCATCTTTGTACTCCCTGGACTGGAAAATGTCTGAC---TACATGAACTTACTCCTAATTCGTCGAATTTGGATA----CTATCGAA---GACCATAT---CT
>t6
CAA----AGTCACCACATGGTTA---TCTGAATA---GGGGGTCTCGGAACTTTGGC------ACGTGGTAATGTCTCTGGCTACTTT--TCGGGAGACGGTTTGCCTAGTCTTATTCATAGGCAAATCATAATTCTTGTAAGTAGAA----AACCTTTAGCGTAATCATAGCTAACTCT---CGTCGTGAACGTT----TACCTTGAGTTTGGAGTATCACCTACAAAG---GGGGATTGTAATTGTTGACTCAAAGTAGGTACCACAA--TCT----TTTTGTTGAATTTTTTTTGCCCAGTATCTGCGGTTCACATACGACCTGAGAGTCTAC----TCGCCACATCATTGTATAT----TTTA---GTCGTGGTGTTAAA--TGTCAAGAATA----CTTTGAAAGTTCTTGTAAACT--ATTCATGCTT----ACCAAAACGTGGTGGCATCTTGGGAACTGCCGAACTTGCTTGGTGGGACTGAGGAAAAGTCGACGTAA----TGGCATGTTTCAATTCGTAACTGACATAGAATTAAATATAGTGCAAAGAAC-CTCGTAGACT--TTTACCT-GGAGTTAGCCATTATGACCTAAATTTGCATCTCTCCTTG----GGCACCTCGGGCATAATCGTTTTAATGTGAAT---TCGCC--TC----AATGTTGCAATC-G--TCTTTGAATG---TGCAATGCCTTCCTCGGAAACGGGAACTACACATCAATCTTCTACCAAGACTGATGTATGTATGAC---TA----AACTTACCCCAAAAGCGTCGAATG----TG----CATTTGAA---CCTCATACATGCT
>t5
CAA----AATAACCACATGCAGA---TCTGTTTA---AGACTAAACTCAAATTAGGC------TCGTTTTAATGTCACTAGCCACTAA--TCGGGAGTCGGTGTCCGTACTCTGATTCATAGCCAATTCATTAATCTTGTAATTAGTA----CTCCTTTAGTGTCATCTATGCTAACTCTTTTCATCCAGAGCTAT----TACCTGGAGTGTTGAGT----TCTACAAAG---GGCGATGTTAATTGTTGAATCAAAGTTGGAATCACAT--TCT----TTTGTATTAATTTTTTTAGCCCAGTATCCATGGTTCAGTGGCGTCTGGTGAGAGTAA----TCCTCAAAT--GTGGTTAT----TTCA---GTCATGGTGTTAAT--TCTCTGGAATC----CTTTGAAAGTTCTTGTAATCT--AATTTAGCTT----TCCAGATTATGTAGGCATCTTGGGAAGTTCCTACCTAGCTTGATGTGTGTGAGTAGTTATCGACGCAA----TGGCATGTTTCGATTCGTAGCAGAAATAGATTTAAAATTATTCAAAGGAAC-TTGGTAGACT--TTTCCCT-GTATTTTGCCATTATTAGTTAAATTGGCAACTGTCTTCC----GGCGCATCGTGCATCATCGTTCTAACGCGGAT---TCGTA--TC----AATCTTCCAAGC-A--TCTTTAAATG---TGCAGTGCCTTACTCGG--ACGGGACCTATAAATCGTCCTTCTACCCTGACTGGAGAATGTATGAGACTTG----TATTTACACCAAAGATGTCGAATT----TG----CTATAGAA---CTTCATAC---CT
>t9
CGC----ATTTTCCACATGTACA---TCTGTGTATATAGCGTATACAAAATTTTGGC------TCGTTATATTGGCGCTGTCCACAGG--TCGGGAGGTGGTTAACGAACTCTAAATCATAGTCAAATCATTTATATTGTAATTAGAA----GACCTTTAGTGCTATCTGATCTAACTCTATTCATTCTGACCGAC----AATCTGGAGTTTTGAGA----GCTACAAAG---GGTAGTTATATTGGTTCAATAAAAATAAGCAACGCAC--GCT----TTTGTATTCTTATATTTTGCCCTGTGTCTAAGGTT--ACTAGGGCGCGGGTGAATAA----TGAACCAAACAGTGTTTAT----TTCA---GTGTCGCCGTACAT--TCTCATGAGTC----CGTGGATAGTTTTTTTAAACT--ATTATGGCTC----CCCAAATGATAATGGCATCTGGAGACATGCCTTCCTAGCACGTTATGGGTATGTATCGATCGACTTAA----TGGTATGTTTCAAT----AGCATAAATAGACTGATAACTACTATAAAAAAC-ATAGTAGACT--TATGCGT-GTATTTAGCCAGTATATTTTCAATTACCATTTGTCCTTT----GGCATTTAGTGCAGCACAGTTGTAATTAGTAT---TCGGA--TCCCGTAATGTTGTAAAT-A--TCTTTGAGTG---AGCATTGCCTTACACGG--ACGTGACCGGGAAATCAAACAGCTTCACAGACTGACCCATGTTTGAAGCTT-------CCTACTACCAAGAAGTCGAATT----AG----CATGAGAA---GGTCATAC---CT
>t8
CAT----ATTTATCACATGTTAA---TCTGTGTA---AGCTTATACAAAAATTTGGC------GCGTTTTATTGGCCTTTACCGCTGA--TCGGGAGTTTGTTAACAAATTCTAATTCATTGCCAAATCATTTCTATTGTAAATAGGA----GTCCTTTAGTGCGA--GAATCTAACTCTGTTCTTTCTGAAAGGC----AGTCTGGAGTTTAGAGT----ACTACAAAG---GGCTATATGATTAGTTCAGTAAAAGTTGGCACCTCAC--GCT----TTTGTATACTTTTGTTTTGCCCAGTATCTAAGGTT--AGTACGTCTGGAGTGAGTGT----TGTTCCAAACATAGTTTAT----TACA---GTGGTGCGGTTCAT--TCTCTTGACTC----CCTTGAAAGTTCTTGTAATCT--AATTTTGCTG----CCCATATGATTGTGTCATCTTGAGAGTTTCCGACCTAGCCCGCTGTGGGTCAGTAACATTCGACAGAAAAACTGGCATGTTTCTAT----AACGGAAATAGATTTACAACAACTTCAAAGTAC-CTAGTTGACT--TATGCAT-TAATTTTGCCAGTATTTTCTCAATTACCAATTGTCATTA----GTCACTTTGTGCAGCACAGTTTTAATGGGGAT---TCGAA--TCCTGAAATGTTGAAACT-T--TCTTTCAGTG---TGCATTGCCTTACGCGG--ACGTGACCCCTAGATCTTTCAGCTGCCCTGACTGACGCATGTATGATGCCT-------ACTACTACCCAAAAGTCGAATT----TG----CTTTTGAA---GATCATAC---CT
>t14
CAA----AATTACCACATGACCA---TCTGTGTA---AGCTTAAACAAAAGTTAGGC------GCGTTGTATTGGCCTTATCCGCTGT--TCGGGAGTTTGTTGGCGCATTCTAATTCATAGCCAAATCATGATTATTGTTAATAGTA----GGCCTTTAGGGCTATCTGATCTAACTCTCTTCATCCTGACCTAG----TGTCTGGATTTTTGAGT----GCTACAAAG---GGCAATATTAATGGTTAAATCAAAATTAGAACCTCAC--GCT----TTTGTATACTTGTGTTTCGGCCAGTATCTAAGGTT--AGTGCGTCTGGTGTGAATTA----TACGCCAAACAGAGTTTAT----TTCA---GTGGTGCTGTTCAT--TCTCTTGAATC----ACTAGAAAGTTCTTGTAATCT--AATTTTGCTA----CCCAGGTTTTATTGTCATCTTGAGATTTTCCGGCCTTGCGCGCTATGTATCTGTATCTATCGACATAA----TGGCATGTTTCAAT----AACTGAAATAGAGTGAGAACTAATCCAACGTAC-TTAGTTGACT--TATCCAT-TACTTTTGCCAGTATATAATCAATTAGCAGCTGTCATAA----GTCACTTGGTGCAGCACAGTTTTAGCCCGGAT---TCGAA--TCCTGAAATATTAGAACG-A--TCTTTGAGTT---TGCATTGCCTTACGCGG--ACGGGACCCGTAGATCGCTCATCTTCCCTGACTGACCAATGTATGATACTT-------TCTACTTCCAAAATGTCGAATT----GC----CTGTAGAA---GATCATAC---CT
