# Supplementary material for: PQ, a new program for phylogeny reconstruction
Source: BMC Bioinformatics. 2018 Oct 12;19:374. doi: 10.1186/s12859-018-2399-4 (PMC6186109; doi:10.1186/s12859-018-2399-4)
Supplement: Supplementary file 4 — Simulated data. The archive Simulated-data.tar.gz contains two folders called Alignments and Trees. Folder Alignments contains 500 simulated 15-sequence nucleotide alignments in fasta format. Folder Trees contains six subfolders, PQ, MP, ML, ME, QP and Reference with trees in Newick format reconstructed from the alignments with five methods and with reference trees used for simulations. Names of the tree files correspond to names of alignment files. (TAR 1860 kb) [file 12859_2018_2399_MOESM4_ESM.tar › Alignments/471.fasta]

>t11
AATGGCATGACTGAATACATAGGATGGGGTAGATGAATTTTAGTTAAGCATT----ATGAGTAACATCTACGA----ATATATTGGGTTACTTGTCCTATATAGAGCAAAAGGAAGGCACGTTCTAACACATAATGGTTCTT-GAAAGTCCAATGTTATCATAGCA---G--G---GCCTA---TACTGAGTACGCTTGCTGCCTATTG------ATTACGGGTAAA---TTGGCCGAACCTAATA---AAAACACACAACTGTTTCCAAACGAGT---AGCGGCGAT--AG-------AAATCGGCTAT----ATAAGCCTTGCCAATAGGTCATTCTTCTG---A----TCGTCTTAA----ACCATAG---ACGACATGGG--GA----TC----CGT---GGGGTTAAATTATTCGGG---TCCCTGAATA----AATTAATAAAAAGCAAACAAAGATAACGTT--G--AGCCCCGG--ATGT--TCTTGTTCGGGGAATTTTTTGACAATGAGTTTTTTCCTATGTATACATGATAGACCGTTATCAAGGTCCCTTATGGCCCCGGAATCACCTAAAGCTTTTGTGCGACTGAA----AAGTGCAATAGAGACGGAAGTATGTTAGGGGATGCAAATGTTAGAATTTACTATACATGGCGTAAATAATTGACATCAATCTCG---AAGTAACGTCGTCTCGA---GTACTCAAACTTTCTTATTCGTTAGGAATGGTTTAGCTAAAAATTGATGGTTC--CGTACGTCGCATTTCCCGCTGGTTAGGAACGCCGACCCATCTTCAGGA----CACTACCG----TAAGCAGATAATCGCTAGACGTCATCCTTCTTACGCCAAATATTATTACTTAATATAGTGCCCA--
>t1
ACTGGCATAACTGAATACATCGTGTGGGTTATGTGAATATGATATAATTACG----TTGAATAACATCTACAA----ATTTTTTGGGCTAGGTAGCCTATATGACGCAGAAGGATGGCACCTACTAACGCATAATTGTTCCT-AAAAGTCCTATCTGATCAAAGCA---T--G---GCGTA---TCTTAAGTTCGCTTACTGCCTAATG------CTTACAGGAAAA---TACTCCTAAACTAATA---CAAAGGAACTACTGGTTCCAAACGAGT---TGCGGCCAT--AAA----AAGGATCGAGTAT----AAAGGACTTGCCAATCGGTCATTTTACTT---A----TCAACTTAA----ACCAAAA---ACGACATAGT--GA----TA----CGT---AAGTTTGCATTATTTCAG---TCCGTGAATT----ATTTTATAAAAATGAAACAAAATGAACATT--G--AGCCCCGA--ATGT--TCTTGTTCTCGAAATTATTTGGAGATGAGTATTTTTCTG-CTAAACATGAAAGACCTTTAGCTAGACCCCATATTGCCCCGTAATCATCTAGTGATCTTGTCCGACTGAG----ATGATAAATATATATGGAAGTATGTTTGGGGACGGCATCGTTAAAATTAGCTATACATGACCTAATTAATTTAAACCAATCTCG---AAATGACGTCGTCACTT---GTGCACAAACTTACTTAATCGGTAGGAGTAGTATACCTAGAAATTGGTGATTC--TGTACGTGCCAGTTGGGGCGGGTTAGGAGCTTTGGCCGATCTTCAGGA----CACTAACG----TTAGCAAAAAATCGCTAGGCG---TACGTCCTCCTCCTAAAATTATTACTTAAGGTCGTACCCA--
>t3
ACCGGCCCATC-----ACGGCACGTGAGATATAACAATATCACTTATATCAG----GTGAAGAACATCGACCA----TTATATTTGGCTCAT---CCTATATACGGCAGAAGGATGGCACTTTTTAAGGCATATTTGTTCGT-CAATGTCCTAGGTCATCTAATCA---T--G---GCTGA---TTTTCAGCAGCCGTACTGCATAGAG------GGTAGGGGAATACTTTTGACCAAAACTAATA---CACTAGCACTTCTGATTCCAAAAGAGT---TTCGGCAAT--AAT----AAGTATAGAGTAT----ACAGGCTTCGAAAATCCGTCATTGCCCTT---A----TATACTTAA----ACCTCTA---ATGACATTGA--GA----TC----CTG---TTGGTTGGA----TCAAG---TCCTTGAAAT----AGTTGATCGATAGAATGCAGAATCAACATT--G--GGTTCCTATCACCT--TACTGATCATGTTATTATTTGAATATGAGTTTTGTCCTA-TTCTATATGAAAGACCCTTACCGAGAACAATGTGTGTCTCTAAATCACCTATTTCTGTTGATCGACTGAA----AGGTTTAATATAGAAGGAC---T----GTGGACGAAAACGCTATAATTTTCTTTACATGCC----TATATTTATAACAC-CTCC---AAATCACAACCGCTCC-----TGCACAAACTAGATTAAGCGTTAGGAGTAGTTTACCTACATATTGGTAGGTC--CGAACATTACATCTAGACCCGGTAAGGAACTGTAATCTATTTGAGGAC----CAGTATCG----GGAGCACGTAAGCGCTAGGCGTAATACATAGAGTTCCTAATATTATTATTTAGCTTAATACCCA--
>t7
ACTGGCACAGCTGAATACTTCACTTGAGATATTGCAATATAATTTAAAACCA----TTGACGAACATCTACCA----ATTTTTTTAGTTCTA---CCTATATAAAGCAGAAGGGTGGCACATACTAACTCATTATTGTTCGT-TAATGTCCCATGTAATCTCATCA---T--G---TCTGA---TGCTAAGTTCACTTACTGCGTAAAG------AGAATGGGAAGA---TATGCCTAATCTAATA---CAGTTACACTGCTGATTCCATAGGAGT---TGCGGCTGT--AAT----AAAAATAGATTAT----AAACGATTTAGCAATATGTCATTGGGCTT---A----TGTACTTAA----TCCTCCA---AAGACATTGA--GA----TC----CCT---ATGGTTGTA----TCAGG---CCCATGAAGT----AGTTGATGTAGATAATACAAAATCAACATT--G--AGTACCTACAAT------CTGGGCAGGGGATTATTTGAATATGAGTATTATCCTA-CTCCATATGAAAGACCCTTATCGAGTCCGCAAAGTGCCTCGTAATCAACTAGATCTGTTGACCGACTGGG----AGGAGGAATATATATGGAAGTAT----GGGGACGAGAGCGGTAAAATTTTCTATACATGTCAGAATAAATTTTAAGCAGTCTCG---AAATGACATCCGCACCA---ATCCGCAAACTATTTTAACCGTTACGACTAGTTTAGCTGCATATTGGTAGGTC--AGTACATGGCATGTGCTTCCGGTAAGGAACTCCGGTCTATATGAAGTT----CACTAGCG----GAAGCATGCAATCGCGAGGCGTCATCCATCACGCTCCAAAAATTATTATTTAATATACTACCCACC
>t6
ACTGGC-------AATACACGTATTGCGATAGGCTAATTTAAAATATGAGATCCAGTTAAAAAACCTCAACAA----TTATATTTTGATACATTACCAATATCGGGCAAAAGGGTGGCACGGACTAACGCATCACTGTTCGTCTACAGTCCTAACTGATCTC---A---A--G---TCTGA---TTTTGATAGTACGTCCTGCATATTG------ATTAGGGGCAGC---TTGGGCAAA---AATA---TAATAGCAAAAGTGTTCCCGACTGAGT---ACCGGCTCT--ACA----ACTTATTGTATAT----AAAGGAATT---AATGCGTCATTGAACTTTTTA------TACTTTA----ACCTTTA---AGG---TTGTCTGA----TC----CCA---ATGATTGGATTATTTTTG---CCCTTGAAAA----AGTTTATAAAGATAAATCATAAGGAACTTT--G--AGCATCAA--ATTT--TTGTGTTCTAGATAATTTTTGAGAATGAGTTTATTCCTG-ATGGATTTGATAGACTATTACTAAG---AAATAGGGCCACATAATAGTCTATGTATCGGGTACGACTGACCTTCAAGT---ATACAGAAGGAAGTATGTTTGAGGAA-TTAACGTTATAATTACATATACATGTCTTCAATCATTTAAAACATTCTCA---AACTCACCTCTACTCAT---TTCCGCAAATTTGCTTTAACGATAAGATTAGTCT----CGAAATTCATTATTC--TGTACATATCATATTTTGCTGGT---GAATGACAACCAATATTGTGTC---ACACTCGTGTTCCTTAGCATTGAAGCGCGAGTCGTTATACTTGCTCTGTAGAACACTATGATTTCGAATCGTGCCCT--
>t9
AATGGC-------AATACTCGGGCTGCGTTATTGAAATATAATGTATGGGATACAGTTAACCAACCTCTACCA----TTATATTTCGGTAGATAACCAATATTGGGCATAAGGATGGCACTTAATAACACATGACTGTTCGTTGACGGTCCGAACTGATCGC---A---G--G---GCTCT---TAAGAATGGTGCATCCTGCATTATG------TTTAGGGGCAAA---TAAAGCAAA---TATA---GAGGAGCAAGATTGTTCCCTACTGAGT---AACGGCACT--ACT----ACTCATC----AT----AAAGGAATA---AATCCGTCATTGGCTTT---A------TCCTTTA----ACCTGTT---ATG---TCGTCTGA----TC----CCA---AGGATTGAATTATTGATG---CCCATGAATC----AGTTCATTAAGATCAACCAGAATTAACTTT--G--TGCTGCCG--ATTT--TTATGTTCAAGATAGTGTTTGAGAATGAGTGTACTCCTG-ATTGAGATGAGAGACCCTAACTTAG---AATTAGGGCCGCAGAATCATCTAGAGATCTAGTTCGACTGCCTCTTATGTAGAATACAAAGGGAAGTATGTTCGAGGAA-ATATTGGTATAATTTAATTTACATGACATTAATCATTATTAACAAGCTCA---AACTCACTACTGCACAC---ATCCGCAAAATGCGTTAGACGATAAGAATAGTCT----GGAAATTGTTCCTTA--TGTACGTGTCAACTTAGGCAGGT---GAGAGGGGACCTATATACGGGC---TCATTCATGCTACTTAGCACTAAATCGCTAGTCGTCATACGTCCGTCTTTGAACACTATGATTTCTATTCGTGCCCT--
>t2
ACTGGC----CTGAATACGGATCGTGTGTTATAATAATGTTATGTATTCAAT----TTGATGAACGTCTACTA----ATATCTTGCGATAATTAGCCGATATAGCGCAGAAGGGTGGCACGTACTAAAGTATATTTGTTAAT-CATAGTCCGAACTAATCTG---A---A--G---ACCCAAAATATAGATCACGCATACTGCTTATGG------AAAAAAGGAATA---TCGTGCTAAGCAAATA---GAAGCGCAATGCTGGTACCACACGAGT---TACGGCGAT--ACA----ACGAATTCATTAT----AGAGGCATA---AATAGGTCATTCGATTT---A------ACCTTTA----ACCTAGT---ACG---TGGTTAGA----TA----CAA---GTGTTTGCATTATTAATG---ACCTTGAATT----ATTTAATCGATAAGAAACATAAGGAACGTT--G--GGCGGCTG--ATGTCGTTATGACCCTGGAATTACTTGGAAATGAGTTTAGTGCTT---AGAATTGATAGACGTTTAAGTAG---TCATATCGTCACTGAATTAACTATATGTTTGGTCCGACTGTC----AAGAAAAATAAAAAGGGAAGTATGTTGGAGGAC-TCATCGTTAGAATTCGATATACATGTCTACAATCATTCTAAACAGCCTCGCGGAAGTGACCTCTACGTTA---ATCCTCAAAATATTTTTGACGCTAAGATTGGTATATCTATTAATTGGTTTATC--TGCACTTTGCAGTTCAACCTGGTTAGGAAAATAACTCTATCTTCTGCAGAATCACTAACG----ACAGCAGAAAAGCGCTAGCCGTCATTCTTATCCTTGAAAACAATATAACTTTAGCTGTTTCCCC--
>t13
ACTGGC----CTGAATACATTTCGTGTGCTATAAGACTATGATGTACTCAAA----TTAACTAACATCAACAAGAACATATCTTCCGTTAATTAACCGATATAATGCAGAAGGATGGCACGAAATAAATGATATTTGCTAAT-GAAAGTCCTACGTAATCTG---A---A--G---TCCCAAAATTGAGACCAAACTTACTGCTTACGG------CCGAAAGGTATC---TTCAGCTAATCAGATAAGTTAAGGC--AAACTGCTACCCAAAGAGT---ATCGGCGTT--ACA----AGCAATACATTAT----AGATGAATG---AATAGGTCATTGTAATT---A------ACCTTCA----GCCTTGT---ATG---TTGGACGA----TG----CGA---CAGATTGCGTTATTATAG---TCCGTGAATA----ACTTCATCAATACGAGACATAAAGAACTTAGCG--AGGCCCAT--ATGT--TGGTGTTCTTGGTATTGCTTGAAAATGAGTTTATTTCTA---CTAGTTGATAGACTTTT----AG---TAGTAAAGGCACCGAATTAACTAAAGATATGGTCCGACTGCA----AAGAAAAATAAAAAGGGAAGTATGTTTGAGGAA-TCATCGTTAAAATTCAGTATACATGGCTTCAATCATTCTAAACAT---CGTATAAGTCACGTCCTCGATATTTATCCTCAAAGTA-TTTTTCCGCTACGAGTTGTATAGCTAGTTATTTTTTTATG--TGCACTTATCAAGTGTACCTGGTTAGGAAAGAGACACTATCTTGAGGCGATTCACTAGCG----ACAGCAACAAAGCGCTAGACGTCATTCATACCCTTCAAAACATTAT----TTAAGTTATCCCCA--
>t14
ACAGGC----CTGAATACAGGAAGTGTGGTAAAAAAGTGTAATATATCGATT----GTAAATAACGTCTACTA----CTTTA---CGTTAGTTACCCGATAT---GCAGAAGGGAGGCACCTATTAACATATACTTGATCCT-AAAAGTCCCAAATGATCATCACA---AATG---ACAGA---GCTAAAGTTTACATACTGCGTAATG------GTCATTGGCATC---TCTTACTAATCTAATA---AAATTCCAATGCTGTTGCCGTACGAGT---CCCGGCAGT--ATT----AGATATAAAGTAT----AAATGACTT---AATTTGTCATTATAGTT---ACAAATCTCCTTCACTCGGCCGACC---AGGACATAGC--GAAAATTT----CAA---ATGTTTACATTATTAAGG---ACCTTGAAAG----ATTTAATTAAGACTATCCAAAAACAACTTA--G--GGATACCA--AGGT--TGTTGACCCTGAAAGTGCTTGGAGATGAGTGTTGTCCTT-CTAGACATGAGTGACCTTTAGCTAG---CAGCTATGCCACGTAATTAACTATATGTAGGGGCCGACTGGA----ATGTAAAATATATATGGACGTATTT---CGGAAGTCAGCGGTATAATTTAATGTACATGCCGCGATTGATTCGTACCAAACTCG---AAGTGACCACAACTGTT---TTCCCCAAACTACGTTTGACGGTACGACTAGTCTAACTAAAAATTCTTAGTTC--CGGACTTAGCAGCTAATGCAGGTAAGGAAGGACTACCAATGTTTAGAAGAAACACTCATG----AAAGCACAGAATCGCGAGACGTCATCCTTG----GTAAAAAATTATTACTTTGATTACTTCCCA--
>t15
ACAGGC----CTGAATACATCAATTGTGGTAATTAATTATAAGTTAAAGAAT----TTTATTAACGTCTACGA----CTATGTTGAGTTAGATACCCTATAT---GCAGAAGGAAGGCACTGATTAACTAATGCTTGGTCAA-GAAAGTCCGAAATTATCGTCGCA---TATG---TCTGA---GCTTGAGTCCCCGTACTGCATATTGCAGG--AGGACGGGAATG---TTGTACTAACCTTATA---TATATTCAAAACTGGTCCCGGACGAGT---ACCGGCATT--ATG----AATTATCGAGTAT----ATATGAATA---AATGAGTCATTATAGTT---A----TCATCTTCA----GCCGACA---AGGACATTGA--GAAAGTTC----CAA---TTGTTTGCATTATTGAAG---ACCCTGAATCTTTCAGTTGATTAAAAAAAACCAAAATCAACGTT--G--AGCTTCAG--AT------TTGACCCCGAAAGTATTTGGAAATG-GTTTTGTCCTG-CTGGACGTGAGAGACCTTTATCTAG---CCAGACTGCCACGTAATGAGCTATACTTTTGGTCCGACTGGC----ATGATAAATATATAGGGAAGTATATTTGAGGAGGTTAACGATAGAATTCATTATACATGTCGCGATCGATTTTTACCAGTCTCG---AAGTGACTACATCAGTT---ATACCCAAACTGTTTTTGACGTTAGGAATAGTTTAACTACAAATTCATTTTTC--CGCACATAACAATTTGTGCGGGTTAGGAAGGACTTCCAATCTTGAGGTGATGCACTCAGG----GAAGCAGATAATCGCGAGACGTCATACGTG----TCCAAAAATTATTACTTATTTTACTACCCA--
>t12
ACTGGC----CTGAATACAGACACTGTGTTATGAAATTATGACGTAATGAAC----TTTATAAACATCGACCA----ATATATTGCGTTAGTTACACTATAT---GCAGAAGGGAGGCACATAATAACAAATAATTGCTGGT-TAAAGTCCCATGTAATCGTCACA---CATGGGAGCATA---TGGCTACGGCTCGTACTGCGTTGAG------AAAACCGGCATT---TGAAACGAATCTGATA---TATGATCATGGCTGGTTCCGTGTGAGT---ATCGGCTAT--ATC----AAGCATAAAGTAT----ACATGAGTC---AATTGGTCATTAAACTT---A----TCTCCTTCA----GCCAACACGGATGACATCGA--GAAGGTTC----CTATCTATGCTTAATTTATTTTAGTTGACCCTGAAATCAGAATTTTATCAAAATAAGCCAAATGTAACCTT--G--AGCTTCTT--AT------CTGACCTAGTGAATTTTTGCCCATGAGTGTACTCCTG-CTGGACATGAATGACCTTTATCTAG---ATGGGCGGGCCCTAAATTCACTATATGTTTGGGACGACTGGT----ATGGGAAATAAATAAGGACGTATAATTGAGGATGATATAGTTAAAATTGATTTTACATGTCTCGAATGATTTACACCATGCTCA---AAATCACATCGGCAATA---GTCCCCAAAATTTCTTTGTCGTTAGGACTAGTTTAACTCAAAATTCGTAGTTAGCTGCACTTAACATTTGCTGCAGGTAAGGAACGAGTACCTATGTGTGGTAGATACAATCTTG----AAAGCACATAAACGCCAGACGTCATGCTTG----TTTAAATATTATGACTTAATATTCTGCCCG--
>t10
ATCGGC----CTGAATACAGACAATGTGATATAAAATTGTAAGGTAAATTAT----TTCAGTAACCTCCACAA----ATATTTTTCGTTATGTAGGCTATAT---GCAGAAGGGGGGC----ATTAACAAATTGTT---GAT-AATAGTCCCAATTAATCATCTCA---GATGATCACTGG---GGCATATAAACCATGCTGCTTGTTG------AACACCGGGATT---TAAAACTAAACCTATA---AAGTTTCAAGATTGTTACCGTACGAGT---ATCGGCAAT--ACT----AGTCATTAATTATCGTAACAGGAATG---AATATGTCATTAAATTT---A----TTTCCTTCA----ACCGATTGAAAAGACATGGA--GAGGGCTC----CTACCTTTGATTGTATTATTACTGTTCACCCTGAAGATGGGATTTAATAAAAAACATCCATACTTAACCTT--G--AGCTACAA--AT------TTGAACAAGTAAATCTTTGGCGCTGAGTCTAGTCCTC-CTTTACATGATTGACATTTATCTAG---CCATGATGACCCTAAATCCACTATGAGTAAGGTCCGACTGGC----AAGGGAAATAAATAGGGATGTATATTAGAGGATGCTATCGATAAAATTCATTGTACATGACGCTAGATATTGATGTCATGCTCT---AAATGACCTCGGCACTG---TTCCCCAAATTTTCTTCGTCGTTATGATTAGTTTAGCTAATAATTAGTCAATCATCGTACTTTACATATACTGCAGGTAAGGACTGAGTTCCAATATTTCGTCGAGGCAATCATG----GAAGCACATAATCGCTAGCCGTCATGCTTG----GTAAATCAATATGACTTAGTATCCTGCCCA--
>t8
A--GGC----CTGAATACGCGGCATGCGTTATACAAATATGATGTAGATATG----GTGAGCAACGTCAACCA----CTGTCTTATGTTTGTTACCCGATAT---GCACAAGGAAGGCA----TTAAGGGATTCTTGGTATG-GAATGTCCCATATAATCCTCTCA---CATG---GCCCT---TCCTTA--AACCTTCCTGCATTGTG----AAAC----GGAAGT---TGAAACGAATCGGATA---TAATATTATGATTGATACCTGGCGAGTTTAGACGGCTTTCAAAG----AATTATACCATAT----AAATGTCTA---AATCAGTCATTAAAATT---A----TGACCTTCA----TCCGATT---AAGGCATCGA--GA----TC----CAA---GAGCTTGTTTTATTTTTG---CCCTTGAAAT----AATTTATAAATATAAAACATAAAGAACATA--G--GGAAACAT--AAAT--TGTTGACCACGAGACTATTTGGCAGTGAGTTTTCTCCTT-CTATAATTGACCGACGATCAACAAG---CCAGAGTGTCTCTTAATCTACTAACATTCTTGGGCGACTGAC----AGGAGGAATAGATATGGATGTATGTTCGTGGAGGTTATCGTTA-AATTCTTTATACATGACTGAAGGGATTGTGCGCAAGCTCA---AACTGACTCCCACGCTA---TTACCCAAAATGAGTTATTCGTTAC----CGTGTATCTTCCGATTAGTTGTTC--CGGACATATCAAATCATGCGGGTAAGGAGTA---GGCCATTTGTTGCGG---CACTCGTG----ATAGCATATAAACGCTAGTCGTCATTCATA----TTTAACAATTATTAGTTTAGATCCTTCCCA--
>t5
ATTGGC----CTGAATACAT----TGCGCTAAGATAATATCAACTATAGGAA----ATAAATAACTTCTACCA----CTTTGTTTCGGTTTATAACCTATAT---GCACAAGGACGGCACCTTATAACAAATCGTTGTTG-----TTGTCCCAGCTAATCCACACAGGTCATG---TCGTG---ACGTAA--AAGCTTCCTGCATGCTG----GACCAACAGGGATC---TGATACGAAACGTATA---T---ATTACAAGTGATCCCGTGCGAGT---CA-GGCTCT--ACT----AAGAATTCTTTAT----AGATGGATT---AGTGAGTCATTGATATT---A----TAGCCTTTA----TCCTTTA---AAGACATGGC--GA----TATGACCTC---CAGTTTGTTTTATTCTTG---CCCCTGAATT----AATTGATTAATATGAACCATAAAAAACATA--GATTGAATCAC--AGAT--TTATGTACTCGATACTATTTGACCTTGAGTGTGATCCTT-CTAGAGCTGATCGACTATTAGGAAG---CTACATTGACACTGAATCCTCTAG----GATGAGCGACTGGC----ACGCCTAATACACAAGGAAGTATCTTTGGGGAAGACAGCGTTA-AATTTAATATACATGCCGATATTCATTTCACTCATCCTCT---AACTGACGGCCACACTT---TTACTCAAATTGACTTAAACGTTAGGATTTGTGTATCTATAGATTTGTGATTT--AGCACATACCAAATCTCTCTGGTAAGGAGAA---AGCGATTTAATGTTGAGTCACTAAGG----TTAGCACTAAATCGCAAGACGTTATTCCTA----TTTAATGATTATGACTTTGAATAGTTCCCA--
>t4
ATTGGC----CTGAATACGA----TGTGCTAATGAAATATCAAATAAACGTG----ATAACCAACTTCGACAA----GTCTGTTTTGTTGGATAACCAATAT---GCACAAGGAAGGCACCGATTAACACATAGTTGGTACA-TATTGTCCGAGATAATCCTCGCA---AATG---GCCTT---TCGTAA--TCGCGTCCTGCATTAAG----AATGGACCGGAAGC---T----CGAATCCGATA---A---GTTAATGTTGATCCCGCACGAGT---CACGGCTCT--ACACTTCAATAATTCTTTAT----ATATGTGTT---AGTAAGTCATTGGAGTC---A----TAACCTTAA----ACCATGA---ACGACATTGG--GA----TCCAGCCTT---CAGATTGGTTTATTAGTG---TCCATGAATA----AGTTAATAGATATAACCCAAAGAAAACATA--G--AGAGTCAT--AGTT--TATTGTGCACGTAA---TTTGTCGTTGAGTGTGTTCCTT-CTCCACTTGATCGACCATTAGAAAG---CCATACTGTCACTAAATCAGCTATGAGTATTGACCGACTGGC----ATGTTGAATACATATGGAGGTATCTTCGCGGAGGAAATGGTTA-AATTCAATATACATGCCCAAACTCATTGGCCACAACCTCC---AAGTCACGGCCTCATTC---TTGCCCAAAATGGCTTAAGCGATAGGAGTGGTTTATCTGCAGATTATTAATTC--CGCACGTAACAGATAAATCGGGTCAGGATAA---CGCCATATGGCGCTGAGTCACTTACG----TTAGCATTTAAGCGCGAGGCGTCATACATC----TGTAAGTATTATAACTTTAAGTAGTTCCCG--
