# Supplementary material for: PQ, a new program for phylogeny reconstruction
Source: BMC Bioinformatics. 2018 Oct 12;19:374. doi: 10.1186/s12859-018-2399-4 (PMC6186109; doi:10.1186/s12859-018-2399-4)
Supplement: Supplementary file 4 — Simulated data. The archive Simulated-data.tar.gz contains two folders called Alignments and Trees. Folder Alignments contains 500 simulated 15-sequence nucleotide alignments in fasta format. Folder Trees contains six subfolders, PQ, MP, ML, ME, QP and Reference with trees in Newick format reconstructed from the alignments with five methods and with reference trees used for simulations. Names of the tree files correspond to names of alignment files. (TAR 1860 kb) [file 12859_2018_2399_MOESM4_ESM.tar › Alignments/305.fasta]

>t3
C--GGATACTTGACTAAAT--TCTC--CTGTCGAAAAGA---TACCAAGTTAGACAGATATCATTCGTGTGCGTATAGGGGTATGGGATGGACGGTGCG--ATCTAAGTGCTCTTTTAGGT----CCATGATAT---AGCTGGA---GTCGATTTTATGCCTACTTAGATTGGATATTTC---TGATC-GTTATG--CTCGAACATAAATTAAAAATAATA----GCTTATTAAAGTATGGTTTATATT--TAAATCT----TTT---TTTCAGTTTTGGCCGGTGT---TT----GA----CCATCCGTCTGACTAT-GTTTAGATAT--ATAGCTATAGAGCA----A--CAAA----TTAGACCCGCTGAAGTCTAACCGACGCAGCGCCGGTACATCCTTTTAGGACGTCTCGTGAGAGT---T---TGGCTCACATTTATGGCACAATTGA----AATTTGCTTTTTATTCCATGAAGTATCAGTTATTAATCCCAATCACTATCAGTATGCGACTTTA----CTGCTGATTTCAATCATA----ATACATATGCAGGCTAATA---TCTCAAGACGGTTCACTGAATGAGAGGTCGCCGACTTTTTAATCGTCGAGCGTGATATAACCCGTGTTAT----TAAAAGGAAGTGGACCGTTGTTCCTCGTCCTGCTTGGAGCTGCCAAAAGAAATA
>t12
G--AGAGA--ATGCAATAG--GCCC--TTGACCAAAACA---TACGAATTGACAAAGTTATCTATCGTGAGCGTGAGGG---ATTGGTTTGACGGTGCT--ATTTAATAGATCTTGTTAGT----CAAAAATAG---TACAGAA---GTCGATTTTATGCCTACCG-TATCGTGAGGATC---TGGTC-GTTCTG--CTTGAAGATCGATTTGAATTTCTC--------ATTATAGAATGCAGTATACT--TAGAGCT----TTG---GTCCTGA----GCCGGTCT---TT----GA----CCATTCGCCTGACTATGTTTTAGATACATATAGTTATAAAGTTATGCCATTAAA----TTA-----GA---AATCTGTCCAACTCAGAGCCCTCTCCCCCTTTTAAGGCGCCGAGTGATAGTTGTT---TAGCCCACAGCAATGGCACACTTGA----CCTGTGCGTTATATTAAAGGGATTATCCTTGATGACTCCCAAGCAC---CAATATGCGACTAAA----ATCCAGATTGGAATTTTT----AGACATATCCAGGTTGTGA---CTACTCGTCGGTTCACTGTACGTGAAGT----GACTTTTAAGTCGTCTTGCGTATTACAAC-CGAGTTCT----AAACAGTAAGAATACTGTTTTTCTCCTTCCTGCGTAAGGTTGCTTAAAGAGTTG
>t15
T--TGACAC----CCATAT--GCGC--TTGGCGAAAACA---CACTAAATTACAAAGTTATCAGTCGGGGGCGTAGAAGGGTATAGGTTAGACGGTGCT--ATTTACGGACTCTTGTGTGT----CTACCATAA---TTCCGGATGAGTCGATTTTATGCCTACTT-AATACGTAGATTC---CGATC-GTTCTG--CTTGAAAATGAACTAAAAGTTTAC--------ATTATAGCATGCTATATAAT--TATTACT----TTG---CGCCAGA----GCCTGTCG---TT----GAGCAACCATGCGCCTGTCTAGGATTTGGATATATATAGTTATAGTGCAGTCCTATTAAC----TCTGGCCTGCTGAGAGCTGATCGACGCAGTCCCAAAACTGCCTTTTAAGTCGCCCGGTGAAAGTGTATCCATGGCCCAAAGCAATGGCACACTTGA----CATGTGCATGTTAATCAACGTATTATCGCTAACGAGTCCCAATCTC---GACTACGCGACTAAA----TTTCTGATTTAAATCGTT----AAACATAGACATGATTGCG---GGACCAGTCGGTTCACTGCATGGTACGT----GTCTTTTTACGCGTCAGGCGAAT--CAAC-CGGGTTTG----TGATAGGTAGAGTACTGTTTTTCTCCGACCTGCTTGTAGATGCCTAAAGAAATT
>t1
CTGACACACTATCCGATAA--CCAC--TTGACTAAAACA---TACAAAATTACAAAGATATCATTCGGCTGCGTATTGGTGTATCGGCTAGACGGTGCT--ATATATAAAGTCTTCTAAGTTTGGCAGCAATAA---CACAGTA---GTCGATTTTATGCCTACGG-CATCCGAGACCTC---CGATC-GTTGTG--CTTGAAGATGGAATCCAATTATAT--------ATTATAGAATGAATTATAGT--TAGATCT----TTG---GGCCGGA----GCCAGTAT---TT----GA----CCATCCGACTGACTAGACTTTAGATAAGGATAGCTATAGAGGG----CATCAAC----TATGGCCTGCTGAGTTCTTTACTACGCAGGACCCAGACAGCCTTTTACGACGTCTGGTGAGAGT---T---TGGCACGCATCTATGGCACACTTGA----ATTATGCTTTTTATTCAATGAAATATCCATTATCAATCCCAATCGC---CACTAGGCGACTCGG----CTTCTGTTTGGAATGTTAGTGCAGACATAATCAGGTTCGAG---GTACCCGTCGGTTCACTGCAAGATATGT----GACTTTTGATTCGTCTCTCGTGTTACAAC-CGAGTTGA----TCATAGATAGAGCACCGTGTTTCACCGACCTGCTTTAAGTTGCCAAAAGACGTT
>t4
C--ACAAACTTATCAAGAA--CCCC--GTGACGAAAAGA---TACTAAATGAAAAAGGTATCATTCGAATGCGTGATGGCGTATTGGGTAGACGGTGCC--GTGTATTAGTTCTTGTGCGT----CCTGTATAT---ATCGGAA---GTCGATTTTATGCC--CTTACATTTTATGCATC---AGATC-GTTATG--CTTGAGCATCAATTTGAATTGTTT----GCGTATTATAGAATGATGTTTAAT--GAAGTCT----GTC---TTCCTGT----GCCCGTCA---TT----GA----CCATTGGTCTGTCTAC-ATTTGAGTAG--AGAGATATATAGCA----TATTAAA----TATGACCAGCTGACAACTCCCCT----AGATTCGTAACCTCCTTTTTCGCCGCCGGGTGAAAGT---T---TAGCACTTAGTTATGGCACAGTTGA----AATTTGCTTCCTATTGTATGAAATATCACTC----ATCCCAATCGCTCCAACTAAGCGACTGTA----CTGCGGGTTGTAATAGTC----ACACATACCCAGGCTAAGT---ACACATGCCGCTTGACTGAATATAAAGT----GCCTTTTTATTCGTCGAACGTTGTAAAACCCGTCTTGA----TCATAGTGA---TACAGTTTTTCGTCCTCCAGCTTCTTG----GTAAAGAATTC
>t2
C--ACAGACTTTTCGAAAA--CCCC--GTGACGAAAAGA---AACTAAATGAAAAAGGTATCATTCGAATGCGTGGAGGTGTATTTGTTAGACGGTGCG--GTTTAGTAGTTCTTATGCGT----CCGGGATAT---ATCTGGA---GTCGATTTTATGCC--CGTACATGTTATCCGTC---AGATC-GTTGTG--CTTGAGCATCAATTCGAATTAAGT----GCGTATTATAGAATGATTTTTACT--GAACTCT----TTC---TTCCAGT----GCCTGTCA---TT----GA----CCATTAGGCTGTCTAC-GTTTCATTAT--AGAGATATATGGGA----TATTAAG----TATGACCCGCTGACAGCTCCGCT----AGTACCTAAACCTCCTTTTTTGCCGCCTAGTGAAAGT---T---TTGCTCTTAGTTATGGCACAATTGA----TATTTGCTTCCTAATAAATGAAATATCCTTC----ATCCCAATCGCTCATACTATGCGACTGTA----CTGCTGGTTTTAATAATG----ACACATACCCAGGCTAACT---ACACATGCCGCTTTACTGGATATAAAGT----GCCTTTTTATTCGTCGAACGTTGTATAACCCGTCTTAT----TCATAGAGA---GACAGTTTTTCCTCCGCCAGCTTCATG----GCAAAGATTTC
>t9
A--AAAGACTTACCTATAA--CCGC--CTGGCAAAAATA---AACGAAATCAGATAGCTATCATTCGATGGCGTTGGGGCATATCTGGTAGACGGGGCA--ATATATATAATCTTTTTCGT----CAATAATACCGTTTCTGCA---GTCGATTTTATGCCTACATAAATT----ATGTC---AGGTCCGTTTTG--CTTGAAGATCAAGTATAACAGAAT----GCCTATTAAAGAATGTATTTAAGT--GAGCACTCGCGATG---ATA-CGG----GTCGGTCGGATTTCCGAGA----CCATTCGACTGGCTAC-TTTTTCATAT--ATAGATATAAGGCC----TATTAAAACACTACGCCCCGATGATGGCTCTGCA----AGTGCCTCCCGATCCTTTTATGTCGCCGGGTGAGAGT---T---TCGCACGAAACGATGGCACAGTTGA----CTTGTGCTTGCTAGTCTAAGAAATATCGGTG----TTCCCAATCGCTCAAACTAGGCGACTTACACTATTCCAGGTTTCAATAGTT----ATACATATCCAGGCTATGT---GCGCTGGCCGATTGACTGGAATGGAAGT----GACTTTTTATTCGTCATGCGCATTAAAACCCGTGTTCTTAACGGAGAGAAA---TACTGTAGTTCCTCCGCCGGCATGTTG----TAAAA-AGATT
>t6
G--AGATACTTACCCAAAA--CCGC--CTGTCAAAAATA---TACAAATTCAGAAAGCTATCGTTCGTTGGCGTTGTGGCTTATCTGGTAGACGGAGCA--TTTTAGATAATCTTTTACGT----CTGGGA---CGTAGCAGCA---GTCGATTTTATGCCTACTTACATT----ATTTC---AGGTCCGTTATG--CTTGAAGATCAAGTCTAACTTTCG----GCCTATTAAAGAATGTAGTTAATT--GATCACTCGAGGTT---AGT-CGA----GTCAGTCTGATTTCCGGGA----CCATGCGACTGTCTAC-TTTTCCATAT--ATAGATATAAAGCA----TATGAAAGCACTACGCCCGGATGATGACTCTCCA----AGTGCCTCCCCCCCCTTTTATGGCGCCAAGTGAGAGT---T---TCGCACGAAACTATGGCACATTTGA----TTTGTGCATCCTATTCGATGTAGTATCGATG----GTCCCAATCTCTCAGACTACGCGACTTAGACATTTCCTGATTTCAATAGTA----ATACATATACAGGCTATGT---ACGCGAGCCGATTGACTGAAGAGCAAGT----GTCTTTTCATTCGTCATGCGCTTTAAAACCCGTCTTACTAACGGA---GGA---TACTGTGGTTCCGCCTCCGGCGTATTG----TCAAA-ACTTT
>t13
C--AGAGACTTGCCCACATTCCCGC--CTGACAAAAATA---AACGAACTCATAGAGCTATCGTTCGTCGGCGTCGGAGTATATATGGTAGACGGGGCGCTGTCTATTGTGTCTTATTCGT----CTACCATATCGCGCCAGAA---GTCGATTTTATGCCTACG---ATT----TGCTC---AGGTCAGTTATG--CTTGAACATGTACTTTAATTAAAG----GCCTATTATAGGATGAATTTAACT--TAACCCTGCGTATA---AAGCCGT----GCCTGTCTTTTTTCTTAGA----CCAT--GTCTGCCTAC-ATTTGCGTAC--AGAGATATAGAGGT----TATGAAGACACTCAGTCCCGATGATAACTCTACA----AGAGCCAAAACGACCTTTTAAGGCGGCGTGTGAGAGT---T---TAGCACAGATAT----CACATTTGATCGTAGTTTGCTTCTTACTCTACGTATTATCTGTA----TTCCCAATCTCTCTAATTATGCGA---AA----TTCCTGATTTCAATTCTA----AGACATAGTCAGGCTAAGC---TCACCTGCCGTTTTACTGAAGATTATGT----GACTTTTTAAACGTCTAACGGCTTAAAACCCGACTTCTTGAGCAACAGACA---AACTGTAGTTCTGCGCCCGGCTTGCTG----AAAAA-AAGTG
>t10
C--AAATACTTTCCTACAT--CCTCGTTTGTCCAAAATACACAACGAAATCAAAGAGGTATCGATCGTCAGCGTTAAGGAGTATGTGATAGACGGGGCT--ATATAGAATATCTTGTACGT----CTAGTATAGGGTATCGGTA---GTCGATTTTATGCCTACTAACATT----TCGTCAGTTGATCAGTTTTG--CTTGATCATCGACTTTAATGCAAA----GTCTATTATAGAATGTAGTTTAAT--TACTGCTCCGGATTGCATTTCCGA----GCCCGTAGTCTTTCTAAGA----CCATTCGACTGGCTAA-CTTTCCATAG--ACAGGTATAGAGTT----TATCAATGTATTAAGTCCCGTTGATTACTTACCC----AGATCCAACCCCGCCTTTTTAGGCGCCCGGTGATAGT---T---TGGCTCAGATCTATGGCACATTTGA----ATTATGCGTCGTACTCGAGGAAATATCAGTG----TTCCCAATCTCTCGGACTAAGCGACTAAC----CTCCTGATTTCAATCATG----AGACATATCCAAGCTATAT---GCACCTGCCGATTGACTGCATTTTATGT----GGCTTTTAATTCGTCTGACGGTGTAGAACCCGTCTTATCGGTAAAGAGTAA---CACTGTACTTCATCGGCCGGCGTCTTG----ATAAA-ATTTC
>t8
C--ACATACTTGGCCACAT--ACTC--CTGACCAAAATA---TACTAAATCAAAAAGGTATCGTTCGTCAGCGTAGGGGCGTATAGGATAGACGGTGCT--TTTTATTAAATCTTATACGT----CCAACATAGTGTATCGGAA---GTCGATTTTATGCCTACAAACATCATGGGAGTC---GGGTCTGTTGTG--CTTGAAGATCAATTGTAATGATGA----GCCTATTATAGGATGTAGTTTACT--TATCGCTTTGAATA---ATGCTGA----GCCCGTCTCCCTT----GA----CCATTCGACTGACTAC-ATTTCCATAC--AAAGCTATAGAGAC----TATTAAAACATTATGTCCCGCTGAAAGCTCTCCT----AGATCCTATACCGCCTTTTAGGAAGCCTCGTGAGAGT---T---TCGCACATAGCTATGGCACATTTGA----CATTTGCTTCCTATTCGATGCAGTATCAGTG----ATCCCAATCTCTCGGACTATGCGACTTTC----CTCCTGATTGCAATTGTA----AGACATATCCAAGCTGTAT---CCACCGGCCGGTTGACTGCACATAATGT----GTCTTTTAAATCGTCGAACGGTTTATAACCCGACTTACCGGCTAAGAGCTA---GACAGTAGTTCCTCGTCCGGCTTCTTG----ATA----CTTC
>t7
C--ACAAACTTGGCTAGAT--CCCC--CTGACGAAAAGA---GACAAATTCATATTGGTATCTTTCGAAAGCGTCACGGTATATCGGATTGACGGGGCC--ATTTACATGATCTTGTATGT----CACATATAAAGTAGCAG-------CGATTTTATGCCTACTTACATAATGAACCTC---GGGTCCGTTATGATCTAGAAGATATACTTTAATGGTGGGTTAGCCTATTATAGAATGCAGTTAAGT--TATAGCTCTGTTTT---ATGCAGT----GCCTGTCTTCGTT----GA----CCATTTGGCTGACTAG-ATTTAAATAC--AAAGCTATAGAGT--------TAATACATTAGGTCCCGCTGAAAACTGACCG----AGCAGCCTTATCGCCTTTTCAGTGGGCCAGTGATAGT---T---TCGCACTTAGTTATGGCACATTTGA----GATCTGCTTTCTAGTCCAGGTACTATCCGTA----GTCCCA---CCTATTACTATGCGACTGAT----CTCCAGGTTTCAATTGTG----ATACATAACCAAGCTATCTAGACCACGGGGCGATTAACTGAATTAAAAGT----GTCTTT---TTCGTCCGTCGTTGTATAACCCGCCTTACGTAATAAAAGCAA---CACCGTCGTTCGTCCACCTGCTTCTAG----ATAAAGACTTG
>t14
C--ACAGACTAGGCTATAT--CCCC--CTGACGAAAATA---AACAAATTCAAATTGGTATCTTTCGTAAGCGTAACGGTATATCGGATTGACGGGGCA--ATTTACATGATCTTGTACGT----CACTTATAAATCACCAG-------CGATTTTATGCCTACTTACATAATGTACCTC---GGATCCGTTATGATCTTGAAGATATACTTTAATGGGAGGTTAGCCTATTATAGCAGGCACTTAAGT--TATAACTCTATTTA---ATGCAGT----GCCTGTCGTCGTT----GA----CCATTTGGCTGACTAC-GTTTCTATAC--AAAGCTATAGGGG--------GAATTCCTTAGGACCCGCTGAAAACTGACCT----AGCATCCTTTTCGCCTTTTCAGTGGGCCAGTGATAGT---T---TCGCACTTAGTTATGGCACAGTTGA----GATCTGCTTTCTAGTCCATGTACTATCGGTA----GTCCCA---CCTATCACTACGCGACTGAT----CTCCAGGTTTCAATTGTA----ATACATAACCAAGGTATCG---CCACTGGGCGATTGACTGCATTCTAGGT----GTCTTT---TTCGTCCGTCGTGTTATAACCCGCCTTACATAGGAAAAGCTA---TACAGTCATTCGTCCGCCTGCTTCGAG----ATAAAGACTTG
>t5
C--ATATACTTCTCTACAT--CCCC--GTGCCGAAAACA---AACAAATTTAGAGAGGTATCATTCGGATGCGTTTTTGATTATCAGGTAGACGGTGCG--ATGTATACCTTCTTCTT-------CCACAATAT---ACCAGTA---GTCGATTTTATGCCTACAAACATTTTACTACTC---TGATC-GTTTTG--CTTGAAGATAGATTTCAATTCCTA----GTTTATTAAAGTATGACGTATATT--TAGGTCT----ATG---G----GA----GTCGGTG-----------A----CCATTTGACTGTCTAA-CTTTAGGTAT--AAAGCTATAGCGCA----TAGTAAT----TTCGGCCCGTTGAGTTCTTCACGACCCAGTTTCGAGAGTGCCTTTTAGGTTGGCGTGTGATAGT---T---TAGCTCCCATTAATGGCACATTTGA----CATCTGCTTGATAATCCAAGAAGTATCTTTTAGTAATCCCAATCACTTCGAGTATGCGACTTTA----CTACT----TCAATGATA----ATACATAAGCACGCTAATT---TGACCTGGCGCTTCACTGGATCCTACGT----GACTTTTGAGTCGTCTGCC---GTATAACCCGCCTTCA----TAACAGGTAGTGCACCGTCATTCCTCGTCCGGCGTAGAGCTGCAAAAAGAAGTA
>t11
C--ATATACTTCTCAATAT--CCTC--GTGGCGAAAATA---TACTAACTTAAAAAGGTATCAGTCGCACGCGTTTAGGTTTATCGGCTAGACGGTGCC--CTCTATACTTTCTTTTA-------CCACTATAT---AGCAGGA---GTCGATTTTATGCCTACGAAAATATAGAAATTC---AGATC-GTTATG--CTGGAAGATAAAATTTAAATCTGA----GCTTATTAAAGGATGATGTATATTCTTAGGTCT----CTG---TGTCTGG----GGCAGTG-----------A----CCATACGACTGGCTAG-CTTTCACTAT--ATAGCTATAAAGCA----AAGTAAG----TTTGACCCGATGATTTCTTACCTACGCAGAGTCGAAACTGCCTTTTAAGACGGCTAGTGATAGT---T---TGGCGCTCATTAATGGCACATTTGA----GATTTGCTTAATAATCCATGAAGTATCTTTCAGCAATCCCAATCGCTACAAGTACGCGACTTTT----CTACT----TCAATAATA----ATACATATTCAGGCTAAGT---TCTCCTGTCGCTTGACTGGAACCGATGT----GACTTTTGAGTCGTCTATC---GTATAACCCGCATTTT----TAATAGTTAGTGTACTGTATTTCCTCTTCCTGCGTGGAGCTGCAAAAAGAAATT
