# Supplementary material for: PQ, a new program for phylogeny reconstruction
Source: BMC Bioinformatics. 2018 Oct 12;19:374. doi: 10.1186/s12859-018-2399-4 (PMC6186109; doi:10.1186/s12859-018-2399-4)
Supplement: Supplementary file 4 — Simulated data. The archive Simulated-data.tar.gz contains two folders called Alignments and Trees. Folder Alignments contains 500 simulated 15-sequence nucleotide alignments in fasta format. Folder Trees contains six subfolders, PQ, MP, ML, ME, QP and Reference with trees in Newick format reconstructed from the alignments with five methods and with reference trees used for simulations. Names of the tree files correspond to names of alignment files. (TAR 1860 kb) [file 12859_2018_2399_MOESM4_ESM.tar › Alignments/175.fasta]

>t9
GTCCAAA-GG--ATAGTTT--AGTAAACGCATCTAACATGTGGGACTTCATCT-------GTTGA--GTGCACAGAATAACTGTGATCACGGAG----TGGCATAGCGACC---TGCTGCCAGTGTCGCCCCATAACACTTTTGTACAAT----ACGGAGACTGCATTCATAATATT----ACACACGAAACCATGACGCATAAAAAG---GGAAGTTGAAACTATTAAAC---GGTAAACGACAAACGTCTGCT----TCTTTATCAATGGAACATACGCTTCTGCC--CATCATCTTATCGTCTAA--TTTTTTGCATGTCACTGGCTGTCTAAAAATCGCGAAGT----TTGGT----ATAGGTCACACGAT----T----TGATG--CGGTTAGCTT----TTATT---TACAAGCCTACCTTTTCCGTACAGCCGTTCCTACATACAAGATAAAGAATTCGCT----AGGC---A---ACAAGTAAG--TGGGGAGGAAAAG--GCATCACCAGATT----AACATGGATATATACGATTCGGTGTATCCGTCATGCTAA---G
>t2
GTCCGAA-GG--ATATGAT--AACGAAAGCTACTAACATATAGGACTTCATTTTACC---ATTTA--GTACTCAGCAATACTCAGTTAACGGAG----TATTATAATGACC-----CGTCCAGTGTCGCACCATGACTCTTCGGTGCAAT----TCGCAGAGTGCATTAGGAATACT----ATACAGGAAACTATAACGCGTAAAAAG---GCAAGTTGATACAATTAAAC---GTTAAACGATCAAAGTCAGAT----TCTTTTTCAATGGAACCTACGCATCTGCT--GGTCATGTTCCGATCAAA--TGATTTACATTTTACTAGCGGTCTTGAAATCGCTAAGT----TTGGT----CGCGATCCGACGTT----T----AGATG--CGGTTAGCTT----ATATT---AACAAACTTCTCTTTTACGTTCATGCGTTCCTACATACATTATAAAGAAATCGCT----AAGC---C---ACAAGTAAG--TGGTAAGTAGAAG--CCATCAGCTGTTT----AACATGGATAT-T---ATTCCGTGTCTCCGTAACGCTAA---G
>t15
GTCCGTA-GG--ATAGGTT--ACCAAATGCATCTAAGAACTAGGACCTCAATTTACG---TTACA--GAGCACAGAATAATTGTTTTCATGAAG----TTACATAGAGATC---TGCAGACAGTGTCCTACGAGCACAATTACTTTCAAT----CCGGTGAATGCATAATAAATAAT----AGACACGAAGCTATGACGCATTAGAAG---GTTCTTTGAAACAATGAAAC---GTTAAACGGAAAATTTATGAT----TCTTTTTCAATGGAACTTATGTTACTCCA--AGTCTTCTTATCCTCAAA--TTTGTTGCAACTTAATAGCGGTCTGAAAATCGCGAAGTTAGATAGGT----CGAGCTCGCCCTGT----T----TGATGTTTAATTAGCTT----CCATT---TACAAGCACACCTTTACCGTCCACCCGTTCATACAGAAAGACTAAAGATCTCGAT----AAGC---A---ACAAGTAAG--TAGGAAAAAGAAG--TAATCATCAGATT----AACATGGATATAT---ATTCCTTGCATCCTTAACGTTAACCAG
>t13
GTCCAAT-TA--ATAATCT--TGAAAAAGCGGCAAAAAGCTGGGACATAATCTTACA---ACGGA--GTACA----ACGATAGTTTTCATGAAA----TAACATATAGTGC---TGCACACAGTGTCACCCCAAGACTTATGTATTCAAT----TCGGAGAATGCACTGTGAATATT----AAACATGAACCAATGACGCCTAAGTAG---GCTATTTGAAAGAATTATTC---GTTAAACGGTGTTCATCAGAT----TCTTTATCAATGGCA--TAAGCATCTGCA--CATCTTGTTGTAATGCAA--TCGTTTACAATCAATTTGATG---AGAAATCGCGTGGT----TTGGT----ATAGATCCACCAGTCACGT----GGTCG--ACATTTGCTA----AAATT---TACAACACAGCCGATTACGTTCACCCGTTCGAACTTAAAGCTTAAAGATGTCGTT----GGAC---T------GGTAAGTGTTGTAAGGAAAAG--AAATTATCAGTTT----AACTATGAGATGT---ATTCCATGTATCCCTGAAGATAG---G
>t11
GTCCAAG-TT--GTATACT--TTGAAAAGCCGACAAAACCTTGGACTTCAGTGTACA---CGTAA--GATCA----ACTACGGGTTTGAAGCGA----TGGACTAAAGTAC---TGCTCACAGTGTCATCCAATCACATGTGTCTTCAAT----GCGGAGACTGCGATATAAATAAT----ATACAGGAACCTATTGCGCGTAAGTAG---GATAATTGAAAGGATGATCC---GTTGAACGTTATTCATCGGGT----TCTTTATCAATGGAA--TATGGTTCTACA--CATCGTATTGTACTACTA--TTCGTTACACAGGAGGACTCG---AAAAATAGCGAGGT----TGGGT----CTAGATCCTGCCATCATGG----TGTCG--CGGTTAGCTG----AAATT---TACAACAGGTACGG--CCGTGCAACCGTTCTCACTAAAAGCGTAAAGATGTGGTT----TAAC---G------TGTAAGTGTTGTGAGTAGATG--GAATAAACGGTTG----AACTCTGAGATAT---ATTCCATGGTTCCGTAATGTTAG---G
>t3
GTCCGAT-GG--ATAACAT--TTTAAAAGCATTAAAAAACTGGGACCTCAAGTTACA---ACCGA--GTACG----ACGATCAGTTTCAGGTGA----TTTGATAATGTAC---TGCTCACAGTGTCTCACCAAGACCTATGACTACAAT----CCGTA---TGCCAATTCAATATT----ATACAGGAAACTATCTCGCCTTAGTAG---GTTATTTGAAAAAATTAACC---GTTAAACGTAGCACATCAGAT----TCTTTATCAATGGCA--TAAGCAACTGCA--CGTCCTATTTAATTCCGA--TTTTTTACAACCTACTTCATGTTTATAAATTGCTAAGT----TAGGT----TTCGATCACACTTT----T----GATTG--TTATTTGCTA----ATATT---TACAACTCGAACTATTCCGTGCACCCGTTCCAACAAATATTCTAAAGACTTCGTT----TTGC---G------CGTAAGTGTAGTAATCAGAAG--AAATAATCGGGTT----AACTGTGATATGT---ATTCCTTGTTTCCCTGATGGTAG---G
>t14
GTCCGAT-GT--TTACCGT--TGTAAAAGCATAAAAGAACTTGGACATAAAGATACA---ACCAA--GTACG----AATATCATTTTCAAGCCT----TATCATAAAGTAC---TGCTCACAGTGTCTCTCCAAGACCTGTGACTACAAT----CCGGTGACTGCTTTGATAATAAT----AGACAGGAAGCTATTTCGCATAAGGAG---GGGTATTGAAAAGATTAGTCCGGGGTAAACGCAGCACATCAGTT----TCTTTATCAATGGTA--TAGGCGACTGCA--CATCCTATTTTAATCAGA--TTGGTTACAATCTACTCCTAGTGAATAAATAGCTGTGT----TAGGT----ATCGTTCAGGCTAT----T----AGTTG--TTATTCGCTA----AAATT---TACAACTTGACCTGTACCGTACACCCGTTCACACATAGATACTAAAGACCTTGTT----TAGC---A------CGTAAGAGTTGCGAACAGAAG--ATATTAGCCGATT----AAC--TGATATCT---ATTCCTTGAATCCCTTACGCTAT---G
>t8
GTCCATT-AT--ATACCCT--TCTAAAAGCATGAAAAATCTGGGACTTAAGTATACA---CCCAA--GATCG----AATATCGTTTTAATGCTT----TGTATTAAAGTAC---TGCTCACAGTGTCACTCCATAACCTGTAACTCCAAT----ACGGTGACTGCATGTTAAATAAT----AGACAAGAAACCATTACGCATAAATAG---GGTTATTGATATAATTACACCGTGGTAAACGCGGCACATCAGAT----TCTTTATCAATGGTA--TATGCGACTGCA--CATCCTGTTTTATTCAGA--TTGTTTACAATCTACGCATTGTGAACAAATCGCAGTGT----TCGGT----AGTGTTCGGGCTAT----G----AGTTG--TTATTCGCTACCTTAAATT---TACAACTTGACCTGTACCGTGCAACCGTTCACACATAGATACTAAAGACTTTGTT----TAGC---A------AGTAAGTGTTGCGAACAGAAGCGAGATTAGCGGGTT----AAC--TGATATGT---ATTCCTTGAATCCCTTACGCTAT---G
>t7
GTCCTCTTGA--ATATGTT--GAACAAAGCGTGTAATATGTTGGACGTCAGTCTACG---CGCTA--GTCCGCAGAAAAA----TATAAAGAAC----TTCTTTATTGAACCAATGCTTCCAGTGTCCAACTAGAACAGGTGTTTACAAT----ACGTGGAATGCATTCCTAATATT----ACACTAGAAACT-TATCGCTTTA----TAAGCATTTTGAAAGGATTAA-C---GTTTAACGCTCCTCTTTGGCT----TCTTTATCAATGGTACTTAGGGCGCTACA--TTTCTTTTTT--CTGTGA--TCTTTTTCATCAGAGACTAGGTCGAGAAATAGCG--------TCGGTCCGTAATGCTCGTACAAT----G----AACGG--GTGTTGGATT----TTATTTGGTACAATC----CGTT----TGCATCCGTTCCAACCAACATATTAAAGAATTCGTT----ACTCAATATCAACATGTAAG--TAGTGACTAAAGG--T----ATCGGATT----AACAGTGAGATA-----TTCGTTGTTTCCGTAAAGTTAT---G
>t5
GTCCTCCCGA--TTACAGTAGCGACAAGGCGATTAAGAACTGGGACGTCATGGTACGTATGCGCA--GGACACAGAACGA----AGTGAAGGTC----TAGATTAATGAACGAATGCGTACAGTGTCTAACAAACACACGTGATTGCA--------GTGGAGTGCACCTTAAATATTGTCGAAACGGGAAACG-TAACGCCTCACAAGAACGGAAATTGAAATCATTAA-C---GCTTAACGCCTCTATTTTGTT----TCTTTATCAATGGAACCTAAGATCCTACACGGCTCATTTTTAGATGTAA--TTCTTTGGAGGGTAGATTCGGTAGGTAAATAGCG--------T----AAACATCGCTCAGGCGTT----T----GAGTG--TCATTCGATT----GCATT---TACAATA----CGTTACCGTCCAATCGTTCATACAAACAAAATAAAGAAATCGCT----ATGCAGAACCAACAAGTAAG--TGGTGACGACAGG--G----ACCAGTTT----AACATGGATATA-----TTCGGTGTATCCTTAAAGTTAT---G
>t4
GTCCTTTCAA--TTACATT--TCACAAAGCGTATATAAGCTCGGACCTCAATTTACG---AACGA--GGTCGCAGTACAA----GATCACGATC----TACCATACTGACCTAATGCAACCAGTGTCCTACCAGGACTTATGGCTACAAT----GCGTTGACTGCAAATCAAATAAT----ATACAGGAATCG-TAACGCCTAACGAG---GAGAATTGATAGGATTAA-C---GTTAAACGGCGCTGATTGGGT----TCTTTATCAATGGTACCTAAGTATCTACT--TTTCTTTTTTTCTTGTAA--TGATTTACATTCTAGAAACAGTAGGAAAATCGCG--------TGGGT----GTAGCTCAGTCACT----T----TGAAG--GCGTTTGTTA----CTATT---TACAAGA----CTATCTCGTTCACGCGTTCCAACCAATATGTTAAAGATTTCGCTACCTTAAC---G---ACATGTAAG--TCGTAACAAAAGG--A----ATCTGATT----AACTTTGATATAT---ATTCCATGCATCCGTTAGGGTAT---G
>t6
GTCCTGTCAACGTTAGTGT--ACACAATGCTAACAACATTTCGGACTTGACTTTACA---ATCCA--GATCACAGTACCA----CGTC----TC----TTAAATACTGGCCAATTGCAGCCAGTGTCCTT----AACCCATGCCTGCAAT----GCGCTGACT----ATCTAATAAT----AAACAAGAAGCA-TCACGCCTAACGAG---GTCATTTGACAAGATAAT-C---GTTAAACGGGGTGAATGTGATAGTATCTTTTTCAATGGGACATATGTAACTTCC--TTTCGTTTTACCATGCAA--TGATTTGAAATGTAGATATGGTTCCAAAATGGCA--------TAGGT----GCGGCTCCATCACT----TCCGCTGTAG--GCGTT---TT----ACATT---CACAAGA----CGATTGCGTACAGACGTTCCAACTAAAATAGTAAAGATATCGCTCCTTGAAC---G---ACATGTAAG--TTGAGAGAAAACG--A----AACTGGTT----AACAACGATATAT---ATTCTTTGCCTCCTTAACGGTAT---G
>t10
GTCCTGTAGG--GTAC-----AATCAAGGCGGTTAACAAATGGGACTTCATACTACA---CTATACCGTACACAGCAGCA----AGTCACGGGCAATATTAGCTATTGAGCAAATGCATACAGTGTCTAACTACGACAAATCGTTTCAATAACATCGTGGAATGCACGAAAAATAAT----AGACAGGAAACC-TTCCGCATTAAAAG---GACAATTGATAAGATAAA-C---GATAAACGAAAATGTTTTGTT----TCTTTATCAATGGT---TATGATCCTCCT--TATCATTTTGAAGTTTGATTTCGCTTACAAGTCAATAGTTGTCTTAAAATCGCT--------TGGGT----TATGGTCACGCATT----T----TTTGG--TGATTTGATA----AAATT---TACAATC----CTATGACGTGCATTCGTTCGTACCGAAAGAATAAAGAGGTTGCT----CTGC---A---ACATGTAAG--TAGCCACAAAACG--A----ATCAGTTTTCCAAACTTTGATATAT---ATTCATTGAGTCCCTAAAGATAA---G
>t1
GTCCTGAGTA--GTAATTT--GACCAAGGCGCTTAAGAAATGGGACGTCAAAATACA---ATCAAGTGAGCCCAGCACAA----GATCACGTGCTGTATAAAGTATTGAACTAATGCCAGCAGTGTCATACGAGAACTAATCTTTTCAAT----TCGAGGACTGCAGAACGAATATT----AAACAAGAAACT-TTACGCATAAAAAG---GAAACTTGAAAGAATTAA-C---GATAAACGTCGATGTTTAGCT----TCTTTATCAATGGTACATATGTACCTACA--TATCATTTTAAGCTGTGA--TCGATTACAATGCAAAAGCTGTAGGTAAATTGCT--------TTGGT----AATGTTCAATCCGT----G----GTTTG--GTGTTCGATA----TTATT---TACAATC----CTTTTCCGTTCATGCGTTCAGACCAAAACCATAAAGAGCTTGCT----CAAC---A---ACAGGTAAG--TAGTTATAAAACG--T----AACAGATTCTCGAACTTTGATATAT---ATTCATTGAATCCCTAAAGATAT---G
>t12
GTCCTCA-AA--TTACCGT--TAGCAACGCTTGTAACATTTCGGACCTCAATGTACG---AGCGA--GTG--CAGGAAAA----AATCACGTCC----TTGTATATTGACCAAATGCTGACAGTGTCACGCCATAACGCGTGTATTCAAT----CCGTCGAGTGCTGTTCTAATAGT----AGACAGGAATCGATGACGCATGACAAG---GTTATTTGACA----TAA-C---GATAAACGCCAAAACTCTGTT----TCTTTATCAATGGAACCTAAGCTTCTTCA--TTTCTTCTTTTAATCGTA--TGATTTTGATTGCACTCTCAGTCAGGAAATTGCATAGT----TGGGT----GTCGCTCAAACGGT----T----TTAGG--TAGTTCGTTA----GAATT---TACAAGC----CTTTACCGTTCAAGCGTTCTAACACACACCATAAAGAATTCGCT----AGAC---G---ACAAGTAAG--TGGTAACTAAATG--GTATTAACAGATT----AACACAGATATAT---ATTCATTGCATCCATGACGCTAG---G
