# Supplementary material for: PQ, a new program for phylogeny reconstruction
Source: BMC Bioinformatics. 2018 Oct 12;19:374. doi: 10.1186/s12859-018-2399-4 (PMC6186109; doi:10.1186/s12859-018-2399-4)
Supplement: Supplementary file 4 — Simulated data. The archive Simulated-data.tar.gz contains two folders called Alignments and Trees. Folder Alignments contains 500 simulated 15-sequence nucleotide alignments in fasta format. Folder Trees contains six subfolders, PQ, MP, ML, ME, QP and Reference with trees in Newick format reconstructed from the alignments with five methods and with reference trees used for simulations. Names of the tree files correspond to names of alignment files. (TAR 1860 kb) [file 12859_2018_2399_MOESM4_ESM.tar › Alignments/490.fasta]

>t7
AGCTGCGCCACTAAGAT---CGGATA---GAACAAGC-CGCTG----TCC----TCCCAAATTAATCTGGGAAGA-AAGTA-AAAT----GAAAT-GATCA----CCATTCCATTTTAATCAGAATGAACCTATTATCAAATGTAATCAG---TCATGTTGATACCTGAGTGGCTCTAT-TAGATATATAG----CCAGGGTTTGACT-CATTGT---GCCACATTTGGATCGAAGAAGACACTCATGTAT--GAGAATTTA----TCTACCTTGATGACATCCTGAAAATTGACT----C----ATAGTGCCTCTCCCCCAGTGGTGTCCGGGAC---TCCCC----TTATAACTCAACACCGGT--GTGATA---CCGAAATGATA---CGGGGGGTGTGGATCACCGATC-TTTTTATAGTGTGGAATCGCACACCACAGGCTCGAAGAACATTGGT--TTCCAGC----CCCTATTTCTAAT----ACGTATGCCAGACC---GCT---GTATCTGATCCAGCTTCTCCTTATTTGCGCGCCATGG----CATTA-GTTCTAGTCGTGAGTCCATGAATAGGTAGATAGGGCTCTGCCTTATAGATGGAATTGCTCGGCTTAAGGAGCCGGAGATA--G------AATATACATCGCATCATAC----TTCTTGAAAAAA--G----GTATAAATAAAACAGGTTCAAGCTAGCA--TAGAGTAGGGATACTCTGGGTATTGTCAGTTTGCAAAATATATTTACTAGC----ATGT--------TCTTTCTGACAA----GTTCAA--A----AT---GGGGCAGGCAGATTGCTATGACTGAGTG---AAAACTTAA---AGA-------TGAAA----GCT-TTTATATCCCAACACTATT---TATCTGCGGTAGGGGCTGAACT--T----AAATAACT-CAGG
>t13
CGCTGAGCCATTAACAT---CGGGTA---AGACAAGC-CGCTT----GCC----CCCTAAATTAG---GCAAACAACAGTA-TAAT----GATAT-GATCA----CCATTACATTTTGATTCGAATGAAAAGTCTCCCTA--GTAAACAG---TCATGTTGATACCTGGCTAGATCTAT-TAGATGTACAG----CAAGACTTTCCCT-TATTAT---ATGACGCTTGGATCGTAGATGAGACTCTTGTAT--GATAAGTTA-----CTACCGTAACGACATCTTCAAAATTGAAT----C----ATAATTCC----CTCAAGTCGTGTCCGGGAC---TTCCC----ATTTAACTCAACACAGAT--GTGTTA---CATAAATGATG---CCGGGGGTGTCGATTACCGGTG-TTTTGACATTGTAAGAACACACACCAAAGGCAC--AGAACATTGGT--TTCCAGC----ACGGATTTCTAAA----ACGGGTGATAGGCC---GCT---CTGTCTAATTCTGCTTCCCCTTATATACGCGCCAGGG----CAATG-GTTCAAATCGTGATTCGGCATATAGGTATATGGGTCTTTGCCTTATAGTTGGAATCGCCCTGCTAAAGGCCGCGGAGATT--G------AATATACAACGCATCATACCGAATTCTTGAAAAAG--G----ATATAACTGAGACAAGTTCGAAGTAGCA--AAGGATGGGGAAACTCTGGGAATTATCCCTATGCAAAAGCTATTAACGAGC----TACT--------CGTTGCGGAGAA----GTAAAG--A----CT---GCGGTGGTTCGAGTGCTATGACTGAGAGTCTCAAAATTAA---CAT-------TGAAA----CGT-TTTATATGGAAATCGAATT---TACCTACGTTTGGCACGGGACC--T----AGATTGCT-CCGG
>t12
AGCTGCGCCACTCGCAT---AG-------CTACAAGC-CGATT----ACC----GCCAAAATTTGTCTGAAATAATTAGTA-CAAT----CATAG-GTTCA----CGATTCCATTTTAATTTAAATGAAACATTTTACATTTGCAATCAG---TCTTGTTAATTCCTGTCTAGATCTAT-TAGAGGTACCG----CTATAGTTTTACTTTATTAT---AGCACGCTTGGATAGGAGATGAGACACT----T--GAAAATTTC----TCTTTCGTCATGACATCCATTAATCGGATT----C----ATTGCGCCTCTCCACAAGTGGGGTTCGTGGC---TACGC----ATTTAACTCAACTCGGTT--GTGTTACAGCTTAAATG------ATGGGGGTGTCGATATCCGTTC-TCTTTATAGGGC----CCACACACCTAAGGCTC--CGAACGGGGGG--GTCCAGC----TGATGCTTCTAAA----ACTAGGGAGAGTTC---GCTTTCGTATTTAATGCTGCTTCCCCTTATATGCTCGCCAGAGTCGGCAATG-TTTCTATTTGTGACTGCTTCAAAAGGAATGGAGGTCTATGCCTTATAGGTG-AATTGCCCGACTTGAGGGATCTTCGCTT--GTT---AAATATACTTCGCCG---AC----TATGGGAAAAAT--G----GTAATTGATTCACTTGGTCGAACTAGTATACACAGTAGGGACTCGCTCGGCACCATTACTCTGCAATATGTATTCACTAGC----GGTT--------ACTGGCAGAT-------TTCAA--C----GA---GTGACAGCCTGACTGATATGAAT----GTCGTTAAAAAAA---CGT-------TGAAA----C---CTTATATCATTATTATGAT---TAGCTTCGGAGGG---TGTACCTGT----ATATTTCT-CCTG
>t14
GGCTGCGCCAGTAAGAT---AG-------CAACAAGC-CGTTG----ACCCACTACCCAAATTATTCTGCAACCCAGAGTA-TAAT----AATAT-GGTCA----CGATTATATTTTAATGGAAATGCAAACTGTGACAATTGGAATCAGCATTCTTGTTAATCCCTGGATGGTTCTAT-TAGATGGATGG----CCATAGGTTGACTTTATTAT---GCGACTTTTGGATCGCAGTAGTTACACATGTAT--AAGCATTTG----TCTTCCGTGATGACATCCGATAATCTGATT----C----ATGAATCCTCTTCACAAGTCTGGTACGAGAG---TACTC----TTTTAACTCAACTCAGTT--GTGTTATGGCGCAAATGACA---TCGGGGGTGCCGATGTCCGATA-ACTTAATAATTC----ACTCACACCACA----C--AGACCCATGGT--TTCCTGC----ATATACTTCTAAG----ACTCCTGCGATAGC---AGTACCGTAGCTAATACTTCTTCGCCTTATATTCTCGCCAAGG----CAAGG-ATTCGAATCGTTAGTACCGCAACAGATATGATGGGCTTTGCCTTATTGATGGAATCCCACGTCTAGAGGTAGACACGATG--GTT---AAATATGCTCCGCCGCAAAC----TAAGTGAAAAAG--GGAATGTAACCGTCT-ACTTGTTCGAAATAGTATTCAAGGTTGGGATCCGCTGGGGACCATGACTATGCAATAACTATTGACCAG-----GAATCGAC----TCTTGCGGATTA----GTATA--------AT---GTGTCGGCCTGACTTTTATGAATGAGGGTCAGTAAAAAAA---ATA-------TGAAG----C---CTCATATCGCGACAA-------TATCCGCGGAGTG---TGTACCGTT----ACATTTCT-CCAG
>t6
TGCTGCGCCACTAACAT---AGGGTCCTTCCACAAGC-CGCTT----TCC----ACCAAAATTTATCTGACACTAATAGTA-TAAT----AATAA-GTTCATTCGCTATTCAATTTTAATATTAATGCAGCTAATACTATCGGTAAACAG---TCGTGTTGATTCCTGAGTGGTTCTAA-TAGATTAGCAG----CTAGGTATTTTCC-GATTAT---TCTACGCCTTGATTGAAGAGGCGACGGCTGTAT--GAGTATCTC----TCTAACTTGATGACATCAATAAAGTGGATT----C----ATACACCCTTTCCACAAGTATTGTCCGAGCA---TTCCC----ATTTAACTCGACTCCGAT--GTGGTA---CATAAATGAAG---CCGGGGGTGCAGACATCCGATC-TCTTCATAATAA----GCACACAACTCAGGCGC--AGAACTGAGGG--ATCCAGG----AGATAGTTCTAAT----ACTTGGGACAGGGC---ACT---ATATTTAATTCTGCTTCTTCTTATATTAACGCCATTG----CATTC-GTTCAATTCGTAAATATTAGGAAAGGAAGGTTGGGCTCT----TATGGCTGGAATTACCCTCCTCAAGGTCAGATTGACG--GGT---AAATATACTGCGCATTTAAC----TC--GGAGAAATGTG----TTAGAACTATTACAAGTTCCATCTAGCA--AATGGTTGGGAGTCACTGGGGA---TCACTATGCAATAACTATTTACGAGC----GTAT--------TTTAGCCTAAGAGGAGGTACAC--T----GT---GTGGATC---GACTCATATGAT----TGTCACAAACAAAA---ATT-------TGAAG----C---CTTCTATTGTAACGGGATGGTATATCATCGATCTGCTCAGAACCCAT----ATATTACTCCCCG
>t3
CGCTGTGGCAGTAATAT---CGGGTC---CAACAAGC-CGCTA----TCC----CCCGAAATTTGTCTGACATACG---TA-CAATCGAATACAT-GATCAACCGCAATTTGATTTTTATGATAATGGATAATGTTTGCAAAGTAATCAG---TCATGTTTATTTCTGATTGGCTCTAG-TGGGAGAGGCGCCCACTCGGTATT--CG-CATTAT---GATACCTCTTGATTGCAGAGGTGACCATTGTATCTAACCATATT----TCTTCCCT---GACATCAATTAATTCGATT----C----ATAAATCCTTTCCACGAGTAAAGTGCGAGTAGTTTGCACCGTGTT--AACTCTACTCTGGTTTGTGGTA---CCAAAATGAAAGTGCCGGGGGAGCAGACTGCCGATTATCTTGATATTGA----ACGCAC---GGAGGCCC--GGATCTATGGCCGGTCCAGC----GAAGAGTTCTAAA----ACCTTTGACATCTC---GCT---GTTGATTATGCTTCTTCCGCTTATATCGCCGCCACCG----GAGGC-TGTCAAATCGTAAGTTTTAACAAAGTGATCTAGGACTGT----TATCGC---CATTGCCCACCTCAAGGAATTAATGGTT--GGT---AAATATACGACGCTTTGAAC----TC--TGACAAACCCG----ATAATTCCCCGATCCGGTCCATATA--A--CATTGTAGGGAGACTCTAGGAA---TCACCTTGCAATACATATTTAGAAGC----TTGT--------GTTTGCCTAAAAAGATGTCAAT--T----CT---GTGGTTC---GACTGATATGAA----AGTCTTAAACAAAA---TGCTTC----TGAAA----C---GTGATATCTAGAGATTCTTGTATTGCTACGTTTTGAACCGAACTAATTTAGATATAGCTGACAG
>t1
TGCTGCGACATTAAGAG---GGGATC---CGAAAAGC-CGCTG----TCC----GCCTAAATTATTCTGGCAAAAG---TA-TAATCAGACAGAG-GCTCAGTTACAATTATATTTTAATATTAATGGAAATGTTTGTATCTGTAAGCAG---TCGTGTTAATTCCTGCCTAGTTCTAT-TTGGAGAGATGATCGCATGTTATTGACG-TATTGT---TATACCCCTGGATTGTAGAGGACACATGTGTATCCAAATATATC----TCTAGCCT---GACATCAGTTAAATCGAAT----C----ATACGACCTTTCCACTAGGTCTGTTCGAGAC---TTCGCCAGATT--AACTCTAAACAGAT--GTG------CAAAAATGAAG---CTGGGGGTGCAGACGACCGATCCTCTTTATAATTT----ACCCACAACGGAGGCGC--AGATCCGGGGG--CTGCGGA----GATTAATTCTAAA----ACCACTGTCATACC---CAT---TTTTATTATGCGTCTTCAGCTTATATAGACGCCACCG----GAGTC-GTTCTAGT----AGTTTCACTAAAGGGATCGAGGGCTAT----TA-TGC---CATCACACAGCT--AAGTGTTGAGGTCG--GTT---AAATATACAACGCTATTCAC----TC--AGACAAACCGG----ATAATGATGATATCCGGTCCAGGTA--A--AACAATTGGGAAACGCTTGGAA---TCGCTGTGCAAGAATTATTCAAGAGC----TCAT----GACTGATAGCCTAGTAAGAGGTCTATTTTCTCTCT---GTGGTGC---GATTAATATGAC----GGTCTTAAGCAGAATGATCACCT----TGAAT----G---TTCGTATATATATTTTATAGTGTATCCACGATGTGGCCGGTACCCCAGTGGATATACCTCTACG
>t10
TGCTGCGACACTAATAC---CGGATT---CTATAAGC-CGCTA----ACC----TCCTAAATTGTTCTGGCAAGAT---TA-TAATCAGGCAGAG-GCTCAATTACAATTACATTTTAATGGTAATGGAATAAATTATAAGTGTAATCAG---TCGTGTTTATTGCTGCGTGGTTCTAT-TAGCAAAGTTGGCCGCACGTTATTTACG-GATTAT---TATACCCCTAGATTGTAGAGGCCACGTTTGTATCTAAAAAAATC----TCTGGCCT---GACATCAATTTAATGGAAT----CTACAATACGACCTATCCACTAGGCCTGTTCGAGAC---TTCGCCACATT--AACTCTACCCCGTT--GTG------CATAAATGAAA---ATGGGGGTGCTGAATACCGATCATCTTTATAAGTT----TCCCACAACGCAGGCGC--AGATCCATGGT--CTACGGA----GATTCATTCTAAA----ACCTCTGTCAATCC---CTT---TTTAATTATGCGTCTTCAGCTTATATAATCGCCATAG----CAGTC-CGTCAACT----AGTTGGACTATAGTAATCTTGGGCTAT----TA-TGC---CATCACCCAACT--ATGTAATGATGACG--GTT---AAATATACAACGCTTTTCAC----TC--CGACAAACTGG----ATACTCTTAATATCCGGT--AAATA--A--AACAGTCGGGAAACCCTTGGAA---TCGCTGTGCAACATGTATTAAAGAGC----TCGT----GACTGATAGCCAAGTATGAGGTCCATTCTTTTTCT---GAGTTTC---GATTGGTATGAG----TGTCTGAAACAGAATAATCTTTT----TGAAT----C--ACTCGTATATATAGATTATT----AACTACGTTATGACTGGTACCCTAGTGAAAATGCCTCTATG
>t4
AGCTGAGGCACTAAGAG---CGGTTG---CTATAAGC-CGCTA----ACC----GCCTAAATTATTCTGCCAAAAA---TAATAATCAGGCAGAG-GCTCAATTGCAATTATATTTTAATTGTAATGGAAGAAATAATGACTGTAAGCAG---TCGTGTTTATTGCTGCGTGGTTCTAT-TAGCAAAGAAGACCGCAGGCTATTTTCG-TATTAT---TATACCCCTAGATTGAAGAGGCAACATGTGTATTTAAAAATATC----TCTAGCCT---GACATCAGTTCAATGGACT----C----ATACGACCTTTCCACTAGGCCTGTTCGAGAC---TGCGCTCTGTT--AACTCTACCCAGTT--GTG------CAAAAATGAGA---CGGGGGGTGCTGAATTCCGGTAATCTTAATATGTT----TCCCACAACACAGGCGC--AGATCCTTGGC--CTGCGGA----GTTTCATTCTAAA----ACCTCTGTCAGGCC---CTT---TTGAATTATGCGTCTTCAGCTTATATGGACGCCAGCG----CAGTC-AGTCAACT----AGTTGGACTATAGTAAGCTTGGTCTCT----TA-GGC---CATCACACAACT--ATGAATTGAAGACG--GCT---AAATATACAACGCTTCTCAC----TC--CGACAAATTGG----ATACGCAAAGCATTCGGTCCATGTA--A--CACAGTCGGGAGTCCCTTGGCA---TCGCGATGCAACAGGTATTGAATAGC----TCGT----GGTCGATAGCCGACTATGAGGTCAAGTTATTCTTT---GTGGTTT---GATTGCTATGAT----AGTCTAAAACAGAACGATCTTTC----TGAAT----C--AATCGTATATTTAAGGTATT----ATCTAGGCTATGTCTGGTACCCAAATGAAAATATCTCTATG
>t8
AGTTGCGCCAATGACAT---AGGTTG---CTACAAGCCCGCTG----ACC----TCCAAAATTTATCTGATACTACAAGTA-TAAT----AAAAA-GGTCATTTGCTCTTCAATTTTTTTAGTAATGCATCGAATCCTATGCGGAAACAG---TCGTGTTTATATCTGGGTTGATCTAG-TTGCTTAGCAG----CTCTACGTTTACC-CATTAT---TGTACGCCTTGATGGAAGTAGAAACCCTTGTAT--GAATATCTC----TCTAGCTTGATGACATCAATTGAATCGAGT----C----ATATTTCCTATACACAAGGAGAGTCCGAGCC---TTCGC----ATTTAACTCGACTCAGAT--GTGTTA---CCTAAATGAAA---GCGGGGGTGCAGACCTCCGGTT-TCTTGAGAATAA----TCTCACAACTCAGGCGC--CGAACAAAGGA--TTCCAGG----AGAGATTTCAAAT----ACTTGCGACATTGC---ACT---GTATATAATTCTGCTTCTACTTATATAGACGCCAAGG----CACTCATATCTATTAGTGAATATATAGAAAGAAAGTTGGGACTAT----TATAGCTGGCATTACCCACCTTTAGGTCACAATGGCG--GGTAGCAAATATACGACGCTGGTTAG----TA--GGAGAAATATG----TTATAGCCATTACACGTTCCATCTAGTA--TAAAATTGGGATCCCCTGGGGA---TAAGTTTGCAACAAATATTCAGAAGC----GGAT--------TTTTGCCTAATAGGATGTCCAA--T----AT---GTGATAC---GATTCATATGAT----TGTCCCAAACTGAA---ATT-------TGAAG----C---CTCCTATGTTGACTTCCTTGTATAACACCGGTGTGAACGGAACACGT----ATATTGCTGATGG
>t11
AGCTGCGCGACTGACAT---TGGGTC---CTACAAGC-CGCTT----GCC----TCCAAAATTTATCTGTCAATATAAGTA-TAAT----AATAA-GTTCATTTGCTTTTCAATTTTAATATTAATGCAGCGGATACTATCAGGAAACAG---TCGTGTTTATGCCTGGGTGGTTCTAG-TTGCTTAGCAG----CTCCATGTTTTCC-CATTGT---TGTACGCCTTGATGGAAGTAGAGACCGCTGTAT--GAGTATCTC----TCTAACTTGATGACATCAATGAAGTGGATTGACGC----ATACTTCCTATCCACAAGGATAGTCCGAGCA---TTCCC----ATTTAACTCGACTCCGAT--GTGTTA---CCTAAATGAAA---CCGGGGGTGCGGACGTCCGGTT-TCTTCAGAATAA----ACTCACAACACAGGCGC--AGAACAAAGGA--TTCCAGG----AAAAATTTCAAAT----ACTTGGGACAAACC---ACT---TTATATAATTCTGCTTCTACTTATATCGACGCCAGGG----CAGTC-GATCTATTCGTAAATATTTTGAAAGAAAGGTTGGTCTAT----TATGGCTGGCATTACCCTCCTTAAGGTCGCATGGGCG--GTT---AAATATACGACGCTTTTAAG----TC--GGAGAAATATG----TTAGAACCATTACACGTTCCATCTAGGA--AAGTGTTGGGAATCCCTGGGAA---TCACTTTGCAAGAACTATTTAGAAGC----GGAT--------TTTTGCCTAATAGGAGGTACAG--T----GT---GTGGTAC---GACTCATATGAT----AGTCCCAAACAAAA---ATT-------TGAAT----C---CTTCTATGGTGACGGGCTAGTATAACACCGATGTGAACGGAACCCAT----ATATTACTTGCCG
>t2
TGCTGCGAGAATACCAA---TGGTTT---CGAAAAGC-CGATCGAATTCC----CCCAAAATTCTTCTGAAA----CACTA-AAAT----CAGATTGTTCACGTGCTTTTGCATTTTAGTATGAATGAAAGACCTGCTTAACGTAAACAG---TCATGTTTA--CCTGTGTTGATCTACGTGGAGTACGCG----CATTGTATTATCG-AATTCT---TCGACCGATTGATTGCAGTGGGAACTTTTGTAT--GAACAACTTCATCTCTAGCATTACGACATCAATCAATTTGAAT----C----ATCCAACCTTTGCACAAGGCTTGTCCGTGCG---TTCCC----GTATAACTCTACCCTGTT--GTGGTA---CTGAAATGAGA---TTGGGGG----GAAATCCGGTC-TCTTAATAAATC----CCTCACATCGCAGGCGC--AGATCGTGGGC--ATCCAGGTAAATATGATTTCTAAGTCGCACTTCTGGGACAACTTAAGT---ATGTATAATTCTTCTTCATCTTATTTAAACGCCAGAG----CATAC-ATTCCATTAGTAAATAGATCAAGAGGAAGGATGGGCTAT----TATAGCTGGAATTGCACTACTCGATAGCGA-TGGCAT--GTT---AAATATTCGCCGCGTGACAC----TC--GGAAAA----------TAAATATAAAATCAGCTCCAATTAGAA--GATTCTAGGGAGGCTCTGGGAA---TAACTTTGCAATATATATTCACAAGC----GTTT--------ATTAGCTGATCACGATGTACAA--T----TGCCTGTGAAAC---GATTA---TGAA----TGTCACCAAATTAA---GGT-------TGAAA----A---GTACTATTATGAGTATCTCGTATAGCATCGAAAAGAGTCGGACCACA----ATATTGCTAGCTG
>t9
TGCTGCGAAAATACAAA---TGGATG---AAAGAAGC-CGATGGGACGCC----CCCTAAATTGTTCTGGCA----TAATA-ATAT----GATAAAGCTCACCGGCAGTTCAATTTTGCTTTAAATGTAATAGATAACCTCTGTGAACAG---TCTTGTTTA--ACTGTCTTGCTCTATGTTGTTCATCTG----CCGGTTGTTAACG-CATTAT---ACTACGGATTGATTGAAGTTGAAACCCTTGTAT--GAGGAACTACTTGTCTTACCTAAGGACATCATCCCAATTGAAT----C----ATCGTACCTTTACACAAGACTAGTCCGTGCA---TACCC----GTATAACTCTACACGGGT--GTGCTA---CAGAAATGATA---TGGGGGG----GAAAACCGATC-TCTTAAAAAATC----ACCCACATCACAGGCAC--TGATCACGGGC--ATACAGGTATGAATTATTTCCAAGCTACACTACTGAAACCCCTTACGT---TTCAATTATACTTCTTCCTCTTATCTCACCGCCAAAG----CATGC-ATTCCATTTGTTAGTGTTTTAAGAGGAAGCACGGACTTT----TATAGCTGGAATTGCACCGCTCGAG---AT-TTGCATGTGCT---AAATATTCTGCGCGGTTAAC----TA--GGAAAA----------TAAATTACTAACCAGCTCTAAGTAGTA--AATAGTAGGGAATCCCTTGGTA---TAACTTTGCAATATATATTCACTAGC----CTTT--------CCTGGCTTATCACGATGTTAAC--T----AACATGTGAGAC---GATTT---TGAA----TGTCACCAAAATAA---GGT-------TGAATTCGAT---TTGCTATCAACACCGTCTCGTA----ATAGGCAAGAAGCGTACCATA----ACATGGCTAGTTG
>t15
TGCTGCGTTATTTGCAT---CGGTTT---CCACAAGC-CGATCGAGTTCC----TCCAAAATTTTTCTGCTA----CAGTA-AAAT----CATACTGTTCATTTGCATTTGAATTTTGATATGAATGCAACTCATCCATTGAGTTAACAG---TCGTGTTTA--CCTGAATTGTTCTAC-TGGTGAACATG----CCGAATATTGTCC-GATTCT---ACAACTACTGGATTGAAGGTGTTACTTCTGTAT--AAAGAACTG----TCTATCATGAGGACATCTTTTCAGTTGAAT----C----ATCCATCCTTTTCACAAGTGATGTACGTGCA---TACCC----ATTTAACTCGACTCGGAT--GTGATA---CTTAAATGATG---TGGGGGG----GACTTCCGGTT-TCTTCATATTTC----GCACACAGCCAAGGCGC--AGATCAATGGC--ATTCTGC----GAATCATTCTAAA----ACTGTCGACACGCC---ATT---TTGTCTAATACTACTTCCGCTTATATGAACGCCAAGG----AATAC-ATTCCATTTGTAAGTGATGCGATAGTAAAAATGGTCTCT----TATGGTTGGGATTGCGCTCCTGGATAATAG-AGGTGG--GTT---AAATATCCTTCGCGTGGCAC----TA--CGACAA----------TATGTCACAGAGCAGTTCCATCTAGTA--TAGAGTAGGGATGCGCTAGGAA---TTTCATTGCAAAAGATATTTAAAAGCTCAGGTTT--------ATTGACTAAACATGATGTATAG--A----CTACAGAGATGC---GAGTC---TGAC----AGTCGGGAAATTAA---GGA---ACTTTGAAA----C---TTCAT--TGAAATTAGGACGTGTAGCAGAGGAAAGAGCTGCACTCGG----ACATTGCTGTCAG
>t5
TGCTGAGCCAATCAAATCCACGGATC---CCACAAGC-CGTTT----ACC----ACCAAA--TAATCTGATACGGTAAATA-GTAT----AATAA-GATCAGCTGCAGTTCAATTTTCGTTTTAATGCAGAACGTACTAATAGTAAACAG---TCATGTTAA--CCTGATTTGTTCTAT-TGGAGGAATAG----CATTTAATTTTCC-GATTCTGAATCAACTTCTAGATGGAAGTTGACACAACTGTAT--AAATATGTT----TCTACCATGATGACATCAAGCTAATCGAAT----C----ATAAACCCTTTACACAAGTCATGTCCGTGTC---TTCCC----TTTTAACTCTAAACAGAT--GTGATA---CAAAAATGAAG---CCGGGGGTGTAGACCTCCGCTC-GCTTCATAAACG----CCACACAACAAAGGCGC--TGAACAATGGC--GTACAGG----ATAGAATTCTAAT----ACGTGTGTCAGCCC---ATT---ATCTATTATTCTGCTTCCACTTATATAAGCGCCATAG----TATGG-GTTCAATTTGTGAATATAATTAAAGTGATTAAGGTCTCT----TATAGCTGGAATTGC----CTCGAGA-----ACGAAG--GCT---AAATATTCGCCGCCGTATAC----TA--AGAGAA----------TAATGCGTTAAAATGATCCATCTAGCA--AAAACTTGGGACGCCCTGGGTA---TCACGTT---ATATAT-TTAACTAGC----GAAT--------TTTAGCGTAAGAGGAAGTACAA--T----AT---GTGAATA---GACTGATATGAG----GGTCTCGAGCATAA---GGC-------TGAAG----C---TTTCTATACTGAGCCGCTAGTATACCGTCGTATTGCTCTGTACCTGT----ATATTTCTTCCAG
