# Supplementary material for: PQ, a new program for phylogeny reconstruction
Source: BMC Bioinformatics. 2018 Oct 12;19:374. doi: 10.1186/s12859-018-2399-4 (PMC6186109; doi:10.1186/s12859-018-2399-4)
Supplement: Supplementary file 4 — Simulated data. The archive Simulated-data.tar.gz contains two folders called Alignments and Trees. Folder Alignments contains 500 simulated 15-sequence nucleotide alignments in fasta format. Folder Trees contains six subfolders, PQ, MP, ML, ME, QP and Reference with trees in Newick format reconstructed from the alignments with five methods and with reference trees used for simulations. Names of the tree files correspond to names of alignment files. (TAR 1860 kb) [file 12859_2018_2399_MOESM4_ESM.tar › Alignments/158.fasta]

>t11
C-AATACATGTTACTTTGAGTGTGTA--TT----TACTTGATCTAAAAACTATATCCTTTAACG----GTAGTTGAAG---AATGCCACGCGAGGATCGAA---GTT---ACTCTCGACTTTGTCTAGGGTGCGTCGTGGCACTCGTATCTAGTGGGTAGGGATAGATCAATTAGTAATTCGGTTCTTGAAATGCAGTATTTAAAACGCT--GGATTTGAGAAATATCGCTACATATA--CTAA---AAACTCAAAGAAACTGAGCGTGCA-TATTGTGTATAAAATT--AGTTTAAAAGTAATCTAAGCAGTCTGGTTA---AAC--G--CAGGT----A---AGTG---TTACAAGCCTCTCCATAAT----TAATATGTGCAGCA---TGAAA----ATAGCGACCAAATAACGT----ACGTGAGACTGTTAGTCTAC----ATTTCACAAAGACTCTCTCAG----CCGTGTCCCATA----TT----AGCTATGGATTA--CTTCCATTTATCCCAAGGGAACTGTGCGTTTGCTA
>t8
C-AATTCATGTGACATTGCGTATCAA--GT----TACTTCGTAGAAAGACTATTAGCTATAAAG----GTCGTGTAAG---ACTCCGGCACAAGGATCGAA---GTG---TCTTTGCACTTTGTCTAAGGTGCATTTTTTCATTTGTATCCAATCTGGAGGGAGGGTTGAATAACCGATTAGGTTTATGAAATCCGGGGTTTGAAACACT--AAATGTGAGGAGGATCACTTCATATA--CTAA---AAACTTAAAGAAAGACAGGGCGCA-TATT----AGAGAATT--GGTATAAAAGTTATATTAACAGACTCGTTA---CTC--G--CCGGT----C---ATTG---TAAAAATCCTCACCTTAAT----TAATATGGTCATCA---TGAAA----GTAACGGCCAATTAACAA----ATGTAGTACTGTGATTATTT----ATTTCACAAATACTCTCTCTC----CCGGGGCCCATGACCCTT----TGCGATGGATTAGATATTCATTTAACACAAGGGAACTATTCGTTCGTAG
>t4
C--ATACATGTGACTTTTCGTTTCGA--GTAATCTTCTTGGTATAAAGAATATCAACATTAACG----GTAGTTTAAG---AGTCCAATGCTAGGTTCGAG---TTA---TCCATGTTCTTCTTCGAGGGTGCCTGGTTAAGATCTTATCTAATCGGAAGGGAAAGCTGAATGATTAATTTGGTTAATGAAATACAGCATTTAAAACACT--TAATCTGAGTATCAACACTACATATT--CTAA---AAACTTAAAGAAAGGAACGGAGCT-TATT----TTAAAATT--GGTATAAAATTATGGTAAGCAGACTCGTCA---CGC--G--CCGGT----GACAAATG---TAAGAATACTCAGCGTA-------AAAATGTACATCA---TGAAA----TTAGTGACCAAATAACAT----ATGTTTGACTGTGAGTATTA----AGTTCACTAATACTGTCTCTC----CCGAGCCCCATC----TT----TGCTACTGATTGGGATTGCATTTAGAACTGGGGAACCGTACGTTGGTGC
>t15
C---GCCATGCCACTTTACGTTTTAA--GT----TCCTTCGTGGAAAGAATATGAACCTTAACG----GTGGTTTAAG---AATCCCTTACAAGGTTCGAT---CCG---TCGCTGTACTTAATCCAAGGTGCTTCGTATGTTTCGTATCGAATCAGAAGGGATGGATAAGTTAGTGATTCGGTTCTTGAAATCCCGGATTTCAAACACT--AAGTATGAGTGGGAGCTCTACATATA--CTAA---AAACTGCAAGAAAAAGACTGCGCA-TATTGTGTATATAAGT--GGTGTAAAAATGCTATAAACAGTCAGGTGA---CTC--G--CGGGT----T---ATTG---TATCAACTCTCACCATAAT----TAAT-TGGACAACA---TGAAA----TTACTAGCCAAATAACCT----AAGTGCAACTGGGAGTATTG----AGTTAACAAATAACTTCTCGG----CCGGGCCCTATA----TT----TGCATTGAATTT--TTTGCTTTTAGTGCTCGGGAACCTTTCGTTCGGTT
>t7
C-AATCCATGATACTTTAAGTGTCAG--TT----TACTTAGTTTAAATACTATGTCCCCTAAAG----ATAGTTCAAGTAGACTGCCGCAAGAGGATCGAA---CCC---ACTCTTCACTTGATACAGGGTGCATATTATTGTTATTATCTATTGTGCAGGGAGCGTTCAATGACCTATTAGGTTTTTGAAATGCAGTATTTCAAACACT--CAATATGAGAGACAGCTCTCCATATA--CTGA---AAACTGCAAGAAAGCAACAGAGCT-TAGTGAGAGTAGAATT--AGTTTAAAAATGAGCTAACCAGTCTGGTAAACGAGC--G--CAGGT----G---ATAG---TTGCAATGTTCGGCATAAT----TAAGATGAGCAACA---TTGAA----TTAGCGACC---TAACAC----ACGTAATACTGTAAGTTTAT----AATTGACAAAGACGCTCTCTAGCATCCGCGACCCATA----TT----TGCCGTAGATTT--TGTGCGTTTAACTCATGGGAAC--TCCGTTGGCTT
>t12
C-AAGTCATGTGACTTTGCGTCTTGG--CT----TCCTTTCTAAAAATAATATGGCCTACAAGG----CTTGTTGAAG---AATGC----ACAGGCTCGAC---CGC---TCACTAGACTTACTTGATGGTGCCTAGTTAACCTTTTATCAATT---TAGGGATGCATTATTGATCTATTCGGTTGGTGAAATACGACATCTCAAACCCTGTCTATGTGAGAGTGATCTCTACATATC--CT------AACTTTAGGCAAGTCAGGGCGCA-TACTGAGATGATAAAT--GGTTTAAAATTTAAGTCATCAGGCCGGTCA---AAC--GTGGTGGT----A---ATGG---TCATAACATTCACCCTACT----TAAAATGCTCAGCAGAATGTAA----TTAACGGCCAATTAACTG-------TAAGA----TAATGTTT----AATTTACAAAATCAATGAAGC----CCGCG-CCTATA----TT----TGTGGTTATTTG--ATTCCATTTAGATCATGGGAA-----CGTTAGGAG
>t10
C-AATACATGAGACTTTATGTTTGCA--AT----TTCTTTATAAAAACATTATGACCTACAATG----ATTGTTGAAG---AGTTC----CTAGGCTCGAC---GAA---TCACTTGACTTAGTGAAAGGTGCATGGTGACCATCTTATCCATTATGTAGGGACACATTATTTAGCCATTCGGTTCGTGAAATACGAACTCTAAAACACTATATATGTGAGTTTAATCTCTACATATG--CT------AACTTGAAGCAAAGCAGGGCGCA-TACTGAGATTAAAAAT--TGTTTAAAATTTATTTCATCAGGCCGGTCA---AAC--GTTTTGGT----A---ATTG---TCAGAAGATTCACCCTATT----TAAAATGCTCAACATAATGTAA----TTAGCCGCCGATTAACTA----ATGTCGTACTGCAAATGTGT----AATTGACGAATGCACTCTCTA----CCGCGACCCATA----TT----GGCGATTAATTA--ATTCCTTTTAACTCATGGGAAC--TGCGTTGGGTT
>t9
C-AACTCATGTGACTTTGTGTGTATA--AT----TTCTTGATGTAAAAAATATTACCGTCAATG----TTTGTAGAAG---ATTGC----CCAGGGTCGAC---TTG---CCGCTTTACTTAATGGAAGGTGCTTGTTATCTTTGTTATCCAGTGAGTAGGGATGCATTATTTAGTTATTCGGTTGGTGAAATGCGGCATCTAAAACACTATATATTTGAGATTGAACACTACATATA--CTTA---AAACTGGAAGCAATGTACGGCGCG-TACTGTGTGAAAAAAT--TGTTT---ATTATCCTCAGCAGCCCTGTGA---CTC--G--CTGGT----T---AAGG---TGATAATATTCCTCCTATT----TAATATGCTCAACATAATGAAA----TTATCCACCGATTAACTC----AAGTTGGACTGACAGTTTAA----AATTTACAAATGCGTTCTCAT----CCGAGACCAATA----TT----AGCAGCTCATTG--TTTACTTTTAACTCATGGGAAC--TTCGTTAGATT
>t2
C-AACTCATGTGACTTTGTGTCTACT--AT----TGCTTCGTAGAAAAAGTATTACCTTCAATG----ATGGTTGAAG---ACTAC----CCAGGGTCGAG---CTG---CCGCTAAACTTAGTGAAGGGTGCTTATTGTCATTACTATCCATTGTGTAGGGATGCATTATTTAATCATTCGGTTCATGAAATGCGACGTCTAAAACACTTTAAATTTGAGAATAAGCTCTACATATA--CTCA---AAACTTGAAGCAATGTAAGGCGCA-TACTGTGTAAAAAAGT--TGTGTAAAATTAAACTGAGCAGCCCTGTTA---CCC--G--GTGGT----A---AGTG---TCATAATATTCCTCCTAAT----TAATATGCTCACCATAATGTAA----GTATCCGCCGATTAACGC----AAGTAACACTGGAATTTTAG----ATTTTACAAAAACTCTCTCTA----CCGAGTGCGATA----TT----AGTAGTTCATTT--GTTACTTTTAACTCGTGGGAAC--TGCGTTGGAAT
>t1
C-AACGCATGATACCTT--GTTTCAC--CT----TGCTTTTTATAAAAACTATAGTCGACAAAGCACGCTCGTTAAAG---ATTAC----TTAGGTTCGAATAGAGC---AC--TAGACTTCCTTTAGGGTGCCTTATCGTCCTTTTATCTATTTTGAAGGGAGGTATAATTTA---ATTGGGTTTGTGAAATAC----TATCAAACACTCGAGCTGTGAGGAGAATCTCTCCATATAGGCTTA---AAACTCCAAGTAACTGACTGCGCC-TAGTGGGATTAGAAGT--AGTATAAAACTCTTCTCAACAGTCGTGTGA---CCC--G--ACGGTGGGAT---AGGG---TCAGAACGTTCTTCGTAAT----TAAGATGTACATCAAAATGTAA----CTAATTCCCAAGTAACAGGGGTATGTTCAACTGCCAATATATCTTAACTTTACTAATTCATTCCCTT----CCGAGGCCGATC----TT----CGCTGATGCTTG--CTTCC---TATTCCTGGGGAAC--TCCGTTGGTAG
>t6
CCAACCCATGGTACCTT--GTTTATA--CT----TTCTTATTTAAAAAAGTATTTTCAACAAAGCACCCTTGTTAAAG---ATTAC----GGAGGTTCGAC---TGC---AC--TCACCTTG----AAGGTGCCTCTTCAGCCTTTTATCTAATGTGAAGGGAGAGATGATTTA---A-TTGGTTTATGAAATAC----TGTGAAACTCTGGAGCTGTGAGTTGAAGCTCTTCATATA--CTTAAAGAAACTCTAAGTAATTAACGGCGCT-TAGTGAGTTTATAATT--AGTGTAAAAATGATCTCAACAGTCATGTCA---CCC--G--GCGGTACGAG---AGTG---TCGAAAAAATCATCGTATT----TAATATGTACATCAGAATACAA----GTAAATACCAAATAACTTGGGAATGTCATACTGAGAATTTATCTTAACTTTACTAATTTGCTCGCTA----CCGGGTCCAATC----TT----CGTTGAAGCTTA--CTTCC---TATGGCAAGGGAAC--TTCGTTGGAAT
>t13
C-AAG--ATGGCACTTT--GTCTTATTGTT----TGCTTCTTGTAAAAAATATTTGCCCCAAAGCACAGTCGTCTAAG---AATGC----CTAGGTTCGAG---CAGACCTC--TTGCCTTGGTTTACGGTGCTTCTTCCGGTTAGTATCGAATAAGTAGGGA---CTCATTGA---ATTGGGTTGGTGAAATAC----TCTTAAACTCTTTATATTTGAGCTAAACCTCTCCATATG--CTAA---AAACTTCAAGAAAGTAATGGCGCCTTATTGGGGTGACAAATTTAGTATAAAACTTGCCTCATCAGACTGGTAA---AACTAG--AGGGT----A---AATGTTCTTACAATGTTCTCCGTATTACGATAAAATGCTCATCAGAATCTAA----ATACAGGCCAAGTAACCTGCGAAAGTTTTACTGTTAGTGTGACTTAACTTAACAAAATGCATCAAGT----CCGGGGGCAATT----TTTGGAGG----AGCTTA--TATCCATTTATAACAGGGGAAC--TGCGTTGGCTA
>t14
C-AAA--ATGGGACATT--GTCTTGGTAGT----TGCTTCGTATAAAACATATTTCCACCAAAGCACAATGGTCTAAG---AATGC----TTAGGATCGAA---TCC---TC--TAGCCTTTGTTAACGGTGCGTCTTCCCCATATTATCGAATAAGAAGGGA---ATCATTGA---ATTAGGTTGGTGAAATAC----TTTAAAACGCTCTATATTTGAGTTCGATCTCTACATATG--CTAA---AAACTGCATGAAACTCATAGCGCTTTAATGTGCTGACAAATTTAGTATAAAACTTCTCTCAACAGGCTTGTTA---ATC--G--ATGGT----T---ATTGTATTTACAATGTTCTCCCTATT----TAACATGCTCATCAGAATGTAA----CTACTTGCCTAATAACTCGGGAAAGTTCCACTGTAATTTTAGCTTAACTTAACAAATACAATCAAGA----CCGAGTCCGATT----TT----TG----GGTTTG--TATACATTTATTACAGGGGAAC--TGCGTTGGCTT
>t5
C-AAA------TACATT--GTCTGCGTAGT----TTCTTCTTTGAAAACATATCTCCCCCAAAGCACAATAGTCTAAG---ATTAC----TTAGGATCGAT---TAC---TC--TGGCCTTCGTAAACGGTGCGTTTTCCACATCTTATCGAATAAGAAGGGA---ATTATTGA---ATTAGGTTAGTGAAATAC----TCTTAAACGCTGTGGATTTGAGTTCTAGCTCTACATATG--CTGA---AAACTACATGAAACTTATGGGGCTATAGTGTGATGACAACTTTAGTGTAAAACTTTGCTCAACAGGCTTGTCA---GTC--G--GTGGT----A---AATGTCGTTATAATCTTCTCCCTAGT----TAACATGCTCAACAGAATGTAAGGCGCTACATACCAAATAACTAGGGAAAGTTCGACTGGAAATATAGCTTAACT----AAAAGCCGTCAAAG----CCGAGTCCTATT----TT----TG----GGATTA--TATACCTTTATTACAGGGGAAC--TACGTTGGCTT
>t3
C-AAA--ATGTCACATT--GTCTAAGTGGT----TGCTTCTTCAAAACGTTATTTCCCGCAAAGCACATTAGTCTAAG---AATGC----TGAGGATCGAA---GAC---TC--TTTCCTTAATTCACGGTGCGTTTTCATCATAATATCGATTAAGAAGGGA---ATTATTTA---ATTAGGTTGATGAAATAC----TGTGAAACTCTGTTTATGTGAGTTCAACCGCTACATATA--CTAA---AAACTCCATGAAAGTTATGGAGCTATAATGAGATGACAAATTTAGTGTAAAACTGTACTCAACAGGCTTGTTA---ACC--G--ACGGT----A---AATGTAGTTTTAATCTTCTCCCTATT----TAATATGCTCATCATAATTTAA----CTAATTACCAAATAACAAGGGAAAGTTCCACTGGTAATGTAGCTTAACTTCACAAAAGTATTCTAGC----CCGAGACCGATT----TT----TG----TGTTTC--CATTCGTTTACTACATGGGAAC--TACGTTGGTGT
