# Supplementary material for: PQ, a new program for phylogeny reconstruction
Source: BMC Bioinformatics. 2018 Oct 12;19:374. doi: 10.1186/s12859-018-2399-4 (PMC6186109; doi:10.1186/s12859-018-2399-4)
Supplement: Supplementary file 4 — Simulated data. The archive Simulated-data.tar.gz contains two folders called Alignments and Trees. Folder Alignments contains 500 simulated 15-sequence nucleotide alignments in fasta format. Folder Trees contains six subfolders, PQ, MP, ML, ME, QP and Reference with trees in Newick format reconstructed from the alignments with five methods and with reference trees used for simulations. Names of the tree files correspond to names of alignment files. (TAR 1860 kb) [file 12859_2018_2399_MOESM4_ESM.tar › Alignments/476.fasta]

>t2
TACCAT----GAGGCCTACCACTCACCATGT---TTCCTACCGGGGCACTCCTTTACGATATAACCAAGATGAG---GCGCAGAGCATCGGGATGGACGTCGCTCTCTAACAAT----GGTCTAAGGTCTAAAAGCTAA---GATA--TCTGGCTTCAGGCTCATA----ATGCATAGACCTCGGT---GTGGAAACAACTTA-ACATGAAAGGATAATCGATAAGCGGT---CTAAAATCGGGGGAATTT--GCCAGGATTGTAG---CCCTGGACAAATACACATCAGTCTCA----GCAGCTCGGCGTATAT---ATCAGCTCACAGTCCGCATACTCCGATAATTAATT---G--CTGGTGATAAAGCC----CGGTAGATG--TCACCGACACAGTTTCTTACCTCCTTTATCTTTTGTCTCGTACATAAGAAACCCCAGCTCCTCCTTAGAGCTACGCAATGATACG---TATCTAATTTTC--ATATTCCGGAAGGCCTCCACC-ACT---AT--T----T---GATGT----CTGAGAATAAACAA----ATCGTGATAGGACGTACTA--CTT----TCATGTAGCAA---CAGAATATAATCTGGAAGTGGAGGTC----TTGAAA---CACCGGCTGA--TGTTA---GGTGTAT----ATTCTTAA--------GT---CTTAAAAACC----GCTATGTTGATTGTATTAGGGT----CTTTGCCTT-------AGGAAAGCGTGAG---TTAGCAGATT----ACTGTCAATACAGAGTCATGAGA--ATTAATAATTA---TTTACATCTAAATTGACAATATGTCAGTTCTAATTTTTTTCCGCAAGGCCGGGGAT----TGAAATGTAGAGTAGCAG----CTGTGTGTCATGTACTGAGATGGCGCTTACGGGGGGGTGCATCAG
>t15
TTAGAG----GAGGCCTA----TCACCAGGG---TACCTAGCGGGGCACTGCTTTATTGTAAAACCGAGTTCAT---GGGC---ACATCGTTATGTAAATCGCTCTCTAACAAT----GTTCAAAGATCTAATATCTTA---TTTA--TCTACCATCAGGCTCGGA----ATGCATAGACCTCAGT---TTGAAAACAATCAT-ACCTGTAAGATTATTCGTTGAAGGCT---ATAATATAGGACAGATTT--GCCTGGAATGTAA---CCCTTGACGATTACTTTTCAGTCTGAATCTGTAGCA----GTATAT---ATAATCTCTCAGTACGCACCGGGCGATTATTATTT---T--CTGGAAATAAAGCC----CGATTAAGG--TTACCCACACCGTGTCTTAACTA-ATGATTTTTAGCACTTTACTAAATAAACCCCAG-CCAATCCAATCGTTACCCAGTGATTCT---TGTCTATTTTTT--AAGTTTCACAAGTCTGCCGCT-CCT---AT--T----CGTAGATGA----ATAATGAAATACAG----ATCGTGAAAGAACCCGCTG--CCT----TAATTG----ATTTGAGAA----ATATGTAACTGGATTTC----GAGAGT---CACCGGCCTT--TCTGA---GGAGTAT----ATTTTTAG--------GTACTCGTACGAAAC----GCAAGCTTGATTGTGATATGGT----CTATACGAAACAATGTATTATACCCTGTG---CTAGCTTATT----CCAGTCAATACAAAGGCATGAAT--ATTAAAATTTT---TTGTCATCTAA---GGCAATAAGTCTGTTCTAGTTTTTTTCCGCA----CGGATCG----AAAATGGTCTAGTAGCAG----GTGTCTGTTCTTTATTAAAGTGACGCTGACGGACGGGCGCAACAA
>t8
TTTTAA----GAGGTCTTCCAATCACCATGT---TACACGTCGGGGCACTTCTTTATTGTATAACCTAAGTGAT---GCGC---GCATCGAGATGTTTGTCGCTCACTAACTAT----GGTCAAAGGTATATATCCACA---GTTG--TCTACCATCAGGCTCAGT----ATGCATAGACCTCAGG---GTGCAAACAACCTG-ACCTGTAAGTAAAATCGTTGATTACT---GTAATGCGGGGCAGCTTT--GCCAGGAATGTAA---CCCTTGACTTTTACTGTTCAGTCTGT----GGAGCC----GAAAAT---ATTTCCTCTCAGTACGCAGCCAGCGATTATTAATA---G--CTGGTAATAAGGCC----CGCAATGAG--TAACCTAGACCGTGTCTTATCTA-ATTATTCATTGGGTTATACTGAATAAACCCCAG-GCGTTCCAATCGTTACCCATTGTTTCG---TTACTATTTTGC--AAGTTCCACAAGGCCTGTGCG-GCT---AT--T----TATGTAAGAGCGTATAAATAGACACAT----ATCGTGAACGATCCGGCTGCTCGT----TCGTCT----AATTGATGATCTATTTTGTACGTGGATGTA----TTGATT---AACCGGCCAG--TCTTA---GCGGTTT----ATACTTAA--------TTTTCCTTATCAATT----GCAAACATGAT---TATAAGGT----CTTTACTGAATTCGGTGGAAGAACCTGAG---GTAGCAAGATCTGTCCAGTCAATACATTGACATGCGT--ATTAAAATTTT---TTAACATATAA---GCCAATATGTCTGTTCTACATTTTTTCCGCA----CGGTAAA----TACATCGTCTAGTAGCAG----ATGTGTGTTTTTTATGAACATGAAGCCTACGGAGGGGAGCAACAA
>t7
CAATAA----GAGGCCTACCTATCACCATGG---TACTCAACGGGGCACTTCTTTATAGTAGATCTGAGCTCAT---GCGT---CCATCGGGATGTTCATCGCTCTCTAACAAT----GTTCAAAGATATAAAGCCTTA---TTTG--TCTACCATCAGGCTCTTG----ATGCATAAACCTCAGA---ATGGTAACAAGCTT-ACGTGAATGTATAATTGTTGATGGAT---CTAATGTGGGTCAGGTTT--GCCTGGAATGTAA---CCCTTGACGATTACTTTTCAGTCTCT----GCAGCA----GTATATTCTATTACTTCTCAGTGCGCAGCCACCGATAATTAGTG---G--CTGGTGATAATGCC----CGAAGCGTG--TAACCAACTCCGTTTCTTAACTT-GTAATTTATTGTAGGATACTAAGGAAACCCCAG-TCGCTCCAAATGATACCCATTGTTTGG---TACCTAGTTTTC--AATTTTCTAAGGGCTTACGCG-GCT---AT--T----TTTCAAACAGCGTATAAAGAAAGACAG----ATCGTAAGAGTCCCAGCTG--CAT----TCGTCT----AGTTGATGATTTAATTTGTAATTGGAAATGATCTATGACT---GACCGCCCCC--TCTTA---GGGGTTT----ATATTTAA--------ATTCGCTTAAAAATT----GCGCTCATGGT---GATATGGT----CTTTACTAAGCTCGGTAGTAAACCCTCAG---ATAGCAAGATCTGTCCAGTCAATACATAGACATGCAT--ATTAAAATTTT---TTGACATCTAA---GGCAATAGGTGGGTTCTACCTTTTTTCCGCA----CGGAAAA----AGAATTGTCGAGTAGCAG----CTGGGTGTCGATTAATAACATGA--CATACGGAGGGGAGCAGCAA
>t1
AGTGAC----GACGCCTACCACTCACCATGA---TACCTAAGGGGGCACTACTTTATAGTAGACCGGAGGTCAC---GCGC---CCATCGCCATGATCGTCGCTCTATAACAAT----GTTCAAAGATATACAGCCTAA---TATG--TCTACGATCAGGCTCGTG----ATGTATAGACCTCAGT---ATGGCAACAAACTC-ACATGAATGTATAATTGTTTAGTGTT---CTAACGTAGGGCAGATTT--GCCATGACTGTAA---CCCTCGACAATTACTATTCAGTCTCG----GCGGCA----GTATATTTTATTATATCTCAGTACGCATAGGGCGATAATTAGTC---G--CTGGTTATAAAGCC----CGTAGGGTG--TTACCAATTCCGTTTCTTAGCTA-GTTACTAATTGTAGCATACTAACGAAACCCCA-----CTCGTACAGATACCCATTGTTGGC---TATCTACTTTTC--ATCTTTCTAAGGGACGACGCG-GCT---AT--T----AATCAAACACCGTATAAAGAAACACAC----ATCGTAAGAGGCCAAGCTG--CAT----TCTTCT----AGTTGAGGATCTAATTTGTAAATGGAACTCATGTAAGACC---AACCGTCTGT--TCTTA---GTAGTTT----ATACTTTA--------TTTTGCTTAAGAATG----GCAAGCGTGAA---AATAAGGT----CTTTACTACGTAAGGTAATAAACCCTCAG---GTCGCAAAATCTGCCCAGTCAATACAGAGGCATGCAG--ATTAAAACTTAGCCTTGACATCTAA---GGCAATACGTGGGTTCTA--TTTTTTCCGCA----GGGAAAT----AGTACTGTCGAGTAGCAG----TTGTATGTCATTAAATAACATGC--CATACGGAATGGAGCAGCAG
>t6
TAAGAG----GATGCCTCCCATTCACCACGCGCCTTCCTACCGGGGCTCTTCTTTGGTGTACACCCTATATGATGCAGCGCAGTGCAGCGAGATGCACATCGCTCTCGAACAAT----GTTCAAAGATATATAAGCCAAGGCTTTA--TCTCACATCAGGCTCATA----ATGCATAAACCTCTGC---TTGCTAACAACTTTCACGTGTAAGTAGATTCGTTGAATTCT---CGAA----GGCCAAATTT--GCCGTGACTGTAA---CCCCGGACGTTTTCACCTCAGTCTGA----GATGCA----GTATAT---ATT---ACCCAGTACGCA-------ATAATTAGTC---T--CTGGGTATAAAGCC----CGTAAGATGGTTAACCTACTCGTTTTCTAATCTACTTAACGCTTAGG----TACAGAGTAAACCCCAG-TCCATCCAAGGCCTACCCATTGATACC---GGATTAGTTTTC--AATTTCCAAAG----TTCACT-CCT---AT--T----TATGTATGT----CTAAGAATAAACAC----ATCGTTAGAGAGCGGCCTA--GAT----TCAATT----ACTTAAGGATAGAAGGTGAGATTGGAGGTC----ACGATA---CACCGACCTT--TGTGA---GATGTCTAAACATTGTTGA--------TT---CGTAAAAATG----GCGATCTTGGGTATCTTAAGGA----CTTTACCAT----TGTACGAGATCTTGTG---CTTGCGAGGT----CATGT----ACACTGACATGAGG--ATTTATATTTT---TTAACATCTAA---GTCAATAAGTCAGTTCTATTTTATTTCCGCA----AGGAAGA----ATAAATGTCTGGTAGCAG----TTGGATGTTGTTTAGGAACTTGAGGCGCACGGTTAGGCGCAACAT
>t14
AAAAAA----GATGCCTGCCATTCCCCAAGT---TACCAAACGGGGCTCTTCTTT---ATACAACATATGTGATTTAGCGAAGGACAGCGAAATGTTTATCGCTCGCTAACGAT----GATCAAAGGTATAAATACGCACCCCTTA--TCTTCAAACAGGCTCATT----ATGAATAAACCTCTGA---GTGCTAAGAATGTTCACTTGAATGTGACTTCGTTGAATTTT---TGAA----GGACAACTTTCAGCCCTGACTGTAA---CCCTGGACACATACACGTTAGTCTCC----GCCGCC----GTATAT---GTT---ACTCAGTTCGCACC----GATCATTAGTT---A--CTGGGAATAAGGCCCTTCCGGGGTACGGTTAACCTACTCATTATCTGAACTCCATTAAACGTAGT----TACTAAGTAAACCCCAG-ACGGTCGTAAGTGTACCCATTGATGAT---GTGATAGTTTTA--ATCTTGCAAAT----TTCACA-TCT---AT--T----TCTAAACAT----ATCAATATAAACAT----ATCGTAATAGGCCGCTCTG--GGT----TGGGGG----ACTTGAGGATTTATTATGGGACTGGAGGTG----AAGAAA---AACCGACGGG--TGTAA---GTTGTAT----ATGGTTTA--------GT---CGTTTAAATA----TTTAGGATGTCTTTTCTACGGATTTCCTTTTCCGA----AGTAATGTATCATTAGGGCTTAGTGTTTT----TGAGTCAATACATGGTCATGTCA--ATTTACATTTG---TTCGCATCTAA---GTCAATTTGAAGGTTCTAATTTCTATCCGCA----AGGATCT----GTAAAGGTCTAGTAGC--------GAAAGTCTTTAAAAAATATGGAGCAAACGGTTTGGTGCATCAG
>t3
TCTAAGTATTGAAGTCTACCCTTCACC---C---TGCAAGTAGGGGCGCTCCTTTGGTGTACAACTTACTTAATACAGAGTAGTACACCGAAATGAACGTCGCT---CAACAATACTTGTTCTAAGGTGTACGAGCAAAGTCAATACCTCTCAAATCAGGCTCACG----ATGAATAATCCTCGGT---ATGGCAACAAACTCCACGTGTAGGCAATGTTGATTAGGCGT---TGAA----GGGGGACTTT--GCCATGAGTGTAA---CCCAGGACTTTTGCCCTTTAGACTAC----GATGCG----GTCAAT---GTA---TCGCAGTACGCACA----GATAATTAATC---CCCCT-------ACGCC----CGTTGCTAGGTTAACCAACCCTATTTCTA--------TAACATTGGC----TACGTACCAATCCCCAG-TCTGTCTGAAGAATACTCAATGGTACA---GCGATAATTTTC--ATTTTCCGTAT----GAACCA-ACTAATAT--T----CGTCAAACG----TTTATTAGAAACATACAGATCGTGATAGCACCTGCTA--ATTACCCTTTACA----ACTTTATTATTGACTCTGGAATTGGAAGTG----GCGAAT---TATCGCCTAGGATATTAGTCGCTGTTT----ATTCTCAGGGCG----AT---CTTCGGAAGG----ATCAACGTGAATTTCATATGGCACCACTGTGCTTA----GGTTGCCTAGCATCGG---GTGGGTACCT----GATGTCAATACATGGTTATGGCGACATTGATATTTA---TTCCCATATAA---GACAATTTGCCCGTTCTATATTT--TCCGCA----TGGACCA----TACATTGTGACGTAGCAGTCTGTTGTTAGTTCGGAATATACATGAAGCAT----CAGGGGGCAACAC
>t5
GCTAATTATAGAAGGCTTCCCGTCTCC---T---TACCAGTCGGGGCTCTTCTTTGGTATACAACGTAATTAATGCGGAGTAGGACAGCGAAATGTACATCGCT---CAACAATATCCGGTCTAAGTTGTACAAACACAAACTATTCCTCTCACCTCAGGCTCATT----ATGGATAGACCTCGGC---ATGCCAACAAACTACACTTGCAAGAAAAGTCGGTGAGGGTT---GGAA----GGGTAGCTTT--GCCTGGAGTGTAA---CCCTAGACTTCTACAAGTGAGACTCA----GTAGCT----GATAAT---TTC---TCGCAGTTCGCACA----GATCATTAATT---CCTCT-------ATGCC----CGATTTTAGGTTGACCAACGCTTTGTCTT--------TAACGGTTGA----TACGTAACAATCCCCAG-GCTTTCATAGAAATACTCAGTGCTAGT---AATATAATTTCC--AGTTTTCGAAT----ATTCCG-TCTAACAT--T----CCTGGATCG----TTAAGTAGAGACAAACGAATCGTAAAGGCTCCCTCTG--TTTATCGTAATCA----ACTTTAATATTGAATGTGGTATTGGAAATT----ATGAGA---TATCGACCAA--TGTAAATCGCGGTAT----ATCGTCTA--------GT---CATTTGAAGG----AAAAGAATGCTTTTCATAAGGCGCCTCTTTCCGAA----CGTAACCTAGCATCAG---CTTGGTTGTT----TCTGTCAATACAAGGTCATGGCA--ATTGATATTTA---TTCCCATCTAA---GTCAATCGGCCCGTTCTATTTTA--TCCGCT----TGGATCA----ATAAGTGTAAAGTAGCAGTTAAATGGTGGTACGGTATTAACATGAAGCTA----GGAGGCGCATCAA
>t10
AAAAAATGTGGAAGTCTGCCGTTCACC---A---TACCTAGCGG---GCTTCTTTAATTTACAACTAAATTTAGGGAGAGTAGTACATCGAAATGGCGTTCGCT---CAACGATACCCGTTCCAAGGTCTAGATTCGAAACCTATGCCTCTCACCACAGGCTCGAT----ATGCATAGACCTCAGC---ATGCTAACAACATTCACTTGAATGTTACTTCGTTAAGAATT---GTAA----GGACAGTTTT--GCCAGGAGTGTAA---CCCTGGACCCGTGCCAATAAGTCTTA----GGCGCC----GTTTAT---CTC---TCGCAGTTCGCACG----GATTATTAGTA---ACTCTGGC----ATGCC----CGGTTCTAGGTTAACCAAATCATTCTCTCAGC----TGACGATTAGA----TACGAATTAAGCCCCAG-ACATGCTTACAGCTACACAGTGCTGAT---AATATATTTTGC--AATTTCCAAAT----GAGACC-TCTTTCAT--TAATATATGAAGAA----TTGAATATAGACATCTAAATCGTAATGGCACCCCCTG--GATTTCCTATGTA----ACTTTAGGATTTACTATGATACTGGAGGTT----TTGAGA---TACCGACCAG--TGTAA---GTTGATT----ATATTTTG--------CT---CATACGAATTAGCATTCATCTTGCCTTTGATACGGGCTCTCTATCCGGG----CGTATCCAAGCATCTG---CTTGGTATTT----TTTGTCAATAGATGGTCATGTGA--ATTAACAATTG---TTGCCATCTAA---GTCAATATGCCGGTTCTAATTTT--TCCGCT----AGGATTA----TTAATAGTAGAGTAGCAGATGAGTGAAAGTATTACATGAACATGGAGCTG----CACGGTGCATCAT
>t9
TAAAATTTTCGATGTCTGCCCATCACC---C---TTCGTAGCGG---ACTTCTTTATGTTACATCAAATGTCAATGTGGGCAGTACAGCGAAATGTAGTTCGCT---CAACAATAACTGCTCCAAGGTGTAATATCGTACCCTATATCTCTCATCACAGGCTCAGT----ATGTATAAGCCTCCGGACCCTGGTAAGAATGATCACATGAATGACACTTGGTTAAGCTAT---TTAA----GGTTAGTTTT--GCCT--AGTGTAA---CCCTAGACAGGTCCCTATAAGCCTGT----GGCGCC----GTATAT---CTT---ACGCAGTACGCACG----GATAATTAGTG---AGGCTGGG----ACGCC----CGTGGCAGGGTTAACCAAAACTTTCTCTCATC----TAACAATTAGA----TACTCAGTAACCCCCAG-ACTTGC--ACTTATACACAGTGGTATT---ACTTTAATTTTCCGAATTTCCAGAT----TACACG-ACTCCCATGCTAGTGTGTGCAAAA----TTCACGACATACATCCACATCGTAACTGCCCGGCCTC--GATTTCATATGTA----ACTTTAGAATTTATGATGATTCTGGAGTTG----GGGATG---AACCGGCCTG--TATAA---GTGGATT----ATAATTAG----TCGGCT---CATAGGAATACTCGGTAATCTTGCTTTTGATACGGACGTTCTATCCCCT----CGTCGCGTAACATCGG---CTAGGAAGGT----ATAGTCAATATACAGGCATGTGC--ATTAACAATTG---TTGACATCTAA---GTCAATGCGCCTGTTCTAAGTTG--TCCGCT----AGGATTT----TTAAGAGTAGTGTAGCAGAAAGATGTAGGTCATTAATTAACCTGAAGCTA----CACGGTGCAACTT
>t12
AATTAGTGCTGATGGCTACCTTTCTCC---T---TACCCCCCGG---GCTTCTTTAAGATAAACCGAAAATTAGGGTGAGAAGTGCATCGTAATGAGCTTCGCT---CAACAATCCAAGATCAAAGCTTTAATACCG---CCATTTCTTCTAATCACAGGCTCAAGCCGGATGGATAGTCCTCAGC---TTGGCAATAACTTTCACTTGCAAGTTAC---GCTTATTCCT---AGAA----GGAGATTTTT--GCCAAGAATGTAA---CCCGGGACCCCTGCGCGTGAGTCTAA----GCGGCC----GTGCAT---GTA---TCTCAGTACGCAAG----GATTATTATTACGTATTCTGGC----AAGCC----CGCAGCTTGGTTAACCGAAGCAGTCTCTT--C----TGACATGTCGA----TACGAAGGAAGCCCCAG-TCGTTCATAGTCCTACACATTGCTTAG---GTTATATTTTGG--AGGTTCCCG--------GTCG-ACTTCAAT--TAGAATAAGTATAA----ATTAAGATAAACATCTGGATCGTAACCGGCCCCCCTA--GCTTCCCTTATGG----AATTTATGATTTACTGTGATCCTGGAGCTC----TAGAGATAACAACGTCTCA--TGTAA---GA----T----ATAATGTA--------TT---CATACAAATATGCGTTAGTCGTGCATTTGTTATGGGGCTTCTTTGCTCT----CGT----AATCCTAGG---TTAGTTTAAT----AATGTCAATAGAAGGGCATGAAG--ATTGACATTTG---TTCCCATGTAA---GCCAATTG----GTTCTAAGTTC--TCCGCG----GGGGTGC----AAAAAAGTAAAGTAGCAGGCCACTGTGAGTTTGATATGGAGTTGGAGCGA----CTAGGTGCATCAA
>t13
CAACACGAAGGATGGCTACCTGTCACC---C---TTCCACGCGG---TCTCCTTTAAGCTACATCTGAAGTGAAGTAGAGAAGTGCACCGTAATGAGCGTCGCT---AAACTATACTCGTTCGAAGGTATAAGAACCGAACCATTAGTTCTAGGGACAGGCTCGCG----ATGCATAACCCTCTGA---GTGCTAACAACATTCACATGGAAGAACAGTTGCTAATAAAT---TCAA----GGACAGATTT--GCCTAGATTGTAGAATCCCTGGACCCATTCTCTTAAGTCTGC----GACGCA----GTTCAT---ATA---ACGCAGTTCGCAAA----GATGATTAATGCAATTCCTGGT----AGGCC----CGCAGCGGGGTTAACCAACCCAATCTCTTAGC----TTAGCTGTCGT----TACCCATAAAACCC-AG-TCATGCCTACCCCTACTCACTGCTTGTCTAGTTGTAATTTAC--ATATTTCTAAA----CGGGCA-TCTGTGAT--TGAGGTATGTATTC----GTTAGTACACACATCTTGATCGTGATCGCCCTCCCTC--CATCCGCTTATTG----AATTTACGATCTACTGTGTTCGTGGATTTT----TAGATA---GACCGCCTGG--TATAA---GGGGAGT----ATAGTTTG--------CT---CTTTCGAAAGGGCGAGGTACGTGGATTTCATATGGAGTTACTTTTCCCA----AGTATTGTATCCTCGG---TTTGTAATTT----GCTGTCAATATAGTGTTATGGGG--ATTGACAATTA---TTAGCATCTAA---GACAATACGGCCGTTCTATATTT--TCCGCC----CGGAAAC----CTAACCGTGTTGTAGCAGACGGATGCAAGTTTGCAATGGACTTGCGGCTA----GGAGGTGCAACGT
>t11
CAAAACGGCGGATGACTTCCAGTCTCC---T---TACCTGTCGGGGCACTCCTTTTGTTTACATCAAAATTGACTATGGGTAGCTCAGCGTTATGAGATTCGCT---CAACGATGTCTGCTCAAAGTTTTAACGTCGCAAGCCATCACTCTCACC---GGCTCTGT----ATGCATAAACCTCTGA---ATGCTAAAAAATTTCACGTGTAGGATGCCTTGTTAAGTGAT---ATAA----GGTCAGCTTT--GCCATGAGTGTAA---CCCTAGACGCGTGCCAGTGAGTCTGG----GCAGCG----GTATAT---ATT---TCTCAGTCCGCACG----GATGATTAGTT---GTTCTGGC----ATGCC----CGACTGTAGGTTTACCAACACATTCTCTAATC----TTATAAGTAGA----TACGAAGTAAGCCCCAG-CCAATCTGATGTCTACGCACTGCTGAT---ATGATATTTTAC--ATGTTTCAAAT----GGACCACACTTATAT--T----TTTAAAAAT----TTTAGTATATACAACTCAATCGTGATAGGACCGTCTG--TATCCCGTCTTAG----AGTTAAGAATTTACTATGATAATGGAGTTA----GTGAGA---TACCGTCTAG--TGTAA---GCCGCAT----ATCATTTA--------AT---CTTTTAAAAT----AGTACCATGGTTGTCCTATGGCCTCTCTGTCCCGT----GGTAACCGAACATCTG---TTGGTGTTTT----TTAGTCAATAAAGTGTCATGTAA--ATTAACAATTT---TTGCCATCTAA---GACAATAAGCCAGTTCTACTTTGTTTCCGCG----AGGATAAAGTAATAATTGTAATGTAGCAGACGTGTGATAGTATTTTAATAACATGCAGCGGACGGCAAGGCGCATCAG
>t4
TAATAA----GATGTCTGCCCATCACCAAGT---TACCAACCGGGGCTCTTCTTTTATTTACATCTGAAGTGATTTGGAGTAGATCATCGTGATGAATCTCGCT---CAACGATACCTGCTCAAAGGTATAGATTCGAAAGCGGTA--TCTCATGTCAGGCTCCCA----ATGCATAAACCTCTGA---GTGCAAACAAAGTTCACGTGAAAGTCCCTTCGGTGAATATTCTGGAAA----GGTCTACTTT--GCCATGACTGTAG---CCCTAGACTTATACTTATAAGTCTGT----GGCGCG----GTAAAT---GTC---CCTCAGTGCGCACC----GATAATTAGTC---CTCCTGGGGATAAAGCC----CGATGGACGGTTTACCTACGCTGTTTCTCAAC----TAAGTGTTGGA----TACCAATTAAGCCCCAG-TCCATCATATTTCTACGCACTGTTAAG---GTAATAATTTTC--ACATTCCGAAA----AGGACA-ACTCGAAT--T----TCTAAAAGT----ATCAAAATATACAG----ATCGTAAAGGGACGCTCTG--GAT----TGTAAG----ACTTGAGGATCGATTATGTTAGTGGATCTT----TAGACA---TACCGGCTTA--TGTGA---GGCGTGT----ATCATTAA--------GT---CGTGTAAAAA----AGTAGGATGTGTGTGCTAAGGGTTCTCTTTTCCAT----GGTAAGTTATCATCGG---TTTGTGTTGT----TGTGTCAATACAAGGTCATGTTA--ATTAAAATTTT---TTTCCATCTAA---GTCAATTTGCCCGTTCTATTTTATCTCCGCC----AGGTTAA----AGAAATGTCATGTAGCAG----TTGTTAGTATTTTAAGAACGTGGGGCTGACGGTTGGGCGCAACAG
