# Supplementary material for: PQ, a new program for phylogeny reconstruction
Source: BMC Bioinformatics. 2018 Oct 12;19:374. doi: 10.1186/s12859-018-2399-4 (PMC6186109; doi:10.1186/s12859-018-2399-4)
Supplement: Supplementary file 4 — Simulated data. The archive Simulated-data.tar.gz contains two folders called Alignments and Trees. Folder Alignments contains 500 simulated 15-sequence nucleotide alignments in fasta format. Folder Trees contains six subfolders, PQ, MP, ML, ME, QP and Reference with trees in Newick format reconstructed from the alignments with five methods and with reference trees used for simulations. Names of the tree files correspond to names of alignment files. (TAR 1860 kb) [file 12859_2018_2399_MOESM4_ESM.tar › Alignments/132.fasta]

>t11
TGT---TTGGTTAT----AGCCAACGTATTGG--CCCGTAGTC--ATGATCAATCTTG----AAGACATAACATTTTATGGCCCT----CTAGTTAGCATAATTTAGATTTATGTT---ACACGA---AGC----TTTCGTTCAAACGTATTGTTAGCCAACTAG----GATGCTATTGGTGTGAGTATACCTTGCCATA----GATA-TTCAATTAAAGA----GAGATATCTCTTCACT----CAGAGTAATTTCA----TGC------GTGAGCAGTGCTAGACCAT----AAATTCCTAAGTTGTCAGACGACA---TACAGGATTATCCATAATCTAGACAAGTATCTTCACAATCAACGTC-AAGCACTGGGACGA----TATTCTCCTCCTTAAAAA-AAAAAAGATTTACATAGAATGGA-T----C--TGCA---TACTTT---G----AGTAAC----GAGGCCAATTTTGAGG-CGGCTCTT-------GGCACCTTGATCATGGACCGGCG
>t6
GGT---TTAGTTCC----AACCCACGATTTAG--CCAGTAGTC--AAGATCAA----T----GAGACCTAACATTTATATGTTTTTTACCGAACTGGCATCAGAAACTTTTATGTT---ATACGA---AGC----ATTCGCCCAATAGGATTCTTACACATTTAA----TCAGTTACTAATATTTCTAAGCCTAGGCTTA----GAGA-ATCAACTTTGGC----GATATAACTCACCACTCAAACAGAGTTAACTCT----ATT------TTTATCTTAGCTAGACGAC----ATATTCGTAAGATTGTAGAGGCAA---TACAGGATTCAGCGAAATCTATTCATATACCTTCACAAGATACATC-AGGCAATGGGACTT----TATATTCCTCCTCTAATATACAAAACATATACATGGAGTGAC-T----C--TGTAGCTTGCTTT---G----AGTTAG----GTTGCCTAGTAGTAGG-CGGCTGAT-------GGCACTTGGTTAATGGACGTGCC
>t7
ACT---TAAGTTTC----AGGCCAAGATTTGG--CTTGTATTC--AAGATAAAGCTTT----TAGACCTAACATTTTAATGTTTTCCACCTTCCGTGCATATTAGACTTTTATGTT---ACACGA---AGC----GTTCGCCCAAAAGGACTCTTTCCCAGCTAA----ACGGATACCGACCTATATAAGCCTAGGCTGA----GGGA-ATCATATTTAGC----AATGTAGCGCAGCACAGAAACAGAGTCAACTCA----AAT------GTTAACTTAGCTAGACAAG----AAATTCATAAGTCCCAAGAAGCAA---T----GAGTTAGCAGTATCTAGTCATGAACCTTCACAAGCAGCATC-ATCCAATGAGACTT----CATGTTCCTACTCTAATAGAAAAAACAGGTACAT----TGACTTTTCTC--TGTAGCTTGCTTT---G----AGTTTAATTGGTAGCCTAGTTGGAAG-CGACGGATGAT----GGCACGTAGTTCAGGGACCGGCA
>t4
ACT---TTAGTACTGTCCATCCGACGTGTTGG--CTTGTAATC--AGGATCAAACTTG----TAGACCTAACATTTAGGAGAACATCACCTTGCATGCATAATCGACTTTTATGTT---ATACGA---ATC----GTTCGCACAGAAGTATTATTGGCCTCCTTA----GAAGTTATTAACAAGGCTACACCTCGCCGTA----GTAA-TTCAGTTAACGT----TATGTATCTCATCACA----CAGAGTAATCTCT----ATG------CTATACATAGTTAGGCGATCGCCAGATACCTAAGTGGGTAGACGCCA---TATAGGAGTGGTCGGCATCTAGACATCTATCTTCACAATGGAGGTC-AAACATTGGGAAAT----AATGATCCTGGTCAAATAAAGAAAAAAGTTGCATCGAGTGCA-T----C--TGGATATTACTTT---G----AGTAAC----GTAGCCAAATTTGAGA-CGGCAGTT-------GACACTTCGCTCATGGAATGGCG
>t2
TCGTTTTAAGCCTT----ATTCAACGTTTTAG---TGGTCTTC--ACGATGAAGCTTC----AAGCCCTAACATTTTTAAGAGTTAAACCACGTTTGCATTATTACTACTTATGTA---ATACGA---ATC----A--CGCGCAATCGAAATGTTCAGTCCATCGCCGTTGCGTAACTTTTGGAAGATAACCTTGTCGTA----GGAA-AACACATCCTGG----GACTTACCTCTACACT----CAGAG---GATCG----TTT------TTACACAGT----GCCGAG----ACATTCGTGAGAAGCAAGATGCGA---TAAAGGAATAAACAACATCTAAACAAATAGTTTCACAAAACAAATC-AAACAGTGGGACGT----GGTTTTCCTTTTCAAAT--AGAAAAAAAGTCCATAGACGGAA-T----C--TGTATATTCCTTTAGGG----AGTTAT----GTTGCCGACTACGATT-CGGCAACT-------GGCACCTGGGTCAGGGACAGGCT
>t13
GGAATTTACGGCTC----ATTCTACGAATTAG---ACGTTGTC--ACGATTAATCTTC----AAGCCCTAACATTTGAGTGAGGATAACCGTGGAGGCATCGCTACTGCTTATGTA---AAACGA---ATC----T--CGCACAAACGAAATATTCATTCCTTTA----TGGGAGAAAATCGTAGAATAACCTGGACATA----GAAA-GACAAATCATGG----TACTTATCACACCACT----CAGAGGAAAATCC----CTT------TTACTCGTA----GACAA-------ATTCTTGAGAATCGAGATGACA---TATAGGATTATCCAATATCTACCCACAGATGTTCACAAAAGATCGC-AAGCATAGAGAAAT----GGTTTTCCTAATCGAAT--AAAAAAAACGTGCATTGATTGGT-T----C--TGAAACTTCCTTTAAGG----AGTTAT----GGAGCCAATTATTAATCCGGCATCT-------GGCACGTCGCTCAAGGCCGGGCT
>t5
ATGAGTTAAGTCTC----AACCTATGCGTTTG---GTGTACTC--AGGATGAAACTTT----GAGTCTTAACATTTAGCAGACCTTAACCACATTGGCATATTTTGATATTATGTA---ATACGA---AGC----ATTCGCTCAATGGTACTCTTGAGGGCTTAA----GTTGCAAGTGCCGTTTTATAGCCTGGACTTA----GATA-AACACCTCCAGA----GACTCATGTCTTCACT----CAGAGTGCGCTCG----ATA------TTAC---CAGATAGGCAAT----AAATACTTAAGGGGCAAGACGTAA---TAGAGGACTTGGCAATATCTAGACAGACACTTTTACAAATCTACAC-AGTCAATGGGACGTATCTTGTTTGCCTATTCGAAT--ATAAAAAAGGTGCATAGACTGTG-T----C--TGAAACTTCCTTT---G----AGTTAA----GGAGCCAAATAAAATA-CGTCGTCT-------GTCACCTAGTTCATGGACGGGCA
>t8
GATTTTTATGTTCA----ATCCTACGTGTTTG--CCCGTATTC--AAGA--AAGCTTA----GAGGCGTAACATTTGAA----CATGACCAGGCGTGCATTCTACTACATTATGTT---AAACGA---AGC----ATTCGATCAATCGTACTTTTGGCGGCATTA----ATAGTTAACAGCGCACTCAAACCTGGTCAGA----GCAA-AACACATGAGGG----TACGTACCTCTTCAC-----CAAAGTCGATTCT----TGT------TTAGACATAGATAGACACC----AAATTCATAAGGCGCAAGACGTGA---TATAGGAATTAACCAGATCTAATCAGTCATATTCACTACTTTTCTC-AAACAATGCGATTG----ATTATTCCTAATCTAATAAAGAAAAGATATGCATCGAGTGGG-T----C--TGTAGATTGCTTT---G----AGTTGG----GTAGCCCAGTGAGAGG-CGTCTTCT-------GGCACTTGGCTCATGGAATTGCG
>t9
GTGATTTGAG--------AAACAACGTGTGCGGGCCCGTGATCACAGGATCCATCTTTGTTGAAGTCATAACATTTGGTAGGACTATACCCA---AGCATTGGGAAATTTTATGTT---AAACGAGTTAAC----GTTCGCG----CGAAATTTTTAGCTTCTGG----AGCGGCAGGA---TTGTGAGTCCTCGACATAGCAAGCAA-AACAGATTCCGA----CAATTA-AGCAGCACA----CATAGAGAACTCC----TGGTAAACTCTACACTAGGGTAGGCGCG----AGATACATTAGCGTAGAGACGCCAAAGTAGAGGAGTCTACGGTATCTACTCAGGAAGTTTAACTACGTAGCCCAAAAGAGTGCGATAT----AATAATCCTGCTAGAAAACATAAAAGAT-TGCATTGAGAGGT-T----C--TGAAACTTCCTTT---G----AGTGCG----GGTGCCAAATCCTATC-CGACAGCT-------GTCACGTAGTTAACGGGTCGGCA
>t12
TGAGATTGAG--------AAACCACGGATTCGTGCACGTGCTC--AAGATCCATCTTGGCCTAAGGCATAACATTTAGCAGGCCTATACCTC---AGCATCGTTGTGATTTATGTT---AAACGAATTATC----ATTC--A----CGGAGTTTTTCTATTCTAG----GACGTAAGGA---TCAGGATTCCTTGCCATAGCAAGCTATAGCATATAGAGA----CATTTA-CTCAACACT----CATAGTAAAATCT----ATGAAT---TTTATCGAGGATAGGCACA----AGATACATTAGCATCAAGATGCCA---TAGAGGAGTACACTAAATCTACGCAGGAAATTTGACTAATAACGACCAAATAATGAGAGCT----GGTCTACCTATTATAATAAAAAAAATAA-TTCATAGACAGGA-T----C--TGTATCTTGCTTT---G----AGTGAT----GCAGCCGATTAGTAAT-CGGCGTCT-------GTCACATGGGTTAGGGTCAGGCG
>t3
TGTGATTGAG--------AAACAATGTTTTCGGGCACGTGATC--ACGATCCAACTTGTTCATAGGCTTAACATTTAAACGGACTAGACCAT---AGCATCTTAAAGTTTTATGTT---AAACGAGTCACC----ATTCGTA----AGAATTATTTTGGTTCTGG----TACGTAAAAA---GAGTAGTGCCTGGCCCTAGCAAGTTA-AGCAATTATGGATTTTTAAATA-CTCATCACG----CAGAGTTATTTCC----ATGTAC---CTGGTCTTAGATAGGCAAA----ATATTCGTCAGCTCCAAGATGCCA---TAGAGGATTACTCTTGATCTACACACGGAATTTAACTAGGATTATCTAGTTACTGAGAACA----GATCTTCCTTTTCGAATAGAGAAAATAA-TTCACCGACAGCC-T----CGTTGCATCTTGCTTT---G----AGTGTG----GCAGCCTATTCCTAGG-CGACGGC--------GTCACCTTGTTGAGGGGCAGGCA
>t15
TGGCGTTAGG--------AAGCAATGTCTAAGGACACGTGTTC--AGGATCCACCTTTGTGTTAGTCTTAACATTTAGAAGCTATATACCTA---GGCATATTGTAAGGTTATGTTTTCAAACGAGCCAGCTGTGATTCGGG----AGGAATGTTTGGACAGTTG----GGGGCTAAGG---TTTGAGGTCCTGGCCCTAGCAAGTGA-AGCATGTTGCGA----TAGTTA-CTCATCACT----CAGAGTTCATTCC----CCGTAT---CTACTCCGGGATAGTCTAA----AAATTCTTAAGCTTCGAGAAGTCA---TATAGGAATGCGCGTAATCTACACATATAATTTCACGAATATAGACAATGTACTGAGAGCT----TATCCGCCTTATCAAATATAGAAAAGAT-TACAAAGATAGGC-T----C--TGCAGCTTGCTTT---G----AGTGAT----GTGGCCGACTGATAAG-CGTCGGCT---ATTCGTCACGTTGTTGATGGTCTAGCG
>t14
TAGCATTCGG--------AAACAATGTCTTCGCGCTCGTGGTC--ACGATCCACCTTTGCCATAGTCGTAACATTTAACAGGTGTAGACCGA---GGCATCTTGAAAAATTATGTTCTCAGACGAGTCACC----ATTCGGT----AGAATTATTTTCGCGCTTG----ACCGGTAAAA---AATTAGAGCCTCGCCCTAGCAAGTGA-AGCACTTATAGA----GAGGTA-CTCTACACT----CAGAGTTATATCC----AGGTAA---CTATTCTGGGATAGGCACA----ATATTCCTAAGCTCCTAGAAGCCA---TAGAGGATTACGCATTATCTACACATCAAATTTCACTAAGCTAGTCAAGTTACTGAGAGCT----AATCTTCCTACTCAAATACATAAAAGAA-TTCATTGACAGCA-T----C--TGCATCTTGCTTT---G----AGTATG----GCAGCCGAGTCACAAG-CGACGGCT-------GTCACGTGGCTGATGGTCTAGCA
>t1
AGGAGTTTGG--------AACCAATGGCTAAG--CTCGTGGTC--AAGATCGAACTTTGAAAGAGGCATAACATTTCACAGATCCATACCAG---TGCATTTG--AGTATTATGTT---ATACGAGATAAC----GTTCGGA----AGCAATTTTTAAACCTTCG----CGGGTAATAA---TCCCCCATCCTAGTCAAAGCTAGTCA-GTCAGATTTTGT----TAAGTA-CTCTACACT----CATAGGACCTTCGCGTGCACGAG---ATTAGCCCGGTTAGACACT----ATATA----AGCTGTCAGAGGACA---TATAGGAATACTCAGGATCTACTCATTTATTTTTACTAATTTTGACCAGACAAAGGGACTT----AGTCTTCCTAGTTTAATACAGAAAAAAGTTGCAATGAGAGAT-T----C--TGTAGGTTACTTT---GGTTAAGTTAC----GGAGCCGACTCATAAG-CGGCTGCT-------GTCACTTTGTTGAGGGTCGCGCA
>t10
TCGACTTTGG--------AACCTATGGCTTAG--CTAGTAGTC--ATGATCGATCTTACAAAGAGACATAACATTTCACAGAAGCGAACCAG---TGCATTAA--TGTATTATGTT---AGACGATATAAC----GTTCGGA----TGTAATCTTTTTACCCTCG----CGAGTAATAA---TCCCCCATCCTTGCCTAAGCAAGGCA-CTCAGTTGGGGT----GAAATA-CTCTACACT------TAGGACCTTCTCTTGCACTAC---ATTTGCCTGGGTAGACACT----ATATA----AGCTGTGAGACGACA---TAGAGGAATAGTCAGGATCTACTCATATATATTTACTATTGGGGCCAATAAAAAGGGACTT----AGTTTTCCTAGTTTAATACATAAAATAATTGCAAAGAAAGGT-T----C--TGGATATTACTTT---GGTCGAGTTTC----GAGGCCTACTATAAAA-CGGCTACT-------GTCACGTGGTTGATGGGCACGCA
