# Supplementary material for: PQ, a new program for phylogeny reconstruction
Source: BMC Bioinformatics. 2018 Oct 12;19:374. doi: 10.1186/s12859-018-2399-4 (PMC6186109; doi:10.1186/s12859-018-2399-4)
Supplement: Supplementary file 4 — Simulated data. The archive Simulated-data.tar.gz contains two folders called Alignments and Trees. Folder Alignments contains 500 simulated 15-sequence nucleotide alignments in fasta format. Folder Trees contains six subfolders, PQ, MP, ML, ME, QP and Reference with trees in Newick format reconstructed from the alignments with five methods and with reference trees used for simulations. Names of the tree files correspond to names of alignment files. (TAR 1860 kb) [file 12859_2018_2399_MOESM4_ESM.tar › Alignments/194.fasta]

>t3
G---GAAAA----AG--CTTGTAAGTAA--GTGCTGCCTTTGGAACGTAATGT-CAG-TAAA---TCAGCGTCTCCA---AATCAGGGAAGTACTATTTCAAATACTTCTCTTTTAGGCTAGG------GAGAGATTGT---GGG---TACCGTCTTATAGGATATCGTGCCG----TAGGACGTCATTGTCGCT----TCTTTCAA---GAATGTCCAGAATCGCCACC---AAC---CCTCAAT----TTC-TATCCTAGTCCATTAGTC----GATGCG---AGTTCATAATGGATCG----CCAATCCTGCTATCGTCT----TGC----AAATTTCACA---TTGT--CCCTATTTAA---CTCCTTGTGGGTGAG---ACGCAACAGGGTTAAATATAGTA-CAACAAA----CTGTTGAGC----ACATT--TCTATGGTTTAAT----ACACAAATTCGGAAAGATTGATGCGG-----GATCC--ACGTATC----TTGGTCTTTAAACGTCG----ATTTCAGGGAGTATCTATAAACCCACACTTTGTCCATTT---CAGTACGATGGATAAC--TAGCATCACGATCGATC
>t14
G---GATGATGAGGG--CGTGCAACTTA--GTACTGCGTTTGAAACATAATGT-AAG-CAAA---TCAACGTTTTCA---CAACAGGGATTTACTATTTCACATTTGT----ATTAGGCTAGT------GGCAGATAGG---GGG---TGCCATCTTACAACTTAGAGTGCCG----TAGGACGTCACTGTAACT----TCTATCAAGGGGAATTAGTGGAATCGCCGAC---AACGCTCCGCTAT----TTC-TATGCAGGTCAATTAGTT----GAGCCT---TGATGATAATGGGGCC----GCAATCCAGCCCTCGTCT----TGACCGGAGTCTTCACA---TTCT--CCATATTTGA---CTCTCTGAGGCTGAG---ACGCAACAGGGTTATATCTCGTA-CTACAAA----CTGATGCGG----ACATT--TCTATTTTTTATG----ATACAAATCTAAAAAGATAGCTGCGG-----GATGC--ACGTTTC----TTAGTCGTTAAACAGCG----AGTTGAAGGAGAATTTTGAGACCCACATTTTGTCCATTT---GTGTACATTGGTTAAC--TAGCTTCACGATCGATC
>t2
A---GGCGATACTCGAGCATGTAAATCA--GTGCTGCATGT--AACAGAATCT-ATCACAAATAGAGATCGTCTGAA---GATAAGTGATGTACTATTACTGTTTTTT----CTTGGCCTAATCCC---GGCAGATAGA---AGG---TTCCATATTACATACTAGCGAGCCGACCCTGGTACGACATAGCATCA----TCAGTTAGGGGGCAGAGCTCGAATCGTCACC---TACCTTCCCCAAA----TTC-GATATTAGTCT----GTTATGGGAGCCA---GGTTTATTCTGACTCC----CGAATCCAGACTTTGTCTATTTTAT----A---TTGATACCAATTA--CTCGATTTCA---CTAAGAGCGGTTGAG---AGGAAACT---TGAGATTTTGTA-ATACACA----CTGGTGAGT----ACACT--ACCATTCAGTAAC----ACGCAAAAGAGAAACTAAGGGTGCAA-----GATCC--AAGTTTCCGAGTGCGCCGTTAAGGTTTG----AGTCAGCAGAGTATGTATTGACCGACATATGTTCCATTT---TCGTTGATAGGATAAC--GAGCATCGCTATCGTTC
>t1
T---GACAATAGGGT--CGTGTAAATAATAGTCCTGCTTTTGTAACTAAATCT-ACG-CGAATAGCAAGCGTTTAAA---TTTGAGTGATTTACTATTTCATATTCAT----TTTGGTCTAAGGCT---GAGAGATAGA---TGG---TGCCCTGTTACATTTTATTGAGCCG----TTGAACGACAGAGGCCCG----TCAGTGAGGGGGCAATGCTAGAATCGACTAC---CACAATCCTCAAA----TTC-GGTGTAGGTCG----GTTATGGGATCCT---GGTTCATGATGATTCA----CCAATACGGACATGGTCGAGTTTAT----ATCAATGAAAGGGTTGA--CTTCGTTTTA---CTACCAGCGGTTGAG---AAATAACG---TTATATTTTTTA-TTACATA----CTGATGATT----ACACT--TACATATCGT--CCTATAAACAAACATGTAAACAGGGTTGCAT-----GATAC--ATGTCTC----TGTACCTTTAATAGTCG----AGTGACCCGAGAATTTTGAGACCGACACATATTCCATTA---ACGTTACAAGGGTAAC--AAGCTT---TATCATTC
>t10
C---GCCTAT---AG--GTTACAATTTA--GTACTGCTTATGAAACGGAATTT-TTT-CCAATAGCGATCGTCGTTA---AGAAATCGGAGTACTATTGCCAGAAAAT----ATTTGACAATA------GTCAGATTGG---CGGTGCTGCCCTATTAGAATGTATCGTGCCG----GTGCACTGCTAGGATCCC----TATTTCACGGGGTAAG----GAATCGACATC---ATGTTTCAACAAC----TTC-GCTCATCGTCA----GTAATTGGAACCT---AGATCATTATGGCGCTCGACCGAATCCGGAGCTGGTCTGATGTAG----AGAGTTTAAA---TTTT--CC---TTTCACTCCTCTCAGCGGGTGAG---ATGGAACTAGGTCTAATCTTGTAATT---CA----CTGATGT-T----ACAGTTTTGCATTGCATAGT----AGACAAA----AA----TTGCTCCCT-----GAGGC--AAGTATC----T----CGTTCAACAGGGACGAAATTAGATG----T----GCACATACACCTCAACCATTA---CTGTCAGTTGGTTAAC--TAG----ACTTTCTATC
>t15
A---GATAAT---GT--GATACAATTCA--GTACTGCATATGTAACTTAATCTAGCA-CCAATAGTCATCGTCGTTA---CAGGATTGGGTTACTATTGCCAGGTAAT----ATTGGACCAAA------GGCAG----G---AGGTACTGCCCTATTATATTATAGCGTGCCG----GTGGACCTCGAAGGCCCC----TATTTAAGGGGGTAAT----GAACCGACTAC---AAGGCTCAACAACGCAATTC-GCTGATCGTCA----GTTATTGGAACCT---TGATCATTATGGGCCT----CAAAACCGGTTGTGGTCTCGTATAT----ATGCGTAAAA---ATTT--CC---TTTCACTACTTAGAGTGGCTGAG---AGAGAACTAGGTCAAATCTCTTAGTT---CATGAACTGTTGA-T----ACATTTCGTCATAGTCTACT----ACACAAA----AA----CTGTTCCCA-----GATTC--ATGTGTC----C----CTTTAATGGGTGACTGAATGTGGTG----T----GAACATACAACTTAACCATTA---CAGTCGGCTGGTTAAC--TAG----ACTTTCAGTC
>t6
A---GAGAATATGGA--ACTGAAAC------TGCTGCTTATGAGACGTAATGT-CTT-ACAATAGCGATCGTAAGGAATGCCGGATT--TTTACTATTACACGGA-------ATTCGACCATT---CGTGTAA----GT---TGGTTT----TTTTTAGATATTAACGAGCCG----TAGGACTGA--AGATTCCTCTGTTGATAAAGGGGAAAT----GAATCGACAAT---TTTGTTCCTCAAT----TTCACATTCAAGTCA----GTAATTGGATTCT---AGATGATGATGTTGCT----CAA--TCTGGACTTGTCATGTATAC----ATCCATTAAA---TTTGGACC---TTTTAGGTCTATCCGCGGTTGAG---AGCCAACGTGGTCTCATTTAATA-TC---GATGAGCTGGTGTCC----ACAATCTAACATGCTTTAGG----ATACAAA----CT----GAGCTTCGT-----GATTC--ACGTTTC----A----CATTGAGATCAGACATATTAAATAG----T----TCACGGACATTTTATCCATTA---CTGTCTTTTGGGTAACACT----TTGTTTTCCTTC
>t7
G---GATAATTTGAA--ACTGTAATTTA--GTTCTGCTTATGAAACAAAATTT-CGG-GCAATAGCAATCGTACATATTACCGTAATGATAT----TTACACTGAG--------TAGTCCATA---TGAGAGAGATAGT---AGGTGT----A---TAGATAATAACGAGCCG----CAGTACTGATCAGGTGCTCGTGTTGATGAAGGGGAAAT----GAATCGACTTT---TTGTTTCCACTAT----TTCATTTGCGGGTCA----GTGATGGGAATCT---AGGTAATGATGTTCCT----GAA--TCCGTACTTGTCGTTTATCC----ATCCATTAGA---CTAA--CC---TTTTACGTCTTACGGCGGTTGAG---AGTAAACGTGGTCTCATATGATA-TA---CATGACCTGGTGGCA----ACATTTCGCCATACGATAAT----ATACAAA----CA----GAGGTCCAT-----GATTC--ACGTGTC----G----CTTTTAAAGATGACTTAGTATGGCG----T----CCACTGACATATTAGCCATTT---TGGTCACGAGGTTAAC--A----TTGTATTCCGTC
>t13
A---GAAGATTTGAC--CTTGAAATTGA--GTGCTGCGTATGTAACAAAATTT-GGT-AAAATAGCAATCGTGTTAA---ATGAAATGATGTACTATTACAATTGTTT----ATTCGTCCATT------GGGAGATAGGGATAGGTGC----GTATTACATGCTATCGAGCCG----TAGGACCTATCAGAGGCTGGCCTACATAAGGGGGAAAC----GAATCGGCAGC---AAGCCTCCACCAA----TTCCTCTGTTGGTCC----GTAATGGGACTCTCCAAGATGATAGTGTTCCT----CGA--TCGGGAATCGTCATATATTC----ATCCGTTAAA---CTTT--CC---TTTTAAGCCTATACGGGGCTGAG---AGCCAACTGGGTCTAATCTTATA-TA---C---AGCTGTTGTAA----ACAATCGATCATTGTTTACA----ATACAAA----CG----GAGTTACAT-----GAGAC--ACGTATC----G----CATTTAAATAGGACTAACTTCGTCG----T----ACACTAACACCTTAACCATTA---TTGTCATTTGGATAAC--A----TGGCATTCTTTC
>t8
A---GAAGATTTGGG--CATGAAATTGA--GTGCTGCTTATGTAACAAAATTT-GAT-CAAATAGCTATCGTGTTAA---ATGAAATGATGTACTATTACATTTGTTT----ATTCGTCCAAT------GCGAGATAGGGATAGGTGC----CTGTTACATACTAACGAGCCG----TAGGACCTATCAGATCCTGGCGTACATAAAGGGGAAAC----GAACCGGCAAC---ATGCCTCCACCAA----TTCGTCTGACGGTCC----GTAATGGGACTCTCCAAGATGATGATGTTCCT----CGA--TCGGTTATAGTCATATATTC----ATCCTTTAAA---CTTT--CC---TTTCAAGCCTATACGGGGCTGAG---AGCCAACTGGGTCTAATCTAATA-TA---C---ATCTGTTGTAC----ACAATCGTTCATTATTTACA----ATACAAA----CT----GAGTTACAT-----GAAAC--ACGTATC----G----CATTTAAATATGACTAACTTCGTCG----T----TTACTAACACCTTAACCATTT---TTGTCATTTGGATAAC--A----TCACATTCTTTC
>t5
T---GAGGATTTAGC--CCTTTAAGTTA--GTACTGCCTATGGAACCCAATTT-CCA-CCAATAGGCAGCGTAAGTA---GTAAAATGGTGTACTATTACCATGAAAT----TTTGGGCCACC------GACAGATGGG---AGGTATTTCCTTTTTAAAATTTACCGTGCCG----TTGAACCTGAGAGGACCG----TACTTAAAGGGGAAAC----GAATCGGCATC---TTGTATCCACGAC----TTCCTCTCAGGGTCC----GTTATGGGAAGCT---AGATAATGATGTCCCT----CAA--CCGGAAATTGTCAAATATAC----ACCGATTAAA---ATAT--CC---TTTTAACCCTTATAGCGGCTGAG---ATCCAACTTGGTCTAATCTTATA-TT---CATGATCTGTTGTGT----ACAGTCTTACATTGTTTACA----AAACAAA----AA----AGGTTCCCG-----GATGC--ACGTATC----C----CATTAAGCAGTGACTGACTTTAATG----T----TCACACACAACTTGTCCATTG---CTGTCATTTGGTTAAC--T----TTACTTTCGGTC
>t9
T---GAAGATTTAGC--CATTTAAGTTA--GTACTGCCTATGGAACCCAATTT-CCA-CCAATAGGCAACGTAAGAA---ATGCAATGGTGTACTATTACCATGAGAT----TTTGGGCCACC------GACAGATGGG---AGGTATTTCCTTTTTAAAATATATCGTGCCG----TTGAACTTGAGAGGACCG----TACATAAAGGGGAAAC----GAATCGGCAGC---TTGTATCCACGAC----TTCTTCTCAAGGTCC----GTTATGGGAAGCT---AGATAATGATGTCCCT----AAA--CCGGAAGTTGTCCGATATAC----ACCGATTAAA---ATAT--CC---TTTTAACTCTTTTAGAGGTTGAG---ATCCAACTTGGTCTGATCTTATA-TT---CATGATCTGTTGTGT----ACAGTCTTACATTGTTTACA----AAACAAA----AA----AGGTTCCCG-----GATTC--ACGTATC----C----CATTAAGCAGAGACAGACTTTAATG----T----TCACACACAAGTTGTCCATTG---CTGTCATTTGGTTAAC--T----TTACTTTCGGTC
>t4
T---GTAAATTAATC--AATAAAAGTAA--GTACTGCTTATGTCACTGAATAT-GGT-TGAATAGGTAACGTTTGTA---TAAGATAGGCATACTATT--ATGGGAAT----ATTCGCCAAAC------GTAAGATGGT---GGGTATTGCCGTGTTAAATTTCAAAGAGCCG----AAGTACAAAGTCGTACCC----TTAGTTA--GGGAATT----GA----ACGCCCTATAAACTCAACTAG----TTC-GATTATAGTCA----GTTATCGGATCCT---AGCTTATTATGTGACT----AGAAGGCGGATCTGGTCACTTCTTT----AGACATAAAA---CTAC--CT---TTTCA---CTCAGCGCGGTTGAGTGGACTCAA----GTTTTATTGAATA-TTACATATGAGCTG---GAGGGTAACAATCCATTATGTCTTACC----AAACAAA----TT----TTGTTTCCGACA--GATACGAATGTCTC----C----CATTCAGTAGCGACGAAATAGGATG----TATTCTGACGGACATTTTTACCATTA---CAGTACGCAGGTTAAC--CAGCTTAACCGTCAATC
>t12
A---GAAAATATGGC--ATTTCAAATTA--GTTCTGCTTGTGTCACGTAATTT-GAG-TGAATAGAAAACGTAAGTA---CAATAATGTGATACTATT--CCTTAAGT----GTTCGACCAG--------TGAGATTGG---GGGTGCTCCCATATTATAAGGCAACGAGCCG----GTGTACT---TCGTTCCT----TATATTA--GGGTAGT----GA----GCGCCCTAAAATCTCAACGAT----TTC-GATGAATGTCA----GTGATTGGACCCT---CGTTGATTTTGGGACT----TGAAACCTGTCTTCGTCATTTCTAG----AAGGATGAAA---CTCT--CG---TTTAA---CTAAACGCGGTTGAGACAACTCAA----GTTTAATGTTGTA-TAACAAATGAGCTG---ATAGTCCACAGTTGATTATATAGTACC----AATCAAA----TT----TAGCTTCCATAA--GAAACGTATGTCTC----C----CATTCAATATGGACCGAATAAGACG----TTTTCGTACAGACATATTAACCATTTGGCATGTTCGTAGGCTAAC--CAGCGTAGACGTCTATC
>t11
GTATGAATATGTGTC--ATTCCAAGTTA--GTACTGCCTATGATACATAATTT-CCA-TTAATAGTCAACGTATTTA---CAAAAAGGGCATACTATTACGACTGATT----ATTAGACTATC------GTAAGATAGA---GGGTAATACCCTATTACAACTTAACGTGCCG----TTGGACGAAACTGTTACA----TAAGTTA--GGGCATC----GA----GCTAC---AATTTTCACCGAT----TTC-TCTCTACGTCA----GTAATTGGAGCCG---AGTTCATTATGGTTCT----GAAAGCCCGCAGTCGTCAAATCTAA----AAAACTTAAA---CTTC--CG---TTTAA---CTAAATGTGGTTGAG---ACAA---CGGGTTATATGCAGTA-TTACAGATGATCTGATGACGGCCCACAATCCCACATTTGTTAAT----ACACAAA----CG----ACGTTGCCATAAAGGAGTC--ATGTCTC----T----CCTTAAAAATAGACCTAATAATTTG----TTTCCTTACGTACAAATTTCCCATTA---TAGTTAGTCGGATAAC--CAGCATTGATATCAGTC
