# Supplementary material for: PQ, a new program for phylogeny reconstruction
Source: BMC Bioinformatics. 2018 Oct 12;19:374. doi: 10.1186/s12859-018-2399-4 (PMC6186109; doi:10.1186/s12859-018-2399-4)
Supplement: Supplementary file 4 — Simulated data. The archive Simulated-data.tar.gz contains two folders called Alignments and Trees. Folder Alignments contains 500 simulated 15-sequence nucleotide alignments in fasta format. Folder Trees contains six subfolders, PQ, MP, ML, ME, QP and Reference with trees in Newick format reconstructed from the alignments with five methods and with reference trees used for simulations. Names of the tree files correspond to names of alignment files. (TAR 1860 kb) [file 12859_2018_2399_MOESM4_ESM.tar › Alignments/480.fasta]

>t4
GCGT--ATGAGATGTTATA----CGCACAA--GACCACGCTTAT----AGTACTTGAATAA--AATATTAG---TC---ATGTAAGCCATCA---TAAGCGCATATTTTC-TGATAGTTG----CTGCGGAAAGGTTCGGTGAGA----CCGTTCGGCAAT----TGC----TCTGAGAGGACGTCTAAACGCTGC----TGAAGT----A----TTTTCAAAGAGCTTATAGGTTT----CGTCGTGAAGAG----TTATTTATGCGATTTGCG--CCGGAGGA---TATAATCCCATGAGTCCAATTCGGCTTGAATAAC----TGCT----AAAGCTGTATCAAGAATACCGAACTAAGTGTTATCGAGGGGGAAATTCTGGAAAACTGTGT-CTACTTGGTTACAAAACCGCTCGT-CCATACCTAATCAGGG---GGAGGT----GTCAA-TAATTGTTTTTGGGTGAT---TGGCAAGC----TCGG----CA----AATACTTAACC--ATCACTAGAAA----AAAACGT----TCTCATATTGATATACAGTATATCTGGAGAATTGTCGCATTAGCGCG--ACTAGGACATCTTC---GAACTA----GCCCCCCACAACGTTGAA---GTA--ATGGGTGTCATATCTATCCATGTCAA----GATCATAAACAGGGA---GAATGCCTATAGGACTTCAAAAAATGGCATTC---TTATTAAGGG----GCTTACACTAAAATG---TTGTATAAT-AGTTAATTAT----TACGAACAGTTACGAG---TCAGTGAGTGTTA---A----CTTGTTTATGAG--TCT----CAAAAACTC-A---CGTGAGGTTGGTTCAACGTAAAAAT----TA---TACTTCACTG--GCACAAATTAAT---GTTTTCCTGTCTAAAC---TGGA---GCTACAGAGAT--GGGA
>t5
GCGT--AAGTGATGTTGTG----CTCACTT--GACCACGCTAATGTGCAGTACTTGAAAAC--AAGATATT---TG---TTGTTTAACCTCA---TCAGCGCATAAATTC-GCATCGTTG----CTACGGTATAGTTCGGTGCGA----TCGTTCGGCAAA----TGCCCGCACTGTAAGGACGTCTCAAAGTTGG----TGAATA----T----TTGGCAAAGAGCTTATAGCCTT----TGTCGGGAAGGA----TTTTTGGTCCGAAATGCG--GCACACGA---TATAAGCTCATAAGGCCAATTCAGCTTATATATA----CTCC----A---GTGTTTCAAGAATTCCGAACTGAATTTTTTCGTAAGCCAAATTTGGGGTAAATGTGT-CTACCTGGTTAATAACACGCTTGT-CCCTTACTAATCTTCT---CAAGGT----CATAA-GTATTGTTTTTGTGTGTT---AGGCAAGC----TCGG----CA----AAGACTTAACC--ATC---ATAAT----AACACGT----TGTGTTAATAACATCCGTTATTTGTTCATAACTGTGGGATTATCGCGTGACTAGCACAACTTC---GAACTT----GCTCCCCACAACGTTGTA---GTA--TAGGGTGTCTTATTAATCCGTGTCAC----GATAATAAAGAAGCA---GAATTCCGAAAAAGTGTCAAGATTTGGCATTT---TTGTAAAAAG----GCCTACACGGAAATG---ATCTATAAT-GTATGATTGT----TACGTACAGTTACAAA---TCATTGTCAGTTG---A----TTTATGTATTAG--GAT----CACAACCTGCGTCACCAGATGTTAGTTCAATGTATAGAT----CA---TTCCTCGATG--GCACAAGATAAA---GTTTAGCTGTCTTTTC---TGGA---ATTCCAGAAAT--GGGA
>t6
GTGT--ATGGGTTGTTTTC----CACACGC--GTCCCATGAAAT----AGTAATTGTTAATATAATATAGC---TT---ATGCCTTGGGGCAGCCGTAGCGGATATGGTC-CTATTAAAA----TATCGGAAGAGTTCGGGGGGA----CGGTTCGGCAAA----AGC----TTTTAAAGAACGTCATAACGATGT----TGAATT----G----TTA----AGCGCTCCTAGTTCG----CGTCGAGAAGAG----TTCTTTTTCCGATTTGCT--TCGTAATA---TATCATCACATTCGTACAATTATGCCTTTA---T----CCCA----AAAGCTGGCTCTTGAATCCCGGAA---ATCTTCTCGCCTGGAAACATTTGGGCAATTGTGT-CTACTTTGGTATAAGTTCGCTTGT-CCCTAGCAAATTATCC---TAAAGT----GGGAA-ATAATGTT----AGTATA---GGTCAAGC----TCTG----CA----ATCACTTAACC--ATC---AGAAA----AATTCGT----TTTTTTAATTAAATACAGTATGACTTATTAGATGTCGAATTAGCGCC--AATAGCACAGCTTT---TAACTA----GCACCCCACAACGTTGTG---GTA--GTGACTGTCGTATTTATCCAAGTAAGGCTCTACGATCAAGAAGGA---AAATGCCAATCTGTTATCAAAAGGTGGCATTC---TTATTAAAAG----GCCACCTTAAAAATG---GTTTATAAT-CTGAAAATC--------GTACATTTCCTAA---TCATGGTCAGTTA---A----TTTTACTATAGGAGATT----ATCCTAAGG-TTCACCTTGCGTTAGTTCAAGGTAAATAT----AAGGTAACTACGTTG--GCAC----TATC---GTTTTACTGCCTGCGT---TGGA---TCTTCAAATAT--GGGA
>t1
GTGT--AAGGGATGTTGTC----CACACTC--GACCTATGACAT----AGTAGTTGTTTATATAATATAGG---TC---ATGGCAAAGTGCA---TTAGCGTATATTCTC-ATATATATG----GTTCGGAAAGGTTCGTGGTGA----CAGTTCGGCAAA----TGC----GCTGAGAGAACGGCAAAACGATGT----TGAAGT----T----TTTTCACAGTGCTCATAGATCG----CGTCGAGAAGAG----TTCTTATTCCGAAATGCC--TCGTTCTA---TATCATCACATGCGTGCAATTCTGCCTTTA---G----CCCC----AAAGGTGGATCGGGAATACCGTAA---ATTGTCTCGGTTGGAAAGTTTTGGGAAAGTGTGT-CTACATTGGTATAAATTCGCTTGT-CCCTGGCCAATTAACT---TAATGT----GTTAA-ATAATGTTGTTGTGTGAA---AGACAAGC----TCGG----CA----ATCACTTATCC--ATC---AAAAT----AAAGCGT----TATCTTTGTTAAATCCAGTATTACTTCAAAGCTGTCGTATTAGCGCC--GATAGTACTGCTTA---GAACTA----GCGCCCCACAACGTTGTC---GTA--GCGGGTGTCTTATAGATCCAAGTCAACCCCTATTATTAAGAGGGA---AAATTCCAAACAAGCGTCAATAGGTGGCATTC---TTTTTAAATG----GCCACCTCGTAAATG---GTTTATAAT-CGACAAATC--------GTACTGTTCCTAA---TCATAGCCAGTTA---A----CTTTCATATAAGATCAT----ATCCTATAG-TTCACGTCTGGTTAGTTCAAAGTAAAAAT----TAAGATACGCCCTAG--GCACAAGATATC---GGTTAACTGACTATAT---TGGA---GCTTCAAATAT--GGGA
>t15
GAGT--ATAAGTTGTTCTTGTATCTCACCT--GATCTGTCTTAT----AGTAATTGACGAG--AACATCCA---TTTCCATGTTGGAAAACA---GTAGCGTATACATTC-TAACGCTAA----TACCGGTA---TTCGGAGTGACACTAGGTTCGGCAAA----GGC----GATAACAGGACGTGTCAAGGGTGT----TGAATT----A----TTACCTAAGCGCTCGTAGGACA----CGTCGTGAAGGT----TTTTTGATCCGATCTTCA--ACTGATAA---GATCAGCCCATAAGC---ATTCTGCATCGATAAA----CTCATGAAAAAGTTGGATCCGGAATGCCGCAGTAACTCTTCTCTATGGTGAAGCTGTGGTAAAAAGTGT-CTACTT----CTAATTGTGCTTGT-CCATCGCTAATCAGCC---TAACGT----TACAA-GCAAAGTTAATGAGT------CGACAAGC----TGTG----AAACATAACATTTTGTC--ATC---AGCATAACCAATTCGT----TCTCCTCTTAATATTCAATCTACCTAGTGACGTGTTGGATT---GAC--AGAAGCACGTCTTT---GAACTT----GC---CAACAACGTTGGT---GTG--TAGAGTGTC----AGATCCTGGTAAA----GAAGATAAAAAAGAACCTCAATTCCAACAGCAACCCAAAACGTGGCATAG---TCAATAAAGG----GGCAACCGGAAAATA---GTCTATAAATAGAT----TCGTTT---GTATC---GCGAATGTTCAATGATTGTTC---A----TTT----ATGAGAATAT----CTCGTGATA-CTCACCTGTTGTTTGTTCAACGTACACAT----AA---A--CGCAACG--GC--AGCCTAAA---GGTTTACTGACGCAAC---TGGAATGTGTTCACATATTTGGGA
>t7
GAGT--AGAAGTTGTTATTGTACCGCACCGTAGATCTTACACAT----AGTAGTTGACAAT--AACATCTA---TAATAATGTTGTAAAACA---ATAGCGAATACTATC-AGACTATTA----AACCGGGA---TTCGGGGTGAGGTTAAGTTCGGCATA----GGC----CTTAGCAGTACGTGTCAATGGTGT----TGAACA----T----TTAGCTAAGAGCTCATAGTACG----CGTCGTGAAGGT----TTTTTAATCCGATCTTCACTACTGTAAA---AATCAGCCCATATGC---ATTGGGCATCGATAAT----CTCGCGAAAAAGCTGAATCCAGAATTCCGCATTTACTTTTCTCTACCGCGAATCTTTGGGAAAAAGTGT-CTACTT----ATTAATATGCTAGT-CCCTCGCTAATGAGCC---TAATGT----TAAAA-GCATAGTTAATGAGTATA---CGACAAGC----TGGG----CAACATAGGATTTTGCC--GTC---ATTAG----AATTCGT----TCTCCTATTAATATTCACTCTACCTGGTGAGATGTTGTATT---GAC--CGAAGCACGTCTTT---TAACTT----GC---CTACAACGTTGAA---GTG--TAGAGTGTC----AGATCCAGGTCAA----AATAATAAAAAAGTACTTCAATCCCAACAGTAACCCAAAAGGTGGCATGT---TCAATAAAGG----GTTTACCGGAAAATA---TTCTATAAATAGAT----TT-------GAATC---GCTAAAGTTCAGCGAATGTTG---A----ATTGAGTATTAGACTGT----GACCTGAAG-CTCACCTGCTGTTGGTTCAACGTAAATATCTTCAA---G--CGCAACG--GC--ATCCTAAA---ATTTTACTGGCTAAAC---TGGACTGTGTGCACAAATTCGGGA
>t14
GTGT--ATTCGTTGTTTTAGCAACTCACCC--GCTCGTACTAAT----AGTAATTGAGAAA--AAGATTTG---TGTATCTGTTTGAAGCCA---TCAGCGCATACTATC-CTA---ATG----CGGCGGAATTGTTCGACGTGATAATTTGTTCGGCAAACTATCGC----GGTGGCAGGACGAGTGAACGGTGT----TGAATA----T----TTACCTAAGTGCTTATAGTAGC----CGTCGAGAAGAG----TTATTAGTTCGAACTTCT--GCCGTGAA---CATTAACGCATACGA---ATACCGCATCAATACG----CCCGTGACAAAGCTGGGTCAAGAATTCCGGAATGACTGGTA--ACACGTCAATCTCGGGGCAACTGTGT-CTACAT----A---TTATGCTGGT-CCT--ACCAATTTACGAGCGAGAGT----TGTAAGG----GT---TGAGTTGC---AGTCAAGC----TCGG----CA----ATCATTTATAC--TTC---AGTA-------CGCGT----TATAGTCCTAATATCCACTATCGCTAGTTATTTGTTGTATTATCGAT--GACAGGACTCCTTTTAGGAACTTTTAAGC---CAACAACGTTGAG---GTT--CAGATTGTC----CAATCCAGGTCAT----TAACATAAACATGTAGTCGAATCCCCAGGTACTTA--AGAAATGGCATTA---TCTAAAAATG----GACTGCCTGAAAATC---CTTTATAAGATGTT----CT-------GGAGA---ACTATGAATCAGTGCTAGTTT---AAACTGTTAAATATTCGAGGAT----TGCAGTTCT-ATCACTAAATGTTTGTTCAAGGTAGAAAT----GA---C--GACCAGG--GC--ATCTTAAA---GGTTTACTGCCCCGAC---TGGAGGATATTCAAAGATACGGGT
>t12
GTGA--AGTCGCTGTTATTGCAGCCCACCC--GCGCGCACTAAT----AGTAATTGACTAG--AATATGGA---TGTCGTTGTTAGTGCCCA---TCAGCGAATACAGTC-CAA---ATT----AGCCGGTAAAGTTCGACGGGATTTCCAGTTCGGCATACCGGGGC----GGTGACAGTACGTAGCAACGGTGT----TGAATA----A----TTAACTAAGTGCTTATAGTTGT----CGTCGTGAAGAT----TTATTTCTACGAACTTCT--GCCCTAAA---CATGACCACATAAGA---ATCCGGCATCAATAGG----CGCACGGGAAAGTTGGATCATGA---CCGAAATGACTTGTT--TCTCGTAAATTTCTGGGCAATTGTGT-CTACGT----C---ACGTGCTTGT-CCCTAACCAATGTATA---GGGAGT----TGGAAGG----GTTACTGAGTTGT---CGGCAAGC----TCGG----CA----AATATTTCTTC--CTC---AGTA-------GACGT----TATAATAGTTATATCC--TGTAGCTATTTATCTGTGGGATTATCGAA--GCCAGTACTTCTTT---TAACTTTCAACC---CAACAACGTTGGA---GTT--TAGATTGTC----CTATCCGAGTCAA----TAACATGAACAAGGACCCCAATCCCCAAGTACGTG--ACGGTTGGCATTT---TCAAAAAAAG----GGAATCCGCTAAATCGCAATGTATAATATATT----AT-------GTAGA---ACGATACATCAACGGAGGTTG---AATCTGTTATATATTTGAATAT----ATCCATTAA-TTCACCGAGTGTTGGTTCAATGTATAAAT----TA---C--CTCTCTG--GC--AACATAAA---GTTTTCCTGCCCCGTC---TGGACAGATTACAGAGATATGGGT
>t3
GTGT--AACGGTTGTTTTTGCTCCCCACGA--GGACGCCGGTAT----AGTACTAGTCCAG--AATATCAA---TTAGTTTGTAGTAATTCA---TAAGCGAATACATTCCTAA---CAA----ACTCGGAATAGTTCGTTGGGAGTGGCGGTTCGGCAGC----TGC----CATGCGAGCACGAAGAAAAGGTGA----TGAATT----G----TTATCTAAGTGCTTATAGAATATGGTGGTCGTGAAGTT----TTGTTTGTCCGATCTTCG--ACGGTGTA---GATAAGCGCATAAGC---ATGTAGCATCTATAAT----CCCTTGCAAAAGCTGGCTCTAGAATACCGAAATGAGTTTT---CCGCGGAAATCTCAGGTAAAAGGTGTTCTACAT----CTTATACAGCTTGT-CCGTTACCAATAGTCA---GGCGGT----TGTAAAGAATGGTTAATGGGTTTCGTTCGACAAGC----TATG----GA----ACGATTTGTCC--GTC---AACA-------AGCGTGTGGTTACGTGTTGAGATACTCTGTC-------AGCTG----ATTAACGGC--CCCAGTACGACTTT---AAACTT----GC---CTAC-ACGTTGAA---GTT--CAGAGTGTC----AAATCCTCGTTAC----GAAGATGAAG----AGCTTAATCCCGACGGTTAAACAAGCAATGGCATCT-------TAACAG----GTTTTCCAATAAATC---GTCTATAAACTGTA----GT-------GTAGG---TCGATCGCTCAGTGATTGTTGTACA----CTTGGATATATGACTGT----AGACACAAT-TTCACTTACAGTTAGTTCAAAGTAGAAAT----AA---G--CTCAAGGTTGC--AGAATAGA---ATTTTTATGCCAACGC---TGGATAGACTACAAATATCTGGGT
>t10
GTGT--AACGGTTGTTGTTACCGCCCACCA--GAACGTGCGAAT----AGTATTTGTATAC--AATATCTA---TTGCCTTGTGGTTAAACA---TTAGCGGATAAAGTCTATA---CCT----AGACGGGATAGTTCGCGGGGAGGGGCAGTTCGGCACG----CGC----CATACTAGGACGGATAAATGTTGGCCTGTGAAAT----C----TTAACTAAGAGCTAATAGAGTTCGGATGTCGCGAAGGG----TTTTTCGTCCGATCTTCT--ACGAATAA---CATAAACACATAAGC---ATGTTGCATCAATATG----CCCATGCAAAAGATGGCTCTAGAATTCCGAAATAAGTGTT---GGGGGTCAATGTCAGGTAAATGGTGTTCTACTT----CCTATGCAGCTTGT-CCATATCCAATGGACA---CGGGGT----TAGAATCGAGAGTTAGTGTGTGGC---GGTCAAGC----TTTG----TA----AAAATTTCTCC--TTC---AACA-------AGCGTGGGATTGAGTTTTAAAATGCTCTGTCCC----TAGCTG----ATTAACGGA--GCCAGTACCTCTTT---AAACTG----AC---CAAC-ACGTTGAC---GTG--AGGACTGTC----ACATCCTGGTTAC----GAGGATCAAG----AACCTAATCCCAACGGGTTGACAAGAAATGGCATTA---TATTTAACAGAGATGTTTACCACAAAATC---ATGTATAAGCTATA----AT-------GGATT---GCGAGAACTCAGGGTTAGTTTTACA----CTTTGATATGCGAAGCT----GTCGACCAA-GTCACCTTAGGTTGGTTCAAAGTATAGAT----CA---G--CGCGTTGCCGC--ATTTTAAT---GCTTCAATGCCACGAC---TGGAATCACTACACATATATGGGT
>t2
GTGTGGATCTGGTGTTCTTGCTGCGCACGG--GATCATTCTAAT----AGTAATTGTCAAG-----ATGAC---TAGGGTTGTTTGTGTTCA---ATAGCGGATACTGTC-CGA---TTC----AGTCGGTATTGTTCGTAGTGACTCCCGGTTCGGCAAA----GGC----TCTAACAGTACGTTAAAAGGGTGA----TGAATG----A----TTAGCACAGTGCTCATAGCAGGGGGGGGTCGTGAAGGT----TTATTCGTCCGACCTTCT--TCAAAAGATGCCATGAGCACATCGGG---ATAGTGCTTCCATATT----CCCCTCTAAAAGCTGTATCTTGAATACCGCACTTAATATTATCCGGGGGGAACCTCTGGAAAATTGTGT-CTACAT----CTAATGCAGCTTGT-CCGTCCCCAATGAACA---GTGTGT----GGAAAGGCAGAGTTTATGAGTTAG---TGTCAAGC----TATGCCCATA----AACATTTATCCTAATC---AGCA-------TTCGT----TGCCATCCTTAGATACTCTGTCTTTAAATACCTG----ATTACCGGC--AATAGTACTTCTTT---TAACTT----CC---C----ACGTTGCT---GTT--TTGGGTGTC----TTATCCAGGTAAC----GAGAATAAAG----ATTTCAATCCCCATGTTCGTACAAATATTGGCATAC---TATATAAACG----GGAACCCCGTAAATC---ATCTATAAGCTAGG----CT-------GAAAA---ACGATATGTCAGTGATGGTTTTGGA----ATTGTCTATGGGAAAGT----ACCGGCTAA-TTCACGGAAAGTTGGTTCAATGTATAAAT----AA---A--CTCGGTG--GC--ACCCTAAC---ATTTCTATGCCTACGCCCATGGAGCGGATGCATAAATCCGGGT
>t13
GGGT--AATGGTTGTTTTTACAACGCACGC--GAACATTCGAAT----AGTATTGGCCTAA--AATATCTACTTTACTGGTGTTTATATGCA---TCAGCGAATACGATC-TTA---TTA----CGACGGGAAAGTTCGGTGGGACGTACGGTTCGGCATT----AGC----TATAACAGAACGTGTTAAAGAT-------GAATC----G----TTATCGAAGAGCTTATAGAAGT----GGTCGGGAAGGG----TTTTTAGTCCGAACTTCA--CCGAGGTA---GATGAACACATATGC---ATGCAGCGTCTATAGG----CCCTTAAAAAAGGTGGTTCCAGAATGCCGGACTTACTGATATCGCACGTAAATTTCTGGAAAATTGTGT-CTACCT----GTCAAAAAGCTAGT-CCTTTTCAAATTAACC---GAAGGT----TAAAAGGGAAGGTTGCTGAGTTGA---CGCCAAGC----TATG----CA----ATGATTTCGCC--ATC---AATA-------TGCGT----TGTCATAATTAAATCCGCTATGTTTATTTATCTGTTGGATTATCGAC--ATAAGTACATCTTT---CAACTT----TC---CAACAACGTTGAC---GTG--GGGAGTGTC----CCATCCAAGTTAA----AAACATTAATAAGCAATTTAATGCCAAACTGTTCACAATAGTTGGCATTA---TATAAAAAAG----GGGAACCACGAAATC---ATCTATAAGCTACA----GG-------GTAAG---CCGAGCAATCAGCGCTGGTTG---A----CTTGGGTATAAGAAATT----AACCTCGAG-ATCACCGTCTGTTAGTTCAATGTATATAT----G---------CGTTG--GC--ATGTTAAA---GTTTCTCTGACTACAC---TGGAACAAATTCATAAATTCGGGT
>t9
GTGA--ATCAGATGTTGTC----CGCACTA--GGTCTACCATAT----AGTAATTGGACAT--AATATTTG---TG---GTGTAGTTAGTCA---TAAGCGCATATAGTC-TTAATGTTTCGGCCCCCGGGAAAGTTCGTTGTGATAACCAGTTCGGCATT----AGC----ACTATTAGGACGTTGAAATGTTGC----TGAACG----TACTCTTATCTCAGAGCTTATAGCGCA----CGTCGCGAAGGA----TTTTTGATGCGACGTTCG--CCTAGGAA---AATAAGCTCATAGGC---ATGGAGCATTAATATGTACACGCG----AAAGCTGATTCCCGAATACCGTACTTAATGATGTCACCTGAGAATATTGGGGGAATAGTGT-CTACTTAGGGGACAAGACGCTGGT-CCTTCGCGAATAAACA---AATTGTTTTTTAAAA-GTACAGTTCATGAGTGAA---GGCCAAGC----TCTG----TA----ATGACTTATCC--ATC---AGTAT----AAATCGT----TCTATTAGTAATATTCACTGTCGCTTTCAATATGTTGGATTATCGAA--CAAAGCACCTCTTA---CAACTA----ACGCCCAACAACGTTGAC---GTC--GAGATTGTC----ACATCCAAGTAAT----GACCATTAAGAAGAACTCCAATACCAATCGTAGAACAAAAGTTGGCATTC---TGAAAAAAAG----GGATCCCC--AAATA---ATGTATAAGCTCCATATTGT-------GCAGTGTCACTAG---TCAGTGGGCGTTG---A----CTTGCATATCGGAC--------GGACGAAA-TTCACCGGACGTTTGTTCAAAGTAGATAT----TA---G--CTCGTGG--GC--ATCTTAAC---ACTTAGATGTCTGTTC---TGGA---GA---ATAGATTCGGGC
>t8
GTGA--ATATGATGTTTTC----CACACTA--GAGCTCCCTGAT----AGTACTCGCCAAT--AAAATTCC---TG---GTGAACATTAACA---ACAGCGTATATCCTC-CAATGACCG----CATAGGGAATGTTCGTCGGGAGCCCCGGTTCGGCATT----AGC----TTTCCAAGCACGCCTTAACGTTGT----TGAAGCCGCAC----TTCACCCAGTGCTTTTAGTTAT----CGTCGTGAAGCCCTATTTATTGTTCCGAAATTCG--GCAGCTGA---TATTAGCACATGAGTACAA--CGGCATTTATAGA----CTCT----AAAGGTGTATCTAGAATGCCGAACTTAATTGTCTCAA----GAAATTGTGGGAAAATGTGT-CTACTTAGGTAGGATCTCGCTAGTCCCGTTGCAAATTATCA---TCTAGT----TACAA-TAATTGTTCGTGAGTCTA---TGCCAAGC----TCGG----AA----AGTACTTGGAC--ATC---AAAAT----AAGACGT----TTCAATGATAAGATCCGCTTTGCATGGTAATGTGTTGGATTATCGCA--GATAGAACTTCTTG---GAACTA----TCACCCCACAACGTTGATCGGGTAAACTGACTGTCATATAAATCCAAGTGAC----AACGATTAAGAGGGATCCTAATGCCCATGGATGTACAAATAGTGGCATACGACTTGCGAAAAG----GCTTCCGCAAAAATC---TTCTATAAC-CATATATTGT-------GTAAGATACCTAT---TCATAGCAGGTTG---A----ATTGGCTATCTGACACTAGTCCGGAATCGC-GTCACTAAAAGTTCGTTCAAGGTAGAGAT----TA---T--CACACCG--GCACATGATATGTACTGTTGGCTGACCCTTC---TGGA---AGTGCAAAAAT--GGGG
>t11
GTGA--AGACGATGTTGTG----CACACTA--GATCACCCGAAT----AGTATTGGCCTAG--AAAATTCG---TT---GTGTAGACTATCA---ACAGCGAATATGGTC-TAATTACGT----CTAAGGAAACGTTCGTCGTGACATCCGGTTCGGCAGT----AGC----GATGGTAGAACGTCGGAATGTTGC----TGAAAG----C----TTCACCCAGTGCTAATAGTACT----CGTCGGGAAGAT----TTATTATTCCGAGATTCT--GCCGCTGA---TATCAACGCATCAGTTCAATTCGGCATGAATAAT----CCCT----AAAGCTGTTTCACGAATGCCGAACTTAATAGTCTCGT----GAAAATGTGGGAAATTGTGT-CTACGTTGGTGTGACAACGCTAGTTCCCTTTCTAATTTGCG---TAACGT----TACAA-GCAAAGTTCGTGTGTCGA---GGCCAAGCGTAATCTG----TA----AGTACTTTAGC--GTC---ATAAT----AATACGT----TTAGGTGGTCATATACAGTTTTCATCTTTATGTGTGGGATTATCGGA--TATAGCACTTCTTG---AAACTA----ACACCCCACAACGTTGTG---GTAAGGTGACTGTCATATAGATCCGAGTGAT----GAGGATCAAGATGGACCATAATTCCTAGTGATCAACAAAGATTGGCATGC---TTGGGAAACG----GCTTTCCCGAAAATC---GTCTATAAG-TATGCATTGT-------GTAAGATTCCTAT---TCAAAGGGAGTTT---A----ATTGTTTATCTGACCCT----CAGAATCTT-GTCACGTACAGTTTGTTCAAGGTAAAGAT----TA---T--CACCCGG--GCACACCTTATTCGCTATTCGCTGGCAGTGC---TGGA---AGTGCATAGAT--GGGG
