# Supplementary material for: PQ, a new program for phylogeny reconstruction
Source: BMC Bioinformatics. 2018 Oct 12;19:374. doi: 10.1186/s12859-018-2399-4 (PMC6186109; doi:10.1186/s12859-018-2399-4)
Supplement: Supplementary file 4 — Simulated data. The archive Simulated-data.tar.gz contains two folders called Alignments and Trees. Folder Alignments contains 500 simulated 15-sequence nucleotide alignments in fasta format. Folder Trees contains six subfolders, PQ, MP, ML, ME, QP and Reference with trees in Newick format reconstructed from the alignments with five methods and with reference trees used for simulations. Names of the tree files correspond to names of alignment files. (TAR 1860 kb) [file 12859_2018_2399_MOESM4_ESM.tar › Alignments/253.fasta]

>t7
----ACCAACGCCGAGTGGTAGCGAAGACGAAAGCATTGCACAC----CATGAGACCT---GTATGAGCGGTTATTGTC----C----CAGCTGCAAAGCG---TCATCCATTAC--TTACTACCTGCCCCTGTTGGCCGATTTT--CTG---CCCCTTAACATCATCAAATATAT----A----TAGAA---ATCGGAATGAACAGAGTATT---CATTGGA-------TTGCTCTTATTCACA----AC----TGAGCGCC---AAACTGGAATA-CC----AACCGAATAATGCGAGCTATAAATATC----AG--ATAA---CGCCGC----CTTT-GATCTCC----ACGAGTACC--T--ATTGGATATCGATGTCCTTCTTGA---TGGATT----TTTGAGAGGATACAAA---CCGGTTAGAATCGCTCCATCGCTTAGAAAAATGCATCAAAAGCAGAG----GGAA----CTT----CTTAATAAATTTATATGTTGTCGTTGGCGCGCTGAAGGTGT--ATGAGGATGGAAAGA-GCGAATACGAAAGTGCGTCTCGTAT----AA----AGGCGTTACTTCCGTG----GC-TCTG---TTAATTCCATGAGTACTTTCAATC----TCATTCTCG---GAAATCTAAAGAAAAAATGTC
>t8
----CTTCTCGCGATGAGGAGGCTAAAGCTTACGCATTGCACAC----CTAAAGACCTTAGGTAGGAGTATGAGTTATC----C----CGGCTGTAACGCAAAACCATCCATTAA--TTACAACCGCCTCTCTT-TGCCTATTTT--CCG---CCTCTTAAGATCATCAAATATATCAAAG----TAGAA---AGCGGTGTGAACAGTGTAGT---CATTTTA-------TTGCTAGTGTGCACA----AC----TGAGCGCT---AAGGTGAAGTATAC----ATCCGTAGAGTTCGAGGTATAAAGATA----AG--GTAA---CGCCAC----TTAT-GGTCTCC----ACTGGTTCC--G--TTGGGTTGCGGAATTCCTTTTTGT---GTAATT----TTTGAAAGCATAAAAA---CCGTTCATAATCACTCCAGCGCTTGGTTAAAACCACCACAATCTGTG----CGGA----CTA----CTTTATAAAGTTATTTGTTGTCGGTTGAGTACTGACAATAT--ATGATGATGGAAATA-GGAGATTCGAGAGTGCGTCACCTAT----CA----AGGCGTAACTTCCCAC----TC-TGTG---GTCATTAATTGATTACTCCCAATC----TGACTCCCA---GAAATCAAAGGAAAAGACGTC
>t9
----CTTCTCGCGATGTGGAGGCTAAAGCGAAAGCATTGCACAC----CAAAAGACCTAAGGTATGAGTATGAGTTATC----C----CGGCTGCAACGCCAAACCATCCATTAA--TTACAACCGCCTCTCTTTTGCCTGTTTT--CCG---CCTCTTAATATCATCAAATATATGTAAG----TAGAA---AGCGGTATGAACAGTGTAGT---CATTTTA-------GTGCTATTGTGCACA----AC----TGAGCGCT---AAGGTGTAGTATAC----AGCCGTAGAGTTCGAGCTATAAAGATA----AG--ATAA---CGCCAC----TTAT-AGTCTCC----ACAGGTTCC--T--TTGGGGTGCGGAATTCCTTATTGA---GTAATT----TTTGAAAGAATAGAAA---CCGTTGATAATCTCTCCAGCGCTTGGATAAAACCACCACAATCTGTG----CGGA----CTT----CTTAATAAAGTTATAGGTTGTCGGTTGAGTACTGACAATAT--ATGACTATGGAAATA-GTGGACACGGGAGTGCGTCGGCTAT----CA----AGGCGTAACTTCCCAC----TC-TATT---CTCATTAATTGGTTACTCCCAATC----TCAGTCCCC---GAAATCAAATGAAAATACGTC
>t4
----TTTCCCACGAGGTCGCGGCAAAATCGAAATCATTGCAT-C----CGACAGACATTAGGTATG----TGATTTCTC----C----CGGCTGTTAGGCAAATGCTTCCATT------TCAACCATATCCTGTGGGCCTGTTTT--CAG---CGTCTAAACAACATCCAATTTAG----G----TAGGT---ATCGGCGTCAACAGTGTATT---CATTTCAT----TGTTGCTAGTCTGCACT----AC----TGAGCGCT---AAGGTGCAATATTC----AACCGTAGAATTCGAGCTATAAATATCTCGTAG--ATATGAAGGCAGCAAAATTAG-TATCTCC----ACTATTACC--TATCTCGGATTCTGTGTGCCTTTTTGA---CTAATT----CATCGACAGGTAAAAA---CCGTTGAGAACCGCTACAACCAGTTATTAAACCCAACACAACCATCC----CGTA----CTA----CTCATTAAATTTATATGTCGTCGTTCGCGTTCTGATATTATTAATGTCTATGGTAAAA-GGGTACTCACAAGTGCGTGAGGTTT----TA----AGGCGTAACTTCGCGATTAACC-TCTT---CTGAGTGGGTGAATACTGTCCATC----TCCTTGGCT---CAAATCGAATGAAATTACGAG
>t11
TATGCGACTCTAATCGCAGGTTCCAATACTAAAATTTTGGAA-C----CAGAAGACG----GTATG----GGTGTTATC----GTATACCGTTGTGGCG---ATTCCTCCGTTAA--TTTCCACTC----TACTATGCCTTTTTT--ACG---CTTCTAAATAACATCAAATATAC----C----TAGAG---ATCTGGCAAAACAGCGTAAT---CATTTGAT----TGTTGCTCGTCTCCACT----AC----TGAGCGCG---AACCTGAATTATAAACAATCCTGCATAAATCGAGCTCTAAACATATCGAAG--TTTC---AGCAAGAATAATAG-TCTCTCC----ACATCTTCC--A--CTCGGTTAAAGTGTTCCTTGTTGA---TCAATT----AGCCAGGATTTTTAAA---CCGCTTATAAGCACTACATCACTTGGAGAAAATCTCCAAAATCTGCC----CGCA----CTG----CTCTTTAAAGTTATATGTGGTCGTTAGCG--CTGACGCTTT--A---TAATGGGAAGA-GAACTTTCAATAGTGCGTTCCATAT----TA----AGGCGTCACTTCCATTGAAGAC-TTTA---ATTACTACCTGGGTACTGCCTATCGGGCTCGGTTCCG---AAAATCAAAGGAACAGACTAT
>t6
GACAACACGCAAGACGTAGCATCCAAAACCAAGTAGTTGGAC-C----CATCAGACC----GTATG----CATATTTTC----C----CCGCTGTCCTGCCAATTCGTCCGTTCG--TTACGTCCCTGCCAAGTTAGCCGGTTTT--GAG---CATCTGAACAACATCCAATTTAT----C----TAGAG---ATCTGTCACAACAGGGTAGT---CATAGTAT----TGTTGCTCCTCTCCTCA----AC----TGAGCGCG---AACCTGCAATATAG----TACGGGACACATCGAGCTGTAATAATCTCGCTG--TTAC---GGGCAGAATATTTC-TAGCTCC----ACCGCTACC--A--TTAGGCTAGAGGGTGCCTTTTTGA---ATAATT----TACGGTAAGTTAGAAA---CCGATTATAACCTCTCCAACACGTATTTAAAGCCATCATAATCTTCCCAAGCGTA----CTT----CTCATTAAATTTATCAGTAGTCGATTGGG--CTGATAATAT--A---AAATGGTAA-----AAGGACAACAGTGCGTTTTATAT----CA----AGGCGTCACTTCCACCCAAGGCCTGTCCATCTAAGTCACTGTAAACTGGCTATCAGTCTCTAGGGCG---AAAATCAAAGGAAACCACCAA
>t14
----TCTTCCTATATGAGGTTGCCAAATCTCAGCTTTTGTAT-CCATTCAGCAGACT----GTATG----AAAGTTATC----G----CTGCTGTGAGGCAAATCCATCCATTGA--TTTCATCACAATCAGCTGTGCCGTTTTT--CGGCACCGTCTAAAAACCATCCAATATAC----A----TAGCA-------GCCGTAACAGAGTAATAATCACTGAAT----TGCTGCTCCTCTTCACA----AC----TGAGCGCT---AATCTGGACTATTG----A----AACATGTCGAGCTATAATGATATCGAAG--CTAT---CGGCCGAA----AC-AGCCTCCCATTACGCCTGCC--C--CTCGGGTGGAGTCCACCTTCTTGA---TAGATTCTCGATGATGTCGGTTCAAA---CCGGTTATAAGCCCTTCAGCCCCTTTTGAAACGCAGCACAATCGGCA----GGAAGATGCTCATGTCTCATTAAAGTTTTATGTGGTCGATAGCG--CTGAGTCTAT--A---CCGTGGCAAGAATGCAGAGCATTAGTGCGTTACATAT----AA----AGGCGT---TTCCGTCAGGTTC-TTTG---TTTATTTCATGATTACTTACTATC----TTCATATCC---AAAATCGAAGGAAAAGAG---
>t13
----CAGACCTAGTCGACGAAACCAACGCTAAGTTTTTGTAA-CTTATCAACAGACG----GTATG----GACTTTCTC----C----CCGCTGGTATGCAAAGCCATCCGTTCA--TTTCATCCTGATCAGGTGGGCCGTTTTT--TTGTCCCTTCTCAAGAACATCAAATCTAG----G----TAGAG---ATCTGGGTTAACAGGGTACTAACCACTTTAT----TGATGCTCCTCTTCTGA----AC--------CGCT---AATCTGGAATATTG----AACTGAATACCGCGAGTTATAACTATAGCGTGG--TTAT---GGCCTCAAGATTGC-TAACTCCCGCCACGGGTCCC--C--CTCGGGTAATGTCTGCCTTCTTGT---TGAATT----GAGATTGAAGTAGAAA---CCGGTAAGAAACGCTGCAACTCATTTATAAATACAACAAAATCAATC----GGTA----CTCATACCTCAATAAAATTTTTCGTGGTCGCTTGCG--CTGACTCTCT--A---AATTGGTAAGAGTCCCATACAAGAGTGCGTACCATAT----TA----AGGCGTAACTTCTTGATGTAAC-TCTA---ATAATTAATTGAATACTGACTATC----TTCCTAGCC---AAAATCTAATGAAAGAAT---
>t10
----AAGGACGGGACGGCGGTCCCAAGGCATAAATTTTGTAGAC----CTGCAGACATTAGGTAGG----ATGCCTCTC----C----CGGCTGAAGCGCTAATGCATCCATTTACATTGCGACGTGCTCAATTTCGCCAGTTTTTGCAG---CATCTTGAAATCATCAAATATAT----G----TAGATATGAGCTGTCAGAACAGCGTAGT---CATGGCAT----TGATGCTAGTATACCCC----AC----TGAGCGCAAAAAAAATGTAATA--------TCCGGATATCCCGAGCTGTAATTATGACGTAG--GTCT---AGGTAAAACAATAT-ACGCTCC----ACACTTTCC--T--TTGGGGTCGTGGTTTCCTTATTGCGGAACTATT----GTTCTCATAATGTAAA---CCGGTTATAAGCACTCCAACAGGTGCGAAAAACCATCACAAACAGAA----GGGA----CTC----CTC---AAATTTGTGTGTTGTCGCTCGGGTTCTGATTCTCT--A---CTTTGGCAAGA-GATATCACCCCAGTGCGTCTGATTT----GA----AGGCGTAACTTCACGA----GC-TATT---ATCAG---ATGTTAACTATCAATC----GTCGGAACG---CAAATCTAACGAATAGAAGTT
>t2
----AGAGGCGGTACGGCGTAACCAAGGCATAAATTTTGTATAC----CTGCAGACATGAGGTAGG----TTATCTGTC----C----CGGCTGCAATGCCAAGGCATCCGTTTGCGTTGCTGCGTGTTCAGTTTCGCCATTTTTCGCGG---CATCTTAAAATCATCAAATCTAT----G----TAGAG---AGCTGTCAGAACAGCGTAGT---CATCGCAT----TGATGCTATTAAACCCC----AC----TGAGCGCGATAAAAGTGTAATATGT----TGCCGGATAGATCGAGCTATAATCATGGCGGAG--GTTC---CGTCCAAACAATAG-ACACTCC----ACACTTTCC--T--GTCGGATCATGGTGTCCTTATTGCTGAGCAATT----CTTGTTGCGATAAAAA---CCGGTTATAAACACTCCATCAGGTGCAAAAACACATCACAAGCGGTG----GGAA----CTC----CTG---AAATTTGTATGTTGTCGGTCGTGTGCTGAAACTCT--ATGTTAATGGCAATA-GAAATCTCCCCAGTGCGTCTTATTT----GA----AGGCGTTACTTCATAG----TC-TATA---CTCAATATTTGTTAACTGTCAATC----GTCCGATCA---CAAATCTAAAGAATCAATATT
>t3
----AGGACCATCTGGTGGTTCCTAATACATAATACTTGTAAAC----CCCGAGACATTAGGTAAG----TATAGTTTC----G----CAGCTGGAAAGCCAATGCATCCTTTACATTTTCTGCATGCTGTACTTTGCCCGTTTT--CGG---CATCTGGATAGCATCCAATATAC----A----TAGAG---ACCTGTGAGAACAGCGTAGT---CACCACAT----TGGTGCTACTAGGCGTT----AC----TGAGCGCA---AATGTGAATTATTA----TCCCGTAGAATACGAGCTATAAACATAACGGCG--GTAT---CGGACGAATATTGG-CCCCTCC----ACCCATCCC--T--ATTGGTTATTGAGTACCTTTTTGATGTATTATT----ATGAGAAGATTAAAAA---CCGATGAAAATCGCTTCAGCAAGTTACAAAATGCTACATAAACGCAA----AGGA----CTA----CTTAATAAAATTATTCGTTGTCGGTAGAGGGCTGATGCTGT--ATGAGGCTGGAAATA-GATTCCGCAAGAGTGCGTCAGGTAT----CA----AGGCGTGACTTCTCTA----TC-TATG---ATTATTAGATGTTGACTTTCTATC----GTATGAACG---TAAATCTAAAGAAGCAAAGTT
>t15
----GTAGACATGTAGCTGCCACGAAATCATAATTATTGTATAC----CCCC---CGTTAG----G----AGCGATCTC----C----CAGCTGTCAAGCCAATACATCCTTTTGACTTCCTACTTGTTGAGTTTTGCCAATTTT--CGG---CATCTTAATATCATCCAATGTAC----A----TAGAT---ACCTGATAAAACAGCGTAAT---CAGCACAT----TGTTGCTCCTAAACCCC----AC----TGAGCGCT---AAAGTGCATTATTT----TGCCGGACACTTCGAGCTATAAACATAGCGTGG--GTTT---CGTGTAAATATTAA-CCCCTCC----ACCCATGCC--T--ATCGGTAAGGGATTACCTTTTTGAAGTTTCATT----AATGCCAAGATAAAAA---CCGATTATAAACACTGCATCTTATTGCAAAATTCAACAGAAGCACTC----AGTA----CTA----CTAGCTAAACTTGTGGGTCGTCGGTTGCGTGCTGAACCTTT--ATGATAATG--AAGA-CAAACCACGACAGTGCGTCCCTTGT----AA----AGGCGTAACTTCGCAG----TC-TATG---TTGAATGCATGTCAACTCTCTATC----GTCAGAACA---AAAATCTAATGAATCAAAGAG
>t1
----A---ACCACTCGTCGTTTCAAATGCGAAGATATTGCAAAC----CTTGAGACATTAGGTAGG----ATA----TCAGAAG----CGGCTGTCTAGCCAACACGTCCATTCG--TTACGTCGTCAGACGATACGCCTTTTTT--CCG---CTGCTCTAAACCATCTAATTTAG----AACGGTAGCA---AACCGTCTTAACAGTGTAGT---CACTACAT----TGGTGCTTATACACGTATTTGAC----TGAGCGCA---AATCTGCAATATGC----GGCCGTAAATGGCGAGATGTAACGATGACGAGG--GTAG---TGGAGGAACAGTAG-CAACTCC----ACTCTTTCCCGG--ATGGGAGGCAGCTTTCCTTCTTGTGGTAAGATT----AATTA----TTAAAAA---CCGCTCAG---TACTCCACCGGTTCCAAAAAACCTTCATAATCCAGT----AGAA----CTA----CTCGGTAAATTTTTTGGTAGTCGATAGTGTGCTGAT--TAT--ATGTACCTGGGAAAA-ATCGAATCTTTAGTGCGTAGATTTTGACATAGGGGAGGCGTAACTTCAATT----AC-TCTC---GTTAATGCTTGTCGACTTTCTATC----TAAGACACA---TAAATCAAATGAAACAATAAG
>t5
----T---ACACCGTGTCGAGTCCAAAACCTAGATATTGTATAC----CTGGAGACATCAGGTAGG----AAA----TCAGGAA----CTGCTGCCATGCGAAAACTTCCATTAA--TTCCACCTACATATAGTTTGCCCGTTTT--CCG---CTGCTGGATATCATCTAATTTAA----TACGGTAGTG---ACCCGTATTAACAGTGTAGT---CATTACATACATTGATGCTCATACACTCAATTGACCCACTGAGCGCT---AAAATGAAGTATTC----GGCCGAAAATGTCGAGCTATAATCATCTCGAAGTAGTGT---AGTACAAAAATTTTAGAACTCC----ACACATGCC--T--GTAGGAGGAAGAAGGCCTTCTTGGCGGGATATT----TAATT----TTGAAAACAACCGTTCAGAAATGCTCCAACCGTTTATAA----CTTCACAAGCCAGA----GGGA----CTT----CTTAGTAAACTTTTATGTAGTCGATTGCGGTCTGAG--TTT--ATGTCGATGGCAAAA-TTACAATCCGTAGTGCGTATTCTATTATTTA----AGGCGTAACTTCTTCG----CC-TCTT---ATTAATACATGAAGACTCTCCATC----GCCCAGCCAAGAAAAATCTAAAGAAATAATACA
>t12
----A---ACTCCCTGTCGAATCCAAAACCAAAAAATTGGAAAC----CTTGAGACATCAGGTAAG----ACC----TCAGCAA----CGGCTGCAGAGCAAATACTTCCATTCT--TTACTGCTGCATACGTTAGGCCTATTTT--CCG---CAGCTATAAACCATCAAATTTAA----TACAGTAGCT---ACCCGTTGTAACAGTGTACT---CATTACAT----TGTTGCTCCTACACACACTCGAC----TGAGCGCA---AACCTGTAATATTC----TACCGAAAATGTCGAGCTGTAAAGATATCGTAGTTCTGA---TGTAAGAACAATAA-CAACTCC----ACACTTACC--G--TTCGGAGACAGAAGTCCTTCTTGGCGGACTATT----GGTCA----TTAGAAA---CCGGTCATAAATTCTGCATCCGCTTCTAAAAATCTTCATAAGCGATT----AGAA----CTG----CTCTGTAAACTTGTTGGTAGTCGGTTGCGGGCTGAT--TAT--ATGTACGTGGGAAAA-TTTTAATCTGTAGTGCGTATTCTTTTATCGA----AGGCGTAACTTCACGT----CC-TATT---CTTAATACATGGAGACTATCTATC----TCCTGCTCT---AAAATCCAATGAAACCATTGG
