# Supplementary material for: PQ, a new program for phylogeny reconstruction
Source: BMC Bioinformatics. 2018 Oct 12;19:374. doi: 10.1186/s12859-018-2399-4 (PMC6186109; doi:10.1186/s12859-018-2399-4)
Supplement: Supplementary file 4 — Simulated data. The archive Simulated-data.tar.gz contains two folders called Alignments and Trees. Folder Alignments contains 500 simulated 15-sequence nucleotide alignments in fasta format. Folder Trees contains six subfolders, PQ, MP, ML, ME, QP and Reference with trees in Newick format reconstructed from the alignments with five methods and with reference trees used for simulations. Names of the tree files correspond to names of alignment files. (TAR 1860 kb) [file 12859_2018_2399_MOESM4_ESM.tar › Alignments/191.fasta]

>t7
TCTCGA---CACTAAAAGGT------GATAG----AGGCGGCATTCGC-TAGACTGCAGGTTCT--CTCATACTTT--------ATTTTTTATATGAG---TCATGCTCCTAGGTTAAACGCGTACGGTTTTATTATCCACTCGACAATTGTGTATAATGT----GCATGGCCGGCAAGTACAAACGCTTGCAGGTCC---CTCTACGTATGG---GAGTTATCGAC---TCT---TTCTCTATAAGATTATCTGCACCTGTCAAGTAAATCATGCTGATTACA----ACGGAGTTTGCCAAGCCCCATTATTATAGA----TGGAGACAGACCA---TCTTGTGCAGGAATAGCGAC----TTCGTTTATGAGTC-T---CATTCGTGTTCATAGTGTAAATCGCATAATTGCCGATACATCTCCTCGGGGGCTGACCTGCCGGATTCT-GA----ATAAGTAGTG----T---TGCTTGTACTGAGGTGAGCTCGACACGGCTTGGTT----ACAGTAATTTATTTCAATTTTGTTCGTTTCGAATTG---TTATTCCG----
>t6
TCAGCTCAACTCTTTAAGGT------GGTAG----ATAAGTGATACGT-AAGACTTCAGTATCT--CTCATACATCGACC----TTTTGTTACGTCTG---CCATGCTATTACGTTAATCGCATAC----TTCTTATCGAATAGACG--TGTGTTTAAGTT----TCATTGCCGGCGAGAACATACTCTTGCTACCAT---ATCTACAGACCG---TAGT---TCGC---TAA---TAATCTATAAGGTAATCTGGAACTTTTAAGTAAATAATGCGGTCGACA----CCCGGCGTTCAGAATCCCGAGGAGTACAGA----TGCATACAGACGA---TCGTTGGTAGCAACACGGAT----GTTTTTAATGATTC-AGACCAATCGTATTGATAGCTAAAAGCACATAACAGCTGATTCTACCCATGGGGTTCTGACTTGCCAACTTTC-TA----ACAATTAGTG----T---TCCGTTGAGCACGGGGATATTGAACTGCGCCGGTT----ACTGATTTTTACTTGAGGTTAATTCGTCCCGAACTG---TTAGTCAT----
>t2
TCATATCAGCTCTCAA----CTTG--TATAG----ACTCGTCAAACCG-AAGTCCGCAGTGGCT--CTCGTACATGGATC----ATTTATGAGATCCGGTGCCATGCTATTAAGAAAAGCGCTTTA----TAATTATCCAACCCATT--T-TGTGTTATTT----TCAGTGACGGCCACCT-----GTATGCAATTCC---TTC----CAAGG---TAGT---CGTC---TGC---GTTTCTATAA----ATCTGGAGTTATAAAGTTA----TGCTGC---CA----GCACCAATTCGCAATTCTAATCAATAGAGA----TCTATACTGTCGA-------TGGGAGTAAAGCCGAACGCACTTATTCATGTGCT-C---GCTTCTTAGTCATAAATTAAAACACATAAATGCCGATGCCTCAAGTAGGGCTGCGAGCTGCCTCGTTTC-CA----AAATATTGTG----T---TACATTATCGGCGGTGAGTTTGA--AGGCACGGTTTTTGAATGCGCCTTATTTTATATTCTTTCGTTGCGAACTGCACTTAATCAT----
>t13
TCGTAACATCCCTTTAAGCTTTCA--GATAGCTCAAAGCGTGATACGA-AAGACACCAGGCGCT--CTCGTACTTCGAGC----ATTTCTCAGTTCTGGCAACATGCTATTAGGTAAATCGCATAG----TACTTATCGAGCCTATT--T-TGTACTATTT----ACACTGCCGGCTAAGT-----AGATGCAGAGGT---TTC----TATGA---TAGC---CGTC---TGC---TTATCTATAA----ATTTGAATTTATAAAGTAA----TGCTGTTGCCA----CCATCACTCAGAAAGACTAAACAATAGCGA----TGAAAACAGTCCA-------CAGTAGCAAAGCTGAA----CTGTTTGATGCGAT-G---GCGTCATATTCATAATAAAAAACAGATAATTGCTGATGCCATCAGTTGGGCGTCGAACTGCCTAGTTTC-TA----AAATATAGTG----A---TGCGTTTCTCGCGGGGATGTGGCATAGACAGGGTT----ACAGCATCTTACTGGATCTTTATCCGTGCCGAACTG---TTAGTCGT----
>t5
TCCACTCAACGCTGGAAGGTAGACAAAGTAG----ACGCGCTAGTCTC-AAGCCATCAGTATCC--CTCGTACATTGAGC----ATTTTTGACTTACGGACCCATGCTACTAGGATAAGCG--TTC----TCTTTATCAACCCGATG--T-TGTATTAGAT----CCAGAGACGGCGAATACA-ACTGATGCCCTTCTTTGTTCTTCAAATTA---TAGT---GCTC---TTA---TGGTCTGTAA----ATGTGGATATATTAAGTTA----TGCGGTACACATAAATCATCGCTTAGCAAATCTAAGTTTTATTGA----TAACAACTGTCCAGGGTCCTATGTAGTAAACCCGAA----CAATTTCATGGGCC-G---GGCTGATGTTGATATTTGAAACCTAATAATCGCCGATACCACTCCTTGGGATCAGAACTACCTTCTTAT-TA----AAAGGTGGTG----T---TG----TCTAGCGGAGAGCTTGTCGCGCCACGGTT----ACGGAATGATAGTAAATGTTCCTTCGTGCCGAACTG---TTAGTCG-----
>t1
TCTATTCAACGCTCAAAGATGGAGGAAGTAG----AGGTGCTAATCTT-AAGACACCAGAGGCG--CTCGTACTTAGAAC----GTTTTTGACATATGCAGTCATGCTATTAAGCTAATCGCATTT----TATTTATCAAACCCAAA--T-TGTTATAGTT----ACATTGACGGCTAGAATA-ACTGTTGCGCTAGATTTTTCTTCATATTA---TAGA---GCTCTGCTGA---TTGTCTTTAA----ATGTGAATATTTCAAGTTA----TGCGGCACCCA----CCATCTCTTCGCAAGGCAAAGATGTATTG-----TCTAGACAGGCCAAAATCGTATGTAGTAATCCCGAG----ACGATTTATGATCG-A---GTCTGCTATTAATATGTAAAATCTAATAATAGCCGATTCTACAAGTAGGGACTAGATCTACCGTATTAT-TA----ACAGGTTGTG----T---TCCGTTTATAGCGGAGATGTTGTTCAGTCACGGTT----ACAGAAAACTAATCTAAATTCCTACGTCCCGAATTG---TTACTCAC----
>t14
TCTATTCAACTCTCAAAGTTGGACATGGTAG----ATAAGCTAGTCTT-AAGTCACCAGTCACT--CTCGTACTTGGAAC----ATTTTTAACATACGTTATCATGCTTCTAAGCTAAGTGCGTGC----TTATTCTCAAAAGGATA--T-TGTTCAACTT----CCATGGACGGCGAAGAGA-ACTTATGCATAACTTTGATCTTCAAATTT---TAGC---TCTC---TGA---ATGTCTTTTA----ATATGGATTTTTCAAGTAA----TGCGGCGCTCA----ACATCACTACGCAAAGCTTATTTGTATTGA----TATAAACAGTCAAAACTCATTGGTAGTAATCCCGAT----CTATTTAATGACGAAA---GTCTGATGGTAATAGGTAAAATCTAATAATCGCCGATGCGACAGCTTGGGTAATGAGCTGCCATGTTAT-GA----ATACGTTGTG----T---TCCGTATTCTAAGGAGATGTCGTCGTGTCACGGGT----AGTGAATTCTAGTCGAAGTTCCTACGTTCCGAACTG---TTATTCGC----
>t8
TCAGGACATCCCTGTAAGCTATAC--AGTAG----ATTAGACATACGTGAAGGCAGCAGACTCT--CTCATA---CGATC----TTTTATAACTTATGCGGCCATGCTTTTAAGTAAAACGCCTTA----TATTTATCTAGCCCAAT--T-TGTCTAACTT----GCAAAGCCGGCGATGACA-ACTAATGCCAGGTG---TTCTCCAGATTT---AAGA---TCAC---TAA---TTATCTGTAA----ATCTGTAGTTATTAAGTCA----TGCCGGTCACA----GCAAGTCTTCATAATACGGACCACTATGGA----TTATTACTGCCGA---TCGTCGGGAGCAATAATGAT----TAGATTAATGAAAA-T---ATGTCGTAATTATATGTCAAATCCGATAATGGCCGATACAAGTGGTGGGGCTGTGAAATACCTTTTTTC-AACTTTAGAATTTGTG----C---TACATTTGACTTAGAGAATTGGCGGTGTATGGGAT----ACTGGACGATAATCAATGTTTGTTAGTGTCGAAGTG---TTAATCAT----
>t15
TCGCTACAACTCTGCAAGGT------GTTAG----AGCCGACAGACCT-AAGACAACAGGTTCGAGCTCTTACTTTGAAC----ATTTCTGATATTGG---TCATGCTGTTATGTTAAACGCCTACTGTTTCATTATCGATTCGACTATTGTGTCACAGAT----TCAAAGGCGGCAATCACATACGCTTGCCTCTAT---ATCTTCGGAATA---TAGTTATCTTC---TTC---AACTCTCTTAAATAATGTGCACCTATAAAGTTAATAATGCTGATTGCA----GCGCTTTTACATAAAGCCTATATATAGAGA----TGAATACAGACAA---TCTTTTGTAGTAAAAGGGAA----GGTATTAATGGGAG-A---GATTCGTGGTTATAGCAGAAATCCAATAAGTGCCGATTCAT----TCGGGTAGGGACCTACCACTTTATCTA----AAAAGTAGTG----T---TGCCTGTATTGCGGGGAGATAGGGACGCCGTGGTT----ACAGTTTTTTAGTAGAAATTTATACGTGCCGAAGTG---TTAATCTA----
>t11
TCCCGACATCACTGTAAGTT------GTTAG----ACCCGATAGACCG-TAGACCACAGGTTCGAGCTCGTACGTTGAAC----TTTTCTCATTTTAG---TCATGCTATTAAGATAAACGCCTAACGTTTCTTTATCGAATCGATAATTGTGTCACAGTT----GCAAGGTCGGCAATCACAGACGCTTGCCACCCA---TTCTGCGCAATT---AAGCTTACTTC---TGA---AACTCTCTTAAATAATTTGCAGCTTTGAAGTTAAAAATGCAGAAGGCA----ACCGCTTTAGATAATGCCTAGATCTATCGATCACTGAAGACGGGCTA---TCATTTGTAGAAATATGGAA----CGGATTCATGGGGG-A---GTGTCGTTGTGATATCAAAAATCCTATAACAGCCGATGCAT----TCGGGTAGGGACCTGCCCTTTTTTCCA----AAAAGTAGTG----T---TGCCTGTATTGCCGGGAAGTAGAGCAGGCTTG-------ACTGTTTTTTAATACAAATTTATACGTGTCGAATTG---TTAATCAA----
>t4
TCCGTGCAACTCTTTAAGAT------TGTAG----AACCGAAACGCGT-TAGACCTCAGGTACA--CTCCTACATTGACC----TTTTGTGAGTTGAG---GCATGCTAGTATGTGAAACGCTTTCAGTTTCGTTATCGATTCCAACTTTGTGTCAAATAT----GCATTGTCGGCAATGGCACACGTATGCGACTCA---CTCTACAAATGA---GAGAAAACGGC---TTTTTATGGTCTATTAATTAATTTGAACCTTTTAAGTTAATAATGCTGTATACA----GCGCTTCTCCATAATACCTAAGTGTAACGA----TAACTACGG--AA---TCTTCTGCAGAAATGTCGAG----AGAGTTGATGAGAG-A---AATTCATAATCATAAATAAAATCCGATAACTGCCGATACAT----TAGGGACCGGATCTGCCCGGTTATCAA----AGAATTAGTG----T---TGCGTCTAGTACTGGGAGCTGGAAACGTCATGGGT----ACAGTCCGTTAATCCATTTTGTTCTGTGCCGAATT------AATCAATTAA
>t3
TCGGATCAACCCTGTAAGTT------TATAG----ATCCGATAACCTA-TAGCCACCAGCTACA--CTCCTACTTGGAGC----TTTTGTTAAATAGG---GCATGCTGTTAAGTGAATCGCGT---GTTTACTTTTCAATTCTACAATTGTGTTTTATTT----TCATTGACGGCCATATGACACCTCTGCATCACT---GTCTACGTAATG---TAGGGAACGTC---TT-TTATTCTCTATAAAATGATTTGCATATTTAAAGTGAAAGATGCAGCATACA----TCGCGGCTAAAGAAGCCAGAATGGTAGAGA----TTCCGACCGACAA---TCTTCTGGAGAAATAACGAT----TAGTTTTATGGGAT-G---AAGTCCTACTCATAAAAAAAACCAGATAATAG----TGCTT----TGGGGACCTGAGCTACCATATTTTCCA----AAAAGTGGTG----A---TACTTAAGATGCTGTGAGTTTGTAAGGCAAGGGGT----ACAGAGGATTAATTGA----ATTCTGTACCGAATTG---TTAATCAATTGA
>t10
TCGGTGCACCCCTCTAAGTT------TATAG----ATCGGGTAACCTA-TAGCCATCAGCTTCA--CTCCTACATTGAGC----GTTTCTGAAATAAG---GCATGCTGTTACGGTAAACGCTT---GTATATTTATCGATTCCACAATTGTGTGTAACT-------ATTGTCGGCTATATGACACCTATGCATTAGA---TTCTACAGACGA---GAGTGAATACC---TT-TTAATATCTTTCATGTGATATGCATTTCTAAAGTTAAGTATGCAGCCTACA----GCGCAACTGGAGAATACCGAACGGTACAGA----TGCGGACCGACAA---TCTTGTGCAGAAAGAACGAA----TTGTTTTATGGTAG-A---GTATCGTACTGATACGTGAAACCTGATAATAGCCGATACAT----TTGGGTATTGAAATGCCGTATTTTCCA----AGAACTCGTG----G---TCCCTTTCTTGCTGCGATGTTGAATCGGTAGGGTT----ACGGATAGCTAGTTGA----GGTGGGTACC---ATG---TTAATCCATTCA
>t12
TCCAGTCACCACTTCAAGTT------GATAG----AGCCGGAATCCTA-AAGACGACAGCCACG--CTCTTACATCGACCTACTTTTTTTCAGATCTG---GCATGCTATTAGGGGAATGGCTTACAGTCTCCTTTTCGACTGCATAATTGTGTAAAACGT----TCATTGTCGGCCACAGCAAACAGATGCCACACA---GTCTACGAACCA---AAGGGTAATAC---TA-TTATTATCTGTAA--TAATCTGCAATTTTAAAGTTAATTATGCAGTTGACA----TCAGAACTCGACAAATCCTAACAGTATTGA----T----ACTGTCTA---TCTTCTGTAGCAAAGTCGAG----GGATTTGATGTAAG-C---CAATCCTGATTATAACACAAACCCTATAATTGCCGATCC-------CGGGAGCCGACCTGCCATTTTGTCGA----AGAAGTAGTGAAGGTGCGTTCATCTATCGCAGTGAGTTAGTAAGGCCATGGCT----ACAGCCTCTTAATAAACGTTTTTACGTGGCGAAGTG---TTACTCAATTTA
>t9
TCGTATCAGCACTTCAAGCT------GTTAG----AACAGATACCCTA-AAGACATCAGCGACA--CTCTTACTTGGATCATTCTTTTTTCAGATCTG---GCATGCTTGTAAGCTAAAGGCGTTGAGTCTCCTTTTCGACATGATAATTGTGTTAGACGTGGATGCATAGTCGGCCACGGCATACAAATGCCGCTCA---ATCTACGAAACCAATAAGTGGAGCGC---TC-TTATGTTCTGTAA--TAATATGCACATTTAAAGTTAAGAATGCAGTGGACA----GCAGCCCTCCATAACTCATAGCATTATGGA----T----ACCGTCAA---TCCTTTGTAGCAATGTCGAT----CTGTTTGATGGATT-A---CTATCGTCATTATACTTCAAATCCTATAATTGCTGATGC-------CGGGGACCGACATGCCTGTTTGTCTA----AGAAGTAGTGACGATGTGTACATCTAGTTCAGTGATATAGTATCGGCATGGCT----ACAGCCTTGTAATTAACATTTCTACGTTCCGAAGTG---TTAATCTATTAA
