# Supplementary material for: PQ, a new program for phylogeny reconstruction
Source: BMC Bioinformatics. 2018 Oct 12;19:374. doi: 10.1186/s12859-018-2399-4 (PMC6186109; doi:10.1186/s12859-018-2399-4)
Supplement: Supplementary file 4 — Simulated data. The archive Simulated-data.tar.gz contains two folders called Alignments and Trees. Folder Alignments contains 500 simulated 15-sequence nucleotide alignments in fasta format. Folder Trees contains six subfolders, PQ, MP, ML, ME, QP and Reference with trees in Newick format reconstructed from the alignments with five methods and with reference trees used for simulations. Names of the tree files correspond to names of alignment files. (TAR 1860 kb) [file 12859_2018_2399_MOESM4_ESM.tar › Alignments/109.fasta]

>t7
TATCACATGCAAGACCTTAAACAGTGAGACATGCAA--C---AT----TC----GTAAGACGAGAGAAATTTCGGTTGTATTTGG-TCCAGC--ACAGAAGG----T----GTTCTTGTAGAA---CTCTT---CAGA---CGAT----TC---GGA----TCAATTACGAAGAAATGTTTATTTGATATATTGGCATGAT----ATTAGCCTGTACAACGAGTTCGAATGTTCGAAC----TGTTTCAATTTTGGC---G---ACTTAACT--AATGGTAAGACCCCTCGTCGGTTGTCCGTTCTAAAATACTGTGTCCATTGCG--GATATTACTCTTGTC----AGAAGGTTAACGCTCGTGAAT--GCGTTTAAAAACCAAAATAAATTTTTCCCAACATGTC----CAAACACTTTTG---TTTAGAACACCGAAAGAGATACACATA---TTATCCTATATA--TCACTCCGT---TTT--AT
>t1
TATCATTATCTACTCGTTATACTGTTCAACATGTCAAGC---ATTTATTG----GCTTGACTCTATGAACATGACTTGAGAATGG-TGCAGC--TGAGAAGA----T----TTAATTGTACGA---TTCAA---CATA---CGGT----TC---GGA----TCAGGCACATAAGAATGTATATTGAATATATTGGCATGCT----ATCAGATTATACGACTAGTTTGCAGGTTCAAAC----AGGTTCAAATTTGGT---C---ACTTAAAT--AATGGTCATACCGCTCAATGGAAGAACATTATACAATCCTGTGTACATTGCG--CAAAATTCTCTAATC----AGTAGGGTCCGTCTCGAGAAT--GCTGTTAATAGCCGATATAAATTTTTGACAGCAT-------CAAACTCTTTAA---TGTCAAACTACGAAACACTTACA-------TTCTATTATAGA--TCACACAGT---TTT--AT
>t3
TTTGAGAGTCTAGACCTTATATGGTTCAACATGATAA------TTAAATA----CGAAGATCCAACTAAATTACCATGCAACTGGATACAGC--TTAGCAGCACGCTTTAACTTGATGTATAAATGAACCA---CATA---TCTT----TCGTTGCA----TCATGGATTTTGATAAGTGAATTGGATATATTGGGCTGAT----ATCAGTTTAGCTGAACCGTTTGGAAGTTCAAAC----AGGCTCAAGTTTGGC---C---ACTTAATT--ACTGGT-GTGCCACTCAAGGG---TGAGTTGTATAATTCTGTAAACATCGCG--AGCATTTCTCTTT-------GAAGGCAAGTGCACGAGATG--GCATTTAAAGCTCGAAACAAATGTTTGTCTGCAG---CGTACCTTCGCTATCT---ATTTAAATGCCGACATTCCCACAGTGTCTGCTAACGCGTATT--TCACGCCGTGCGTAT--AT
>t4
TCTTAAACTCACTACCTTATACGGGACTACATGCTAA------TTGAATA----CCAAGATCTAACTAAATTACCAGGCAGCAGGATTCGGC--TTAGCAGCGCCTT----CTTGATGTACAA---AACTA---CATA---TCTT----TCGTGGCA----TCATTTATTTAGAAAAGTTAATTGGATATATTGGGCTGCT----ATCAGTCTATCAGAACCGTTTGCAAGTTCAAACCCTGAGGCTCAACTTTGGC---C---ACTTAATT--ACTGGT-ATGCCACTCCTTGGGCGGGAATAGTAGAATTCTGTAACCATCGCG--ATCAATTCTCTAT-------GAAGGCATGTCCACGAGAAG--GCTTTTCAATGTCTAAAAAAATATTTGTCTCCAG-------CGTACTCTATTT---AATTAAATGCCGAGATAACCACATGGTCAGCTTAAACGTAGT--TCAATCCGTCTCTAT--AT
>t12
TTTCATATACTTCCCTGTATAGTGTTGCACATGAAAA------TTAATTA----CTAGGATGTTACGAAATTACTCAGGCCCAGGCTTCAGC--ATAGAAGC----T----TTGAGTGTACAA---GTCTA---CAAA---GTAT----TCGTTGAA----TCATTTATCGAGGTAAGTGTATTCTATATATTGGAATGAT----ATTAGAATAGCGTATGAGTTAGGACGTTCTAAC----AGCCTCAAATTTGGA---G---ACTTAAAG--ATTGGC-CTTCCTGTCACAGGGATTCTATATTAAAA---TGTAAGCTTTGCG--AATAGTACTCTCC-------GGAGGTAAAACCCCATGTAC--GCTCTTAAGACTCCACAAAAATATTTCGCATCAA-------CTTAATCTGTCA---TTTATAATCCC--GAAAGTG----AGTGTTTTTGAACGTATG--TCATCCCGT---TTT--AT
>t15
TATCATAGACTCTCCGATATAAGGTTGAACATGACAA------TTTACTA----CTTCGATGTAACTAATGTATCCGGTCAAGGGGTACAGC--ATAGCAGC----T----TTGAGTGTAGCA---TTCTA---CAGA---GCAT----TCGTTGAA----TCAAATTCAAGACTACGTAGATTTTATATATTGGAATGCT----ATAAGGATAAAATAACAGTTGGTACGTTCTAAC----GGCTTCAATTTTGGA---G---ACTTAAAT--ACTGGT-ATTCCTGTCACCGGATTTGCATACTAAAATCGTGCAAGCGTAGCG--AGAATTACTCGTC-------GTAGTTAAAACCCCATGGGT--GCTCTTTATGCGCGACAAAAATCTTTCGCAACAA-------CTGGTGCTTTCT---GTTACAAACACGAGAAAGGTACATTATTGTTTTAAACATACG--TCAAACTTT---TGT--AT
>t2
ATTCATTTGCTTTACGCTAGAACGTTGGACATGCTAAAA---ATTTAATA----CGTAGA--AGATTAATTTCCTTCGA--AGGGATTCTGC--TGAGTAGG----T----TTGAATGTA--A---TTCGA---CACA---CAAT----TCGTTGGA----TCATAGTCTCTGGAATGTATATTATATACATTGGCTTGAT----ATAAGAG--TCGAAAGAGTTTGAGTGTTCCAAC----AGTATCAAATTTGGTGATT---ACTTAAAT--ACTGGATAAACCGGTCG---GTCTGTTATTATATAATATTGAGGACCTCGCG--CGTAATACTCTTATCAAATAGAAGAATCACTCTACAGAGA--GCTTTTTAAAACCTAAACAAATTTTTATCA-----------CCACAACTTTCA---TTTCT----TCGAAATAAAAACATGAT---ATAGCGCTTAGG--TCAAGCGAT---TGT--AT
>t13
AATCAATTGCGACACGCTA---CGTTGGACATGCCAAAG---ATTTATTC----TATAGA--AGATTAATTTCGAGGGA--ACGGATTCTGC--TAAGCAGG----T----TTTATTGTA--A---GCCAT---CAAA---CCAT----TCGTCGAA----TCACAATACGTTGGATGTTCATTACATAAATTGGCCTGTT----ATAAGGG--TCTTAAAAGTTAGAGTGTTCAAAC----AGTTTCAATTTTGGTGCTT---ACTTAACT--AATGGTTTAGCCACTCTAAGGCGTTTTATTATATAATAATGTGAACTTCGCG--ATGAATACTCTACTCGAATAGAAGTATCACACACCTGAAG--GCATTTAAAGACCAAAACAAATGTTTTGCAGCAA-------CAGCAACTTTAT---TTTCT----TCGACAGACAGACATCAT---ATCGGTCTTATG--TCAAACGCT---TAT--AT
>t5
ATTTAGGCGCGGTTCGGTAGAGAGTTGTACATGGCAAAT---ATTAAGTA----CTTAGA--AGATTAACTTCCCATGA--TCGGATCCTGC--TCAGCAGG----T----TTAAATGTA--A---ATCAA---CATA---CAGT----TCGTCGCA----TCATGGATGAAATAATGTGGATTAAATAGATTGGCTTGTT----ATAAGGCTATCTTAATCGTTGGAGAGTTCTAAC----CGCTTCAATTTTGGTGTCA---ACTTAATA--ATTGGTGATGCCAATCAAAGGTGTTCTTTTGTATAATTTTGTGCACCTCGCG--CAAAATACTCTCCTCTAATAGGAGAGTCGCTCTCCAGGAT--GCTGTTAACACCCAAAACAAATTTTTAGCAGCAG-------CTATACCTTTCA---ATTTA----GCGACAGATCAACATTAT---ATGGTACGTAAG--TCAATCAAT---TAT--AT
>t14
ATTCACACACGTCTCTGT--ATAGTTATACATGTCAAAA---ATTAACTA----CATAGA--TTATGAACATCCCGCGG--ACGGATTCTGC--TGAGCAGG----T----AATGATGTA--T---ACCAT---CATA---CAAT----TCGTCGCA----TCATAAACGGTTGAATGTAAATTAGATAAATTGGCTTGTT----ATAAGGTTGGTGTAATGGTTAGTATGTTCTAAC----TGGTTCAAGTTTGGTGGCA---ACTTAACG--ATTGGGCGTGCCAATCAACGGTGGTATCTAGTACAATTGTGCACGCATTGCG--CATAATACTCTCTTCTAATAGCAGTTTCATTCTCTTGAAT--GCTGTTGACGACCTAAACAAATTTTTGACGTCAT-------CGGTACCTATTT---ATTAAAACCCCGACAAGAGAACATGAT---GTTGTATGTATT--TCAGCCGAT---TAT--AT
>t6
CTTTAGTCACTGAACTCTACAGAGTTCGACATGGCAAAT---ATTAAGTTTGAGGCTTGA------AAAATTAACAAGT--GAGGGTACGGCGAAGAGTAGA----T----AAAAATGTA--A---AGCAGGGTCAGACTTTAAT----TCGTCGCA----TCAGTGAT--AACCAAGTCCATTTAATACATTGG----GTTTGCATTAGAATTACTTAATGGTTAGGTAGTTCTAAC----CGCATCAATTTTGGC---G---ACTTAAAA--ATTGGACAGGCCTCTCTAGGGTATTTTCTTTTAAAATGATGTTCACGTCGCG--CGAACTACTCTTATCAAATAGAAGGATCACACCCCCGATT--GCGTTTAACAGACAATAAAAATGTTTCGCTTCAA-------CTAACCCTGT-AGCAATTGTAATCGCGAAATTGCGACATCCA---TTCGCTGGTACA--TCAGTCCGT---TAT--AT
>t9
GGTCACTCGCAGGACACTACAGGGGTGCACATGACAACT---ATTGAATTCAAGATTTGA------AAATTTAAGATGG--CAGGGTTCTGCGCTGAGAAGA----T----TAAAATGTA--G---TCCATAGTCATA---AAGTAATATCGTAGGA----TCATCGAT--CTT----TTGATTTTATAGATTGG----TTTCACATCAGAATTGCTTACTTGTTCGCGAGTTCGAAC----AGGATCAATTTTGGT---G---ACTTAATA--AATGGTAAAGCCTTTCTGTGGAAAACAGTTATACAATTTTGTTATCTTAGCGATTAGAGTACTCTAATCAA----CAGGTTATGACGCCAGTTTAAGCGCTTAAATAACAAGAAAAATCTTTCTCAACAT-------CTTACCCTTTGCACACTTTAAAACACGA-AGTCGTACATTAT---TTTTGAGATAGG--TCATGCTCT---TTT--AT
>t10
TGTAAGGTACTATTCTCTAAAGAGGTCAACATGGCAAAA---ATTTAGTGATTGGTCTGA------AAAGGTAAAGAGG--AAGGTTACGGCGCTTAGTAGC----T----ATTTGTGTA--G---CCCAGATCGAAA---A--T----TCGTCGCA----TCAGCGAC--AAACATGTAAATTTTATACATTGG----TTGTACATCAGGATTACGGAGTGGTTCGGTGGTTCGAAC----TGAATCAACTTTGGA---TCCTACTTAATT--ATTGGGCTAACCTATCTATGGAACTATATTGTAAAATCATGTGAACTTCGCG--CAAAGTCCTCTTGTCAAATAGGAGGTTCTAACTCCGGATT--GCTTTTAACAAACGAAAAAAATATTTTTCATCAA-------CTAAACCTGTAAAAAAATGAAATCGCGATAATGTAACATCGT---TTCCTTTTTACT--TCAAACTGT---TAT--AT
>t11
TTTGAATGTCTAATCACTATAGCGGACTACATGGCAAAGACAATTTATTTACGGGCGTGA------AAACATTATTAGG--CAGGATACGGCGATTAGAAGG----T----TATAGTGTA--G---AACATCGCCAAA---TCAT----TCGTAGAACACTTCAACATG--CACTAAGTGAATTTAATACATTGG----TTTTACATCAGATTTACATAACTGTTTGTGCGTTCGAAC----TGAATCAACTTTGGC---T---ACTTAATAGCAATGGAACTGCCTCTCAATGGTCCTGACTAATATAATGCTGTAAACATCGCG--TTCACTACTCGTATCCAATAGGAGGGTCAGACACCGGATT--GCTATTGAAATACAATAGAAATATTTCTCATCAA-------CAATTGCTATGGATGGGTATAATAACGATAAGACAACATCCC---TTCATATTTACG--TCACACGGT---TTT--AT
>t8
TTTAAATCACTCTACAGTACATGGTTGTACATGGCAAAT---ATTTAATATTATGCCCGA------GAAATTATTGCGC--ATGGATGCGGCGTTGAGCAGT----T----TCTTTTGTA--G---TACTACCTTACA---AATT----TCGTTGAA----TCATCATC--TTAGACGTCTATTGAATACATTGG----CTCGGCATAAGATTGTTCTAAATGTTTGTCGGTTCGAAC----AGCGTCAAGTTTGGC---G---ACTTAAAATCAATGGATGTGCCTCTCTCTGGTAGTTTATAATAGAATATTGAGCTCTTAGCG--TCCATTTCTCGGATCAGATAGTAGGTTCGACCCACTGTAG--GCGTTTGAGAGGCCAAAAAAATATTTTTCATCAA-------CTATCCCTATTAACAAGTTAAATCGCGATACATTAACATCGC---TTCGCGATTACACCTCAGTCTTT---TGTTTAT
