# Supplementary material for: PQ, a new program for phylogeny reconstruction
Source: BMC Bioinformatics. 2018 Oct 12;19:374. doi: 10.1186/s12859-018-2399-4 (PMC6186109; doi:10.1186/s12859-018-2399-4)
Supplement: Supplementary file 4 — Simulated data. The archive Simulated-data.tar.gz contains two folders called Alignments and Trees. Folder Alignments contains 500 simulated 15-sequence nucleotide alignments in fasta format. Folder Trees contains six subfolders, PQ, MP, ML, ME, QP and Reference with trees in Newick format reconstructed from the alignments with five methods and with reference trees used for simulations. Names of the tree files correspond to names of alignment files. (TAR 1860 kb) [file 12859_2018_2399_MOESM4_ESM.tar › Alignments/235.fasta]

>t3
T---TCCTCGGCTAT---TGCAAAGTAGAATGGAAGTATACTTTATATACCGT----A----ACATCGCTTATCCATTTTTCGGGGAGTA----ACT--------AAC-GCGGGGTCCGCGAGACAAT---TGAGGCTGGAGTAGTAGACTAAAACCGCAGTTGATGACCCG----CTAT----AAAATATTGTTGCCTTACCTTGCCAGGTAAAACAAACCTTGACCTCCGTATTATCGGCCG--AATTGTTGTTTTGCTTCACTCATTATAGTCATGGC----CATAGTCGCC---CGCAGCGCCACCGTGA---CAAATCAGGTGATT----TTGTATGTCTACGATGAATAACCGTTGTATT--TTATTTAAGTATGTCTAAACGAGGGTTAACACGCGGT----GGATGTCGAAAAA--AAAAAAATCGCATGTACTTTGA---CCTC-AAATTGTAGACGATATACGCCGATTGTAAATCCATT---TATTTT---CCAACTAATTCAACTTTTCAAAATCTCAGGAACTTGACCCAAAGTA----AC----TCCCTATAAAAATGAAACGACT----ATGGCGTGATAATAACTAGACATTTGTATATCTTTAA
>t13
T---TCCTCGGCTAT---TGCATCGTAGAAGAGAAATATGCTTAATATATCGT----A----ATATCGCGAATCCAATTTGCGGGGTGTG----ATT--------ACC-G----GTTAGCGTGTA-------TGGGTCCGGATCGTAGGCTAAAACTGCAGGTAATAACTGG----CTGT----ATGAGATTGATGGCTTACCCAACCAGGTAAAACTAACCTTAACCTCCTAATTATCCGTCA--CATTTGAGATTGTCTTCACTTATTATAGTCAGGGCCGGACATTCTCGCCCATGGCACCGCCACTGTGA---CAAACT---TCACT----TTTGATGTCGACAACTAAGAACCATGGTATT--ATATAACATTGAATCTAAACGATGTTCGACACGCGGTATAAGGAAGTCGTAAAA--AAAAATATCGCAAGTATGTTTA---CACC-TAATTCTAGATGATTTCCGCCGGCAGAAGATCCGTT---CACCCT---GCAAACCATTCATCTTTGCA----CT----AACTTGCCCCAAAGCA----GC----TCCATATAAAGATCTAACTACT----AGAACGTGATAATTACTACACATTTTTGTTTCTTTAA
>t5
T---TCATCTGCTCT---AGTACGGTAGAAACGAAATTTGCTTGACATATCGT----A----ATAGCGCTGGTCTACTTTCCGGGGCGGA----ACTGA----TATAC-T----GTCAGCTTGCAACT---TTCGGAATATTTTGTCGGCTAAGAGGGGATCTCATTACTCTCTATCTCTATTTATAACGTTGCTGGCAAACCATCTCAGGTAAAACAAAGCTATACC----AACTATTGTTCT--ACTTGGCGTATTACTTCAATCATCATAGAAAAGGC----CATGGTCGCCCTCTTTACCGCCACAGTCA---AAAAAG---TAACT----TCATTCGTCACCAACGAACAGCCCTTGTATT--TAATCGGTATGAATCTAAAAGAAGCTCTAGATGCGGTATTGAGACGTCGTAATG--GAAAATATCGCTAGGAGCTTTA---TGAC-TAATTGTAGATAATGTCCGGCGCCAATAGACCCCTTATGCA---T---ACTAGGGATTCATCTCTCCAAACTTT----AACTTGGACCAAAGTA----TC----TCCCTATAAATATCG----ACT----A---CGTGATTATTACTAGACATT---CTGTTATGGA
>t8
T---TCATCTGCTCT---AGTAAAGTGGAAGTGAAATCTGCTTCTTATATCGT----A----ATAACGCTAATCTACTTTCCGGGGCGTA----ACTGA----TATAC-A----GTTAGCTGGCAACT---TACGGCATATTTAGTGGTCTAAAAGGGTATTTAATTACACTCGATCTATCTCCATCACATTGCTGGCAAACCTTCGCAGGTAAAACAAACCTATACC----AAGTATCTGTCC--TCTTGGCGGGTGACTTCACTCATCATAGAAAGTGC----CATGTTCGCCCTTAATACAGCCACTGTCA---GAAAGG---TAAAT----TCACGGGTCCCCTATAAACAGCCTTAGTATT--AAATCAGGATGAATCTAAAAGATGCTCTAAATGCGG--TTTAGACGTCGTAATA--TAAAAAATCGCGTGGAGCTTGA---AGTT-TAATTTTAGATGATATCCGACGTCTCTATACCCC--ACGCA---T---ACTACCCATTCAGCTCTCCAAACTGT----AACTTGAACCAAAGTA----GG----TCCATATAATTATGC----ACT----A---CGTGATGATATCTAGACATT---CTGTTTTGTA
>t9
T---TCATCTGCTCT---GGGACTGTAGAAATG---TCTGCTAATTATGTCGT----A----AGAGCGCTTTTCAACTTTCCGGGGCGTC----ATTGA----TAGGC-A----GATAGCATGCGACT---TTCGGAATTGATTGTCGCCTAACAGTGTAAGTCATTACTCCCAAACTCTAGCCACAACATTGCTGCCAAACCATCTCAGGTAAAACAAAGCTATACC----AATTATTGACCA--CCTTATCGGTTTACATCAATCATAATAGTAAAGGA----CATGGTAGCCCTCGT----GCCACAGTAA---GAAATC---TAAAT----TCAAAGGTCCCCGACGAACAGCCCTGGTATT--TGCTCGTTCTCCAACTAATAGAAGATTTAGATGCGGTATTGTGATGTCGTAAGT--AAAAATATCGCTGGCGGTTTGA---TCGA-TAATTATAGATGA-CGCCGACGCGTAGAAAACCCTTCTGCA---T---ACTAAATATTCATCTCTGCAAATTTT----AACTTGAGCCAAAGAA----TCTCTGTCCCTATAAGAATCC----ACT----A---CGTGATAATTACTAGACATT---TTATTATTCA
>t1
TGGGTCATCTGCTC------GACTGTAGAAA------CTGCTGTGTATGTCGT----A----AGAACGCATGTCAACTTTCCGGGGCGGG----ACTGA----TAGAC-A----GCGAGCATGTAATT---TCCGGCGGTTATTGTCGGCTAACAGTGTATATCATAACGTATAAACTCTAACTACAACGTTGCTGTCTGATCCTTTCAGGTAAAACAAAGCTGAACC----AATTATTGACCC--CCTTCAAGGCTAGCATCAATCATAATAGATAAGGG----CATGTTAGCCCTCATTAGCGCCACAGTTA---AAAAAT---TAAAT----TCGAACGTCCGCGACAAACACCCCTTGTATT--TACTCAATCTCTAACTAAAAGAGGTTTAAAATGCGGTATTAAGATGTCGTAAGTGCGAAAAGATCGCGGGGAATTTGA---TAGC-TAATTATAGAAGA-TTGCGACGCAAATAAAACCTTTCCACA---T---ACAAAAAATTCACCTCTACAAATTTT----AACTTGAGCCAAAGTA----GTACTATCTCTATAAGAATCC----ACTAAAGA---CGTGATTATTGCTATACATT---TTCTCTTGAA
>t14
T---TCATCCGCTCTTCAGGAATAGTTGAAAAGAAGTCTATTTCGCATGTCGT----A----AGATCCCACATCAAATTTACGGGGTGTA----AGTGA----TACGC-C----GGCTGCTTGTTACTCGTTACGGTTGACATGGTAGGCTAATAGGGAAAGTGATCACACACAATATAT----ATCAGATTGTTGTCGAACCTTGACAGGTAGAACTAACCTACACC----AAATATTAATCT--TCTTTCGGAATGTCTTCATTCATCATAGCTAGC--------TTCTAGCCCGTTCTACTGCCACTGTCA---CAAAAT---TGACT----TCGGAGGTCCGCCACTAAAAGCCGTTGTATTTCACAGAGGCTTTAGTCTAAAGGA----CAA----CGGTATTCAGATGTCGAAAAG--GAAAATATCGCGGGAGGCATAA---TATC-AAATGATAGAC---CTACGCCGGGTTAAAACCCCTT---GA---T------AACTATTCAACTCTTCAAACTAT----AACTTGCACCAAAGTA----CC----TCAAT---AAAATTGAACTACT----A---CGTGATTATAACTAAACATTTTTATGTCTTTCA
>t6
T---TCATCCGCTCTCGAGGTAGAGTAGAAAAGAATTCTTATATAAATTTCGT----A----ATATCCCTTCTCTAGTTTCCGGGGTGAC----AGTGA----TATTC-A----GGCAGCTAGAAAATGGATAAGGTACACATTGTAGGCTAACAACGAATGTCATCACTTACGATCTAT----AAAACATTGCTGGCTTACCTTGGCAGGTAGAACTAACCTGCACC----TAATATTCGGCA--TCTTACAGATTATCGTCATTCATAATAGCGATGGA----AATACTTGCCCAGTCGACAGCCACCGTAA---AAAATA---T--CT----TCTTTTGTCTCCTACTAAAAACCCTTGTATT--GCAACGTCGTTTAACTAAGGGATGCTCCAGAAGCGGTATCTAGACGTCGAAAGA--AAAATTATCGCAGGGTGATTGA---AACC-CAATCCTAGAAAATCCCCGTCGCGTTTAAACCCCTT---GA---T---GCAATAGATTCAACTCTTCAAACTAT----AACTTGACCCAAAGCA----GC----TCCATAGAAATATATAACTACT----A---GGTGATCATTTCTGTACATTTTTTTAGCTTTTA
>t12
T---TCATCCGCTCTCAATGAAGTGTTGAAAAGAACTCTCATTGATATTCCGT----A----ATATCCCGCCTCAACTTTCCGGGGAGGG----ATTGA----TATAC-G----GGTCGCTAGTTACTCGATAAGGAACACATAGTAGGCTAACAGCGTAGTTCATGACATACTATATAT----AATAATTTGCTGGCAAACCTTGCCAGGTAGAACCAATCTGGACC----TAATATAGTACG--TCTTAATGATTTTCATCAGTCATGATAGAAAAGGA----AATACTTGCCCAGCCTACAGCCACAGTCA---TAAATA---T--CT----TCGTTAGTCGCCTACTAAAAGCCGTTGTATT--AAATCGGCAT----CTAAGAGAAGCTCCAAATGCGGTATCCAGACGTCGAAAGA--TAAATTATCGCACGGAGAATTA---GAGCGGAATCCTAGAAAATCAGCGTCGCATGAAAACCCCTT---GA---T---TTTATAAATTCAACTCTTCAAACTAT----AACTTGTCCCAAAGGA----GA----TCCATAGAAACATTTAACAACT----A---GGTGATTATTACTGAACATTTTTGTAGCTTTGA
>t4
T---TCATCCGCTATTTAGGCATTGTCGAATGGAAA-GTGTTGGGCATACCGT----AATGCAGATCCCGCTT---CTTTCCGGG-TGCA----ATTGAGTGATATTC-A----GGACGCATGTGAATCCGTAGGGAATATATGGTAGCCTAAGAGGGAAAGTTATCACATACAACTTC-------AATATTGATGACCCACCCCTGCAGGTAAAACCAAACTCGACC----CATTATAC---T--TATTTATGAATGTCTTCAGTAATAATAGGGATCGC----AATGTTTGCCCGATAAACAGCCACGGTCA---AAAA------CACT----TCACAAGTCTACAAGGAACACCCATGGTATT--GAAGTAAGGTTCGGCTAAACGCGGGTCTATATGCGGTATAGGGAAGTCGA------AAAATGATCGCTGGCTACCTGATAAGGTC-TAATTGT----AATGCCCGGCGAGGGGAAACCCTTT---AA---TGCAGTTAGTAATTCAACTATACAAAATTT----AACTTGTACCAAAGAA----TG----TCAATATAAGTATTGAACGACC----A---TGTGATTATTCCTTTACA--TGTTTATCTTGTA
>t15
T---TCATCCGCTCTTAAGGTATCGTAGAATGGAAG-ATAATTTGAATAGCGT----AATCCAAAACCCGCTT---CTTTCCGGG-CGCA----AGTGAGCAATATTC-G----GTGCGCATGTTACTCTGTAAGGGGTATATAGTTGCCTAAGACCGTAATTTATCACAACCTATTTC-------CAGATTGTTGACCCAGCACGTCAGGTAGAACCAAACTCCACC----CAGTATGC---A--ATTTTTTGAATTACTTCAATGATAATAGAAACCGC----AATTATTGCCCCTGCAACAGCCACAGTGA---CAAA------CACT----TCACGCGTCGACTAGG---ACCCCTTGTATT--CCATCTATGTTCATCTAAAAGCAGCTCTAAAAGCGGTATATGGACGTCGT------TAAATGATCGCGAGCTACCTTACGGAAAC-TAATTGT----AATTACCGGCGCCGAAACACCCTTT---AA---TACAGATAGTGATTCAACTATTCAAACTTT----AACTTGATCCAAAGGA----GC----TCGATATAATTATGAAACGACC----A---TGTGATGATTCCTTTACA--TATATTTCTTACA
>t10
T---TCGTCAGCTTTCTATGTATTGTGGAAAGGAAG-TTTTTTATCATAACGT----A----ACAACCCTCAT---ATTTCCGGG-AGGC----AATGAGTGATATTC-A----GGGTGCATGAGACTCCATAGGGATAGTTTTGTGGCCTAAGAATGGAGATTATCACTGAGTATTTT-------AATCTTGATGACCCA-CCGTCCAGGTATAACTAAACTACATC----CAGTATAC---TAAGCTTGATGAATGACATCAATGATTATAGAAACCGC----TATGTTAGCCCTAAAAACCGCCACAGTGAAGCTAAA------CACT----TCTCAAGTCTACCAGTAACAACCCTTGTATT--AGCTCTGCCTATTTCTAATAGCGGTTCCACATGCGGTATGAGGAAGTCGA------GAAAAAATCGCTGGCTATCTTAGCGATAT-GAATAGT----AATATTCGACGGCACAATATCCATT---TA---TAATATGAAGTATTCACCTATCCAAACTGT----AACTTGATCCAAAGAA----TC----TCCATATAACTATCTAACCACA----A---TGTGATAATTCCTTAACA--TTTATTTCTTTTA
>t7
T---TCTTCAGCTATCTCCGCAGTGTCGAAGCGAAC-TTCTT--TCATTGCGTAATAA----AAACCTCTCATCTACTTTCCGGGGAGTA----AATGAGAGGTAGCCCA----GTACGCGAGAGATTTTCTAAGGACGTTATGGTAGGCTAAGAAGGAAGGTAATCACTCTTCATTTC-------AAGTTTGGTGACTCATCAACACAGGTAGAACTAATCTTTAAC----AATTATTA---A--TCTTGCAGTGTACCTTCAGTCATCATAGAAAGAGT----AATTATAGCCCTCCGGACAGCCACGGTTA---TAAA------AAGTGTTTTTATGAGTCATCCATTAATAGCCCTTGTATT--ACCGAGTGGTCCG---AATGGCAGGTCAAGACGCGGTATGTAGATGTCGT------TAAAGGATCGCT---TCGATGA---TACG-AAATTTT----TATTCTCGTCGGGCGAAGACCCCTT---GA---TGTGACAAGAAATTCACCTCTTCAAAATTT----AACTTGATCCAAAGAACTAGAA----TCCGTAGAACAATCGAACAACA----A---AGTGATTATAACTGGACA--TTTATAGCTTAGA
>t11
T---TCGTCAGCTATGAGCGGAGGGTCGAATTGAAC-GTATT--TCATTCCGTTATAA----AAACCTCTCATCGACTTTCCGGGGTGAA----AATGAAGCCTATCC-G----GGGGGCGAGCTATTTTGTATGGAATTGATGGTTGACTAAGACAGAAGTTGATCACCCTCCATTTC-------TAATTTGGTGACTCATCAAAACAGGTAGAACTAATCTGTAAC----AATTATTG---A--TCTTTCAGTTTAACTTCAGTCATCATAGCAAGAGT----AATTATAGCCCTTTAAACTGCCACTGTCA---TAAA------AATTGCTGTTGTGAGTCTTCGATTAATATCCCTTGTATT--TCCGATTGATCCG---AATTGCCGATCGAGACGCGGTATGTAGATGTCGT------TAAAGGATCGCG---TCAATAA---AAAG-AAATTTT----TATTCTCGTCGGGCGAAGACCCCTT---AA---TGAAACGATTTATTCATCTCTGCAAAATTT----AACTTGATCCAAAGCACTAGAA----TCCTTAGAACAATCAAACAACG----A---AGTGATAATAACTAGACA--TGTGTTTCTTACA
>t2
T---TCTT--GCTTTCGGCGGATTGTAGAAACGAAA-GTAGT--TGATGCCGT----A----ACACCGCTAATCCACTTTCCGGGGTGATGAGGAATGAGGTTTAACC-A----GTTCGCTCGATACTGATTAAGGACTAGATTGTAGTCTAAAACGGAAACTCATCACAATCCATGTA-------GATCTTGATGACTAATCACATCAGGTATAACTAAGCTACAAC----AATTAT--------GCTTTTAGGGTTTCCTCAATAATGATAGCTAGTGT----CATTATTGCCCTGTGAACGGCCACTGTTA---GAAA------TACTCATATTTCTGGTCTTCGATGAACAACCTTTGTATT--AACGCTTTATAAC---AAGTGCTGTTCAACACGCGGTATCTAGAAGTCGT------TAAAGAATCGCATGGTCCTTTA---AAAC-TAATAAT----TATTGGCGACGTA----GACCCTTT---AA---TAGGCCGAGATATTCATCTATACAAATTAT----AACTTGATCCAAAGAA----GC----TCCATAGAAGCATCTAACAACG----A---AGTGATAATTGCTACACA--TTTATACCCT-TA
