# Supplementary material for: PQ, a new program for phylogeny reconstruction
Source: BMC Bioinformatics. 2018 Oct 12;19:374. doi: 10.1186/s12859-018-2399-4 (PMC6186109; doi:10.1186/s12859-018-2399-4)
Supplement: Supplementary file 4 — Simulated data. The archive Simulated-data.tar.gz contains two folders called Alignments and Trees. Folder Alignments contains 500 simulated 15-sequence nucleotide alignments in fasta format. Folder Trees contains six subfolders, PQ, MP, ML, ME, QP and Reference with trees in Newick format reconstructed from the alignments with five methods and with reference trees used for simulations. Names of the tree files correspond to names of alignment files. (TAR 1860 kb) [file 12859_2018_2399_MOESM4_ESM.tar › Alignments/425.fasta]

>t4
AGGCTTC--AGTTTGACAAAAG---TTCCAGCATTATGCACTAGAAATGCTGGCGATGTAGCTTTACAATCT-AAAAATGACAGTCC----ACTGTGTTTTACTGGACCTTAAGTGAAAGAGACTTGTCATCTGTTCATAGTATTAGTTGCGTCTACTC-GTCGAAAAGAGTAATCTAGAAACGT----TTTT---TAAAATCAATATGGCC-CT----AAAAAACTTGGTGCTCCTGATACATTTGTC----CTTTGTTCTGTGCAAAGCACAAGAG----TATA---CGATACTG--C----CCTATTACGCGCCTGATTCAGATTATGCATTAGTAGAAAT----ACAGGTTTATAGGCA--T---GTTTTTCTAACTACCTTATAATCACGGTTGGAG----AGTGTTTGATAA--CATC------CAGTCCAGGTATTTTCATCATGTTTA---TT---AATA----GG---GACATCGGGAAT--ACACCCAAGGGGTGTCATCGCTC----GCGCAACATTCACA---CGAGACCTTTAAAATTGAAGGCGG---ACGACCT--CTGTAATAC-ATATTTATTCCAAGCTT--GCAAC-ACAGTACACGATTCCGAGAACGCTCTCTTCTCACGCAAACGATGAATATCAACATTAGATGGATAGAGAACCGTATATTAATGGATACC-G--AAGCCATTACTCGC----TGCAATCTATAATGGAGGGATC--TCTGACAACTGCGTGTT---GAATGAGGAATAAAATACGAATT-GTGTATTTACCATAGACGAGAACCTGTATTTTTA----ATG----CAGGGCATTAGCCA-CGTAAATGTAAGTT
>t9
AAGTC------TTTAACATAAG---TTACCCGATTC---AATAG---GTCAGATGACAACTCTATACTCTTC-AAAATTTACGGACT----ATCGAGATGTTCTTTAAG---CATGAAAGAGGCTTTTAGATCAATCTTAT----AGATCCTTCTACTCATGTGAAAAGAGTAATATAGATAGGT----TTTG---CACAATCATAATAGCCCCT----ACAGAACGTGGTGCTACTCATCCTATTGTA----TTTTGTCTTGTGCATTACGGCAGAT----TAAA------TACTG--C----CCTTTCACACTAATGACACCGATTAAAAAAGCGTGGAAAT----CCAAGTATGCTAGCATCC---GATTTTTTGCCC---TTATATACTTAGTAGGAA----ACTTTTGGTTATTTCGTT--ACC----TCC----ATGCTCCTCAGGCTGT---TC---TATA----GG---GTCCTCCAGGTT--ACGCCCGAGGATTCCCCTCGCTC----TTTTAAAATTGAACTGGAGTGAACTTTCATTTTGAACCCGG---ACGACCA--ATTTAATTC-AGTCTTATTTCAAGCTA--ACTATTACAGTTCGGGGTTCCAAGACCGCGCTCTCTTTACGATGA---GTCACAT----ATTGGATGAATTCAGAACCATGGACTAAAGGAAACT-G--GAGCTCTTACTTTATAAATGGAATCTTTAATGTTAGCCTC--TGTTACAATTTCATGTC---GTTAGAATTTCCTAATACGGATG-GTATATATTGCAAAGACGAGGACAATTTTATTTC----ATG----GAGGGCATGGGCCCATGTAACTTGGAATT
>t6
AAGGA------TATGACATAAG---TTACTGCATTG---TATAG---AACGGCTGAATGCCCTTTACACTGC-ATAAGTAACCCCCG----CTTGTGGTTCTGTTAACT---GATGAAAAATTTATATAAAGGCACCGTAA----GGATACGTCTACTCACAGGAAGAGAGTAATTCAGACGGGT----TTTT---CAAAAT---AATCGCCCCT----ACATAACCTGGTCCTTCTTATACTGTTGTA----TTTTGTCTTATCCATTTATTCAGAG----TACA------TACAG--C----CCTTTAACCCTTCTGAATCTGAGTAGGAAGAGGTGAAAAT----CCACGTACTCGTGAATCC---GATTATCTTCTTTCATTATAGTCTGGGTTGGAA----AAACATAGAAGGTCCATATCAACCCAGGCC----ATTCTCATCAGGCGTT---TCTGCTATA----GG---GTTCTCAAGATT--ACCCCCTAGGCAATACATCGCTC----CCGCTAAATTCACG---ATTGATCGTTCATTCTTAATGCGG---ATGACCT--ATTTAATCC-AATGTTCTTACAAGCTA--ACAAGAACAGTTCGCGGTTCCCAGATCGCACTGTATTGACCGCGC---AGAAAAT----ATTAGATGTATCTAGAGCCACTCATTAATTTACTCT-G--TACCTCCTCCTATGATAGTGGAATCTTTACTGCCTGTGTC--GTTCCCAAATACCCGTC---GAGGGAACTGCCAAATACATATT-GTCTATTTGTCATAGTCGAGGACCACTCATTAAT----ATGTCAAAAGGGAATGAGCCT-GGTAACTTTCCGTT
>t8
AT--ACT--AGTATAACATAAG---TTTCGATATTA---TATAG---TACCGTGGAAGCCTCTTTTCGTTGC-AAAAATAACATGCC----CTTGCGGTTTTTTAGATA---TGTG-AAAATATTTATCGAGACATCTTAA----AGTTTCTTCTTCTCGGTCGATAAGTGTAATAGAGAAGAGT----TTAA---GATGATCATAATGGCC-GT----AAACAACATGGTACTTCTGATTCTTTTGTT----GTCTGTCCTGTGCACAGCAACAGAA----TATA---CGGTACTG--C----CCGATTACTCGCCTGAGGCCGAATATAAATACGTGAAAAT----ACAAGTCATTGAGCATCA---GATTTTCTACAATCCTTATATTCGCTGTTGGAA----ACCGCTAGATTG--CTTA--ATCCCACGCC----ATATTCGTCAAGGTAT---CC---TATA----GG---GGAATCCCGCTT--ACTCCGTAGGGATTACTTCGCTC----CGGCAATATTCACG---ATAGATCGATGATGATGAATCCGG---AAGACCA--GTGTAATGC-AATATTTTTACAAGGTC--TCAATGACA----AGGATGCCAAGAAAGCGCTTTGTTGACAAAAA---TAAAAAT----ATTAGATGTATAGAGATCCCAACATTAATATACTTT-G--AACCAACTTCTCTCCATATGAAATCTTTAGTGCGTGCCTCCTCTTCACAAATGCATGTG---TCATGAGCTAATTAAGACTCATT-GTGTATATCGCAAAGACGAGTACAACTTATAGTC----ATG----GAGGGGATTAGCCC-TGTAAATT----CA
>t11
AT--ACG--AGTTTTACATAAG---TTGCAAGATTA---TCTAG---GACTGTCGAAACCACTTT----TGC-ACAATTCACAAGCC----CCTGTGGTAAGTTGTACC---GTTG-AACATATTTATACACGTAGCCTAA----AGTTTCTTCTACTCATAAGATTAGTGTAATAGAGATAGGTGAATTTGC---AACGATCAGAATAGCC-AT----AAATAACATGGTGCTACTGATCCTATTGTA----CTTTGTTGTGTACACAACTTCAGAA----TAAA---CGTTACTGTTCCACCCCAATATCACCCGTGATTCCGAATATTAAAGCGTTTAAAT----TCAATTTTATGGGTATCA---GTTTTTGTGATTTCCT-ATAATCGCTGTTGGAA----ACAGATGGACTA--CGTA--ACCCCAAGCC----ATGGTCCTCAGGGGAT---TC---TATA----GG---GTCATCTCGATT--ACCCCCTAGGAAAATCTTCGCTC----TAGTAAGATTCACC---AGGGAACTATTATTATTAACTCGG---AGGACCT--TTGTAATAC-AGCATTGTTTCAAGATC--TCAATGACAGACCGTGATGCCAAGAATGCACATTCTTTACGCAAA---TGTAAAT----ATTAGATGTATGGAGATCCCCATACTAAAAAACATGCG--AACCCTTGACTCTCCAAATGAAATCTTTAATGCTTGCCTCCCGATGTCAAATCCGTGTG---TCCAGAGCTGAGGAATACTCTTG-GTTTATATTTCAAAGTGGAGTACAAATATTACTA----ATG----CAGGGAATTAGCCG-AGTAAATA----CA
>t12
AAGCTTT--AGTATGACAAAAG---TTTCATCATTA---TATAG---GTCTGGGGAGGTCACTTTGCATTGA-AGAAGTTACTGACC----GCTGCGTTGATCTTAACTTCATGTGAAAAATACTTTGCTTCAATACCTAATATTTGGTCCTTCTACTC-GAAGAAGAGAGTAATTCAGAATTGT----TTAG---GATAATCAATATGGCC-GT----AAATAACCTGGTACTGCTCATACATTTGTC----CTGTGTTATGTCCATAAGTTCAGAG----TATA---CGATACTG--C----CCCTTTACACGTCTGATTCTGAGTATGCATAGGTGAAAAT----ACAAGTAATAGGGCATCA---GATTCTTTCCAAACGTTATAATCTATGTTGGAT----AGATGTTGGAAT--CCTT--AGCCTATACC----ATGCTCGTCAAGCGTG---TC---AATA----GG---GCCATCGGGATT--ACACCTTAGGAAGTTCTTCGCTC----TCTTAACATTCACT---CATGACCAATAATATTCCAACCGG---ACGACCT--CTGTAATCC-ATGGTTTTTCCAAGCTT--ACGAC-ACAGAACAGGGTTCCGAGAACGCCCGGTATTGACTAGAA---TCAATAT----ATTTGATGTATAGAGATCCACGCAGTTATTGATTCC-G--AACCCACTACTTAC----TGTAATCTTTATTGAGTGAGTC--GCTGTCAATTGCGTGTT---GGATGACGCCTTTAATACCGATA-GTATATTTTTCAAAGCCGAGGACTGGTCGTTTTG----ATG----AAGGGGATCGGCCG-TGTAAATGTATGAC
>t2
AGGAGAC--AGTATTACATAAGCCGTTCCGTTATTG---ACTAG---GACTGTGGATTGTACTATAATGTTT-ATAAATTACATCCA----ACAGAGGTTTTCTTAACGTTAGTTGAAATAAAGTTGGAGGGGGTACATAATAGTTGATGCGTCTGCTC-AACGAAGAGCGTAAGATAGAACTGT----TTCCCGGCATGATCAATATAGCC-AT----ATAAAACTTGGTACTACTGATTCATTTGTC----CTATGTTCTGTTCAGGTGTT----TGGCGTACA---CGTTACGG--C----CCGGTTACACTAATGATCCTGATTATGCAACGGTGAAAAT----ACAAATAATTTCGCATCG---GTTTGTTTTATTCCT----AGTCTGTGTGGGAG----ATAGCTCGATTA--CCTT--ACACAATTCC----ATGTTCGTCAAGAATA---GC---GATA----GG---GTGATCGGGGAT--ACACCACAGG----TCCTCGCTC----CATGAACATTCATC---AATGATCAATTATATTTTAGACGG---ACGACCC--ATATAATTC-AGGCTTTTTCCAAGTTC--ACTAC-ACAGCGCAAG---CCTAGAGCGCGCTGTGTTTACAAGGA---AAGAAAT----ATTTGATGAATTAAGAGCCA-CTATTAATACA-----G--TACCAGTGACTTAG----TGTAATCTTTATTGGTTGATTC--GTTGGCAATTACTTGTA---GTAAGACCACGCTAATACGCATA-GTATATGTAGCATAGCCGAGGACTTGTTAATAAC----ATG----AAGGGAATAAGCCC-TGTAAGTATACAAC
>t10
AGGATAC--AGTATTACATAAGCTGTTTCCTTATTG---GCTAG---GTCTGTGGATTGTACTGTGATATTT-ATAAATTACATCCC----ACGGAGGTTGTCTTTACTTGTGTTGAAATATAGTTGATTGCGGTACATAAAAATTGATTCGTCTTCTC-GACGAAGAGCGTAATAGAGAACTGT----TTCCCAGCAGTATCAGTATAGCC-AT----AGACAACTTGGTTCTACTGATACATTTGTC----CTATGTCCTGTGCATGTTTT----TAACATAGA---CGATACGG--C----CCTGTTACTCACATGATTCCGATTATGCAACGGTGAAAAT----TCAAGTATTATCGTATCT---GTTTATTTTATTCCT----ATTCGCTGTTGGAT----AAAGCTTGAATT--CATT--ACACAATTCC----ATGATCGTCAAGAATA---TC---GATA----GG---GGGATCGGGCAT--ACCCCTAAGG----TCGTCGCTC----CATTAACATTAATC---CATGAACGATTAAATTTTAACCGG---ACGACCC--ATATAATTC-AGGGTTTTTCCAAGCTC--ACCAC-ACAGCGCAAGTTCCCAAGATTGCGCCGTCTTTACTAGGA---AGGAAAT----ATTTGATGAATTCAGAGCCATTCATTAATTCA-----G--TACCGGAGACTTAG----TGTAATCTTTAATGTAAGAGTC--GATGACAATTGCATGTT---TGAGGACTATCTTAATACAGGTA-GTATATGTTGCATAGCCGAGGACGTCTTAATAAG----ATG----CAGGGAATAAGCCT-TGTAATTACACAAG
>t7
ATGTCAA--AGTTTCACATAAG---TTACATCATTT---GGTAG---GACTGGAGACAAGGCTCTGCAATGC-ATAAATTACATACC----TCGGAGCTTTGATAAACTTTATTTGAAATATATGTTCCTGGATAACCTAAAAATTGGTCCTTCTCCTC-TATGAAGAGTGTAATTAAGAAGTGT----TTTCTGACAATATCAATATGGCC-CT----ACAAAACCTGGTCCTACTTATGCCATTGTTATGACTATGTCATTTTCAAAAAAA----C-----ATA---CGATACCG--C----CCTGTTCCTCAATTGAGGCGGAGTATCGATAGGTGAAAAT----ACAATTTAGTGGGCATCA---GATTCTCTAGTACCG----ATTCCATGTTGGAG----ACAATTGGAATA--CTTT--AAGCTATTCC----ATGATCATCATGTATA---AC---AATA----GG---GGTGTCGGGGATTAACTCCGAAGG----ACTTCGCTCACCTCATAAACATTC--G---AATGATCGGTAAGCTTATAGCCGGGGCACGACCT--ATATAATAC-AAGGTTATTGCAAGTTACTACAAC-ACAGTGCGAGGTACCAAGAAAGCTCGGTTTTAACTGAAC---AATAGAT----ATTTGATGCATTAAGACCCTCGGACTAATTAA-----G--AACCGCATTCTTAT----TGGAATCTATAATGTATGACTC--GGTATCAAGTGCTTGTT---AGAGGACGATTTTAATACAGATCTGTATATGTG--ATAGCCGAGAACATCTTGCTCGA----ATG----CAGGGAATATGCCT-AGTAACTTCATAAG
>t1
ACGGGCC--AGTTTCACAAAAG---TTTCCGTATTT---GCTAG---TACTGGAGACTTGACTGTAGAGTGT-AC----TACTACCT----TCCGAGTTCTAATGCACGTCTATTGAAATACAATT--GGGTGCAACATAACAATGGATGCTTCTCCTC-CCCGAGAAGTGTAAATGAGAGTAGT----TTTGTGGTAATATCAATATGGCC-GT----AGAGAACTTGGTACTGCTCATA--TTTGTT----GTATGTTGTATTCATCCTGA----G----T--AGTTCGATACTG--C----CCATTGGCTCATTTGATTCTGATTAATCACAGGTCAAAAT----GCAATTACTTGGGGATCA---GGTTATTTAGTGTCTTTATAGACTAAGTAGGAC----AGGCTTGGAATA--CATA--ACACTATGCC----ATGGTCTTCAAGTTTACTGT-------ATAGAGG---GTTGTCTGGGAT--ACTCCTTAGGCAGATCGTCGCTC----CACGAAGATTGATG---GATGAACCATTAATATGTATTCGG---AGGACCC--TTGTAATCCGACGTTTATTTCAAGCTG--ACCAC-ACAGTACAGGGTTCCAAGAAAGCACAGTGTTTACTCTAG---TTTAGAT----A------GTATTCAGATCCGCTAAATTAATAA-----G--AAACAGATACTTCG----TGTAATCTCTACTGTTTGGCTC--ACTCTCAAATGCATGTA---TGATGACCGGCTTAATACTAGTA-GTATATCTTACATAGGCGAGTACTTTTGCAGTGT----ATG----AAGGGAATCAGCCG-CGTAAATGGACTAC
>t5
ATGTTAT--AGTTTGACAGAAG---T-TCCCAATTA---AGTAG---TACGGTTGAATTTTCTTTAATCTGT-AAAAATTACTAGCTGGCAACTGCGGTCTTATTAAGTTTAGTTGAAATATCCTT--CGGCGAAACCTAGAAATGGGTACTTCTGCTC-TACGAAGAGGGTAATTGAGAAGTGT----TTTCCGGTATGATCAGGATGGCC-AT----ATATAACCTGGTTCTACTCATCCGTTTGTG----TTGTGTGGTATCCAGCTATA----G----TAGA---CGTTACTG--C----CCGCTTTCTCTTTTGACGCCGAATAATCAAAGGTTCAAATAGGCACAATTGTTTTGGGATCA---GGTTTTTTAAGAACT----ACTCAAAGTAGGAG----AAGCCTTGAATA--CGTT--ATACTAATCC----ATTGTCTTCAAGAACATCTA-------ACGAAGG---GATATCAGGTTT--ACCCCTGAGGCGGGACATCGCTC----TTACAAAATTCAAA---AAGGACCCTTTAATTTGAACGCGG---ACGACCG--TTGTAATTCGAAACTTGTTCCAAGTTC--ACCAT-ACAGTACGAGCTTCCTAGAAAGCTCTCTCTTTACTCTGC---AAGAAAT----A------GTATATAGACCCCTTAAATTAGGAA-----G--AAACGGATACTACG----TGGAATCTCTACTGCCTGTCTC--ACTTACAATTACTTGTG---TCTTGAACCCTTTAATACGAATT-GTATATCTAACATAGCCGAGAACAACTAGAATTG----ATG----CAGGGCATCAGCCT-TGTAAATTAAGAAA
>t13
AGGTGTACAAGTTTTACAGAAG---TTTCTGCATTT---AATAG---GACAGGGGACACCACTTTGATTTAT-AGAAATTACTTTCC----CAGGTGATTAGCTGGACTTCATATGAAATAAGGATACTAGAAGCACTTAATATTTGCTCCTTCTACTC-ACGGAATAGGGTAATTGAGAATGGT----TTAA---TAACATCATTATAGCC-GTGGGGATACAACGTGGTTCTGCTCATACCTTTGTA----TTATGTCATATCCATAATTCCAGAT----TATA---CGATACCG--C----CCCGTTACACGGATGATTCGGATTATAAGCAGGTTAAAAT----ACAAGTCCTTGGGAATCA---GTTTGTATTCAGCCCTTATATGCCCGGTAGGAG----ACATATAGAATA--CGTT--ACACTAATCC----ATGTTCCTCAAGAGGT---TC---CATA----GG---GATATCGCGGAT--ACGCCGAAGGGTAGGCTTCGCTC----GAGGAACATTCATG---CCAGACCGGTAAGTTTGTAACCGG---ACGACCT--TTGTAATAC-ATGTTTTTTCCAAGATA--ACGAC-ACAGTCCAAGGTCCCGAGATAGCGCAGTAGTGACATCAA---TGAAAAT----ATTTGATGCATTAAGAACCAGGCATTTATCAA-----G--AATC----ACTTAC----TGTAATCTTTAATGGATGTCTC--GGTTGCAAATCCGT--CAGAATAAGAT----GCAAGACAAATT-GTTTATTTTCCATAGACGAGTACGTTTCCATTTT----ATG----AAGGGGATATGCCA-AGTAAATCAAGTAC
>t14
AAGTTTTGAAGTCTTACAAAAG---TTGCTTGATTA---GTTAG---TGCTGGTGATACAACTTTTACATTTGAGAAATTACTAACC----CAGGGGGTAATCTAGAATTCATGTGAAAAAATGATATAACAATTTC----GATTTGTTCCTT----TC-CTGGAGCAGAGTAATGTAGAGAGGT----TTAA---AACCATCATTATAGCC-GTAGAGATACAACTTGGTTCTTCTCATTCAGTTGTT----ATTTGTTTTATGCATTCAGCCAGAT----TATA---CGGTACCG--C----CCCTTAACGCGTATGATACTGATTATAAGCAGGTTTAAAT----TCAATTTGTTGCGTATCAGGAGTTTTTATGGTACCCTTATATGCAAGGT----AATGAACATCTTGAAAT--CTTT--ACGCTAATCC----ATCTTCCTCAAGATCT---AC---GATA----GGACGGACATCCCGTGT--ACGCCTTAGGTCATCCATCGCTC----TAAGGACATTCAGA---GCTGAGCAGTAAATATGTAACCGG---ACGACCG--TTCTAATTC-ATGTTTATTCCAAGTTA--ACAAC-ACAGTGCAGGTTCCCGAGACTGCACAGTAGTGACATTAA---TTGAGAT----ATTTGATGTATAAAGAACCATAGACTCATC-----------ATC----ACTTAG----TGTAATCTATAATGTCTGTCTC--CTTCACAAGTCCATGTCATAAAAAGAT----TCAATACTGATT-GTGTATTTTCCAGAGTCGAGCACCATGCCTTATT----ATG----TAGGGTATTAGCCG-CGTAACTCCACACG
>t3
AAGTTTTGAAGTCTTACAGAAG---TTGCTTGATTA---GTTAG---TGCTGCTGATAGAACTTTTAAATTTGAGAAATTACTAACC----CAGGGGGTAGTCTAGATTTCATGTGAAAAAATGATATAACATGTTC----TATTTGTTGCTT----TC-CCAGAGCAGAGTAATGTAGAGAGGT----TTAA---AACCATCATTATAGCC-GTAGAGATACAACTTGGTTCTTCTCATTCAGTTGTT----TTTTGTTCTATGCATTCAGCCAGAT----TATA---CGGTACCG--C----CCCTTAACGCGTATGATACTGATTATAAGCAGGTTTAAAT----TCAATTAGTTGCGTATCAGGAGTTTTTATGGTGCCCTTATATGCTAGGT----GATGAACATCTTGAAAT--CGTT--ACGCTAATCC----ATCTTCCTCAAGATCT---AC---TATA----GGACGGACATCCCGTGT--ACGCCTTAGGTTATCCATCGCTC----TAAAGACATTCAGA---GCTGAGCAGTAAATATGTAACCGG---ACGACCGATTTCTAATTC-ATGTTTATTCCAAGTTA--ACAAC-ACAGTGCAGGTTCCCGAGACGGCACAGTAGTGACATTAA---TTGAGAT----ATTTGATGTATAAAGAACCACAGACTCATC-----------ATC----GCTTCG----TGTAATCTATAATGTCTGTCTC--CTTCGCAAATCCGTGTCAAAAGAAGAT----TCAAAACTGATT-GTGTATTTTCCAGAGTCGAGCACCATGCCTTATT----ATG----TAGGGTATTTGCCG-CGTAACTCCACACT
>t15
AAGTGTCCAAGTATAACAGAAG---TTTCTTGATTG---ACTAG---GACAGGGGATTGGACTTTGTCATCT-ATAAGTAACTTACC----TATGCGATGAGCTCGACATCGGATGAAAAAAAGTTACTAGCTTGACATAATATTGGGTC---CTACTC-ATAGAAAAGGGTAATTGAGAATCGT----TTGT---GAGCATCAAGATGGCC-GTCAAGATACAACCTGGTTCTCCTCATACATTTGTA----ATATGTCTTATCCAGTAATCCAGAT----TATA---CGATACGG--C----CCTATAACACGTATGATTCCGAGTATACGAAGGTAAAAAT----TCAATTACGTTGGTATCA---GTTTGTATCGTGCCTTTATATTCCAAGTAGGAC----ACATTTAGGGGA--CGTT--ATACCAAGCC----ATGTTCATCAAGCGGT---AT---GATA----GG---GTATGCTTGGAT--ACACCTAAGGGTTATCGTCGCTC----TTCTAATATTCAGT---CATGAACTCTAATTGTGTATACGG---ATGACCT--TTGTAATAC-ATGTTTATTCCAAGATG--ACCAC-ACAGCCCATGGTTCCTAGATTGCTCGATGTTGACATTAA---GCGAGAT----ATTTGATGTATTAAGACCCAGACAGTTATAAA-----GAAAAGC----ACTTTG----TGTAATCTTTAATGGGTGAGTC--AATTGCAAATCCCTGTCACAGTACGAC----TGAAAACAAATC-GTTTATATTCCATAGTTGAGGACGTTTCCATGTAATTGATG----CAGGGGATCAGCCA-AGTAAATCAATAAC
