# Supplementary material for: PQ, a new program for phylogeny reconstruction
Source: BMC Bioinformatics. 2018 Oct 12;19:374. doi: 10.1186/s12859-018-2399-4 (PMC6186109; doi:10.1186/s12859-018-2399-4)
Supplement: Supplementary file 4 — Simulated data. The archive Simulated-data.tar.gz contains two folders called Alignments and Trees. Folder Alignments contains 500 simulated 15-sequence nucleotide alignments in fasta format. Folder Trees contains six subfolders, PQ, MP, ML, ME, QP and Reference with trees in Newick format reconstructed from the alignments with five methods and with reference trees used for simulations. Names of the tree files correspond to names of alignment files. (TAR 1860 kb) [file 12859_2018_2399_MOESM4_ESM.tar › Alignments/346.fasta]

>t15
CAGCGACGTAAGGAGGAGCAGCCCACGAGAT-CGGTGGTTAGC-TTGAGGCGGCGACATAAAGTA----ATTTACGGAAGTTACATGGGCATT----CGATTAATTCGAAACTGACGTCCTATGAAATAC--CTTAAACC----ATAATCTTACGTCGTATGCCTCCCTACAGAAGCTTT----TTGATTATCTGAATGAACG-GTTAATCACTAGGTCTGCTTGGATGCGAGAGA---TCAATTGGAAACAGAAGTGCCGTGCAATAGAAATATATCAAGACT---TGTC----GTTTCTTTATGAAACCGATGT----TTTTATCTTATGAAAGGATT---TATAAGGTCATTCGGGAAGGGGCTTCTTTT---ACGGATACCCAGATCGGACATATAGGTTAATGACTGCGGCTCGAACTCTTAGGCGTTTAGGGTTTAGAGGATATTTCGTCTTTTTTGATATGCGAACACGGCATTACGATAAGCTTTGTCGTGGT----AATGGACTAACTT---TTACAGTTTCCCAGTTACGTTTGGACGAAACTA----TTCAAAGTAGTA----ATTAGGATGGTCCGTGGAGATGAT-TAGTGGCGAAT----ACCTCATGTATTGT--TTGCTTTAACCGGCCAGTCAA----AGTGTTAGTGTTCTTTTGCTTGAACGGTTGTTT---AAATAATGGAGTGCTTATTTTTAAAAAGACCTAGGCATAAGAAGGA
>t12
CAACACTAAAAGGAAGAGAGGCCCACGAGATTCGGTGGATAGC-TTGAAGCGGCAACGGTATGCA----TTTCACGGAAGTAGTATGGGCATT----CGGGTAATTCGAAACCGGCTACCTATAACACAC--CTTAAACC----ATAATGTTAAGTCGTATGTCGCACTACAGACGAATG----TGGAATATTCTAATTAATGGGTTAAACACAATGGCTGGTTGCAAACGATAAA---TAAAATGGA--CAGAACTGCTGTGCAGTAGA----CCTCTGAAGG---TGTA----GTTTATTAATGTTTACAATGA----TTGTACGGTATGAAAGGCAA---TAAAAGGTGTTTATGAAAGAGGCTTCACTG---GTGGATTTTCACGGCCGAGATAAAGTTTAATGACTGCAGCCCAAAATCATATACGTTCGCGAGTCACAGGATAGAACGTATAGTTTGT----AGAACACGTCATTACAACAAACTTTGCGTTAGT----AATGTCCAATCT-GTAGTACAGGTTCCGCGACTCCTTTTGACAAAACGA----TTTATACCTTTA----ATCAGG--GGTCCGTAGAGAGGAG-TAGGGGATAATAAGCACCTGATTAATTCT--ATCCTTTAGCCGGCAAATCTACCTGTGTG---GTGTTCTAGGGCGTCAACGGTGTTTATGCAGAACATGGAGTCCTTATTTTTAAGAAA---TAGCCGTTAGTAGGT
>t1
CAACATTGAGAGGAAGAGGTGCCCACGAGATTCAGTTGATATC-TTGAAGCGGCAACGGTATGCA----TTTGACGGAAGTAGCATGGGCATT----CGGGTAATTCGAAACCGGCTTCCTATAACACAC--CTTAAACC----ATAATGTTATGTCGTATGTCCCACTACAGACGAATG----TGCAATATCCTAATTAAAGGGTGAAGCACAGGGGCTGGTGCCAATCGATAAA---TAAAATGGA--CAGAACTGCTGTGCAGAAAA----CCTCTGAAGA---TGTA----GTTTCTTTGTGTATTGGATTA----TTGTATGTTATGAAAGGCAT---TAAAAGGTGTGTCTGAAAGAGGCTTCACTG---GTGGATACTCACGGCAGAAATAAAGTTTAATGACTGCAGCCTAAAATGATATACGTTCGCGAGTCACAGGATAGGACGTATAGTTTGT----GGAACACGTCATTACGACGGAGTATACCATTGT----AATGGCCAATCT-GTAGTACAGGTTCCTCTTTTCCTTTTGACCAAACGA----TTTATACGTTTA----ATCAGG--GGTCCGTAGAGAGGAG-TAGAGGATAATTTGCAACTGATTAATTCT--ATCCTTTAGCCGGCGAATCGACCTGTGTG---GTATTCTAGGGCGTTAACGGTGTTTGCACAAATCATATAACCCTTATTTTTAATAAA---TAGCAATGAGTAGGA
>t13
CAGT----TAAGGACGAA----CCACGAGATTCGGAAGTTAAC-TTGATGCGCCCATATCATGGA----CTTGAAGGAAGC----TGCGCCTT----CGTTTGATTCGTAACTGACGGCCTATTAAATGC--CTTGGACC----ATCAACTTACGTCATATGGCACTCTAAAGGAGAGTA----TGTAGAATCGAAATAAATG-ATGAAATACGGATGCTCGCCGAAGCTGAGATA---TCGTCTTGACAGAGAACTGCGGTACATTAAGAATACAACAATAAC---TTTA----GCTTCTTAATGCGTGTGAAGC----TTATAGTCTATTAAAAGTTCGTATAGGAGGTTTGT------GTGGCTTCCGTT---GCGGATACGCATAGCGTACATTTAGATTAATGTCTGGCGCGATAAATTCTATCCCTTTCGGAGTATTAGGATACG----TCTCTTTGT----GGTACACCACATTACCAAATGTCATGGTATAAC----AATGAACTGATTGGATCTACTCATACCCTATATCTTTTCGACAAAATTA----TTAATGCCGGTA----ATGAGTATTATACGTTGAGAAGAC-TAGGAGGTAAT----AACTCATAGATCCT--GTGCTTTCTCCGGCTAGTCTA----GGTG---ATCTGCTTTAGCTTCAATGATTAGTA---ATAAAATGGATCACTTATTTCTGTAAAA---TTGGTATAATAGGGT
>t2
CACT----GGAGGATGAA----CCACGAGAGTCTGGGGTTAGC-TTCAGGCGTTTAACCCTCGCA----CTTGAAGGAAGG----TGCGCGTT----CGATTAATTTGTAATAGACGCGCTATGAAAATC--CTTACACCCAACATAAACTTAAGTCTTATGGCAATCTATAGATGTATA----TTTATCATCGAAATGTAAA-TTTAAATACATGCACTCATCGGAGTTGACATA---TTGTTTGGAAGTAGAAGTGCCGTCCAATATCAATATTACACTATC---TTTCACCAGAATATAGGTATTGGGTATAA----TTTTAACATATTAAAGGTTC---TATTAGAAAAGT------GAGGCTTCTATT---C-GGATACGCAACACGAACATATAGTTTAATGCCTGCCGCATAAACTGATACGCACTTGAGATTTTGAGGATACC----AATCTTTGA----CGTACACCATATTATTATGCCATTATGATTCAC----AATGGGAGGGATAGGTCTACATATACCATATCGCATTTGGACTAAATCA----TTAATTCACCTA----ATTAGAATCAGACATCGAGAAGAC-CAG--GTTAAT----AAATTATATATCAT--ATCCTTTCGCCGGCTATTCTA----AGTG---GTATGCTGTTGCTTCAAGGCTAATTG---GGAATATGAATTCCTTTTTTCTGCTAAG---TATAATTAAGCTGGT
>t4
CAGA----TCAGGACGATGAGCCCACGAGTCTCTGATGATAACCTTAAGGCGCCGAACATTAGTATGGCATTGACGGAAGT----TGCGCCTT----CGATTGATTCTAAATAGCCTTCCTATGATACAC--CTTACACC----ATGAGCTTAAGTCTTATGTCTTTCGACAGAGGCTTA----TATACGATTTAAATTTCGG-GTTAAATACTTATACTTCAGGGATTCGAAAGA---TTGTATTGACGCAG----GCCGTACACTATAAATATAACCCAATT---TATC----GCATGTATCTGCTAAGTATAA----TTGTAACTTATGAAAGGATA---TATTAGAGTTGT------GAGGCTTCTTTA---AC----TCCCACGCCAGACATATAGATTAATGCCTGTCGCTAAAAATGTTAGACTTTCTCGTCTATTAGGATAAT----TTGCTTTGC----TGTACACAGGTTTACTAACTGTGTGGGGATGAC----AATGAATAAAGTGGCGCTACCATTACCCCAATCCTTTTTGACTAAAATA----TTAACACAAATA----ATTAGTATCGACCATAGAGAGGAC-CAGTGGCGAAT----ATATAATGTATTCT--CTGCTTAATCAGGCCATTCTA----TGTG---TTATTCTTTAGCATCAACGCTAATTC---TCAATATTCAAAGCTTTTTTTTTAAAAT---TTATGATAATCAGGT
>t7
CACA----ACAGGACGAGAAGCCCACGAGATTCTGTTGATAAC-TTGAGGCGCGGATAGTAAGAA----ATAAA---AAGA----TGCGCTTT----CGGTTTATTAAAAAAAGGCATCCTATGAAAAGC--CTTGGACC----ATCATCTTAAGTCATATGACCCACAAAAGACGAATT----TACA---TCTAAATAACCA-ATGAAATA----TTCTATCTAAAGTTGATAAA---TGAGTTGGAGGCAGAAGTGCCGTCCACTATAAATAGAACACAATA---TATC----GCTTGTCGTTAGTAAATAGGT----TTATAACCTATGTAAGGAAC---TAGTAGATATAT------GCGGCTTCTGTG---TG----TGGCACGCCCGATATTTAGGTTAATGTCTGAGGCGTCAAATCGTAAGCGTTCCCGGTTCTGAGGATAAA----TTAGTTTGT----GGCACACGAGGTTAGTATTTCTGCCAGACTAAT----AATGGTCATTATGGTTATACTTGTGCCACAAAACTTTTGGTCTAAAACAGGCATTGAAGATAGTA----ATAAGTATCCCCCATGGAGAGGAC-TAGATGCAAAT----AAGTAATTAATGTT--TTGCTTTATCTGGCAAATCTA----GGTG---TTATACTGATGCCTCAATGCTCATT-----CAGTATCCATGGCCTTTTTTTTGAAAT---TATATTTCAGATGGT
>t8
CACG----TAAGGAAGATGCGCCCACGAGGATCGGCTGATAGC-TTAAGGCGCGAATGCTAAGTA----CTAAAGGGAAGG----TGTGCGTT----CGATTAATTGGCAATGGACTTCCTATAAAAAGC--CTTGGACC----ATGAACTTAAGTCATATGTCTCACGAAAGCTGGGTT----TGCAGCTTCTAAATGTCCG-CTCAAATA----TTCTAGACCTATATGAGAGA---TATTTTTGAAACAGAAGTGCAGTCCACCATAAATATGTCTCAATG---TATC----GTGTATATTTACTGACTAGACTAGTGTCTACCGTATGTAAGGTAG---TATTAGAGCTAT------GAGGCTTCTTTG---GC----TGACAAGCCCGAAATATAGATTAATGCCTGGCGCGTCAAATAATAGCCATTCACGACTCACAGGATAGC----TGAATATGT----GGAACACATTATTAGGATTACTCGACTACTTTA----AATGCTCATTCTGGTATTACTTTTGCCACAATTCTTTTAGTCTAAATCA----TTGAGATCCGTA----ATGAGTATACCTCGTGGAGAAGAC-TAGTTGGTAAT----AATTTATTAATTTT--GTTCTTAATCGGGCTAGTGTA----TGTG---ATCTTCTGAAGCATGAATGCTGATT-----TATTATACAAAGCTTATTTTTAAAAAT---TTGTAGTAATAGGGA
>t9
CACA----TTA---CGATTCGCCCACGAGTTTCTGCTGCTAGC-TTCAGGCGCGGATATTATGTA----ATAGAAGGAAGA----TGCGCCTT----CGTTTGATTCGCAATGGCCTTTCTATAAAAATC--CTTGAACC----ATTAGCTTATGTCATATGTCCCACTAAAGATGAGTG----TCCAGGGTCTAAATAGCCA-CTTAAATA------CTTTGTGTAATCGAAAAA---TTTTTTAGACGAAGAAGTGCCGTACACCATCAATAAAACACTACA---TCTC----GATTCTAAATGCTAGCTAGTT----TTCTATGATATGTAAGGAGT---TATTAGAGCTAT------GTGGATTCTGTG---AG----TGACATGCCTGACATTAAGT--AATGACTGACGCGTCAATTCTTAGTCGTTAGCGAGTCTTAGGATATG----TTCCTTTGT----AGTACACAAAGTTAT---ATCTCGGATCCTTAC----TATGCACTATGTGGATGTACAATTTCCTCAAGACTTTTTGCCAAAATCA----TTTACAAACGTA----ATCAGTATGCCACGTTGAGAAGAC-TAGGAGATAAT----AAGTTATAAATCTT--GTTCTTAATCAGGCAAATAAA----GGTG---ATATGCTTATGCATGAATGCTTTTT-----AACCATCCACGGCTTATTTTTTCAAAT---TGTTGGTAAGAGGGA
>t5
CAGT----ACAGGATGATTTGCCCACGAGTATCCGGAGTTAAC-TTAAGGCGTTAAATTTTGGCA----TTTAATGGAAGT----TGGGCTTTCCGCCGGGTAATTACAAAGGGACTTTCTATAATAGGCTTCTTAAACC----ATAAGTTTAAGTCCTATGTCCCCCTAAAGTAGTATG----TAGAACGTTTGAATATGGC-TTCAAGCA----GTCTTTCTGTAGCAGAGATA---TTGAATGGAATCAGAAGTGCGGTGCACCATCAATACTACAGTATTTCATCTC----GTGTATCTCTGCACTCAAGGA----TTTTATAGTATTTAATGTAC---TAAAAGAACAAT------GAGGCTTTGTTG---TT----GATCATTTCTTAAATTAAGGTTAATGCCTGTCGCTGCA----CTAGGCATTTAAGTCTCGAAGGATACA----GGAGTTTGT----CGGACACGACTTTATGAACTACAATTCGATGTTGGGCCATGCTCTGGGTTGACCTACTGTTCCCTGAGCACCTTTTGACTAAAATA----TTTAAACAAATA----ATTAGTATTACGCTTTGAGATGAC-TAGGTGTAAAT----AAATAATAAATTCT--ATGCTTCACCCGGCCAATAGA----TGTG---TTATGCTGAAGCGTCAAAGCTATTTA---CGACGATTCATAACTTATTTTTTTTAAT---TTAGGATGAGATGGT
>t3
CAGT----GTAGGACGAATAGCCCACGAGTATCTGATGTTAAC-TTAAGGCGTTGAATATTGGCA----ATAAATGGAAGA----TGAGCTTTTTGACGAGTTATTCCAAACAGTCGTTCTATAAAAGGCTTCTTACACC----ATTAGTTTAAGTCATATGTCTCACTAAAGGAGTATG----TATAACCTCTAAATATGAC-GTCAATCA----CTCTCCTTGGAGAAGATATA---TATCATGGATTTAGAACGGCGGTTCACAATCAATATTTCACAATATCATCTT----GTTTCTCGTTTCATTCAAGAA----TTGTAAATTATTTAAAGTGC---TACAAGAACCAT------GAGGCTTTGTTG---GT----TGACATTCCGTACATGAAGGTTAATGCCTGGGGCTGCA----TTACACATTGGAGACTTGAAGGATACT----TGAATTTGT----CGCACACATCTTTAGGATCTGCAATGCATTGTTGGGACATGCTCGATTTTGAAATACTGTTCCCTCAACACCTTTTGACTAAAATA----TTAAAACAAATA----ATTAGTATGACGCTTAGAGATGACGTAGTAGTAAAT----AATTGATAAATTAT--TTCCTTCAGCGGGCGAGTGAA----AGTG---GTATGCTGAAGCGTCAATGATAATTC---GGAATATTCATGACTTATTTTTTTTAAT---TTGCAGTAATCTGGT
>t11
CACG----TAAGGAGGAACCGCCCACGAGTTTCCGGTGATAAC-TTCAAGCGACCAGAGGTCGTA----CTTAATGGAAGA----TGGGCATT----CGTATAATTAGCAAATGCCTGACTATAAAACAC--CTTATACC----ATAAACTTATGTCATATGGCT---CAAAGGAGGCTA----TTCATGTTTGTAATTGTTT-GTCAAATACCTTGTCTTCCCGGAAAGGATAAAATGTCATTTTGATTTAGAAGAGCCGTACATTAGCAATAGCTCAGGAAA---TATA----GTTTATAGGTCTTTAATATAC----GTGTAACGTATGAAACGAGA---TACTAGAAGCAT------GTGGCTTCTCTCTATGTGGATACCCATGCCGG---TATAGTTTAATGCCTGCTGCCGCAACTTTTAAGCTGTAGCGATTTACAGGATACC----CGCCTTTGC----AGGACACTGAATTACTAGATCAATCTCACTTAG----TATGTTCTTACTAGAAATACTTATGCCGTACAACCTTTAGTCAAAAAAA----TTCATAATAATA----ATCAGCATAATACATCGAGACGAG-AAGGGGCTAAT----AACTTATATATATT--TTACTTTGCCGGGCGAATGCA----GGTG---ATATACTAAAGCTTCAAAGATAAGTA---GAAACATAGAGTGCATATTTTTTTAAAG---TTCCTTT--TAAGGT
>t6
CACG----ATAGGAAGATCCGCCCACGAGTTTCTGATGATAAC-TTCAAGCGTCCATCGTTTGTA----CTTAATGGAAGA----TGGGCATT----CGATTAATTATTAAATGACAGTCTATAATACTC--CTTATACC----ATAAACTTATGTCGTATGCCT---CAAAGAAGATTA----TATAGTATTACAATTGTCT-GTCAAAAACTGGACCTCCCTGGATGAGAAATAGCGTATTTTTGATTTAGAACTGCCGTGCAATAGTAATACCACAGGAAA---TTTC----GGTTTTGGTTGAATAGGAAGC----GTGTAACGTATGAAACGAGA---TACTAGAAGTGT------GTGGCTTCTGTC---CGGGATTACCAGCCCGG---TATAGTTTAATGCCTGGTGCCATAACTTGTACGCTTTATCGTATGAGAGGATACG----GTCCTTTGA----AGGACACGTCATTACTATTGGAGATTCATTTAG----TATGGACTTTGTAGCACTACTTTTCCCATACTCCCTTTGGTCAAAAAAA----TTGATATGAATA----ATTAGCATAGTACATTGAGATGAT-AAGCTGCAAAT----AAGTCATTTATGTT--GTTCTTTGGCTGGCGATTCCA----AGTG---ATTTACTAAGGCTTCAAAGCTTAGTA---TTAAGATACAGGGCTTATTTTTCAAAAG---TCCCTCTTATTAGGT
>t14
CAAA----TCAGGAAGATTCGCCCACGAGTCTCTGAGGGTAAC-TTTAAGCGGCGAGGTCTTGTA----CTTTAAGGAAGA----TGTGCGTT----CGATTAATTTTTAAATGACGGACTATAAGATAC--CTTTTACC----ATTAACTTAAGTCATATGCCTCTCTATAGCCGAATA----TTGATAATTATAATATCCA-GTTAAAGACGAACTCTTGCTACAACAGAGATA---TCTGTTAGATTTAGAACTGCCGTGCAATACGAATACCCCAGGAAT---TTTC----GCTTCTAGGTCCATACCATGG----GTTTAACATATTTAAGGTTA---TACTAGATAAGT------GTGGCTTCATTT---CCGGAGTGACAAGTCTG---TATAGTTTAATGCCTGCTGCTGTAATTTGTAGACTTTTCCGACTGATAGGATACG----GGTCTTTGA----TGCACACTAAATTACGATCGGATTTGGGTTAAT----TATGCGCGAAATAGTACTACAATTCCCTTAGATCATTTTGCCCAAATAA----TTGAAACTGATA----ATTAGAATAGCGCATTGAGAGGAT-AAGACGGAAAT----AACTCATAGATTTT--TTACTTTACCAGGCTATTCCA----TGTG---ATATGCTGAGGCGTCAACGGTAAGTC---TGAGTATGCAGTGCATTTTTTTTGAAAG---TAGCACTAATCAGGT
>t10
CAAG----TGAGGATGAGAAGCCCACGAGCGTCAGGTGTTAAC-TTTAGGCGCCCATCAGTTGAA----ATAAACGGAAGG----TGGGCT--------ATTTATTACTAATTGTCAAACTATTACACGC--CTTATACC----ATCAAATTATGTC----GCCATGCTACAGCTGGATTTCCTTCTATCTT---AATCGAAA-ATCAACAATTATGTCTG----CACACGAAAAA---TAACTTAGATAAAGAATTGCCGTGCACTAAAAATATTACTT--GA---TTTA----GAATTTTTGTAAGGAACATTT----ATATATCATATGAAAAGTTT---TAAGAGAAATGT--GTAAGAGGCTTCTTTG---CGGGAAACTCATTCCTGACATTAAGGTTAATGCCTGCAGCAGTAAATTTTAGGCTTTCACGATTCGTAGGATAGATCGTTCCCTATGA----AGAACACTACATTACTAGAACATATTAGTTAAC----TATGTAAATTGTAGTTCTACACATGCCAGGTAGCTTTTTGTCAAAAAGA----TTAAGGTA--TACTCCATGAGCATTCCACATTGAGATGAA-AAGCCGTGAAT----ACTTGATATATTTTTTTTACTTCGGCTGGCGAATCGA----TGTG---GTTTGCTTGTGCGTCAAAGTTACGTC---GGACTATGAATAGCATATTTTTCGTAAT---TCATCCTAATTAGGC
