# Supplementary material for: PQ, a new program for phylogeny reconstruction
Source: BMC Bioinformatics. 2018 Oct 12;19:374. doi: 10.1186/s12859-018-2399-4 (PMC6186109; doi:10.1186/s12859-018-2399-4)
Supplement: Supplementary file 4 — Simulated data. The archive Simulated-data.tar.gz contains two folders called Alignments and Trees. Folder Alignments contains 500 simulated 15-sequence nucleotide alignments in fasta format. Folder Trees contains six subfolders, PQ, MP, ML, ME, QP and Reference with trees in Newick format reconstructed from the alignments with five methods and with reference trees used for simulations. Names of the tree files correspond to names of alignment files. (TAR 1860 kb) [file 12859_2018_2399_MOESM4_ESM.tar › Alignments/285.fasta]

>t14
GCG--A---AAAGGTACAA----AATTTGACCGTTAACAGGACTAAATACTGTTTATTCATACACAATA----TAT---TATCCCGAGTATCTTAGATTCTTAGACTCCGTTAAGTACTAATCTCTGGTGGTTATTGTGT----CCGC----AG--TGCTTGTGTAACGAAATTTAA--CATGCACTGTAGTGGT--GCCGACATTC----ATTTGAATCCTATGGCGACAAAATGC----ACAGTACCCTAATATATACC----TCT----GCTGACATCTAC-T----TTACTTTTTGTATGTGAATTAATAATTTT-AATTGGCAT---G---T--------GATAATCAGCCGC----TATTTTTTATAGTATGTG----CTTGGGAAT---AAACCTTACCTAGCACTCC---TTTTGCGGTATTGGTGTCAGGGCCTCTG--TGA---AGACATCCTTAGGAAGGTAA---TTTCGCATAAAATCGGCAT-TCTCTGCAGCTCGCG-T---TTTTAT-TTGATATGCCGGT-TTCTCACCACGGCCCATAGCTACTACAGGATGTAATTTAGTCTTGCATATA--ATTTAGATTTTGCCTTTTCG-TGGTT----GACAACACAATTGC----ATGTGCTTACCTACC-TCAAAAGGGTCTAAGGG--AGGGAGTTCAATTGAAT
>t13
GCC--C---ATTAATACAA----ATTCTAACACCTAACAGGACTAAATACTATACACTCGCAGACATAA----ACT---TGTCCCTAATATTTTAGATTGTCACACTCCTTTAGGGTCTTATCTCTGGTGAATATTATAG----CCGC----AG--TGCTTGTGAAGCGGAATATAA--AGAGCGGTGAAGTGAAAAACCCATACTC----ATTAGGATCCTACAGCGTCGTAATTC----TATCTTCCCTAATGTATACC----TCT----GTGGATATCTTC-TAGATTTACCATTTGTATTAAAAGTAATATTTTT-AATGGGCGT---G---A--------ATACATGAGCCGG----CTTCTTTGATATTTTTTC----ACTGGGAAT---AGATGGCGCATAGCACTCC---TTATACGGTAGTGGTGTCAGCGCCCCAG--TGA---AGACATCCTTAGGCATGTTG---TTTCGCATAAAACCGCCAT-GATGAGCAGCTAGCA-T---GTTTAT-ATTTTATTCCTGTATACTCTCAACGGCCCAAAGCTACAATTGATTGTAAATTT----TGCGTTTA--ATTTAACTAGCGAGTCTTTC-TGCTT----GA-GACACATTTGCTGAAGTGTTCTTGCCTATG-TCATAGGGAACAAAGGC--AGGGGGTACAGATGTCG
>t4
GCA--T---TCTAGTACAA----AATTTGACCGCTATGAGGGGTAAATACTTTTGAGTCCATGACAGCA----GGT---TTACCCGAATAACTCAGAATATGAAACTCCCTTAAGGTCTGATCTTTCGTGGATA---TGA----CCGC----ATAATGCTTGTGAAACAGAATATTA--ATAGAATTGCAGTGAT--GCCAAAAATC----ATTGGCATCCTGCTGCGGTCGAATTC----TTGATTCTCTAATAGATACC----GCT----GCTGAAATCTGA-G----TTTCTATTTGTATGGAAAT----AGTTTT-AGTAGTACT---G---C--------AGTTATACGCCGT----TGTCTTTAATGTTATCTT----G----GAAT---AAAGTCCCCGTAGCACTCC---TTTAACAGTAGTGGTGTTAGCGCCAAAG--------CGACATCCTTAGGCATGCTC---TATCGCATAAAACCCACAT-CTTATGCAGCTGGCT-G---GTTTAT-GTGGTATCCCGTT-TGCTCACGACGGCCCAAAGC----ATATGATCCAAATTATTATTGCATATA--AGGTAACTCAGGAATGTTCGTTGGTG----GGAAACACATTTGC----CTGTGCATTCCTAGA-TCATACGTAGCGAAGTC--AGGGCGTTCAGTTGGAC
>t11
GCG--T---GAAAGTACAAGACCATTATGACTGGTAAGAGGGTTAAATACTTTTTAGTCGTTGACAGTA----GCT---TTACCCAATTAACTCAGACTATTAAACTCCTTTAAGGTCTGATCTTTCGTGGAAATTTTGA----CCGC----ATAGTGCTTGTGGAACAAAATGTTA--CATGAGCTGTAGTGGA--GCCGATAGGC----ATTTGCATCCTAAAGCGGGCTAATTC----CTCATGCGCTAATTTATACC----GCT----GCGGAAATCTGT-T----TTTCTATTTGTATGCTAAT----ATTTTT-ATTGGGCCT---G---A--------AAATATTAGCCGT----TGTCTTTTATATTTTCTT----C----GAAT---AAAGTTTCCATAGCACTCC---TTTGACAGTAGTGGTCTCAGCGCCCACG--------CGTCATCCTTAGGCATACCC---TGTCGCTTAAAACCGACAT-GTTCAGCAGCTCGCA-G---TTTTAT-GTGTTATCCCTTT-TCCTCCCAAGGGCCCAAAGC----ATAGGATTTAATTTATTGTTGCATATA--AAATAACTCCTGGCTGATCGTTGGTG----GGAAACACAGTTGC----TTGTGCATACCTATA-TCAGACGTAGCTAAGTC--AGGGCGTTCAATTGCAC
>t9
GCG--T---AGGAATACAA----AGTATGACTCCTATGAGGGTTAAATACTCTTGATTCATGTACAAGA----ACT---TTACCCAAGTATTTCAGATTATTAGACTCCATTAAGTTCTTATCTTTGGTGGTTATTTTGGGCCGCCGC----ACAATGCTAGTGAACCTTAATATAA--ATTGTATTGTAGTGGA--GCCGGTAGAA----ATTCACATCCTAAAGCGATGCAATCC----GACTTCCCCTATTAAATACC----ACT----GCAGAAATCTAA-G----TTACTATTTGTATGATAAT----AATTTT-AATAGGCCT---G---G--------GGTTATTCGCCGT----TGTCTTTGATAGTTTCTG----T----GAATGAGAGAGGTACCATAGCACTCC---TTATACAGTATTGGTGTCAGTGCCCATGAC------CGACATCCTTTGGCATGCTC---TTTCGCATAAAACCGGCAT-GTTGAGCAGCTAGCT-C---TTTTAT-GTATTATACCTAT-TCGTCTCTACGGCCGAAAGC----ATAATGTCTAATTTTTTGTAGCATTTA--ACTTAACTCTTGACCGTTCGATGGTG----GAGAACACATTTGC----TTGTCCATACCTAAA-TCATACGTACCTAAGTA--AGGGTGTTCAAATGTAA
>t6
GCT--G---GGACCTACAA----AATCTTACTGTTACCAGGTTTAAATACTATATACTCTTGTGCAACA----GTT---TCACCCGAATAATTCAGACCCTGAGACTCCATTACGCC--CATCTATTGTGCTAATTATGA----CCGC----AT--TGCTGGTGGAACGAAATTTCA--AATGGTATGAAGTGCT--TCCTGTAATA----ATAGCCATCCTTGGGCGTGCTAAGTC----ACTATCCACTATTATATACC----TCT----GATGAAA----G-A----TTTCTCTTTGTATAATATCGATTATTTTT-ATTTGAAAG---G---ACAAG----TAATATATGCCGCAGGTGCTATTTAATCCTTTCTC----ACTGGGAAT---AGAACTAACTTAGCAGTCC---TTGCGCGGTA-TGGTTTAAGAGCCTTTG--TGATCGAGCCATCCTTTGGTAA----TAGTATCGCTTAAAACCGGCAT-GTTCCGCAGCTGGCC-ACAAGTTTAT-TTTTTATACCGAT-TTCTCGCAATGGCCCAAAGCTACAAAGCTATTGAATTTTTTGTAGAATATA--ACTT----GCAG---TATCC-TGATT----GACAACACATTTGC----ATGTTACTTCCTAGA-TCATATGATTCTAAGAGAAAGGGTGTGCAGATGGGG
>t8
GCC--C---TAGGCTACAA----AGTTTTACATCTATCAGGTCTAAATACTTTTAACTCTCATTCATAA----GTA---TCGCCCGAATAATTAAGACACTTAAACTCCTTTAGGAC--CAGCTATTGTGCATATTCTTA----CCGC----AA--CGCTCGTGGAGCTTAATGTTA--AGAGCAATGTAGTGCA--TACTGTATAGCACAATACGAATCCTTTGGCGTCCGAAGAC----TGGTTTCACTATTTGATACC----TCT----GACGAGA----G-G----TTTCGCTTTGTATACTATCGAGTATTTTT-AATAGATGT---GATCGCTAG----TTAGAATGGCCGAGAGTCGTCTTTAATCCTTTCTC----TCTGGGAAT---AAAAGA--CCTAG-AGTCC---TTGCCCTGTA-TGGTTTAAGAGCCGAAG--TGATCGAGTCATCCTTGGGCATAGCCTATTATCGCTTAAAACCGACAT-AGTAGGCAGCTAGCC-ACTGATTTAT-TTGCTATGCCTAT-TCCTCACAATGGCCCAAAGCTACAACACTGTACAACTTTCTTTAGAGTCTACCACTT----GGAG---GTTCC-TAATT----GACCACACA---GC----GTGTCACTACCTAGT-TCAAACGACGCTAAGAGGAAGGGAGTACATGTGAGC
>t1
GCC--A---CGCCTTACAA----ATTTTCAGCGCTACCAGGTTTAAATACTGTTTAGTCTTATACAACA----CTG---TCACCCGATTAGTTTAGACATTCACACTCCGTTAAGTG--AATCTATTGTGCAGATTTTTA----CCGC----AT--GGCTGGTGCAGCGGAATTTTA--TCAGATATGTAGTGCG--TGCATTAAAT----ATATACATCCTTTTGCGGACGAACTC----ATACTCCTCTAGTAGATACC----ACT----GAAGAAA----A-A----TTGCGCTTTGTATAAGAACGACTATTTTT-AATAGACCA---G---ACATGAGTAGTTCACATGCCGTTAGCGCTTTTTGATGCTTTGTC----ACTGGGAAT---AAAACCACCTTAGCAGTCC---TTTAACAGTA-TGGTTTAAGAGCCTAGG--TGATGGTGACATCCTTGGGTAAAGGCTCGTATCGCTTAAAACCAACAT-GT---GCAGCTAGCC-TAAGATTTAT-TTTTTATACCTCT-TTCTCTCAAGGGCCCATAGCTACGATAGATTAAAAATTTCTTTAGAGTCTA--ATTT----ATAG---AGTTC-TGATT----GAGAACACAGTTGC----TTGTGAATACCTATT-TCACATGATACCAAGTT--AGGGAGTACAAATGCAC
>t12
GCC--G---TCATTTACAA----AATATTAGTGCTACGAGGATTAAATACTGTGTAGTCAAATTCATTA----CCA---TTACCCAATTATTTAAGAGCATCA---TCCGTTAAGGT--AAGCTTTTGTGCAGATTTTGT----CCGCGACAAT--TGCTGGTGAAGCTTAATATTA--ATTGGGATGTGGTGCA--TACATTATAA----ATACGTATCCTTGTGCGTTTAAAGAC----GCGCTACGCTAATATATACC----GCT----GACGAAA----G-T----TTGCATTTTGTATGCTATCTAGTAATTTT-ATTCGGCAG---G---ACCCGACTAAGGGAATGGCCGTGAATACTGTTTAACGCTTTGTC----GCTGGGAAT---AGATAATTCTTAGCAGTCC---TTGCACCGTA-TGGTTTGAGAGCCCCTG--TGATC----CATCCTTAGGAAATATCGGTTATCGCGTAAAAACGACAT-TG---GCAGCTCGCC-ATAGATTTATGTTTTTATACCAGT-TACTCGCGAGGGCCCATAGCTACAAAGTTGTTGAATTTGCTTTAGAGTATA--AATT----CAAG---GTTAA-TCGTA----GACTACACAATTGC----TTGTGAATACCTATC-TCATATGATACTAAGAA--AGGGGGTGCATCTGCAC
>t3
GCC--T---GATCATACAA----AATTTTATGGCTATAAGGTCTAAATACTTTTTAATCACGTTCAATA----CGT---TTTCCCTAGTAATTTAGAAGCTGACACTCCGTTAAGAG--CATCTTTTGTGAAAATTGTGC----CCGC----AG--TGCTGGTGAAGCATAATGTTAATACAGCGATGAAGTGGC--ACCGATAATA----ATTTGCATCCTTTGGCGGACCAAGTC----AACATACACTAATGAATACC----TCT----GACGATATCTCA-G----TTACGATTTGTATGAAAACTATTACTTTTCAGTTGTAAACTCG---ACCCG----TGAGATATGCCGA----TTTATTTTATGATATTTA----ACTGGGAAT---AAAGCACTCATAGCAGTCCCGTTTTATCCGTA-TGGTTTTAGTGCCCCGG--TGATTGTGGCATCCTTAGGAACTCGGTCTTTTCGCTTAAAACCGTCAT-CGTTTGCAGCTAGCC-ACAGTTTTAT-TT-TTATGCCATT-TGCTCTCGAAGGCCCATAGCTACGAAGGATTATAAGTTAGTCTTGTTTATA--AATTAGCTTATG---TTTTG-TTTTT----GACAACACACTTGC----ATGTGGCTTCCTAAC-TCAAAAGATACTATGCA--AGGGTGTACAAATGAGC
>t7
GCC--AAAGAATCTTACAA----AGTATAACCATTATCAGGACTAAATACTGTAAATTCTATTTCAACA----CCTTGTTATCCCGATTATTTTAGATTATGAAACTCCGTTAGGTCCTGACCTCTGGTGAATATTTTGA----CCGC----AG--GGCTAGTGTAGCTGAATATGA--CGAGAATTGAAGTGTC--CCCCTAAATC----ATATAAAT----TGGCGGCTTAATTC----GATGTTCACTAATGAATACCGGGGGCT----GATGAGATCTAA-T----TTACGTTTTGTATGAGAACTAGTACTTTT-AATAGAGCG---G---TCATG----TGAGAGTGGCCGA----ACTCTTTTAGAGTGTCTGGATTAGTGGGAAT---AAAATACGCGTAGCACTCC---TTGAACTGTA-TGGTTTAAGCGCCCAAG--TGA---TGTCATCCTTTGGTACGAACATCTTTCGCTTAAAATCGTCAT-TCTA----GCTAGCC-T---TTTTAT-CTTATATGCCATT-TTCTCGCAAGGGCCCATAGCTACAATCAATTTAAAATTTTTGTTGCGTTTA--ACTTACATGGGG---AGTTG-TTTTG----GATAACACAATTGC----TTGTACCTACCTATC-TCATAAGGGGCTATGCC--AGGGAGTTCACATGAGC
>t2
GCCAGAAAAAATCATACAA----AATATTACAATTAAGAGGTCTAAATACTCTAGATTCTGTTACACCA----ACTTATTATCCCAAATATCTAAGATGATTATACTCCTTTATGCTCTGAGCTCTGGTGGTTATTTTGA----CCGC----AG--TGCTGGTGAACCTTAATGTAA--CGAGAAATGTAGTGTC--ACCGATAGTG----ATTGACAT----TGGCGTCGGAAATCAGGATTGATGCACTAATCGATACC----TCT----GATGATATCTGC-T----TTACGATTTGTATGAAAAGCATTAATTTT-AGTTGATCG---G---GCGAG----TAATAATAGCCGA----TTTTTTTAATAATATCTT----GCTGGGAAT---AAAAAAAGCATAGCACTCC---TTCACCTGTA-TGGTTTGAGCGCCAAAG--TGATT----CATCCTTAGGGATGAAAATCTTTCGCGTAAAATCGACAT-TCTT----GCTTGCCTA---GTTTAT-CTAATATTC-----TTCTCCCTAGGGCCTAGAGCTACGAACTCATTTAACTTTGTGTTGCTTATA--ACTTAGGTGTGG---GATTA-TGGTAAACGGACGACACATTTGC----GTGTACGTTCCTAAA-TCATATGGAACTAAGCA--AGGGAGTTCATATGCGC
>t5
GCGCGAAAGAAGCATACAA----ATTATTACTAGTAACAGGCCTAAATACTCTAGACTCCATGACACCAACATACTTGTTGACCCCAATATCTAAGATGATTATACTCCATTAAGGTCTGAGCTCTGGTGGTTATTGTGA----CCGC----AG--TGCTGGTGAAGCTTAATTTAA--CAAGATCTGTAGTGTC--ATCTATAGTG----ATTGACAT----TAGCGGCTGAAGTCCAAATCAATCCACTAATCGATACC----TCTTAGCGTGGATATCTGC-T----TTTCAATTTGTATCAGAAGCAATATTTTT-AGTCGAGCG---G---GCTCG----TTATAGTTGCCGA----TTTTTTTAATAGTTTCTT----ACTGGGAAT---AAACTAC----AGCACTCC---TTCATCTGTA-TGGTTTTAGCGCCTAAG--TGATT----CATCCTTGGGGATCTGCGCGTTTCGCGTAAAATCGACAT-TCTA----GCTGGCCTA---ATTTAT-CTAATATTC-----TACTCGCTAGGGCCCAGAGCTACAAACTCTTTTAATTTTTTGTTGCTTATA--ACTTACATACGG---CATTA-TGATAAAGGGA---CACATTTGC----TTGTACGTACCTAAG-TCAAATGAATCTAAGCC--AGGGAGTTCATATGCAC
>t15
GCC--AGGAATATGTACAA----AATATTACAATTAATAGGTGTAAATACTGTAAAGTCAGATTCAACA----TCTTATTGTCCCAAGTAACTTAGAATCTTATACTCCTTTATGTACTCATCTCTAGTGTTAATTGTAG----CCGC----AG--AGCTGGTGGAGCGAAATATTA--CGAGTAGTGCAGTGGT--TCCGATATTA----ATAAGCAT----TGGCGAACTAAGTC----CTTATTCTCTAATCTATACC----TCT----GAGGATATCTGTAG----TTGCTATTTGTATGATAAATAATAATTTT-AATTGATAG---G---TCTGT----TAAAAGCCGCCGT----TTTTTTTCATAATCTCTA----TCTGGGAAT---AAAATGTCCATAGCACTCC---TTGTCCTGTA-TGGTATGAGGGCCCTAG--TGATAGTGTCATCCTTTGGAAAGCACTCCTGTCGCGTAAAATCGTCATCTCTA----GCTAGCC-T---CTTTAT-ATATTATGCCATT-TGTTCACTAGGGCCTAAAGCTACGATCACTTTGAAATTTGTGTCGGATGTA--AATTAAATCTTG---TGTAC-TGCTG----GATGACACATTTGC----CTGTGGTTACCTACCATCAAATGACTCGAAGCA--AGGGAGTACATATGTAC
>t10
GCC--AAAAATTCATACAA----AATATTACTAGTAACAGGACTAAATACTCTATAGTCACTTTCAATA----CCTAGCTGTCCCAAGTATCTTAGAATATTAGACTCCTTTATGCCCTCATCTGTTGTGAGTATTTTAA----CCGC----AG--GGCTGGTGGAGCTTAATATAA--GGAGGGATGTAGTGGG--ACCGTAAGTA----ATTAGCAT----TGGCGTCCTAAATC----TTTTTTCACTAATAGATACC----TCT----GAGGATATCTAT-T----TTGCAATTTGTATGTGAACTATTACTTTT-AGTCGAACT---G---GCGTT----ATAAAGTGGCCGA----TTTTTTTCATTATGTTTG----ATTGGGAAT---AAAACGCACGTAGCACTCC---TTGTACTGTA-TGGTTTTAGGGCCTGAG--TGATTGGGTCATCCTTTGGAAGGCACACTTTTCGCTTAAAATCGACAT-TCTT----GCTAGCC-T---GTTTAT-CTTTTATCCCATT-TGCTCCCAACGGCCCAGAGCTACAAACTGTTTAAAGTTTGTGTTGCATATA--AATTAAATTACG---TGTTG-TGTTG----GACCACACATTTGC----GTGTGCCTACCTAAC-TCATATGTGACGAAGCA--AGGGAGTTCATATGGAC
