# Supplementary material for: PQ, a new program for phylogeny reconstruction
Source: BMC Bioinformatics. 2018 Oct 12;19:374. doi: 10.1186/s12859-018-2399-4 (PMC6186109; doi:10.1186/s12859-018-2399-4)
Supplement: Supplementary file 4 — Simulated data. The archive Simulated-data.tar.gz contains two folders called Alignments and Trees. Folder Alignments contains 500 simulated 15-sequence nucleotide alignments in fasta format. Folder Trees contains six subfolders, PQ, MP, ML, ME, QP and Reference with trees in Newick format reconstructed from the alignments with five methods and with reference trees used for simulations. Names of the tree files correspond to names of alignment files. (TAR 1860 kb) [file 12859_2018_2399_MOESM4_ESM.tar › Alignments/482.fasta]

>t1
TGCTATGTACTAAGA-ACG-AGCTGCGATGTAT--TTGACATACGAGTTTAAATAATTGCC----CCATACTCAGTGGATAA----CACGTCAAGAATGAATATAT-TTCCATCTGTGACGAACGCAGTCCAT----A--GTAAATACAATA--CC----GTTGTAAGCAGAATGCATGGACGATA----GC----CTGTTAACCGTGCTGGTTC--ATTA----TTAGCACAATC--AATA-CA---ACCATTTACACCACGTACA-TATG---AGTGGCAATCATTC---T--TCAAAGCGCTT---AATGAGATTATGAGGAGTCCAAGA----AGCACAAAGTTGGACTAGC---GGTGACTGGTAACCCGGTTTG--AGGGTATGACAGC---TCCCCTAATTAA-GATT---AGTTATGAGTG----TAG-AGAT---CTTCT----AGAAACGTCAGTTTTGATCAA---CCGCCAACGGATA--TTGCTC---GG----ACGG----CGGTCTTGAATAGCTCATAC---CTGTTA---ATACATGCTAGGCTTCAA----ATACGAGCGAAGGAAGAGGTAGTTTA--CAACTTCAA---GTTTTTCAATGTAGT----TCAACA---AACTCACTTCGATTAAAACG-CATTGTGCTATCCT--GTTATCATACAATGTAAGAACTG-AACGCTTTTGTATCCGGCCCCA----CACTGTAGCTTA--A-CATCAGCA-CG-----AACGCA-------AGGATCTCGATTGAGTCGCCGGC----CTAATTTACCGCC---TTTCTCTTCGAAACTAGTGACTACCCAGAAAC----AAGATGGTGCATG----GAAGAATCAGGTCA---CTCTACGC----TAAAGTGCAGAAATCT---TTAAATTATGATATGGGAACACTAATCAACTGTTATATTCCCGCATTTAATGGTCCTG
>t9
TGGTATCTACTAATA-ACG-TGCGGCGACCTAT--TTGACATACAAGGTTAAAAAATGTCC----CCGGACTTAGTGAATAC----AACGTAAAGAATGAATAGAT-TTCCACCTGTGAAAAACGCGAACCAT----A--GTACAAACATTA--AC----GGTGTCTGCAGACTGCCAGGA----A----GC----CTCTGTAGCGTGTTGCTTCTATTTA----ATAGCATTATG--AAGACCA---TCCGATATCACCGCTTACA-TAAT---TGCGGGGATTATTA---T--TCTAAGCTC-----AATGAGATTTTGAAGAGTGAAGTA----ATCTCTAATTTGCACTAGC---TCTGGATAGTAACCCGTTTTA--AGACCAAACTAGC---TCTTAGAATTAG-CATG---AGTTTTTGATA----TAT-ACAT---CTGCG----AGAATACTCAGATTTTTTGAA---CCGCCACGAGATA--ATACTC---GG----GCAC----TTGTCTTGAATAGTTGATAC---CTGTTG---AGAGATAAGAGGCCTCTACTCCATACGAGCGTCGAATGAGGTAGTTTT--CTCCTTCAA---GTTTGACATCGTAGG----TCATCA---C----AGTTAGATTGATATA-CATATTACTTTACG--GTTATCATCCAACGAAAGGTCTG-AACGATGTTGTAGTCGCCACCA----TCTTTTGGGTTA--A-CAATTGCA-TC-----AACGGA-------AGGAGCGCGATTGATTCGCTGGCCCGCCGGCTCAACCTTCACTTAGTTTTATAAACCTATTGACTAGCTGCTAAC----AACTTAGGGCGTA----GAAGAATCATATGA---CGCTACCT----TAAAATGCTGAATTCA---GTGAATTAC----TGGCTACACAAGTCAACTGTCGTATGTCAACGTTTAGT---TCAG
>t7
TGCTATTTCCTAATA-ACG-TGCAGCGAACTAT--CTGTAATACGGG---AAAGAATTACG----CCATAGTTAGTGAAGCC----GACGTTAAGCATAAATACAT-TTCCAACTGTGTATTACGCCGTACAT----A--ATAAAGACAATATATC----TTTGGAGGCAGAGTGCCAGGA----A----GC----CACTCTATCGTGTTTCTTGTAAGTA----ACTG--AGATC--TAGAGCA---TACGAGATCTCCCCGTACA-TGAT---AGAGGCCAACATTT---T--TCGAAGCTC-----AGTGAGATGTTGATGAAGCAACTA----ATCTCGAATTTGCACTAGC---TAGGTCTGGTAACCCATTTTC--AGGGAATACAAGT---TCAACGGATTAC-CATG---AGTTATGTTTT----TGTAAGAT---CTTCC----AGACATGTCAGCTTTATTATA---CCGCCATTGGATA--ATTCTC---GG----ACAC----CGGTCTTGTATAGTTTATAA---C-GTTA---AGTTATGCAAGGCATCAAATCCATACGACCGACGAATGAGGTAGT------TGTTTCAA---GTTTTCCATCGAAGT----TCAACA---C----AATTAGATTAATAGT-CATGTTACTATGCT--GTTAGCATCAAATGAAAGGTCTT-TACGATATTGTAGATGTCCCCTCGTCGCATGATGATTC--A-CAGTCGCG-TC-----AACGTA-------AGGAACTCGATGGA-TCGCAGGC----CTACTAAACGGACAATGACCTATGCGAACCTAGTAACTATCTGGTAAT----AGTGAAGAATTTC----GAAGGATCAGGTAT---CGCTACGA----TAAAGTGCGGTAATCG---CAGATTTAAAATATGGCCGCACGAGTCACCTGTTATATATCTACATATAAT---ACTG
>t13
TGTTATCTACTAATA-ACG-TGTCGCAACCAAT--CTGACATAAGTGCTCGAAAAATGACT----CCAGACTTAGTTGACAA----TACGTGATGTACCAATAGAT-TTCCATCTGTGACTAACGCAGACCAT----A--GCACACACATTA--GC----GTTGTTAACAGAATGAATGGA----A----GCAACCCATTTAAGCGTGATTTTTTTATTTA----AAAGCTTAATA--AAAA-CA---TCCTTTAGCACCACGTACACTTCT---TAGGGGGATTATTT---T--TCTAAGCGC--CCGAC----AGAATGACGAATGGAGAA----AGATCGAAATGGCACTAGC---AATGGCTTGTAACCCGTTTTA--AGTCAAT---AGT---ACAGGAATTTTA-CATG---AGTTCTATCTA----TGA-AAAT---CTCCG----AGAACAGTCAGATTATGTTTA---CTGCCTATGGATG--GTCCTATATGGAGGTACAA----ATGTCTGGAATAGCTCATAT---CTGTTA---GCAGATTATAGGCGGCTTCTCCATACGACCGTTGAACGAGGTAGTTTT--CACGTTAAA---TTTTAGCATTGTAGG----TCGACA---C----ATTTAGATTTAAATT-CATCAATCTTTACA--GTTATCATGCAAAGTAAGTGCTTTTACGTTTTTGTATCGGACGCCC----AGATATAGTTTT--A-CAGTAGCG-AG-----AACGTAG----ACAGGACCACGATCGATACGCTGGC----CTAATACACCATCATTACCCTTTGTGAAGGTGTTTACTATCAATAAAG----AAGGCTGGTCGTT----GAAGGATCACATCT---CCCTACAC----TAAATGGCTGGGTACC---TTCATTTAAAATATGGGCCCACGAATCAACTGTAGGTTA----CGATTAAT---TCAG
>t11
TGTCATTTACTAAAA-ACG-CGGCGC----CAT--ATGCCATACAAGGTGCAATAATTACT----CCTTAGTCAGTTCATTG----TACGTAATGAATGAATACATCCTCAAACTGTGGGGGGCGCCGTACAT----A--TTAGATACCATG--AC----GTTG----CAGAATGCCTGGA----A----GCATAACGCTTAAG--TCATATTTTTAAATA----CGGGCTACATG--AAAA-CAAA---CAAAGACTCCGCCAACA-ATAT---TTGGGTCATTATTTTGGT--TCTAAGCTC-----AATGAGAGAGTGAGGACAAAAATA----ATGCCTAACTCGAACTAGC---CGAGTCTTGTAACCCTTTTTA--AGAGTAG---AGCCA-AAGATGATTTTG-CATA---AGTTCTAATTA----TAA-AAATGATC--CA-------ACATTCAGCTTCAGTCGA---CGTCGGAGTGATA--ATACTC---GG----CCAT----CAGTCTTGGATAGTTCATCT---CTGTTG---AC----TGAGGGCCTCTGATCCATACGATCGGCGCAAGACGTAGTTTTGCCGGCTTAAA---TTTGATCAGTGTAGG----TCCCCACAGT----AATTAGATTAAGAAT-CATGTGCCTTTACC--GTTAACATACAATGGAAGATAAA-TACGCTTTTGC----GCTACAT----AATTTTAGATTG--G-CATGAGCG-CT-ATTGAACGTAT----ACAGGACCGCGATTGAGCCGATGGC----CGTGTACACAACCATTGT----TGACAAAGTAAGCACTAAAATTTGAA----ACA---GATTATT----GAAGTATCATGTCTTGTCGCTACAC----TAAAGAGCCGTAACCA---GGAAATTTGCATATG----CAC----CACCTGTACTCTG----CTCATAGC---ATGG
>t8
TGTGATGTACTAAAA-ACG-GGTCGC----CAT--ATGTCA---GAGTTAAAATAATGACC----CCTAACTCAGTTAACTG----GACGTTATGTAGTAATACATGATCAATCTGTGAATCTCGCAAGCCAT----A--TTACATACTATA--AC----TTTG----CAGAATGCAAGGA----A----GCAAAACCTTGAAA--TGATGTTTTTAGATA----GTGGCCATATT--AACA-CACT---CAAGAGCTCCTCCTACA-ATAG---GAAGGAGATCATTG---T--TCAAAGCGC-----ACTGAGAGAGTGATGATCTGAAAA----ATGTCAAACTCGGACTAGCGAGCCTGTCTTGTAACCCGTTTTT--AGCAGAA---AGC---TATGCTAGTTAA-CATA---AGTTATAGGTT----TAT-AAATTATCTTCG-------TGATTCAGATCAATTAAA---CGGCGAATGGATT--ATTCTC---GG----CCGT----AAGTCTAGCATAGTTCATTT---CTGTTA---AG----TTTGGGCCTCAATTCCATACGATCGACGCAAGACGTAGTTTGTCCGATTTTAG---TTTTACCATCGTAGG----TCCCCA---T----AATTTGATTAAGAGT-CATGGGTCTGTACA--GTTATCATAAAATGGAAGGAAGA-GACGCTTTTGC----GGTGCGT----GTATTTGGATTT--A-CATGGGCC-AA-ATATAACGGAA----ACAGGAACGCGATTGACCCGGAGGC----CAAGTCCACCAACAATAG----TAGCAAGATAAGAACTAGAATCAGAG----ACT---GGAGATT----GAAGAATCATATTA---CTCTACAT----TAAATAGCAGGTAGCG---ATTAATTTCAATATG----CAC----CACCTGTATTTTT----CACATATT---ATGG
>t12
TGACATTTTCTAACACACG-TGAGGC----TAT--GTGAGATATGCGTTGTAACAATTCCA----CCGGATGAAGTTGAAAT----TACG----GGAAGAATACATACTCTAACTGTGATTTACGCAATCCAT----A--GTATACACACTT--AC----AGTG----CAGATTGGTAGGA----A----GCAGACCCATAGATCGTCTTTTTTTTAAGTA----ATTGCACAATG--GACA-CATCCTCCAAAATCGCCGCTTACA-TTTGATGTGGGGCGATCATTC---TTATCTAAGCGC-----AATGAGATAATGAAGAAATTAGCAAGTAATGACTAAATGGGACTAGC---CTCGAGTGGTGACCCATTTTC--AGGACAA---AGA---GGCTAGTCTTTA-TATT------TTTTCATA----TTA-ATATAACCTGCG----AGAAATATCAGTTGGGTTACA---CATCGTATAGATGCCTTGCTT---GG----TCAAGGGCAAGTCTTG-ATAGATCATAACAGCTGTTT---AT----AAAGGGCCACCACTCCATACGATCGGCGCAGGATGTAGTTTCCCCGACTTTAA---TTTCTACAGAGGAGT----TCAGC----------CTT----TTAAAAG-CATTGATCTATTCC--GTTACCATATAACGCAAGGGCTT-AACGTTTTTGA----GCCCCCG----GTCTGTAGATTT--G-CACAAGCT-CACTCGGAACGTAC----ACAGGATCGCGATAGATTCGATGGC----CATTTTTACGTTCATTAT----TCAGAACTTATAAACTAAGGGGTAAT----AAC---GTTGGTA----GAAGAATCAAATAA---CGCAACTA----TAATAAGCCGGCTACG---GACAATTTGAATATG----CAC----CACCTGTAATTTA----CCCATAGA---ATTG
>t15
TGACATGTTCTAACAAACG-GGACGC----GAT------CATATGAGATATAAGAATCACG----CCTAACTAAGTCAAATGGTCTTACG----GGATTAATAAATGTTCGACCTGTGCATATCGCGCGCCATCGTTA--TCATAGACCGTA--AC----GTTG----CAGATTGGTTGGA----ATTCGGCAAGCCTATAAAATGTATTACTT----ATA----ATCGCGTAATG--CATA-CACCCTTCGTCCACCCCTCTGACA-GAGG---CCTGGAAATTATTC---T--TCTAAGCAC-----AATGAGAAGTTGACGAGTATACCAACCGAAGACAAATTAGCACTAGC---CCGGGGTTGATACCCAATTTG--AGAAAAT---AGA--ACTGGTGGATTAT-AATGACCAGTTATATTTGGTGGTTC--AATCACCTCCG----AGAAAGTTCAGATTGG----A---CGACAGTTAGATT--TTACTT----------CACAAAATGGTCTGG-ATAGGTGATTC---CTGTTG---AG----ATAGGGCCGCTTTTCCATACGATCGTAGAATGATG--GCTTATCCACCTTGAA---CTTTACCATGGAA--------TCC----------TTT----TTAAAGA-CATGAGGCTCTACA--GTTACCATACAAGGGAAGCTATA-TACGATTTTGG----GCCACTT----TAGTAACGTTTA--CTCATTTGCTGTC-CCATAACGTCGGACGACAGGATCACGATAGAACCGTAGGC----CCT---CACCAGCA--------TACAAATCTTTAAACTAATTTAAAAA----TAA---GCATTTAAGGAGAAGTATCAATAGT---CACGACTTTGATTAATAGGCGGTCTACC---TTGAGTTTCAATATG----CAC----CATCTGTAGAGTT----CATTTAAT---AACG
>t10
TGACATGTACTAACACACG-CGACGC----GAT------GATATGAGGTATAATAATCACA----CCTGAATGAGTCGATTACACTGACG----GAAGAAATAGATGATCAACCTGTGCAGATCGCGCACCATCGGGA--GCAAACACATTT--GC----AATG----CAGACTGTTTGGA----AGGCAGCAATCCTGTAAATAGTAGTAATT----ATA----GGCGCTATATT--CATA-CAACCTCCGTTGACACCTCGGACA-GGTT---TGAGGCGATTATTC---T--TCCAAGCGC-----ATTGAGAATGTGAAGATTTTATGAAACAAAAACGAAATAGTACTAGC---GCCGGGTTGAAACCCGATTTG--AGACAAT---AGA--AAAGAAGGTTTTT-AATTGCCAGTTATAGGTTGTAGTAT--AATGACCTTCA----AGATAGTTCAGTTAAG----A---CGACTAAAAGATT--GTACTT---GG----TCAGAAAATCGTCTGG-ATAGTTGATAG---CTGTTG---AG----AGAAGGCCACAAGTCGATACGAGCGTTGAATGATG--GCTTACCCA----TAA---CTTTACCATAGGAGCATCGTCATC----------ATT----TTAAAGA-CATAAGCCTCTACA--GTTACCATACAACGGAAGCTATA-GACGGTTTTGG----GCTACTT----TGCTAAAGTTTA--CTCATTTGCTGTC-CAGCAACGTAAAACGACAGGATCACGATAGAACCGATGGC----CCT---CACCAACA--------TACGAATCTTTGTACTATTGTTGAAC----TAC---GCGGTTT----GAAGTATCAATATA---CACGACTTCGTCTAATACGCAGACGACC---ATGAGTTTCCATATG----CAC----CATCTGTATACTT----CCTCTAAA---AACG
>t6
TGTCATATACTAACAGACG-CGAAGC----CAT------GATACCGGATGAAAGAATTACGTTGGCCTGACAAAGTTCAAGAAGCCCACG----GAAAAAATACATCCTCGACCTGTGGAGTTCGCTCATCATTATCA--TCA--TACTATA--TC----AATG----CAGAATGTATGGA----AGATGGCAACCCGCTTAAAGGTAATACTT----GTA----GTCGCTAAATT--TATA-CACCCTCCTTAATCTCCTCGAACA-AGCA---AGTGGCGATAATTG---T--TCCAAGCCC-----AGTGAGAGAGTGAGGAGAGTAGAAACCAAAATCCAATTGGAACTAGC---CTCGCGTTGTAACCCGGTTTG--AGAGTAG---AGG---ATTATAAGTTTT-TATTTCGGGTTATAATTTGCCATCC--AATAAGCTTCA----AGAATAGTCAGATTAC----A---CTACCTTAAGATT--GTGCTT---GG----ACGCGTTGTAGTCTGG-ATAGTTAATTA---CTGTTT---AG----TAATGGCTTCAAGTCCATACGATCGCAGGATGATG--GCTTATCCGTGTTAAA---CTTTTACATAGAAGA----TCTGC----------CTT----TGAAATTACATTAAACTATTCT--GTTACCATATAATGCAAGCTTTA-TA----TTTGA----GCAGCAT----CTATAGGGATTA--CTCAATTGCAGTC-AGCTAACGCCTTCCAAGA----CGCGATAGACCCGTGGGC----CCT---CACGGTCA--------TACCAATATTATTACTATCAGATGAA----TTA---GCGATTA----GAAGTATCACAGAA---CCCAACGTTTTCTAATACGCCGACACCC---GCGAGTTTGAATATG----CAC----CACCTGTATTATT----CCAATATG---AACG
>t2
TGTCATCTACTAACAGACGACGGAGC----CAT------TAT---CGTTTAAAGAATTGCTTGCGCCAGAAAAAGTTGAATTGGTAAACG----GAACGAATAGATG----ACCTGTGCGTTTCGCTTAGCATCACTA--GCA--TACGATC--TCCATCTGTG----CAGAATGTTCGGA----AAATCGCACGTCTCTCAAGGGTTGTGCTT----ATA----AACGCTAGATA--AAAA-CATCCTTCATAATCACCGCGCACA-TGCG---CTTGGCTAATATTG---T--TCCAAGCCC-----AGTGAGATTTTGAGGACAGCACTAACCGAATTCCAATTTGAACTAGC---CCCGCGTAGTAACCCGGTTTT--AGTTGAT---AGG---TATAAAAGTTAT-TATTTCGAGTTATAGATTGTCGTGC--TATAAACTCCG----AGATGCTTCAGATTAC----A---CAACCTAAAGATG--GTTTTT---GG----CCAAGGTACTGTCTAG-ATAGATTATTT---CTGTTTATTGT----AAGAGGCATCAGCTCCATACGATCGTCGGACGAAG--GCTTTTCCGTATTTAC---CTTGGGCAGG--AGG----TCAGC----------CTT----TAAAACGGCATTATACTATGCT--GTTACCATGAAATGCAAGATATC-GA----GTTGA----GCATCAT----GTATATCGATTA--ATCAATCGCAGCT-AATTAACGCGGTCTTAGA----CTCGATGGAGTCGCAGGC----CTG---CACGAGCA--------TCCTAATTTGAATACTATCACAGTAA----TTG---GCAAATA----GAAGAATCATAAAT---CCCAACGAACTTTAATACGCAGCCACCA---CTCAGTTTAAATATG----CAC----CATCTGTACTATT----CTATTAAT---ACAG
>t4
TGTCATATTCTAATAGACG-TGACGC----CATCTGTGAGATATGAGATACAAAAATCACT----CCGAACGTAGTATAGAT----AACG----GGAACAATATATAGTCGAGCTGTGCACCGCGCCAAACAT----ATTATAAAGACACTG--GC----GTTG----CAGAATGGGTGGA----A----GCAAGACGCTCAATTGTCTTTTTTGTACGTACTAAGTGGCAGTATG--AAAA-CATACTCCTAAAACACCTCGAACA-TTTA---GAT--ACACGATTC---T--TCTAAGCTC-----AATGAGAACTTGAAGAAGCTATCATACGAGCGCTAATTAGGACTAGC---TTCGAGTAGGGACCCGTTTTTGAAGCCTAT---AGG---TACAATGTTTAA-TATCTTGCGTTTTTACTG----TGA--CATTAGCTTCCCCGGAGATAACTCAGTTAGC----ACGGCAACCAATGGATC--CTCCTG---GG----CCAATAGGGGGTCTAG-ATAGATTATCT---CTGTTC---CA----GAAGGGCCCCTGTTCCATACGAGCGGAGAAAGAAGTAGGTTGCTCTTCTTGAA---CTTCTCCATCGGAGT----TCGAC----------CTT----TTAGATT-CATTGTACTTTTCA--GTTACCATTAAATGTAAGGTAGA-CACGATATTGT----GACACAC----ATATAATGATTT--ATCAATTGCCGGT-ATAGAACGTAACGAAACAGGATCGCGATAGAACCGTAGGC----CAAATGAACCCTC---AG----TAATAAGCTAACGACTAAATAATGATAAGTGAA---GGGGGTA----GAAGTATCATGATA---CTCAACTT----TAATAAGCTGGTGACCTCGTAAAGTTTAAATATG----CAC----CACCTGTACATTA----CTCTTAGA---ATAG
>t5
TGTCATATTCTAAGAAACG-TGACGC----CATGCGTGATATATTAGCTCTAATAATTCCA----CCCGACATAGTGTAGTT----AACG----GGAGCAATATATAGTCAAACTGTGGAGTGCGCCCGACAT----ATCCGAAAGACGCTA--TC----GGTG----CAGAATGTGTGGA----A----GCATGACCGTGAAGTGTCGTTTTTATACGTACCACGGGGCAGTATTGAAAAA-CAAACCTCCAATACACCCCACACA-TAT-----AT--GCATGATTC---T--TCCAAGCTC-----AATGAGAAAATGAAGAAAATATCATGCGAGGACTAATTGGCACTAGC---CACGCCTAGGTACCCGTTTTTGAAGACTAG---AGT---TTCTTTTTTTGA-TAGATCGAGTTTTTT-------TGA--CATAATCTTCCAGGGAGAGTACTCAGTTGGT----ACTGCAACGTTTGGATC--CTAATG---GG----ACAATAGGGTGTCTTG-ATAGTTTATAC---CTGTTA---CA----GCGGGGCACCAGTTCGATACGATCGTGGAATGAAGTAGATTCCTCTCGTTGATGGTTTT--CCAAGGGAGT----TCCAC----------CTT----TTAGATT-CATTGCACTATTCTGCGTTAACATTAAACGTAAGGTAAG-GACGGTATTGG----GGCGCAC----AACTTTTGATTT--ATCACTTGCCGTA-ATGAAACGTGCGAAAACAGGATCTCGATAGATCCGCAGGC----CAATTAGACGCTC---AG----TAGAAACCTGAATACTAGACATTTATGATTGAA---GGGGGTA----GAAGTATCATAAGT---CACAACCT----TAATCAGCTGATGTCTTGGTTTATTTCGTATATG----CAC----CAGCTGTGCAGTC----CTATTAAA---ATCG
>t3
TGGCATATTCTAAAAGACG-TGGCGC----CATCCTTGAGATATTAGATATAAAAATCGCT----CCATAAGTAGTGGAGTT----CACG----GCAATAATATATGA--CAGCTGTGCAGCGCGCGATGCAT----A--AGAAATACGATA--GC----CGTG----CAGAATGTGTGGA----A----GCACCTCGCTAAAATGTCTTTATTATACATA----CCGGCATGATA--GATA-CATGCATCTGGCACACCACAAACA-GTTT---GAA--ACACTATTC---T--TCGAAGCCC-----AATGAGAGCTTGAGGATGCAATCACATTAGAGCTAATTCGGACTAGC---TAGGAGTAGGCACCCCTTTTT--AGCCCAT---AGT---CATGATGTTTATGTAGTCTGCGTTGTCACTA----TCA--AATGAACTACCATTTAGAAGGCTCAGTTAGC----ACTACCTCGTGTGGATT--CTCCTA---GG----CCGTCCATCGGTCTAG-ATAGATAATTT---CTGTTG---CT----ATAAGGCCTCAAGTCCATACGAACGATGAAGGAAGTAGCTTGATCTGCTTCAG---CTTCACCATAGGAGG----TCAA------------------TCACAGT-CATGACTCTATACG--GTTACCATTCAATGTAAGGATGA-GACGATATTGC----GGCGCTA----CTTTGTTGATTG--AACATTTGCCGTT-AGGAAACGTACGGTGACAGGATCACGATAGACACGACGGC----CATGTTAACCTTCAGTGC----TATTAACCTAACTACTACATAATTAAAAGTAAA---GGTTATG----GAAGTATCAAGATG---CTTAACCA----TAAGAAGCCGGACTCGCTAGGAAGTTATAATATG----CAC----CAACTGTTCCTTG----CTCTTAGA---GTAG
>t14
TGGCATCTTCTAATACACG-TGGTGC----CA------CCATATGAGTTATAATAATTGCA----CCATATTTAGTTTATT------ACGTTAAGTATGAATACATGATCGATCTGTGACTTTCGCTATGCAT----A--TTAAAGACAATT--TC----GATG----CAGATTGGTAGGA----A----GCACCCCGTTTCATCGTCTTATTTTTAATTA----CGAGCTATATA--AACA-CAAACTCCAGCAACACCGCAAACA-ATAT---GTAGGAAATGATTG---T--TCTAAGCAC-----AGTGAGAAAATGAGGACTGAAACA----AGGGCTAATTGGCACTAGC---CAAGCTTGGATACCCGGTTTT--AGTGCAA---AGC---CTGAAGTGTTTA-CATG---AGTTCTTTTTG----TGT-ATATCAACTTCT----AGATATCTCAGTTGTGTTGAA---CGACTAAGAGATT--GTACTT---GG----GCAGATGTGAGTCTTG-ATAGGTCATAC---CTGTTA---AT----AAACGGCATCATATCCATACGAACGTAGTACGAGGTAGTTTACTCGGCTTTAG---TTTAACCATCGGAGC----TCTCC----------TTTGGATTTAAAAT-CATGCTGCTATTCG--GTTACCATTGAACGCAAGTACTA-TACGGTTTTGG----GACGCGC----CGATAAAGATTGTTA-CAAAAGCG-AA-TAGGAACGTGG----ACAGGACCACGATAGATGCGTGGGC----CCTATGCACCATCATTAA----TGTTAATTTCTTCACTAGAATCGTAC----GCT---GGGTCTC----GAAGTATCACTCAA---CGCTACTT----TAAAGAGCAGATGGCG---TAGAATTTGAATATG----CAC----CACCTGTTAGATA----CCCGTAGA---ATAG
