# Supplementary material for: PQ, a new program for phylogeny reconstruction
Source: BMC Bioinformatics. 2018 Oct 12;19:374. doi: 10.1186/s12859-018-2399-4 (PMC6186109; doi:10.1186/s12859-018-2399-4)
Supplement: Supplementary file 4 — Simulated data. The archive Simulated-data.tar.gz contains two folders called Alignments and Trees. Folder Alignments contains 500 simulated 15-sequence nucleotide alignments in fasta format. Folder Trees contains six subfolders, PQ, MP, ML, ME, QP and Reference with trees in Newick format reconstructed from the alignments with five methods and with reference trees used for simulations. Names of the tree files correspond to names of alignment files. (TAR 1860 kb) [file 12859_2018_2399_MOESM4_ESM.tar › Alignments/87.fasta]

>t15
ATCAACCTCTTATTAGAGTCGATTCAGAAGTTTTCTTACTCGTTGAGCGTACTATG----T---TGTCGCCTTTCA---AACTAGACGGGT---CT--ATGGTCCCGGCAGCGA--AAGCTGTTAACTAGATCG---CGAATGAATG--TAACC----GGCATGTATAACCGTTATAGGGAGAATATTTCGCTCATATCACTAAGTGCAA--GCACCTTTAACTACGACAGAGAGCGTTGTGGGAGCTGGCCA---GTACACGGAA--TGGGTTAACG---GTTGCTCTAATACGCAATGATATAGTTCGATTCATTATGAAATCCACGGAAAGCTGCCTC--GTATATGG----GACAAAGTGATGAATGTTC---AAACCTTCTCTACTTATTTTCTA-AGTAAGCGAAAGAATTAGAGAGAATT---AGCTT
>t14
TCCAACTTCTTAGACGTACTGATTCTGCATTTTGTTTCCACTTGGAAGGTTCGATG----T---TGTACCCATTCA---AACTCGGGAGGT---AT--ATGGTCCGGTCTTCGG--AAGCTATTTACTAGACCA---CGAATGATTG--TAACT----GCCATGTATCTTT---AT----TGTATCTTCCGTTCATATAAGTACGTGCAA--GCAACTTTATCTTCGAGAGGCACAGTATGGTAATCTGTCCAATGTTACGATCAA--TTGCTTGTTGGTGGTGTGACTTATTTGCAGCGATCGCATGCGAAGAATTGGGAGATCTTCATAGAGCTGCCCC--GGAGATGT----GACAAAGATATAAAGTTTA---AAACCTTCTCTAATAAAGTTCAACGGTAAGCGAAAAAAGAATATAGTTTT---TGCTT
>t8
ATCAAGTTCTTATATGCACTGATTCTGCAGTTTATTTCCTCTTGGAACGTTCTATG----C---TGTACCCCTTCA---AACTCGGTCGGG---TT--ATGGTCCGGGCTGCGT--AAGCTATTTACTAGACCA---CGAATGATTG--TAACG----GCCATGTATACAT---ATACATGGTATTTTTCGTTCATATAACTACGTGGAA--GCAGCTTAATCTTGGAGAGGCAGAGTAGGGTAATCTGTCCAAAGTTACGCGTGA--TTGCGTGATGGTGGTCCTACTAATTTGCAGTGATCCCATACGAATGATTGCGAGATCCGAATAAAGATGCCAC--GCAGATGG----AACAAAGGTATAAAGATTA---AAACCTTCTCTACTAATGTTGAACGGTACACGAAAAAAAAACAAAGCTTT---TGCTT
>t4
ACCAACTTCTGATGAGGTTCGTTTCTGTATTTTTTTTACGCGTAGAAAGTTCGGTG----T---TGTACCCATTCA---AACTATAAAGGT---AT--ATGGGCCTGACTACTC--AAGCTATTTACTAGACCATGTCAAATGAGTG--TAACT----GCCATGTATCTTA---AGAAATTTTATCGTGCGAACATATAATTAGGAGCAA--GTAACTTTACCTTCGACAGTCACAGTCGTGTGAACTGACCAAGGTAACT-CCGA--TGGCGTGTGGGTGCTCACGCTGATTGGCAAGGTTAGCGTCCGAAGAATTCCTATAGGTACACAAAGATGCCAC--GAAAATGT----TGCAAAGGGATTAAAATTA---ACACCTCCTCTACTTAATTTCAACAGAAAACGAAAGAATAATAAAGTATA---TGCTT
>t6
TGCAA---CTTATTTGAAGAGATTCTGCAATTTAACTCCACCTTGATCGAACGAGG----C---AGTAACCCTTTA---GACTACAGTGGA---CT--ATGGACTCGGCTACTA--AAGCTGTTTACTAGAGCA---CTCATTATTA--TAACC----GCCATGTATTGAAGTAAAAGCAAGAAACATGCGAGAATATGACTACGGGGAA--GCAACTTAATCTGCGAGAG--AACGTAACGTGAGCTGCCCAAAGGCACTTT--A--TAGAATAGTGGTGTTTTCACTTATTTGAACAGATCGCCTACGCTCGATTACAAAATCACAAGAAAGATGCCTCTAGTAAATGT----TATAAAGTTTTCAACATTA---ATACCTACTCTAATACATTTTGA-CGTAGACGAAATATTTTCCTAGTATT---AGCTT
>t10
ACCAG---CTGAATCGCGAAGCTTCTGCAATCTACATCCGCCTAGACCGTACTAGG----C---CGTACCCATCGAGATGACTTCGTGGGT---ATTGGTGGCCTAGGCCTCAT--AAGCTA---ACTAGAACT---CGAAAAATTA--TAACA----GACATTTATCAACGTTAGATCTAGTAACTTTCGTTATTATCACTACGGGTAA--GA----TTA--TACGAAAG--AATGTAAAGAAAGCTGACCAAACACACCCA--A--TGGACT----GTGATGTCCCTCATGAGAATCGGTTCGTTACGATTCATTATTACAAAGAGACATAGATCCCGCTAGAAAATGAAACGTTTAAAGTTGTTAATAATA---A----TTCTCTAGTGAAATTTTG-GGCATTCGAAATATTACATGAGTCTC---TGCTT
>t3
ATCAT---CTGAATCGGGAAGTGTCAGCAGTATTCTTCCTCCTGGAACGTACCTCG----C---GGTACCCATCAACACGACTACGAAGGGGTGGTTGTTGGACATGACCACAT--AAGCTG---ACTAGATAA---CCGATTATTA--TAACA----GCCATTTATCTATGTAAAAACAATAAAATTGCGTCGTTATCACTATGGGTAA--GA----TCA--TAGGAAAG--AATGTATAGAAAACTGGCCAAACACACGCA--A--TGGAAT----GTGGTGGGCCTAATTCGTAGAGGTACAATACGATACATTATTACAATTGAGGTTAGATCCCTCTAGGAAATGTTGCATGAAAAGGTATAGAGAATT---A----TTCTCTAATCGAATTTTA-GGGAATCGAAAAATTAATTTAGTCTC---TGCTT
>t1
ATCAT---CTGAATCGGGAAGCGTCAGCAGTTTTCTTCCTCCTGGACCGTACCTCG----C---GGTACCCATCAACACGACTACGGAGGGGTGGTTGTTGGACATGTCCACAT--AAGCTG---ACTAGATAA---CCGATTATTA--TAACA----GCCATTTATCTATGTTAAAACAAGAAACTTGCGTCGTTATCACTAAGGGTAA--GA----TCA--TAGGAAAG--AATGTATAGAAAACTGGCCAAACACACGCA--A--TGGACT----GTGGTGGCCCTAATTCGTAGAGGTACAATACGATACATTATTACAATTGAGCTTAGATCCCTCTAGGAAATGTTGCATAAAAAGGTATTGAGAATT---A----TTCTCTAATCGAATTTTA-GGAAATCGAAAAATATAATTAGTCTC---TGCTT
>t9
ATCAC---CTTACCTGTAATGCATCGGCAATTTCAATGCGCCGCGACCGGTCCACG----A---TGTAGCCTTGTACATCACTTCGATGGA---TTAGATGGGCAGGGCCACAC--AAGCTA---ACTAGACGT---CCCAGAAATA--TAACA----GCCATATATCGAGGTAAAAAGTAATATCTTTCGATTTTATCACTACGTGTAA--GA----TAA--TACGAAAG--AA---AGAGAAAACTGACCAATATCACGCG--A--TAGTATTGAGGTGGTGTTCCGCATTCGAAGCGATACCTTACGAAGTATTTTTACAAAAATACGAAGGTCCCTCTAGAAAATGACATGACGAAAGTTATTAATGTTA---A----TACTCTATTGAGATTTTG-AGGATACGAAAAATGTCTTGAGGATT---TGCTT
>t7
TGCAG---CTAACTTGGAGCGCATCTGCAGTCTGAGTCCTCCTTGAACGTACGAGG----C---AGTAACCTTGCA---GACTTCTTTGGA---CT--TTGGGCTAGGCCACGAAGAAGCTATTTACTAGACAT---CCGAAGAATA--TAACA----GACATCTATCATCGTTATAGGTAGTAACCTTCGTGGTTATAACTACGGGTAA--GAAACTTAA--T---AGAG--AACGTACTGGTAACTGGCCAATGTCACTCC--A--TTGTTTATAGGTG---TCCCTCATCTGAATAGATACAGTCCGGTTTATTAGTAAAGTTATACGCAGCTCCCTCTAGAAAATGG----TTGAAAGACTTCAATATTT---A----TGCTCTAATGATATTCAG-AGGATGCGAAAGAGCTCATAAGTATC---TGCTT
>t12
AGCAT---CTAAGATGTCTAGCAT----AGTGTGAATACACCTGGATCGAAC--GG----C---GGTAACCTTGTA---CACTCCTAGGGA---CT--ATGGTCTAGTCAGCGTGGAAGCTTTTAACTAGACAT---CCGAATAATA--TAACG----GGCATCTATCACGGTTAAACATTTTAGTTTGCGTGTTTATAACTAAGGGGAAAGGAAACTTTA--T---AGAG--AATGTGGTGCTAACTGACCAACCTCACTCC--A--TTGCTTAGCGGTG---CTACGGATTAGAAGAGATACTTTCCGGTTTATTACTAAAATCATACATAGCTACCG----AATATGT----AAGAAAGACATCAATGTTTCTTA----TGCTCTATTGAATTTCGA-GGCAAACGAAAGATTTCGTAAGTATG---TGCTT
>t2
ACCAC---CTTATGTGTAGAGCGTCAGCATTCTTGTTACACACGGAAGGCTCTAGG----CGTGAGTGTCCTTGTA---CACTATGAGGGT---CT--CTGGTCTAGGCGACAG--AAGCTATTAACTAGATCA---CTTAAGAATATTTAACC----GCCATTTATCTAGGTAAAAGCCACTATCATGCGAAAATATAAATAAGGGGAA--GTATGTTAA--TTCGAAAG--ATTGTATAGAGACCTGTCCAATGCCACCAT--ATTTAGCGTAAAGGTGATATAGCAAATCAGAACAGGTGGCTTT----GGATTCCCAAAAGAGTACAGAGATCCCTCTAGTAGATGA----ATGAAAGTGATCCAATATC---A----TACTCTAATACCTTTTTA-AGGACCCGAAATATTCAGTAAGATTC---GGCTT
>t13
TTCAG---CTAACTTGGATAGCTTCAGCATTCTTTGTACTCTCGGATTGTGCAATG----CGCGAGTATCCGTAGA---CACTTGGGAGGG---GT--TTGGTCT---CGACTT--AAGCTGTTGACTAGAATG---CCTAATACTT--TAACC----GGCATTTATCTGTGTTACATCCAAAATCGTCCGTCCATATGAATAAGCGTAA--GTAGCTTTA--TTCGATAG--AGTGTCAAGGCACCTGCCCAATTACACTTC--ATTTAGAGTGTTGGTGATTAAACAGATAGGAAACGGTTGGTTGCGAGGAATTACAAAAGACTAGCCAAGGTCCCGCTAGGATATGA----TGGAAAGTTGTGTATGATC---A----TACTCTATTTCCTTTCAA-AGAAATCGAAATATGGAGTAAGAATCCTAAGCTT
>t11
ATCAT---CTAACCAGCATTGACTCTGCATTCTCACTCCACATAGATGGTGCGTAG----TATGAGTAACCCTGAA---CACTCCGATGGG---GT--ATGGTCTCGGCGACAA--AAGCTATTTACTAGATTA---CACAGAAGTA--TAACC----GCCATTTATTAATGTAATAACGAGTAACATCCGTTCATATAAGTAGGCGTAA--GTATCTTGA--TGCGACAG--AATGTTTCGAGACCTGACCAATGCCACTCT--AATTAGGGTATTGGTGATAGGACGAATCCGAACCGTTCGCGTGCGAAGTATTACGAAAAGTGAACAAAGTTGCCTCTAGAATATGA----GTGAAAGTGATCTATGTTA---A----TGCACTATTTAGTTTAAA-AGTATTCGAAATATGGCATGAGTATC---TGCTT
>t5
AACAT---CTTATGAGAATGGACTCTGCATTCTCAGTTCACGCAGATAGTTCTTAGTTCACGTGGGTAGCCTTGTA---CACTGCGTTGGC---AT--TTGGACCGGGCAGCAT--AAGCTATTTACTAGATCA---CACAAAATTA--TAACACGAAGACATGTATTGCGGTAATATCTAGTAACGTCCGGTCATATAATTATGCGTAA--GTATATTGA--TGAGAGAG--AAGGTTGCGATATCTGTCCAAACCCACATA--ATCTAGTGTTTCGGTGATCGAACTAATGAGAACAGTTCTCTTGCGAATTATTACAAAAAAAAGTCAAAGCTCCCTCTAGTATATGG----CTTAAAGTGTTGTATATTA---A----TACACTAG----TTTTAA-AGGATTCGAAATAGTTCATTAGTATC---TGCTT
