# Supplementary material for: PQ, a new program for phylogeny reconstruction
Source: BMC Bioinformatics. 2018 Oct 12;19:374. doi: 10.1186/s12859-018-2399-4 (PMC6186109; doi:10.1186/s12859-018-2399-4)
Supplement: Supplementary file 4 — Simulated data. The archive Simulated-data.tar.gz contains two folders called Alignments and Trees. Folder Alignments contains 500 simulated 15-sequence nucleotide alignments in fasta format. Folder Trees contains six subfolders, PQ, MP, ML, ME, QP and Reference with trees in Newick format reconstructed from the alignments with five methods and with reference trees used for simulations. Names of the tree files correspond to names of alignment files. (TAR 1860 kb) [file 12859_2018_2399_MOESM4_ESM.tar › Alignments/381.fasta]

>t15
TGGTACTTGAT---CGCTC----ACCGCGGTCTA---CAACAGTATTTGAGCGCG----ACACTA---TTTAATCTCGGT----T--AT---ACACCAGCC----ATCCCAATTCACGGATGTT----CAACTTTATTTAGTGTGGGTTTACTTAATCTTGCTTGGCCCTA---TGATCGGTAGT-AAGAAT----GC---ATTAGAGCTTGACATAGTTATCGTCGAAATCAAGCGAGCGCCTT---CGACTGTGAAT----CTGCGCGTTTCT-CCTACCTAGGGGCAAGTGTATGTTAAAGAATACTAG----AATATGTGAATGA----T--AAGGGCTTCGGTACCAATCTGCTAATGAGGAAGTC----CTTTTGGAATACTACACTTGTAAGACG---TTACTGTGGT----CTCTGCTGACTT-AGGTTT----AAACA--GTCGTCTA--ATTCCAAATGCATTTCCATTTA----TTT---G----ATCTTCATTTGA---TCTTAACGATCAGTTCTATTAAGAGATAGTTGTACAA----CCCGACATTCATGAAATATGCTTAGAT--TAACAGTCTCAGCTAACACAGTTGT----TCAGGTTGA----ACCTTGTACGA---ACTGGTAAAAGAACATTCCCCTTTTCAGACGATCTAGCGG--ACAGTACA----TTTGATATGATGAAGAGAAGCGGGTTGTTCCAAGTGAAACA---TAATTACTT---ATGTTCTTAATACCAACCTTAAT--CTCCGTGAATG---AGT----AA----GTT---GCAGGTCCCGGACCCTGCAAGG----GTTTCAAAC--AGGCGTACCAAACTCCT
>t14
CGGTAGTAGAT---CCCTC----GCCTCGGTCTC---TGACTGTATTTGAGCGCT----ACACTA---TTTAAAGTCGTT----T--AT---ACACCCTAC----CTCCCAATTCACCAA---T----CCACTTTGTTTAGA----GTTTAATTAACGT--CATGGCCCTG---TGAGGGTTAGT-AAGAAT----GC---ATGACAACGTCACATAAGAAT---CCTAATCGATCGAGCGCCTTGACCGACAAGGAAT----CTGAACGTTTCC-ACTACCTAGGTACAAACATATATTTAAGACTTTTCG----CATTTGTAAATGT----A--ACAATCTTCTGTACTAATCTGCTGATGAGGAAGTC----CTTTCCGAATACTAGACGTGTAAGGAT---ACATTGTGAA----CTCTGTTGACTT-AGGTTT----AAATG--GTCGACTA--AGTCCAAAGTCATTACCATTCA----TTA---G----CTCTTTACTTTA---TCTTAACGGACAATTGCATATAGAAATGGCTACAGAA----CCCGACGTGCCTGAAAGATGTATAGAT--TAGCTATCCCTTTTAACAAAGTTGT----TCAGGAGGG----ACCTTGTACCA---AGGGGTAACAGGACAATCCCCTTTTCAGGGAACTTAGATA--ACAATGCT----CTCTATATGATTTGTAGAATCTGTTTTTCCCAAATTTAACA---TAATTAGTG---CTGCTCTTAATGCCTAACTAAAC--CTCGGTAGGTG---TCT----AA----GTT---ACTGGTTATCGACCCTGGCTCA----ACTGCAAGT--ATTCGTACCAAACCTCT
>t9
CGGTACTGTTT---TCCTC----GCCGCGGTCTA---CCCCTGTATTTGTACGCT----TCACT-------AACTTCGAT----G--AT---ACACCCTCT----CTCCCTATCCACCAAAGATTTAACGCCTTTCTTTACT----GTCTACTTAGCTT--CATTGCTCTA---TTAAGGGTAGT-ACGGAT----GC---ATTATAACTTGACATAAAAATCATCTGAATCTAGCGAGCGTGTT---CTACGCAGAAT----CTGACCGTTTCC-CGAACATAGGTACAGGTATATA----AGACGACCTG----CATTTGTAAATGC----T--TAATTCTACAGTACCAATCTGCTGATGAGGAAGTT----CTTTCAGGATTCGATACTTGTAAGTCA---TAAGTCTGCCGACACTCTGCTGATTT-TGGTTT----AAAGT--GCCGGCAA--ATGCGAAAAACATTGCCATTGA----TTA---G----ATCTCCTTCTTA---TCGGAACGAGCAATTCAATTTAAACATAGTTACAGAA----CCGGACTTACCTGAAAAATCCTTAGAT--TAGCATTCCCATTTATCAATTTTGT----TCAAGATGA----GGATTGTACCT---ATTGGTAAGCGATGATTCGCCTTTACATGGAATATAGACA--GCATTACT----ATAAATATGATCGGCAGAAGCTGTTTGGACCTAGTCAAACC---TAATAACTAACGTTGGTCTTACTGTCGTGCTGTAA--GACCGTATTTT---TCT----GT----GTT---GCAGGTTTTACACCCTGGAACA----GCTTCACTA--AATCCTGCCAAATGCCT
>t8
TGGTAATCACT---ACCGC----GCAGCCGACTA---ACAGCGCATTTGA--GCTTATTTCACTT---TATAACGTCGTT----T--AT---GCACCTCTG----ATGCCGATACACCAATGAT----CGTCTTTGGTTAAG----GTTTACTTAACCT--CCGAGCGATA---TTAGGGCAAGA-GGGAAT----GC---AT----CCTTGACATATAAATTGTCATAATCAAGCGGGCGGGTT---CGACACGGAAA----CTGCCCGTTTCC-CGTACATAGGTGCATGCTTATATTTTAGAATTGCTT----CATTTGTAAATGT----A--AGGGCCTGCAGTACCAATCGGCGCATGAGGTAGTC----TTTTTTGCAAAGATTACTTGTACGTTT---GAAATTTGTC----CTCTGCTGGTAT-CGGTTT----AAAAA--GTCGTCGA--ATGCCACATTCATTACCAAGTA----TTC---A----GACT----GTGT---TCATAGCGACCAGTTTAAATTA-ACATAGTT----AA----CACGACCTTCCTGAAAAAAATGCTGAT--TAACGGTCGCTACTAACGTTGTTGTAGCGTCAGGATAA----TACTTGTACGC---ACTGGTAAAAGAGTACTCTGCTTTCCAAGGAACAAAAACT--GCACAACA----TTCTATATGACCAAAAGAATCGGCTTGGACGTTGTGGAACC---TGATTACTA---TTGGTCTTACACCCCTGCTAGAA--GTCTGTGTGTT---CTT----GAGCTCGTTCTCACAGGGCTTGGACCTCGACAGC----GCTTCTAATTGA--CATGCCAATTAGAT
>t5
CGGGAGTGGGT---CCCTC----CCACCAGTCTTTAATAAGCGCATTTGG--GCGTATCTCACTT---GCTAATTTCGCT----A--AT---TCACACCTC----TTTCCAATTCACTAAGGAT----CGGCTTTACTTAGA----GTTTAATTAACGT--CATAGCACTA---AGAGAGCGAGT-GGGGAT----GC---AC----CCCTGACATAGAAATGTTCGAAATCAAACGTGCGTTTT---CCACTCGGAAT----CTGGCCGTTTCC-CCAACATAGGTACAATGATATATTATAGATTA--------CATTTGTGAATGC----GGGACGCACTTCGGTTCATATCTGCATATGAGGGAGTA----CTTT--GTATGTATGACTTGTAC-------CTACTGTGAG----CTCTGCTACCAT-CGGTTT----AAATCGGGACGGTAA--ATACCAAACGCATTCCCATATA----TTG---A----ATCT----GTAA---TCAGATCGTTCACTTACAAATA-ACATGGGT----AA----CCCGACCATCCTGAAAGAACGCCAGAT--TAGCCATCCCATGTAGCCCGATTGT----ACAAGAGGA----GACTTGTACTT---ACTGGTAATAGACTGATCCAATTTGCA----AAAAAGCTT--ACATGGCG----TTCGATATGAACCGAAGAAGCTGGTTGTTCCCTGTAAAACC---TGCTTACTC---TTGCTCTTACTGCCGAACTGTAT--TACCGTATGTCTGATGT----ATGGGCGTTCTTACAGGACTTGTAACGTGAACGAAAGCGCTTCGAAATAAATCGTGCAAAT---TT
>t3
CGGTACTCTTT---TGCTC----TCACCAGCCCATGACGTATGCATTTGA--GCTTTAAACACTCATTTGTAAGGTCGAT----T--AT---TCACG----CCCCATTCCAATACACTTATGCT----CCGCTTTTATTAGA----GTTTACTTACCGT--CTGTGGATTG---GCACAGCAAGCTTCGTAT----GC---AA----CCATAAGATTATTATGTTCTGAATCAAACGTGCGGGAT---CCACACTGAAT----CTGTC----TCC-CTTACTTAGGGAC---AGCATA---GAGATAG--------AATTTGTTAA--A----GATAGGCTCTGCGGTACCCATCTGCTTATGAGGTAGTA----CTTT--GCAATGTAAACATGTAA-------TCATTATGGA----CTCTGAAATTGT-CGGTTT----AAATC--GACGAAGA--AGACCACAAACATTGCCACAGA----TTT---A----TACT----ATAC---TAGGAGCGCTCAATTTCACCTA-ACATAGAT----AA----CCCGAACATCATGAAAGAGTACTAGAT--TAGCTCTCCCTAATAACATTTTTGT----TCATGTTCG----GAATTGTACTC---ACCGGTAAATGACCAATCCTCTTTCCA----TCTAATCGGTGACATCCCA----TTAAATATGAAGGGAAGAACCAGGATCCGCTCAGTGGAACC---TTATCATTC---ATGATCTTA----CTTACTTTAA--GGCCGTTCATC---GGTCTTAATGAACGTTCTA-CAGGACTGGCATCCAGAAGGC----AATTCAATATC---CCTCCCAAG---TT
>t13
CGGATGTTAGT---TTCTC----GCGCCAGTCCGAGATA--AGAATTTGC--GCATGATTCACTCTCATATAAAGTCGGA----G--AT---ACACA----CACCATGCCTATCCACGTAG--------CACTTTGCTTAAT----GTAT--TTACGGT--CACAGCCGTTTATAGATAGTGAGT-CTGCAT----GC---AG----CCGTTACATTTGAATGATCGTAATCTAACGAGCGATGT---CGACAGCGAAG----CTGACCGCTTCC-ACAACGTAGGTTC---CCAATGATCTAGAATT--------GATTTGTGAATGGACGAAAACAACGCTCCGGTCCATATCAGCATATGAGGTAGTG----CTTT--GCATGAGTAACATGTAG-------AGACTTTGTA----CTCTGTT---AT-CGGTTT----AAAAC--GACGGATA--ATCCAACAACCATTGCCATTCA----TTGACTG----ATCT----CTTT---TCATAGCGATCAATTGAATTAA-AAATAGTT----AA----CACGAAAATCCTGAAAGAACAACTGAT--TACCGTGCCCCCGTAGCCCGATTGT----CCAAGTCCTATTAATGTTGTACGA---ACTGGTAAGAGATCTTTCTGGTTTCCG----CTAAATTGCTGACATCGCG----TTCTATATGA----AAGA---AGACTAGTCTATGTAAAACG---TTTTAAGTT---TTTTTCTTA----CTTTCTAGAT--GCCGGTCATTG---CGT----AGGCGCGTTCTGGCCGGCC----AACAAGTCATA----TTTCCATGACCACACCTGCCAAC---AT
>t2
CGGTTCTTGGT---TGCTC----CCGCCGGCCCAGGATA--AGAATTTGT--GCATAAGACACTCTGTTATAATGTCGCT----G--ATCTTACACA----CATCTTGCCCATCCACGAAA--------ATCTTTGCTTAAT----GTAT--TTACGCT--CGGAGCCGTTAATAGATTGTGAGT-CCGAAT----GC---AG----CCTTTACATTTGTATGATCAGAATCTAACGGGCGATAT---CAACAACGAAG----CTGACCGGTTCC-ACCACATAGGTTG---CCAATGATATAGAATT--------GATTTGTGAATGG----TAATAACTCTCCG----ATATCAGCTTATGAGGTAGTT----TTTT--GCATTGAAGACATGTAG-------GTACTCTGAG----CTCTGAA---AT-CGGTTT----AAATG--GACGAATA--ATGCAACAACCCTTGCCACTGA----TTGGCTA----AACT----CTAT---TAAGATCGATCAATTTTAAAAA-AAATAGAT----AA----CACGATAGTCCTGAAAGAAAAACTGAT--TACCGTGCCCCCCTAGCCCTATTGT----CCATGCACGATTGATATTGTACAGGTTACTGGTAATCGAACGGTCTGCTTTTCA----CTAAATTACTGACATCGCA----GTCTATATGA----TAGA---AGATTTCTCGTTTTGGAACT---TTTTAAGTT---TTAATCTTA----CTTTCTAGAG--GACTGTGATTG---CCT----ATGCGCGTTCTAGCCGGCC----ATCATGAAATG----TCTGCAACATGACACCTGCCAAT---AT
>t10
AGGTAATCTCT---GCCTC----CCTGCCGCCTATGAAAAGTGAATTTGG--GCATGTTTCAC---ATGGTAAGCTCGAAACATG--AT---CCACA----CCACTTACCCATTCACTTAG--------ATCTTTGATTACT----GTGT--TTAGTTT--CGGCGTCATTGATTGATTGATAGT-TCGAAT----GC---AC----TCATTACATCCACATGATCCTAATCGATCGCGCGTTCT---CAA----GAAG----CTGACCGTTTCC-ATGACTTAGGTGA---TCGATAATATAGACAA--------GATTTGTTAATGA----ATATTGCACTCCTGTACATATCAGCCAATGAGGCAGTTGTCTCTAT--GAATTGAAAACT---AC-------AAAGTATGGA----CTCTGGG---TT-CGGTTT----AAA-----TCGTTAA--ATACT----CCGTTTCCATACA----TTCTTTACCAGATCT----CTCG---TCTTACCGTACAATTATAAGTA-ACATAGAT----AA----CGGGACTAACTTGAAAAAATCTCAGAT--TAACGTGCCCCACTAACTAACTT--------ATGTCATAGTACTATTGTACAG---ACAGGTAACCGATCGATCAT--TTACG----ATCAAATGGAGTCACCCCGCATGTTTAATATGA----GAGA---CGACTGGTCTAATTGAAACCGCGTTTTTAATT---GTTGTCTGA----CGATCTTAAA--ACCGGTATATT---TCT----ATGGCCGTTCTGTCAGGCG----ACCAAGGCCTA----AATTCATCACAAACCCTTCCAAT---GT
>t4
AGGTAGTCTCT---CCCGC----CCTACGGCCTTGTAGACTAGAATTTGG--GCATCTAACAC---ATGTTAAGATCGAAAGGTGCCAT---CCACA----CCACATACCCATTCACTAAT--------TACTTTAATTAAA----GTGT--TTATGTT--CAGAGTCATTGATGGATTGATAGT-ACGAAT----GC---AC----TCTTTACATTAACATGATCCTAATCGAGCGCGCGTGTT---CAA----GAAG----CTGTCCGTTTCC-GAGACTTAGGGCA---ACAATCATATAGATGG--------GATGTGTGAATGA----TAAATACACTCCAGTTCAAATCTGCCAATGAGGCAGTTACCTTTAT--GTAATGGAAACC---AC-------GGAATTTGAT----CTCTGAT---TTCCGGTTT----AAA-----CCGTTAA--AATCT----CCATTTCCAAACA----TTAATCACCTGACCT----CTTT---TCTTACCGTACAATTAAAACTA-ACATAGAT----AA----CGCGACCTACATGAAAAAATCACTGAT--TAGCTAGCCCTACTACCTATATT--------AGGTCAAAGTAATATTGTACTC---ATAGGTAAAAGTTCCATCGT--TTTCG----AACAAATCAGGTCACCCCATAGAATGAATATGA----GAGA---CGAATGCTCCAAGTGGAACA---TCTTCAATC---ATTATCTTA----CAAGCTCCAT--ACCGGTTATTT---ACT----GGGGTCGTTCTCTCAGGAC----ACCGCGATCTA----AATACACCACAAATCGTTCCAAT---AT
>t11
TGGCATTAGCT---GGCACCCCGACTCCAGCCCATAAAATAAGTATTTGG--GCATTGAACAC---ATCATAACGTCGTTGAAGT--AT---ACACA----CCACTTGCCCATT----AAA--------CTCTTTAATTACT----GTCT--TTAGTAT--CTAGGGTTTTGTTAAAGCGAAAGA-GCGAAT----GCTATAT----GCATAACATCATCATTGTCGCAATCTAACGCGCGTTTT---CTACACAGAAG----CTGGCCGTTTCC-TTCACTTAGGGAA---TCGATGCTATAGATGT----AGTGGATTTGTAAATGG----TTAAGCCTCTACTGTTCATATCTGCTCATGAGGAAGTG----GTTT--GAACAGTAGACC---AC-------TTAATCTGAC----CTCTGGA---CT-GGGTTT----AAA-----TCGCTTA--ATACGATAACCTTTTCCATACAGAAATTCCGGCAAAAGTCT----GTTC---TACAAACGAGCAATTGAAATTA-AAATAGAT----AATGAACCCGACTTTCATGAAACATACACAGAT--TACCTTACCCAACTACCGGCCTTGT----ACATGTAATGAACGAATTGTACCT---AATGGTAACAGAGGAATCATCTTTTCC----GCCAAAGGTAGCCAACACACCTATTATATATGA----TAGA---CG----CCGTA----AAACT---TAGTTATTA---ATAGTCTTA----CGAGCTAAAG--ACCCGTTATTT---ATT----CAGTACGTTCTATCAGGCT----AACGAGGCGCC----GTTTCAATCATAAACCTTCCAAT---CT
>t12
CGGCTATGACTATCCCCAC----ACACCCGCCGCATAAAACAGAATTTGC--GCATTTTACAC---GGTATAAGCTCGTA----T--AT---GCACT----CTACTTACCCATTCACTCAG--------CACTTTTTTTAGC----GTAT--TTATTTT--CTACGTCCTAACTAAATCGATAGA-GAGTAT----GC---AA----CCATTACATTACCATAATCAGAATCCAACGTGCGTAAT---CGACAAAGAAT----CTGCCCGTTTCC-TTCACATAGGTAA---ACGATGTTAAAGAGAT--------TATTTGTTAATGC----GCAATCAGCTTCTGTTCTGATCAGCAGATGAGGTAGTA----GTTT--GCACCAAAAACCTGTAC-------AGATTCTGGT----CTCTGTT---TT-GGGTTTAGTTAAA-----GCGAGTA--ATACTAAAACCATTACCAGCAA----TTCATTCTGTTATCT----ATACGCTTCATAGCGAGCATTTGGACACA-ACATAGCT----AA----CTCGAACCACGTGAAATAAGCAACGAT--TACCGGCCGCAACTAGCATAATTGT----CCAAGGTACTTGCGGATTGTACGT---ACAGGTAAGAGATGATTCGCATTTTCT----CTGCATGCATGGCATCTCA----ATACATATGA----CAGA---AGCCTGCCCCAGCTGGAACA---TTCTTATTC---GTCGTCTTA----CAAGCTAGAT--GGCA--TATTT---GCT----TCGCCCGTTCTTACAGGCC----ACCGAGACATA----GCTTCTAACCAAGACGTCCCAAT---CT
>t6
CGGCTATGACTACCCCCAC----CCGCCCGCCGCATAAAATGGAATTTGT--GCATTCCGCAC---GGTATAAACTCGGG----T--AT---ACACT----CTACCTACCCATGCACGCAA--------CACTTTATTTATA----GTAT--TTATTAT--CTGCGTCCTAACTAAAACGAAAGT-ACGTAT----GC---AA----ACATTACATTGGCATTATCTGAATCCAACGTGCGTAAT---CGACTAAGAAT----CTGCACGTTTCC-TGCACGTAGGTAA---TCGATGTTGAAGACAA--------AATTTGTTAATGC----TTAACGAGCTTCGGTTCACATCAGCACATGAGGTAGTA----TTTT--GTAGCAAATACCTGTAC-------AGATTTTGTT----CTCTGTT---TT-CGGTTT----AAA-----GCGAGTA--ATACTAAAACCATTCCCAGCGA----TTCATTCTGCTATCT----CTACATCTCTTATCGAGCATTTGAACACA-ACATAGCT----AA----CTCGAAAAACCTGAAAAAATCGACGAT--TACCGTCCCCGCCTAGCACACTTGT----CCATGATACGTGCATATTGTACGT---ACAGGTAATAGATCATTCGTCTTTTCT----CGTCATTCTAGGCATCTCA----TTAGATATGA----CAGA---AGCCTGCCCCAGTTAGAACT---TTCTTAATA---GTAATCTTA----CAAGCTAGAA--GTCA--TATTT---GCT----TTGCCCGTTCTGACAGGCC----ACCAAGGCATG----AATTCTACGCTACACTTGCCAAT---CT
>t1
AGGCGATATCT---GACAC----GCCCCTGCCGACCATGATAGAATTTGT--GCTTAACTCACTTGTTTGTAAAATCGCG----G--AT---ACACT----CATCATGCCCATGCACGTAC--------CACTTTGGTTAGT----GTAT--TTATGAT--CGGTGCCTTAAATAAAATGGCAGC-ACGTAT----GC---AG----CCATAACATTTGGATCATCCAAATCTAACGGGCGATAT---CAACCCCGAATCTAACTGCCCGTTTCG-TAGACTTAGGTAT---ACTATCTTATAGAGAT--------AATTTGTTAATGG----AGACATCACTACCGTGCCAATCAGCCAATGAGGAAGTT----ATAT--GTAACATAGACTTGTAA----GGAGGATTTTGTA----CTCTGGA---AT-CGGTTT----AAA-----CCGGTAACTAGACTACATTCGTTTCCAGTTA----TTGACGT----TTCT----CT------CAAATCGAACATTTACAAAAA-AAATAGAT----AA----CATGAAGATCATGAAAAATCTGTAGATTCTATCTACCGCAGGTAACCGTGTTGT----ACACGGCCTAGTACTATTGTACTA---AGTGGTAACAGAAAGTTCACCTTTTCA----CCAAATTTCTGACATCGCG----GTTTATATGA----TAGA---AGTCTTACCGATATATAACG---TTATAAGTT---GTATTCTTA----CGTTCTTAAT--AGCCGTGACTT---CTT----TTGCTCGTTCTGACAGGCG----AGCGAGATCAC----TTTTCTAGCCCAATCATGCGAAT---GT
>t7
AGGAAATGGCT---CTCAC----CCGGCCGCCAACAATAGTTGAATTTGC--GCGTCAGTCACTTTAAT----TATCGAA----G--AT---ACACT----CCACTTGCCAATCCACGGAA--------CACTTTACTTAGA----GTGT--TTAGGTT--CCGGGCCATAAATACAATGTAAGA-ACGTATGTGGGC---AT----GCATCACATCAACATTCTCCCAATCGAACGGGCGATAT---CTACCCTGAATCGAGCTGAACGATTCGGGAAACATAGGTCT---CCTATGATATAGAGGC--------GATCTGTTAATGG----GCACCTCACTCCCGTGCCTATCAGCATATGAGGAAGTT----CTGT--GCACCTGATACGTGTAA-------GGAATTTGAG----CTCTGTA---TT-GGGTTT-------------CGGGGA--AGACCACATTCCTTCCCATTAA----TTTGTAC----TTCT----CT------ATGAACGAACATTTCTAGGAA-ATATAGGT----AA----CGAGATAAACATGAAATATCCAACGATGCTATCTAGCACTGCTAACCAGCTTGT----ACACGTACGACCGCTATTGTACAG---AATGGTAAACGATCCGTCACCTTTGCT----TATGATATGTGACACCG------TTTCATATGA----CAGA---GGCGTTGGCCATCTTCAACG---TTATAAATG---ATACTCTGA----CAGGCTTAAGAGACCAGTCGCTC---GTT----GTGCGCGTTCTAACAGGCA----AGCTAGTTTAT----GCTACGCAGAGAGACTTTCGAAG---TT
