# Supplementary material for: PQ, a new program for phylogeny reconstruction
Source: BMC Bioinformatics. 2018 Oct 12;19:374. doi: 10.1186/s12859-018-2399-4 (PMC6186109; doi:10.1186/s12859-018-2399-4)
Supplement: Supplementary file 4 — Simulated data. The archive Simulated-data.tar.gz contains two folders called Alignments and Trees. Folder Alignments contains 500 simulated 15-sequence nucleotide alignments in fasta format. Folder Trees contains six subfolders, PQ, MP, ML, ME, QP and Reference with trees in Newick format reconstructed from the alignments with five methods and with reference trees used for simulations. Names of the tree files correspond to names of alignment files. (TAR 1860 kb) [file 12859_2018_2399_MOESM4_ESM.tar › Alignments/106.fasta]

>t10
TT-GATAACTACGTTCTCAGAGACTAGAAAATAAGTCCTGAACGAGTTCTTGGCCTGTTTATCGACAGGGCCGCCTTACTTGAATCTTAGACCT---CTGTTTATACTGGGATATTTATAATACCTGT-TAATGAATTAGA---CCTGCACGGAAGTA--ATTCAGATAGTTTAATGCAGAAT----TATAT----TACTAAACTTTTGTA---AAATTGGCAAA----ATAACTATA----CCCATTGTTACTATT--CAAACAGC----AGAAAAAACC--TAACTAACGAAGAAATATAATAAAGTCCAATTCGGC----CTGCATGC----ACACTTATGAAAAGT-ATCACACGTAAACTCTATACC--G----TTAAACCACAAATCTTAAGCATACAAGATAGGGGGTG-TGTTCCTCTATCTACAAATGGAGCCAGATAAATTAAA---ATC----AGGG
>t13
TAGGAGTACTACGAGCTCAAAGATTGGAAATTATTGCCCGAAGAAATTCTTTGCCTATCTATCAATTGCGCTTTTCCACCTGAATCTTAGATCA---CTGTAGATAAT--GTTATGTATAATTGCTGT-TA----AATAGA---CAGTCACGGGAGGA--ATTCAGACAATCGAATGCAGAGT----TACTT----TACTAAACGTTTGTA---TAATTCTAAGA----AGGACTCCA----CCCATGATTACTATT--CATAATGT----AGACATAACC--TTACTGACAAGAAGAATTAATGAATGCCCATTCGGC----CTCCGTGC----ACGCTGATGGGAAGT-ATAACAATTTAACTCTCTACC--G----TTATGCATCACACGCCTAGCAAGCATGCTAGGGGTTG-TGTTCCTCTATCTACAAACTGAGAGGGATAAATTAAG---CTC----AGGG
>t6
TA-CAATACAGCGCGCTCATAGCCTCA---AAATAACCGGAACTATTTCTTGGCCTCGATAT----CGTGCGAAAATACGTGATTCTTAGATCC---CTCTACATATC--GATACTTGTTATTCCTGT-TAGGGAAAGAGA---CTTACACGGAAGTT--TTGCAGACAAAGCGAGGAAGATT----TAGTT----GACTAAACCATTGTA---AAATGTGTATA----TTTACTCGA----CGCATCCTTACTATT--CTAAGGGT----AGAGATAACCGGTTACGGACAATGACAGGACCTTATAAGC---TCAGC----CGTCATGC----CCACTCATTAAAATT-ATACCATT---ACACTATACC--G----TTCATCTACATATCAACACCAAAAAAGCTAGGGGTTG-TGATCCACCTATTACCAAAATAAGAGGATATATATTA---TCC----AATG
>t1
TA-CAAATCTACGAGCTCACTGTTTTA---ATAAAACCTGAACTATTTCTGGGCCAGTTTATAGATCGCGAGAACAGACTTGATTCTTAGATCC---CTCTACATAAC--GGTATGTTCTATTTCTGT-TAGGAGAGCTGA---CATGCACGGAAGTT--TGGCTGATAAAGAGAAGAAGATT----TATTT----GACTAAACCTTGGTA---AGATGATGAGA----ATAACTGCG----CCCATCCTGACAATT--CGAAATGC----AGATACAACCAGTAACACACAAGAAAATAATCTTATGGGC---TCAGC----CGACATCC----ACACTCATAAGAAGT-ATACCAGCTTAACTCTATAAC--GAGACTTGCTCTGCATAGCATAAGCATTAAAGTTAGGGGATG-TGATCCGCCAATTCCAAAATTAGCACGATAGATAGGA---GGC----AAAG
>t9
TA-CTTATCTGCGCTCTCAAAGCCTTAAAATTATTTAAGGAACTATTTCTGTGCCTGGGTATAAAGCGCGATAA----CTTGATTCTTAGACCT---CCCTACATAAC--GGTATTTGTGATGGCTGT-TAGTAGAGGTGA---CATGCACGGGAGGA--ATTCAGAAAGTTTAATGGAGAGT----TAACTCTGAAACTAAACTGTTATA---AGATGGTAATA----TGAACTATG----CCCATCTTTACCATT--CCAACAGA----AGAGACAACC--TGACAGTCAACGAGAATAGGTTATTGCCAATTCTGCCGAACAACATCC----ACACTCATAAGAATT-ATACCAGTTAACCTCTCTACC--G----TTACACTACAACACTCAAACATACCTGCTAGGGGGTG-TGCTCCCCGGGTTACAAACATAGCCTGATAGATTATT---CTC----AATG
>t5
TA-CGGATCAACGTGCTCAACGCCTTAAAATGACTTGATGAACTAGTTCTGTGCCTGCATATAAAGCGCGAGCT----CTTGAATCTTAGATCA---CCCTAAATAAC--GGTATTTCTAATTGCTGT-TAGCTTATGGGA---CGTTCACGGAAGTA--ATTCAGATATATTGATGAAGATT----TAATTCTCTAACTAAACGATTATA---AAATGATAAGA----TGTACTATT----CACATCATAACAATT--CGCACAGG----AGAGAGAACC--TGACGAGCGAGGAGAGTTTGTAATGAAGAATACTGCAGGACATC--------GCTCTCGTAAAAATT-ATCCCAAGTAACC----TACC--G----TTGAACGTCATTACTCAACCATTCGTGCTAGGGGATG-TGTTCCCCGGATTTCAAACCTATCCGGATAGATTATT---CAC----AATG
>t11
TG-CTTATCGACGCTCTCAACGCCTTAAAATGAGATAATGAACTATTTCTGTGCCTGCATATTAAGCGCGATTA----CTTGAATCTTAGACCA---CCCTAGATAAC--GATATTTGTGATTGCTGT-TAGTTGAGAGGA---CATTCACGGGAGGA--ATTCAGAAATGTGAATGAAGATT----TAATTCTCAAACTAAACGGTGATA---TAATGATTATA----TGAACTATA----CACATCATTACGATT--CTAACAGC----AGACATTACC--TGACTGTCGACGAGAATTTGTAATAACCAAGTCGGCAGAACAACATCC----ACACTAGTGAAAATT-ATACCATGTAACCTCTCTACC--G----TTGAACTTCATCACGCAAACATACGTGCTAGGGGATG-TGTTCCCCGGGTTGCAAACGTAGCCTGATAGATTATT---CAC----AATG
>t3
TG-CGTCACATCGATCTCACAGTCTCAAAAAAATCATATGAAACATTTCTAGGCCAGTATATTAACGGTGCCCGGTTACGTGAATCTTAGATCG---CCTTAGATACG--GCTAAATGGTATTTCTGT-TATCCAACAAGA---AATGCACGGAAGAT--AGTCTGATAGTATAAGGTAGAAT----TATAT----AACTAAACCTTTATA---GGTTAAGGAAA----ACAACCACA----CACATTTTTACGATT--CAAATGGA----AGATATGACC--TAAACGGCAATAATACTATGTAATTTCCAATGCCGC----CCACTTAA----ACTGTAGTGTCAATT-ATAGCAAGTAAACTCTGTAC----------ATACGTCATACGGAAATCAAAAAAGTTAGGGGCTG-TGTTCCTCAGTTTACGAACACAGTATGATAAATTCTC---ACC----AACG
>t4
TT-GATAACATCGCACTCACAGTATATAAAGAAACTGTTGAAACATTTCTTAGCCATGATATATAAAGTGCTTACTTACTTGATTTTTAGAGCG---CGCTAGATATG--GTTAATTGTCATTGCTGTGTAACTGAAAAGA---AATACACGGTAGAA--TATCAGATAGGGGAAGGAAGATT----TATAT----AACTTAACTATGCTACACTATTGGTTAAA----TAAACCTGAATCGCGCATTTTTACTATT--CAGAAAGA----AGAAAATACC--TGAAGACCCAAAACATTTCGTAAGTCCCAACTCGGC----CTGCTTTTTGTCACAGTGATATCAAAT-ATTTCATTTCAACTCTTTATC--G----TTTAGCATCAATACTGAATCAACTTTGCCAGGGGATG-TGTTCCTCGCGTTTCTAACGGACTCTGATAGATCTCA---ACC----ATTG
>t12
TG-ATTATCAGCGCACTCACTGATTGTTAAGGATTCGTAGAAACATTTCGAGGCCATTTTATGTAACGCGTTCACTCACCTGAGTCTTAGACCG---CAGTACATAGA--GTTAGTTGCCATAACTGT-TATCCCAAAAGA---AGGCCACGGTAGTA--TTTCAGAAACGGGTAGGGAGATT----TATGT----GACTTAACGCTGCTACAATAA----TAAA----CTAACCTAA----CTCATGATCACAATT--CTAAGTGAGATGAGACATTACC--TTAAGTCCCAATACAAGGTATTACAACCTAATCTGC----CTGCTTTCCGTCCCAGTTATATCAAATCATAGCAGTTAAACTCTTTAGC--G----TTAATCTTCATCATGGAATCATTAGAGCCAGGGGTTG-TGGTCCTCTATTTTCAAACAGAGTCTGATAAATGCTA---ACC----ATAG
>t8
TT-ATATTCCGCGATCTCACTGCCTTTGAAATATTCGTGGAAGCAATTCTAAGCCATTGTATCTAACGCGTTTATTAACGTGATTCTTAGAGCT---CGTTAGATACA--GCTAGTTTGCATCCCTGT-TAACACATGAGA---AAGCCACGGAAGAGTTTATCAGAAACGGGAATGGAGATT----TATTT----GACTTAACGCTGCTATATGAA----AACA----TTGACCGAC----CACATTGTGACAATT--CTCAAAGG----AGACACTACC--TGAAATCCCAAGAGAAATGATTACTCCCAAATCGGC----CTACTTACTGCCACACTTATAAGAATTGATCACAGTTTAACTCTTTAGC--G----TTGCACCTCATCCTATAATCAGTATCGCCAGGGGATG-TGGTCCTCTGATGTCAAGCAGATGATGATATATATCT---CAC----ATAG
>t2
TT-ATACTCATCGCTCTCACGGACTAATAAGGATATGCTGAAGCAAT----GGCCATGATATCTAGGGCGTACCATCACATGAGTCTTAGATCA---CGTTATATACG--GCTACGTTACATTACTGT-TATCGGACAAGA---GAGCCACGGAAGAACTGGGCAGAAACTTCTAGGCAGAGT----TAATT----AACTGAACCGTGCTACGTAGA----TACAGATTTTTACCCAA----CGCATT---ACAATT--CTCAGTGA----AGATAAAACC--TAAATACCAAACAAAACGAATTACAGCAAAGTCAGC----CGACTTTATGTTCCACTTATTGGAATTGATTACATTTTATCTCTTTATCCCG----TTTCACTTCAGCAATCAATCAGTTGAGCCAGGGGTTG-TGGTCCTCGTATTTCAACGCAAGGAGGATAGATAGTT---TAC----AATG
>t14
TA-ATTCACAACGACCTCACTGAATCGTAAAGAAC-GCTGAAACAGTTCTCCGCCAACATATATAATGGGATCTTTCACGTGACTTTTAGACCGTCACGTTGTATATA--GGTAGTTATGATTCCTGT-TAAGCTAAATGAATTATTACACGGTAGAA--ATACAGATAGGGAAACGAAGAGT----TATTT----AACTTAACCGTTATATACTGTTGATAATA----AGCACCAAT----CGCATTATAACGATT--CGAAACGT----AGACAGAACC--TAATGCCCCATTAGACGTGGTGATTACCTATGCAGC----CTGCTTTT----ACCGTGATATAAATT-ATGTCATTTGAACGCTGTAAC--G----TTACTCAACAATACAAAAACAGTATGGACAGGGGGTG-TGGTCCACAACTTTCTAACTAAACATGATAAATCGTG---GCCAATTAGAG
>t7
TT-ATTAACGACGAACTCACGGACTAAAAAATATC-ACAGAAGCAGTTCTACGCCATAGTATCTAAGGGGATAAATAACATGAATTTTAGATCTACACTGTGAATATG--GCTATTTACAATGCCTGT-TAAGGTAAAAGA---CATGCACGGAAGTC--ACTCAGAGAGAAAAAGGAAGAATTATATATTT----AACTTAACCATTATATACGGATACTGATA----GGCACCAGT-----TCATGCTGACGATTAACAAAACGC----AGAAA----C--TTAAGTTCCATTAAACATTATGATTTGATACCCTGC----CATCTTGA----ACCATTATGTGAAAT-ATCTCAATTGAACTCTCTAGC--G----TTCTTCCACAAACGCGGATCAGTTATGATAGGGGGTGCTGTTCCTCTACGTTCTAATCCAACAAGATATATCTTTAGGTTCACCCAAAG
>t15
TA-ATTGACAACGAACTCACAGAGTTTAAAAAAAC-GCCGAAGCAATTCTCCGCCATTGTATATAATGGGTTGTCTTACTTGACTTTTAGAGCGTAACGGTGAATATT--GGTAGTTACGATGGCTGT-TAACCTAGAAGA---ATGGCACGGGAGAT--ACTCAGATAATGAAAGGAAGAGT----TATTT----AACTTAACCATTATATACTGGTGTTTAGA----TTGACCATT----CGCATTATAACGATT--CAAAACGG----AGACAGCACC--TAAAGCCCCACTAGACTTTATGATTTGCAACTCCGC----CTTCATTA----ACCGTGATTTGAAAT-ATTTCAGCTAATCTCTTTAAC--G----TTTTTCAACAAGCGAGAATCAGTATGGACAGGGGGTG-TGTTCCTCGTCTTACTAACAAAACCTGATAGATCGGT---GGCATTCAAAG
