# Supplementary material for: PQ, a new program for phylogeny reconstruction
Source: BMC Bioinformatics. 2018 Oct 12;19:374. doi: 10.1186/s12859-018-2399-4 (PMC6186109; doi:10.1186/s12859-018-2399-4)
Supplement: Supplementary file 4 — Simulated data. The archive Simulated-data.tar.gz contains two folders called Alignments and Trees. Folder Alignments contains 500 simulated 15-sequence nucleotide alignments in fasta format. Folder Trees contains six subfolders, PQ, MP, ML, ME, QP and Reference with trees in Newick format reconstructed from the alignments with five methods and with reference trees used for simulations. Names of the tree files correspond to names of alignment files. (TAR 1860 kb) [file 12859_2018_2399_MOESM4_ESM.tar › Alignments/292.fasta]

>t7
TGTGGAATAT---TTTTTGATGTTTAAAAGTAACCC----AAT---ATTTGTAGAATTAGCCG----TTAGATATTAGTT--TCAGTT---GA---AG---TTCCCGATTAACGCGT-TACTTTTGATGTG--------TCTTCCAT---CATTAACGCTGTCGGAAGACCCGCAT--GTGTTGAAGTGACTTTTTTTGACTGGA----AATTG---ACGTTAGAAAACCATTTGGT----TTAC---CAGT-AAGGAACTCTAT--CGAATTGA---CCTCTAT----ACG----CCCCTTTAGATGCTGACTCACTGACGTACGCAGTGATC-T---CCAAATCCGAATGTAAAAGAGT-GTAAAC--CA--TA----AAAATGATAACAAATTC----AT---GGGAGATCACTAGATCAG---CTAACGTTTTATTTGTAAT----GGCCTTGGAGTTATTCCAAACGATGGT----TCTTCAGG----AACTACCCA---GGTTGTAGGGCTAGGGCACGCGTTGTCCGAATGTATAGCTGCAAAGTCGAGACAAGCCTATTAGGTATGATGA-ATTTCGACTCTCCTAAAAGTAACCCGACAG--TCTTTTCGTGG----TACTCCGTGGTACTTTAAT--ACTGAATATGCG---ATACTGAACATTTTTTAATGTTCATTTGCAGGTAAC-AGGGGTTATCTTTT
>t8
TGTGGAATAA---TATTTGATGTCTGAAAGTGTCAC----CAT---ATTTGAAGAATTTGCCC----CTAAAGATTCGCT--ACACTA---GA---AA---GTCCCTTTTTTATCGT-TACTGTTGATAGG--------TCTTCCAC---CATTGGAACTGTCTGAAGCCTCGAAC--GTATTGTACGTTCTGGCTTATACTGGC----AATTT---ACTTTAGAATACCCTTTAGT----TTAC---CAGT-AAGTAACTCTTT--CAAATTGA---CCAGTCT----GCG----GCCATTATGCTGCGGACACACCAACTTTCGCAGTTGTC-T---CAAAATCCCTATGCAGAAGATG-GTAAAC--CA--TT----GAGACGATAACAAACTC----GT---AGGATATGATTAATTCAT---CTCACGTCTCGTTTTTAAT----TGTCTCCGAGTTTTAGCAAACGAGAGT----TCATCAGG----AACTTCCCG---CATTGAAGGGCTTGGGCGCGAGTTTTCGAAAGGTATGTCTGGAAAGTCTGCAGGTGCCGAGG----TCGATCA-ATTTCTACTGTCCTAAAGAAAGCCCGACAG--ACTTCTCTAAG----ATCTATGTAGTTCTTTGAA--ACTGAATATGTG---ATACTAATCATTTATTTATTTTCAAATGCAGCAAAC-AGAGGGTA----TT
>t15
TGTGGAATAT---TGTTTGATGAATGAAATTCGCTG----ATC---ATTTGCAGAGTTCCCAGTGATGTATAGCTTGGAT--GCAGAG---GA---AT---CTCCCGAATAACCCGG-GGCTCTTGATATC--------ACTTCCAC---CATTAAAGCAGCCT-AAGCTACGAAG--TTGGAGGAAGTAATGACTAGTACTGGA----AATTC---ACTCTGGGATACCCTTTAGT----TTAC---CAGT-AAGATACTCATTACCAAAGTGA---CCGCTAT----ACG----CCCGTTCAGAAGCTGATACAAAGGCGTTCGCAGAGATC-C---CGCAATCCCCATGAAAAGGTGG-GTAACC--CA--TT----TAGACGTTAACAAATTT----GTT-TGGGACAACAGTACATCAA---CTTACGTATCTTG-TTGAT----TGCTTTATAGTTATAGCAGTCGTTAGT----TGGTCAGG----CAATTCCCA---ATATGT--AGCTTGGGCTAGAGTTATACTAA---ATGTCTGAAGAAACGTGACTCGGCGAAC----GAGAACC-ATT----CTTTCCTAAAAACCATTCGACCG--CCTTCTCTTAG----CGATTAGTATTTCTATCAAGTTCAGAATAGGGG---CTACGAAGCTTTTACT--TATCCATATGCAC-CAACTAGCGGCTATCTTTT
>t13
TGTGGAATAT---TGTTTGATGATTTAAAATCGCTG----ATG---ATTTGCAGAGTTCACGGTCATGTAGATGTTGGAT--GCACAG---GA---AT---CTCCCGATTAAAACGG-GGCTCTTGATATT--------GCTTCCAG---CATTTAAGCTGCCT-AAGCGACGAAT--TTCGAGTAAGTGATGATTATTACTGGC----AATCC---ACTCTTGAATACCCTTTAGT----TTAC---CAGT-AAGATACTGTTTTCCAACGTGA---CCTCTAT----ACG----ACCGTTCAGAGGCTGATACAATTACATTCGCAGGGATC-C---CGCAATCCACATGAAAATGTTT-GTAACC--CA--TA----TAGAGGGTAACAAATTT----GTT-TGGGTCTACAGTATGTCAA---CTTACGTATATTG-CTTAT----AGGGTTATAGTAATAGCAGGCGGTTGTGAGTTGATCAGG----CAATACCCC---GTGTGT--TGCTTGGGCTAGGGTTATAATAATGTATTGCTGAAGAAACGTGACGCGACTAAC----GTGACCC-ATT----CTTTCCTAAAATCCATTCGACCG--CCTTGTCTCAG----CACTTGGTAATTCTATCAAAGACACAATAAGGG---CTACCAAGCTTTTACT--TATCCAAATGCAC-CAACTAGCGGTTATCTTTT
>t14
TGTGGGATAG---TTTTTGATGACATAAAATGACAA----TAATGCTTTTGCAGGTTTCGCTA----TTACACTTTAGATCTACACAACAGGA---AC---TTCCGTATTAAAAGGA-TACTGTTGTTTTC--------GCTTCCAC---CATATACACAGTCT-AAGTTACGCAT--ATCCTGAAAGAGCTGACTTCTACTGGA----AATAA---ACCATGGAAGACCCTTTTGT----TAAC---CAGT-AAGGTACACCTTACT---A-------CGCTTTATCAGCG----ACCCTTACGGTGCAGAGGCAAGTTAGTCCGCAGACATC-C---CGGAATCCCTATGAAAAGGGTA-GTAACC--CAACATGACCGAAAAGATAACAAATTC----ATT-GAGGCATGAAATAGCTCTT---CTGACGTCTGCTG-ATAAT----TGGATTTAAGTACTTCAATAGGTGGGT----TTGACAGG----AAATACCCC---CAATGT--T-------CTCGTGT-TTTCTAATGTATAACTGAAGAGTCAGAAGGCGGCTAAG----GAGAAGCGATTTC--CAGTCCTTAATTGCGTGCGCCAG--CCGTAACGAAG----AGCTTGGTTTTCCTATAAC--TCCCTATATGCG---ATACACATCATTTGCT--TTTACATGTGCAGAACAA-AGGGGTTATCTCTT
>t12
TGTTGTATAA---TTGTTGATGATAAAGACTCACGA----TAT---TTTTGCAGTTTTCACAA----CTAAATATTTGATCCACAGTAGCAGAATAAT---CTCCGAAATGTTGTGA-TTCTTTTGATGGCCAGG----CCTTCCAT---CATGTCTGCTGGCA-AAGGTACGAGT--ATGATGGAATGTTTAAGTTAGACTGGA----AATAA---ACCCTCGCAGACCCTTTTGT----TTAC---CAGT-AGGATACGGAATTTTCACAAGA---CCAGTCTACGAACG----CCCCTTAAGTTGCGGATGCACAGGTGTCCGAAGTCTTC-C---CATAATCCACATGGAGATGAAG-GTAACC--CAACCAGACTTATAAGCTAACAAATTC----GTT-CAGGGTAGAACTGTATCGG---CTGACGTCTGTTC-TTAAT----TGCGTTGAAGTTTTAGTACAAGTTAGT----TTTTCAGG----GAGT----------TTGT--GGCTCGGGCTGGTGT-TTATC----TATGACTGGAGATGCGTAATTCGACAACT----ATGAGCCAATTTC--CAGTCCTGAACTGCTTTCGCCAG--CCATAGCCCAG----ATCTTGGTAATACAGTGAC--TCGTGATAAGCG---ATACTAAGCATTTGAT--TATCCATCGGCAAACGAA-AGTGGTTATCTCTT
>t4
TGTGGAATAA---TGATTGATGTACTAGATTGACTT----ACT---ATTTGCAGTATTCGCAC----CTATAGATTTGCTGCTCACAAGGAGA---AT---ATCCCGGTTTATGGGC-ATCTTTTGATGTC--------ACTTCCAG---CATTT----GGTCA-AAGGTACGTAC--GTAGAGAAAAACATTACTAACACTGGT----AATGG---ACCTTTGCATACCCTTTTGT----TTAC---CAGT-AAGATACACGATTCCCACGAGA---CCTCTTT----TCG----CCCATTTCGACGCAGAGACATCTAGCTTCGCAGCGTTC-C---CTAAATCCTAATGCAAATGGCC-GTAACC--CA--CTAACGCAGAAGGTAACAAAATC----ATTGAAGGGAAGAATTCTATCTA---CTTACGTGTCATA-GTGAT----GGCTTGTTAGTGCTAAAAATTGTTTGT----TTGTCAGG----TAATTCCCA---CGATGG--AGCTAGTGCCCGAGT-GTTCGAATGTATTGCTGGAGATTCCGGACAAGACGAAG----TGGATCT-ATTTC--CCATCCTAAACGTCGTGCGCCAG--GCATATCGGAG----TTCTTTGTTATGCTATAAA--ACACTATATGTG---CTACTTAGCGTTTACT--TTTTCACTAGCAGCCGAC-AGGGGGTATCAATT
>t10
TGTCGAATAC---TAGTTGATGAATTATATTCACCA----TTT---GTTTGCAGAATTTACGG----ATAGAAGTTAGGT--TCACTT---GA---AA---CTCCGAATTAATATGA-AACTCTTGATTTC--------TCTTCCAC---CCTACACTCGGTCA-AAGCCACGTTG--TTTAAGTAAGTTCTATCTATAACTGGAAAGGAATTT---ACGGTAGCAAACCCTTTTGT----TCAC---CAGTGAAGTTACAGCATGCCAATATGA---CCTTTCT----TCGTGGAGCCTTTGAGAAGCGGAGGCAGTCCACTTCGTAGACATC-C---CTGAATCCCAATGAATACGTAG----ACC--CA--CA----AAGAGGTTAACAAATTC----TTT-GGGGTCAGGAGTAGGTCGC---CTGACGTGTCCTG-GTGAT----AGAGTTTTAGTCGTTC---ATGTGTGT----TAACCAGG----AAGTGCCCG---AAATGA--CGCTCGCGCAAGTGTTATATAAAGGTATGACTGTATAAACATGAAAAGCCTAAA----ATGATGC-ATTTCGACTCTCCTTAACGGCATCCGACTG--CCCTAACGAAG----TCCTTTGTAGTACCATCAA--TCATGATACGTG---CTACTTACCCTTTTGT--GATTCACGAGCAATTCAC-AGTGGGTATCAATT
>t2
AGTCGTATATATATAGTTGATGAACGAAAGTCGCCACCATGAT---GTTTGCAGACTTTGCGC----GTATATCTTGGTT--CCAGAT---GA---AA-------TAATTAACCTGT-AACTCTTGGTTTG--------TCTTCCAT---CCTCATAGCGGACA-AAGATACGGGC--ATTAGGGAAATAATAGCTACAACTGGTAAGAAATTA---ACTATAGAATACCCTTTAGT----TCAC---CAGTGACGATACCGTTTTCTGAAGTGA---CCTTTCT----GCG----TCCGTTTGGAAGCGGAAGCAATAGTCTTCGTAGCAATC-C---CTAAATCCGCATGTATATGTCT----ACC--CA--AG----A----GATAACAAAATC----TTT-TTGGTCAAGAATCAGTCAC---CTAACGTCATGTA-ATGAT----AGCGTTGTAGTTGTTC---GGG---GT----TAATCAGG----TATTCCCCC---AACTGA--CGCTTGTGCATGTGTTATAGAAAAGTATCTCTGTATATGCACGATGTGCCTAAA----CGGAACT-ATTTCTACATTTCTGAAACTCGGCCGACCG--CCCTCACGACG----TCCTTAGTGGTTCGATCAG--ACAGGATAGGAG---CTACTTACCATTTTA-----TTCATAAGCAAGTTAT-AGTGGTTATCAATT
>t1
TGTCGTATAC---TATTTGATGATAGAAAATCCCCG----TAT---GTTTGTAGAATTCTCTT----TTATAGCTTAGTT--CCAATT---GA---AA-------TAATTA--CTGA-ATCTGTTGATGGT--------TCTTCCAC---CCTGTTCTCTGTCT-AAGACACGCGG--GTTAAGTAAATGCTTGTTTCTACTGGAAAGAAATCT---ACTGTAGCAAACCCTTTGGT----TCAC---CAGTAAGGATACTTCATACTGAGTTGA---CCATTCT----ACG----TCCTTTATGAAGCTGAATCAAACCACTTCGTAGTCATC-C---CTAAATCCCGATGGATAAGCCC----ACC--CA--AT----GACACGTTAACAAATTT----TT--GTGGTGACAAATATTTCGC---CTAACGTATCTTG-TTGAT----TGCCTTGTAGTAATTC---ATGGTCGT----TAATCAGG----CAGTACCCT---TGCTGG--CGCTCGCGCAAGGGTTATAGAAATGTATGGCTGTACAAGCACAATTAGCCTAAG----GAGAGTC-ATTTAAACCTTGCTTAAATACCACCGACAG--ACCTCCCACAG----TACTCAGTAATTCCATCAA--TCCCGATAGGAG---GTACTTACCATTTGAT--AATACACAAGCAGATCAC-AGGGGATATCAGTT
>t5
TGTTGTA-------CGTTGATGAGGCACATTGCCTT----GTT---CTTTGGAGACTTCTCCT----ATACATTTTTGAT--GCAACC---GA---AGCGTGTCCGATCTTGACCGA-GTCTCTTGTTTTC----TCTACCTTCCAGACACTTTACTGCTGTCG-AAGCCACGCTTGGCTTTGGGATTAATTAGATGACACTGGC----AATTT---ACCCTTGGAGACCCTTTTGTGGCTTTACTCACAGT-ACGTTACGAATTGCCAAGAGGACCACCAGTCT----CCG----TCCTTTGGGTCGCTGACCCAATACCTTACGTAGAGATCCC---CTTTATCCAGATGAATACGTAG-GTAAACCACA--TT----GAGAGGTTAACAAACTCACGATTT-TAGGTGAAAATTGACTCAGATCCTTACGTTTGATG-TTAATCAATGGCTTCCAAGTGGTAATATGGGGGAGT----TAAACAGGTCGGAAGTACCCCGAGTACTGG--AGCTCGGGCTTGTGTTTTAAAAAGGTATTCCTGAAGAATCACGACACGCCGATC----AAGAGCA-ATTTTCAC--TTCTAAAATTGCTGCGACCGATCCATTGCTGTG----TACTACGTTATACGTTCAA--AC--AATATGCG---ATACAGAACGTTTAATTATATGCACAAGCAAATCAA-AGCGGTTA----TT
>t6
AGTTGGA-------AGTTGATGACTCACAATGGCTA----CAT---CTTTGGAGGTTTCGCAT----TTATATGTTAGAT--TCAACC---GA---ATTGCATCCCTTGTTCTACGA-GACTTTTGTTTTC----TCTCCCTTCCATACACTTGCTATCTGTCG-AAGTAACGCTA--TTGGTGAATGTAGTAAATCAAACTGGG----AATCAGGTACGCTAGAAAACCCTTTTGTGACTTAACTCGCAGT-AAGATACGCTGTGCGAATACGATCACCGGTCT----TCG----TCCTTTCGGGTGCAGACCCAAATCATTACGTAGGTATCTC---CATTATCCTAATGGATAAGTCA-GTAAACCACA--TT----AACATGTT-ACAAAATAACGTTTT-AAGGATAGCAGTCGTTCGCCCGCTTACGTTTCCTT-ATAATACAGGGCTTCTGAGTTATGAAAGGAGGATGT----TCTGCAGGCAGACAGTACCCAAGTTCGTGC--AGCTCGGGCTTGGGTTTTAAAAATGTATACCTGTAGACACGCGAGGGGACTATC----AAGACCA-ATTTTCAC--TTCTAAATGAGATACGACCGACCCGTTACTCTGGCTTGGCTAGGTGATGCCTTCAA--AC--TATACGGG---CTACCTATCGTTTTATTATGTCCACGTGCCCACCAG-AGAGGCTATCGGTT
>t9
CGTTGGA-------AATTGATGTGGGACATTCTCTC----ATT---TTTTGAAGCATTCACGT----GTAAATATTCGCT--ACAGCT---GA---AG---TTCCCATGTCTTTCGC-GACTATTGTTATA----TCTAGCTTCCAG---CCTAAGGTCTGACG-AAGATACGGGT--ATAAGGAATCTTTTGGCTCACACTGGA----AATCC---ACCGTGGGAAACCCTTTAGTCGCTTCACCAGCAGT-ACGTAACTCATTTCTGACTAGAGGTCCTCTCT----TCG----ACCGTTGTGAGGCAGACGCATGTGATTACGCAGAACTC-C---CTGTATCCTGATGAAGAAGGTG-GTAATCGACA--TT----CAGAAGATAACAAAGTC----TTT-AAGGTATCTACTGAATCAA---CTCACGTAGTTTA-ATTAT----GGCGTCTGAGTAGTGCGAAGCGGGTGT----TACTCAGGTGATGA--TCCCC---CTTTGT--TGCGCGGGCC---GTTATAATAAAGTATTCCTGAATAAGCATCAGAGGGCAACA----ACGACTA-ATTTCTACTTTTCTGAAGGCTGAACGCCCGCGTCTTCTCTCTG----TTCTCAGTATTCCTTTGAA--TCTTAATAAGCG---CTACTGAACGTTTTCTAATCTTCATCTGCTTACCAC-AGTGGTTATCTTTT
>t3
CGTCGGA-------ATTTGATGATAGACACTCCCTC----ATT---CTTTGTAGGATTCACAA----TTACAGATTAGCT--TCAAC---------AT---GTCCCAACTTTGAGGTAGACTGTTGTTAAC----TCCCGCTTCCAT---CATGAAGTCTGGCG-AAGGATCGTGC--TTCAGGGATGTTTTCACTCGGACTGGA----AATCT---ACATTAGAACACCCTTTGGTAGCTTCACGCGCAGT-ACGTAACTTATTTCTGACGAGAGGGCCTCTCT----CCG----GCCTTTTGGCGGCTGACGCATG--AGTA--CAGCACTC-CCAACTATATCCCGATGTAGAAGATGCGTAATCGGCA--TT----CAGATGGTAACAAATTC----TTT-TTGGTGAAGAATTGTTCAT---CTGACGTTTGTTT-ATAAT----GGTGTGAGAGTAATACAATGCGACTGT----TACTCAGGCACTCA--TCCCT---CTATGG--AGCACGAGCG---GTTAT----AGGTATGTCTGGATAAACGGCAAGCGACCACA----AAGAACT-ATTTCTACATTACTGAATACTCGCCGCCCGTCGCTTTTCGCTG----CTCTAGGTTTTTCTATGAA--TCTGTATACGCGCAGCTACGAAACATTTTTTGATTTACAGCTGCTTAGCAG-AGAGGATATCTTTT
>t11
CGTTGGA-------TATTGATGTGTGACACTCACTC----CTA---ATTTGAAGCTTTTACGA----TTACAGATTCGCT--TCAGC---------AA---GTCCCAAGTTTTTCGC-GACTATTGTTATC----TCCAGCTTCCAG---CATGAGAGCTGACG-AAGTATCGTGC--TTGAGGGATGTATTAGCTCGTACTGGA----AATCA---ACAATAGCAAACCCTTTTGTCGCCTCACGCACAGT-ACGTAACCCTTTTCTGACGAGAGATCCACTCT----CCG----TCCGTTTTGAGGCAGAGGCATGGTAGTT--CAGCACTC-CCGACGGTATCCTGATGAAGAAGAGG-GTAATCAACA--TT----CAGATGTTAACAAAATC----TTT-TAGGTCTAAACTGATTCAT---CTGACGTCTAGTG-ATTAT----GGCGTGAGAGTAGTTCAAAGCGGGCGT----TACTCAGGCGATAA--GCCCC---CTTTGA--AGCGGGAGCC---GTTAT----AGGTATTCCTGAATAATCATCAGAAGGCCACA----ACGATTT-ATTTCTACATTCCTGAAAGCTTACCGGCCGCCGCTTGTCTCTG----CTTTCGGTAGTTCCATGAA--TCTAAATAAGGG---GTACGAAACCTTTTCTGATGTTCATCTGCTTACCAG-AGTGGTTATCTTTT
