# Supplementary material for: PQ, a new program for phylogeny reconstruction
Source: BMC Bioinformatics. 2018 Oct 12;19:374. doi: 10.1186/s12859-018-2399-4 (PMC6186109; doi:10.1186/s12859-018-2399-4)
Supplement: Supplementary file 4 — Simulated data. The archive Simulated-data.tar.gz contains two folders called Alignments and Trees. Folder Alignments contains 500 simulated 15-sequence nucleotide alignments in fasta format. Folder Trees contains six subfolders, PQ, MP, ML, ME, QP and Reference with trees in Newick format reconstructed from the alignments with five methods and with reference trees used for simulations. Names of the tree files correspond to names of alignment files. (TAR 1860 kb) [file 12859_2018_2399_MOESM4_ESM.tar › Alignments/336.fasta]

>t14
CGA-AAT---A-AGACGTCGCTATCATTCTGACGTTTAAGGTTAGCG----CAACA----CGGGTGTC----AAGGATATTTGATCACCAAACGCC----GATC--TTTTGTAACATTGTCCAGTTGCAATCA--CCTAC-GTCGTTGACCA----TGCTTTTTCCTATAGATG----AAAATAGGCAGTAACGGCAC--CA---GAGGGAATC--CATATTAC---TGGGCCATAAGTTTTGTCGAATA----CATCATT----ACACTTTCCCAGAGCCGGCAGGCTAAAAGATACGAAC--AGCAAGGGGTAATCTATTGCCTAAAATAT----ATTTCCCT---TTAGTAGACGAAGTCGCTCAATGTCAGATGATACCCGATATTTGATG---GAGCCAGTA---CATGCTC--CTCTTGTACATTGGAACAGCAACGTATAGGGTGGGTGGTGAATAAAACATAATC----CATTCATCAAAATTACGATGAAGTTGAGC---CCAC----GGC--GGCACAA--AGATTTTAAAGCA---TACAATCGG---T--GGATTAATGCCC--GG----T---TGCGT--ACTAGCGTCGTTGCAGC----CTTA---------G----ATAGTCA--TTGGAGACCTATGGACGACTCTTTTTTGGATCT--TAACATACCTTGACAATTAA-CTGT----TGGTACTTGT--AACAGAATAGAGACAATAAGCATATCTGTATA--ATAG---T---AATA
>t7
CGT-AAT---A-AGACC-CTTCATCATACTAAGAACAAACGATAGCTAGCCGAACA----TGGGTATCAA-AGAGTAAATTTTCTCAAAGGGAGTA----GATC--TATTGATACACAAACCAGCTACGATCA--CCTGC-GTAGTTCACCG----TGCTTTTTGCTAGAGGTG----AAATAAGGCTGTAATGCCACGAGG---GAGGCTATC--CATCTTAC---TGGGGGATAAATTCGGTCCAAGA----AATCATA----AAACTATACCAGAGACGGAATGCGAAAAGATTCGAAC--AGCTATTGGAAGTCTATTGCCAAAAACAT----GTTTGCCT---TCAGAAAACGAGGTGACTCAATGTCAGACGATACCCAATATATGATT---GAACGTGAA---TCAATTCGGCTCTTTTACATTCGAACATACACGCCTAGGGTTG---TAGAAATAAACATAATC----CAGACCCAAAAACTACCCAGAAGTAGAGC---CAAC----AGC--GACAAAA--AGTGTTGAAAGCACCATGGTACAGG---T--TTATTGAAGTCC--GG----T---CGCGT--AC----GACGAAGCACC----CTTAC---AGT--T----AGAGTTA--ATAGAGACCTATGGACGACTGTTTTCAGGTCCT--TTAAATAACATGTCAATTAAACTCT----TGGGACTTGT--AACAGAATATAGAATGGAAGCATACCTCTCTA--AGAA---T---AAAA
>t2
AGT-AAG---A-AGTCT-CTGG---GTTCTAATAATTAAGAATAGCT----TACCA----TGGGTGTCCT-TTAGGAAGTTTCGTCACAAATAGAA----GTTC--TTTTCGTGC----TCCAGTTTCGATCA--CCTGC-GTTGCTCTCCG----TCCTTTTATCGAGAGCTG----AATGCAGCCTGTAAAGGCACAAAT---TAGTCAAGG--CATCTTAC---TGAGTGAAAATTTGGCTTGGTAT----TATCATCCCTAATACTCTGCCCGACGCGGTATGCTAATACACCCGAAC--ATCGAATGGATTTGTATGGCCGAAACTAT----TTAGAACCCGGAAATTCGACGTCGTCCCTCAATGTCCGAAGATTCCC-ACATTTGATA---GT----GAA---AAACGTC--CTCTTATAGTCTCGAACAACAACGTATCGGGTGA---GAGTTGTAAACATACTA----CACACGAGTATGTTACAGAAAAGTAAAGC---CAAC----AGACGGTCAGAGATAGTATACCAAGCGCCGTCATATTGG---TCTATATTGATGCCC--GG----T---CGAGT--AC----GACGACGCACC----CTTAC---AGT--G----ATAGTGA--ATGGAGACCTATGGACGACTTTTTTCTGGGACTTTTTAGATACTTTACCAATTAACGTCT----TGCACCTTTT--AACAAAAAGCTTAAGCGAAGCATATCTATATA--AACT---T---AAGA
>t9
CGC-AAG---AGAGTCA-CTCGAACATCCTGACGCGAAATAATAGCG----TAGCA----TGGTTATCTG-ACAGCATTTCAAGTCAAGAGTTGCT----GATC--TATTGTAAC----TCCATCGTCGATAA--CCTAC-GTGGGTTTTCAACTCTCCTTTTTTCCATAGATGTGGTAATCAAGCGAGTTAAGTCACGTAA---AAGGCCATA--CATCTGAC---TGTGATAAAAATTAATTCGGATG----GATCATA----ACGCTTTCCGAGATGCGGTATGCAAAAACAGACGAAC--AACTAAGGGGTTTTTTTTGCCAAAACTAT----ATTAGACA---ACATGAGTCGGGGTTGCTCAATGTCGGAGGATGGCCTATATTTGATA---GGACCGGGA---GAACGTC--CTCTAAGAAGGTCTAACAACTACGGATCGGGTCT---GAGTAGTAAACATATAC----CAATCGCTAATTTTACTAATAAGTTAAGC------C----AGTCGGTCAGAG--AGTCCCGCAAGCT--ATCGGACTGG---T--AGATTAAGGTCC--GG----TCGTGGTGTCGAC----GGCGGAGCATC----ATTAC---AGT--G----ACAGTTA--GTGGAGACCTATGGACGACTGTTTTTTGGGTCTTCTTAAATACCCTAGCAATTAATGTCTCACTTATTCCTTGT--AACGAAAATCGGGTGTGAACCATACCTATATA--ATCA---T---AAGA
>t13
CGG-AAA---AAAGTCT-CTATAACTTCCTAACTTTAAACT---GCC----TACCA----AGGTTGTCAA-ATAGTAAATCGAGTCATATC----T----GATC--TGTTTT-------ACCAAGTGGCATTA--CCTTA-GTAGATAGCCGACACTGCTTTTTGCTGAAGATGATAGAACGCAGCAGGTTAAGTCACTTTG---CAGTCATGC--CATCTAACAAATGCGAGACAATTTTCATTTAGGT----CATCATT----AAGCTATTCGTGACACGGGAGGCTGAAATAACCGATC--ACCAACTGGTGTTCTTTTGCCGAAATTAT----ATCACACC---CAAGCCGTCGCAGTTCCTCAATGTCAGAGGATCCCCTATATTTGATA---GTATACGAA---TTGAATC--CTCTTACACGCTACAACAAAGACGAATCGG---T---ACGCATAAAACATAAAA----CACGCCTTAAAGTTACTAATAAGTGTAGC---CAAC----AGTCGGCCATAC--AGCCCCACAAGCT--CTACCGTAGG---T--AAATTGAAGACC--GGCTTTTAATTGCGTTCAC----GCCGTGGCATG----CTTACAGTAGT--A----ACAGTAA--CTAGAGACCTATGGACGACTCTTTTTCGGGACTCCTTATATAT---TTCAATTAATATATATCTTATACCTTGT--AACAAAATGGGCTTTGTAATCATACTTTTGTA--AGCT---T---TACA
>t4
CGG-AAT---ACAGACA-CTAAATCTTACTAATACAAAATC---GCA----TACCA----CGGGTATCTG-CCAGAATCTATATTCATTT-TTGAA----GGTC--TTTTTA-------ACCAAGACATATGA--CCTTA-GTCGGTCACCAATACTTCTTTTTACTTAAGATGCCAAAAGCTAGCTAGTTACGTCACCTCC---CAGTCTCGC--CATGTATC---TGGGTGAGAAGTTTAATAT--------CATCATA----ACTCTGTTCTCGACGCGGCAGGCTCAAACACGCGAGC--ACCAACTGGGAATTTGTGGCCTAAAATAT----TTGTCTCG---CTAATTGACGCGGTCTCTCAATGTCAGAGGATAACCTATATTTGATA---GAGACGGAA---CAACTTC--GTCTTACAGGTTTGAACATTTACGTTTCGG---T---GGGTATAAAACATAGCCCCTCCACTCAGTTAATTTACCTACAAGTAAAGC---CAAC----AGACGGTCAGAA--AGCCCTCAAAGCT--ATCATAAGGG---T--GTATTAACGACC--GG----TCGTCGGGTGGAC----GTCGTTGCAGCCGACCTTACTTTGGT--G----AAAGACA--GTAGAGACCTATGGACGACTATTTTTCGGAACTTCTTATATATCTTGTCAATTAAATTCACCCCTTTATCTAGT--AACGAAATACTAAATAAAATCATACCTATATA--AGCG---T---AATA
>t5
CGC-AAG---AAAGTCT-CTCCAACATTCTGAAGCGGAATTTTAGCA----TAGCA----TGGATATCTA-ACAGGAGTTCTAATCAAAACTTGCA----GATC--TATTTT-------ACCAAGTCGTATTA--CCTAA-GTCGTTAGCCGAAACTCCTTTTTGCCAAAGGTGTGGGAAATAAGCAAGTTAGGGCACATAT---CAGTCTAGC--CATCTGAC---TGTGTAAAAAATTGATTTTGTTT----CATCATA----ACGCTGTCCGCGACGCGGGAAGCAAAAAAAGACGAAC--ACCGACTGGTTGTCTTTGGCCAAAACTAT----TTTGTACG---GCAGGTGTCGCAGTGACTCAATGTCAGAGGATTTCCTATATTTGATA---GTGACCGAA---GGACGTC--CTCTTACATGCTCGAACAATTACGAATCGG---T---GTGTAAAAAACATATAC----CACACTTTAAAATTACTCACAAGTTGAGC---CAAC----AGTCGGTCAGAC--AGCCCCACAAGCG--ATCGATGTGG---T--GTATTCAAGACC--GG----TCGTCGTGTTGAC----GTCGGGGCAGC----CTTACTCGAGT--A----ACAGTGA--GTAGAGACCTATGGACGACTATTTTTCGGTTCTCCTTAGATATCTTGTCAATTAAAGTGTCCCCTATAACTTGT--AACTGAAAGGGCCTTAAAACCATACCTATCTA--AGCA---T---GAAA
>t12
CGC-AAT---AGAGACT-CATAAACTTGCTGAACCACAAACGTAGCG----AATCA----AGGCTGTCGT-ATAGTATTTATATTCACTGCTGGCA----GCTC--TGTTCCCTC----GCCATCGTGAATTA--CCTAC-GTTGATTGTCAATACTTCTTTTACCTACAGATGGGCTAAATAAGGGTGTGAAGGC-CAATA---CAGGGTTTT--CATCTTAC---TGCGCAATAATTTATATCAATAG----GATCATA----AATCTATCCGCGAGTCGGGAGGCGGAAACAGTCGAAC--AACTAGTGGAAATCTGTTGCCAAAATTAT----ATAACACG---GGAGGATTCGTAGTGTCTCAATGTCAGAAGATAGCCTAGATTTGATT---GTGATTGGA---TAACGTC--GTCTGTTACACTTAAACATAAACGTTTTGGGTAT---AAGAACTAAACATATCC----CATACTGTAAATATACGAATAAGTACAGC---CGAC----GGTCGGTCATAT--AGAACCCTAAGCG--TTCGTGCAGG---T--ACATTGATGGCC--GG----TTACCGAGTGGAC----GTCGGAGCAGC----CTTAC---AGT--T----AAAGTTA--CTAGAGACCTATGGACGACTTTTTTTAGGAACTTTTTCGATAAGTTGACAATTAAATTTTCGTTTGTGTCTTGT--AACCAAAGATTGTTGTCAATCATACTTGTATA--AAGA---T---CAGA
>t10
CGC-AAT---AAAGACT-CAGAATCATGCTGAACCACAAACTTAGCA----AATCA----AGGCTGTCGT-ATAGTATTTCTATTCACGGGTGGCA----GCTC--TATTATCTC----GCCATCTTGAATAA--CCTAC-GTTGATAGTCAATACTTCTTTTGCCGACAGATGTGCCAAATAAGAGTGTGATGGC-CACTA---CAGGCATTT--CATTTGAC---TGAGTAATAATTTAAATCATAGG----GATCATG----AATCTATCCCCGACTCGGGAGGCGGAAACAGTCGAAC--AACTAGTGGAAATCTGTTGCCAAAATTAT----GTAACACG---GAAGTATTCGTAGTTGCTCAATGTCAGATGATTCCCTAGATTTGATA---GTGATAGGA---TAACATC--TTCTGTTATGCTGTAACAGTTACGTGTTGGGTAA---AAGGATTAAACATATGC----CAGACTGTAAAGATACTAAAAAGTACAGC---CGAC----GGTCGGTCAAAG--AGATCCGTAAGCG--ATCCTTCAGG---T--TCATTGACGGCC--GG----TCATCGAGTCGAC----GTCGTAGCAGC----CTTAC---GGT--T----AAAGTTA--TTGGAGACCTATGGACGACTATTTTTAGGTTCTTATTCCATATCTTTACAATTAATTTGTCGTTTGTATCTAAT--AACCAAAGAAGGTAGTCAATCATACTTATATA--AACA---T---CAAA
>t15
CGC-AAA---AGAGACA-CTATAGCGTCCTTAAGCCAAAGTG----G----TAACA----TGGTTCTCAG-GAAGGAAATC---TCAGTTTTCGCA----GTTC--TATTTTACC----CCCATCGGGCATTAGCCCTAC-GTTGATGTCCCATACTTCTTTTTCCAAAAGTTGTGACAAATGAGGGGGTTATGTCACGAAC---AAGGCTATA--TATATAGG---TGAGTTATAACTTCGTTC-GAGCCAAATATCATA----ATGCTTTCCTCGAAACGGCACGCAGACAAATCCGAAC--ACCTAGTGGGATTCTTTGGCCGTAATAATGGCCGTACCCCG---GTAGTTTTCGGTGTTACTCAATGTCAGATGATAACCTAGATCTGATACAAGACATAGAA---TAAGCTC--TTCTA--ACGCTCTAACAAGAACGATTGGGGTAA---GAGGATAAAACATAGCT----CACCCTGGAAAATT----ACAAGTATAGC---CTAC----AGTCGGTCATAT--AGGACCATAAGCC--TTCAAACAGG---T--AGATTCAGGCCC--GG----TGGTCGGGTCCAC----GTCGCTGCACC----CTTAC---AGT--A----ACAGTGA--ATAGAGACCTATGGACGACTATTTTGGGGTTCTTCTTCAATACATTATCAATTAATTTCTCGTGTTTAACTAGTCTAACATAAGTTTGCCCTCAACCATAGCTTTATA--ATTA---T---TATA
>t6
CGC-AAT---AGAGGCT-CGGCACCATGCTGACCAGGAATGG----A----TATCACAAATGGATATCAT-GAAGAATATC---TCCTGTTTCGTA----GGTC--TATTATAAC----CCCATCTTCTATCA--CCTGC-GTAGATTACCAATACTACTTTTGCCTAAAGATGTGGTAAATGAGGGAGTTATGACACACAGTTGCAGGCAATA--CATCTCGG---TGAGTTATAAATTGTTTTTCCGC----TATCATA----ATGCTTTCCCGGAATCGGCACGCTGACATA----AAC--ACCTATAGGACTTGTTTGGCCGTAAAAATGGGCATCCCACG---GTAGGTTTCGTAGTTGCTCAATGTCAGATGATTCCCAAGATATGATTGATGTGACTGAA---TGATGTC--ATCTTGTAAGATAGAACAAATACGGATGGGGTAT---ATGGAGTAAACATACGC----CACGCCCAAAAATTACTCACAAGTTCAGCTTCCTAC----AGCCGGTCAGAT--AGGTTCTCAAGC-----CTGCGCGG---T--TGATTAACGACC--GG----TCGTCGCGTCTAC----GTCGCCGCAGT----CTTAC---GGT--TGCTAACAGTAA--ATGGAGACCTATGGACGACTTTTTTACGGCACTACTGCGATAGCTTATCAATTAATTTATAGGATTTAACTAGT--AACTAAAGTATTATTACAACCATACGTTTGTA--ATTG---T---AATA
>t11
TGG-AAT---AGAGCCG-CGACACCGTCCTGAGCCGGAATTATAGCC----AATCA----AGGGTATCAG-GCAGGAGGTAGATTCGACAAATGCTAATTGTTCCCTGTTATATC----ACCAGCATCTATTA--CCTAC-GTAGATAACCATGGCTGCTTTTTCCTGAAGGTGCGTTAAGCCAGCTCGTAATGCCACTTGT---AAGGAACTCGGGATCTGTG---TGTGATAAAACTTAAGTCTTGGC----AATCATA----AAACTGTCCGCGATGCGGGATGCGCAAATATCCGAACGGAACTAGTGGATGTCTATGGCCTGAATCAT----CTAAATCC---AAAGTATTCGTAGTATCTCAATGTCAGAGGATGACCTATATATGATT---GGTAGCGGATCTGGAGATC--GTCTAATAC----AAACAAATACGAATTGGGTCA---ACGCCATAAACATAGTC----CATCCTGTTAATGTACGCAAAAGTACAGC---CGACAAATAGTCGGTCACAC--AGAACAAGAAGCG--TTGTTAGCGGTAGT--CTATTAATGCCCGGGG----TTGTAGTGTAAAC----GTCGGAGCAGC----CTTAC---AGTGCG----AAAGGGAGGCTAGAGACCTATGGACGACTATTTTAAGGAACTTATTCTATACTTTCTCAATTAAATTTTATGGTTTGTCTAGT--AACG---TGCCACTCTGAACCATACCTGTATATGATAA---TAAGCACA
>t3
AGTTAAT---AGAGCCT-CAAAAACATCCTGAACCCCAATTCTAGCC----AATCA----AGGGTGTCTA-GCAGGATGTATAATCAATTGTTGCT----GGTCCCTATTTTGAC----ACCATCTTGTATTA--CCTAC-GTAGATGTCCGCGACTGCTTTTTCCGGAAGGTGTGATAAATCAGCTAGTAAAGGCACAAAG---TAGGCCGTA--CATCTCAC---TGAGAAAAAACTTACTTCGTTTG----AATCATA----AAGCTTTCCGTGACTCGGAAAGCACAGATAGGCGAGCGAAGCAAATGGTGGTCTATCGCCAAAATTAT----TTACAGCT---AAAGCAATCGGGGTTTCTCAATGTCAGATGATGACCTAGATTTGATC---GGTACCGGAGTTGCAAATC--CTCTGATACGCTCTAACATAAACGTCTTGGGTCA---TGGTAGGAAACATAGAC----CACACTTCAAAAATACTCAAAAGTAGAGC---CAACAACTAGTCGGTCACAA--AGCTCCTTAAGCG--ATCAGATCGG---T--CCATTAATGCCC--GG----TTGCGGTGTCAAC----GTCGGGGCAGC----CTTAC---AGT--A----AAAGTTA--CTAGAGACCTATGGACGACTATTTTAAGGCACTTATTCTATACTTTCTCAATTAAATTTTGTAATTTGTCTAGT--AACTTAATTTTGCTGACAATCATACATTTTTA--ATCA---T---CAGA
>t8
AGG-AATTTTAGAGCCG-CAGAACCGTCCTGAATCATAATTTTAGCA----CAACA----TGGTTATCGAGTCAGGACTTACAGTCATTGGTGGAT----GCTC--TCTTAGCAC----TCCAGCAGGAATTA--CCTACTGTTGGTGTCCTACTCTTCTTTTGCCTTTAGTTGCAGTAAAATAGCCTGTAAAGTCACTAAA---GAGTCAGGT--CATCTCAG---TGAGGGAAAACTTAAGTGATCAG----AATCATT----AATCTATCCGCGAATCGGTATGCAAAAACATCCGATC--ACCTAAGGGATGTTTCTTGCCGGAATTAT----CTTGCTCC---TTAAGTTCCGGTGTCACTCAATGTCAGAGGATGTCCTAGATTTGATT---GTGACAGAA---GTACTTC--GTCTAATACGCTCTAACACGTACGTTTGGGGTCA---AAGAAACAAACATACCC----CACTCGATAAGCTTACGAGAAAGTAAAGC---CTAC----AGTCGGGCAAAT--AGCCCTACAAGCG--CTCATGTCGG---T--GTATTGAGGTCC--GG----TCTCCGTGTCGAC----GTCGTAGCATC----CTTAC---AGT--T----ACAGTTA--GTAGAGACCTATGGACGACTTTTTTGTGGTACTGCTTCGATAACTTGACAATTAAATTTTAACGTCGGACTAGT--AACTAAAAAATGCTGTCA----TATATCTATA--AGGAATCT---GAGA
>t1
GGC-AAT---AGAGTCT-CGAAACCATACTGAGACATAACTATAGCT----CATCA----TGGCTATCGA-GCAGCATATTCGATCATTGGTTGCA----GATC--TATTGTAAC----ACCATCATAAATTA--CCTAC-GTTGGTTTCCGACGCTTCTTTTTCCCATAGTTGTGGGAAGTCAGAGAGTTAGGCCACGGAA---GAGGTAATT--CATCTCGG---TGGGATAAAAATTAAGTCGCCGT----AATCATA----ACTCTATCCGCGACTCGGGAGGCAAAAACAGCCGAAC--ACCTATTGGATGTCTGTTGCCAAAATTAT----GTTCTTCC---GTAAATTTCGGTGTTACTCAATGTCGGATGATTTCCTAGATTTGATC---GTGACCGAA---GGACATC--CTCTGATAGGCTGTAACAAGGACGTTTGGGGTCA---AAGTAAAAAACATAACC----CACTCTGTAAAATTACTTATAAGTACAGC---CAAC----AGGCGGTCACAC--AGGCCCGCAAGCG--ATCAAGTCGG---T--ACATTGATGGCC--GG----TCGCGGTGTAAAC----GTCGTTGCAGC----CTTAC---AGT--A----ACAGTTA--TTAGAGACCTATGGACGACTGTTTTGAGGGTCTGCTTCTATACTTTGGCAATTAACTTCTCGTCTATGACTGGT--AACTAAAATTGGCTGTCA----TACATATGTA--ATGA---T---AAAA
