# Supplementary material for: PQ, a new program for phylogeny reconstruction
Source: BMC Bioinformatics. 2018 Oct 12;19:374. doi: 10.1186/s12859-018-2399-4 (PMC6186109; doi:10.1186/s12859-018-2399-4)
Supplement: Supplementary file 4 — Simulated data. The archive Simulated-data.tar.gz contains two folders called Alignments and Trees. Folder Alignments contains 500 simulated 15-sequence nucleotide alignments in fasta format. Folder Trees contains six subfolders, PQ, MP, ML, ME, QP and Reference with trees in Newick format reconstructed from the alignments with five methods and with reference trees used for simulations. Names of the tree files correspond to names of alignment files. (TAR 1860 kb) [file 12859_2018_2399_MOESM4_ESM.tar › Alignments/420.fasta]

>t6
CTT----T----TCTTC------ACCAA---ACTATTCGTCTGTCAGCCGCGTATGTTCTGTTCATTATCTTGAAAACGAAACATTTTCGTTAAAC---AATCCAGGTGAGA----AAGACGTCT---TTAAGAGTAGC---ACCGCTCCATTAGCGACCTCTGACTGAT--CCCGGGTACATATTGT--AAATAA--TAAATTGAATC----TGTAG----AATCCCAAATGGTATCCCGATC-GGATCTCAAATATG----TGAATCCGCGACCAAGTG----AAGTCCTAAAGGTAACCCGAATAAAAAT---AT---TCTTG----CAGCCCTATTGTGTTTAATTGGCGAAT----AAGCGTCTC----AGAAAGGAATATTATTACTTATCAGGAGATGGTGATGCTTCCGCCCGTGAAGAGCTACAATAACTTGGTCAACATAGACATA---AC---AG-TA----CTGAGGCAGAGG---AGCGAAGTCTAATGTGATA----GAGGCGTATTAACA---CTACGGTTTT--GA---ATATCG----AAAGTCACTT----AATCGGAACCGAATGAGC---GTGACATTTGATCCA-TATCTTCCATTTGATTTGCACTAG-ATGCGAACGCCAATAATACAGATTGGGGTTTAAATCTTTTCAGCGGCTCACGGCTAATCTAA----ATTTTGCTCAAATGTTCAGGGTT---CCGTAAAAACCTGAATC-AGTAATTCACGCAGATGG----TCATGGGCTAG---AAACTACC--CAAGACAATT----TTGGTCTCTCAGGTGGATAAGACAAGCCTAACCTTCACCGCCGT
>t1
AAG----T----TCTTA------ACAAA---ACTATTCGTCTGTCGACCGCATATGTTCTCGGCATTATCGTAAAGAGGAAACATCTTCATTAAAC---AAACCACGTGAGA----AAGGCGGCT---TTAAGAGTAGT---ACTACCGCATTCGGGAGCTCTGACTGAT--CCCGGGTGCATATTGATAAAAAAAAGTAACTTAAAAC----TGTAG----AATCCCGAAAGGTATCACGATC-TGAACTCATATATG----TTAGTCCGCGACCTAATG----AAATGCTAAACGAAACCCGTATAAAAAT---CT---GCTTG----CGACTCAATTGTATATAATTGGCGAAT----AAGCATCTC----ATCACGGAATCTTATTACTCATCGGGAGATGATAATACTTCCGCCTGTGAAAAGCAACAATAACTTAGTCAACATAGACATA---AC---CG-TT----CTCACGTAG-------GCGAGGTCTAATGTGATA----GAGGCAAGTTAACG---CTATGGTTGT--GA---ATAGCG----TAAGTCACTT----AATCTGATCCGAATGTGG---GTTACAATTTACCCA-TATCTTCCAAATGATTTGCACGTG-ATGCTAACGCCAATAATACACATTGGGCTTTAAAGCTTTTCAGCGGCTCACGGCTAATCTAA----ATTTTGTTCAAATATACAGGACT---CCGTAAAAAAAGCAATC-TATAATTCACGCAGGTGG----TCGGGGGCAAG---AATATACT--CTATATAATT----TTGGTCTCTCCTGAGTTGAAGATAAGCCTAACCTTCGCCGGTGT
>t12
AAG----T----TCTTG------ACAAA---ACTATTCGTCTGTCGACCGCATGTGTTCTCGGCATTATCGTAAAGACGAAACATCTTCATTAAAC---AAACCACGTGAGA----AAGGCGACT---TTAAGAGTGGT---ACTACCGCATTCGGGAGCTCTGACTGAT--CCCGGGTGCATATTGATAAAAAAAAGTAACTTGAAAC----TGTAG----AATCCCGAAAGGTATCACGATC-TGATCTCATATATG----TTAATCCGCGACCTAATG----AAATGCTAAACGAAACCCGTATAAAAAT---CT---GCTTG----CGACTCAATTGTATATAATTGGCGAAT----AAGCTTCTC----ATCATGGAATCTTATTACTCATCGGGAGATGATAATACTTCCGCCTGTGAAAAGCAACAATAACTTAGTCAACATAGACATA---AC---CG-TT----CTCACGTAG-------GCGAGGTCTAATGTGATA----GAGGCAAGTTAACA---CTATGGTTGT--GA---ATATCG----TAAGTCACTT----AATCTGAGCCGAATGGGG---GTTACAATTTACCCA-TATCTTCCAAATGATTTGCACGAG-ATGCTAACTCCAATAATACACATTGGGCTTTAAAGCTTTTCAGCGGCTCACGGCTAATCTAA----ATTTTGGTCAAAGATACAGGACT---CCGTAAAAAAAGCAATC-TATAATTCACGCAGGTGG----TCGGGGGCAAG---AATATACT--CTATATAATT----TTGTTCTCTCCGGAGATGAAGATAAGCCTAACCTTCGCCGGTGT
>t7
CGA---------TCGTTAG--TAGCACA---ACTGTTCGTCTGTCTTGCTCTTTCTTTCTTCGCATTATAAGTAAGAAGAAAGATTTGCATTAAAT---ACCGCCAAAAATACGGCAAGACGGCT---TCTAGAGTGGG---ACCTAGCAATTAGTCTCCTCTCAATGAT--CCCGGGTGCAGATTGA--AAAGAA--CAACTTACAGC----TGTTG----AATCTCAAAAGGTATCC---GC-AGACCTGACATATG----TCACTACGCGACCGATTG----AACTCCAAAACGTAACACGTATATAAAACCTAT---GCTTGTCCACATGGCAATTGTGGATAACTCGCTAAC----AAGTATCTC----AGCATCGAAAATTTTTACTAATCAGGATATGATCCAGATTACGCCAGGGAAAAGCGATAATATCTTGGTCCTTATAAAAATA---AC---AG-TA----CTTTAGTATAGA---TACGATGTCCAATGTGATT----TTGGCATATTCCCAGGACTAGCATTAT--GA---GTTACG----GAAGTCACTT----ATTCAGAAGCTAATGGGC---GTCACACTTGTACCA-TATCTTCCAGGTGAATAGCACCTA-ATGCATGCCCCAATAGATCCGATTGGGGTTAAAATCTTATAAGCGT---ACGGATGATCTAA----ATTATGCACACAAATGCAGCAAT---CCGTAAAAGTTTTAATCATTTCAATCAAGCATATTG----CACAGGTCCATTAAATAGTCGC--ATAAAAAATT----CTGTGCTGAGACGGCGATAAGATAAGCTAAAACTTAAATGCAGT
>t4
ATA---------ACTTTAG--TTACCCG---ACTCTTCGTCTGTCTGCCTTCTCGGTTCTAGTCATTAT--AGAATAAGAAATATCTTGATTAAAG---CGCGCAAAGAATAGAACAAGTCGGCT---TCCAGAGTGGA---ACGGAAGAATTTGGCACCTCTCAATGAT--TCCGGATTCA----GT--AGAGAA--TAACATATAAC----TGTGG----AATATCTAAAGGTATCC---TC-GGAACTGAAATATGTGCGTAACTGCGCGACCAACTG----AACTCCAAAACGGAACTCGACTAGAAAA---AA---CCTGGCTCGCGGTTCAAATGTCGATAACTCGCTTAC----GAGAATCTC----ACTATTGAAAGGTTTTTGTTAACAGGTGATGGTAAGCATTACGCCAGCGAATAGCCAAATTAACATGGTCCGTGTAAAAATC---AC---TG-TA----CTTGCGGAGAAG---TTCGATCTCCAATGTGAAT----AAGGCAGACTCACC---ATATGATTAT--GA---GTCTCG----TAAGTCTCTT----TTTCAGATCCTAATGCGT---ATAACACTTTTCCCC-TATCTTCCATGTGAATGGCACAAAAATGCACACTCCAATAATTCTCTTCGGGGTGATAAGCTTTTCTGCGC---ACGGATAATCTGA----ATTGTGCTCACATATACAGCGAT---ACGTAAAATAGTGTATC-TATCAATGAAGCATTTAGCGGTCCCTGTCCCATTACTAAGTATC--TGATAAAAGT----ATGTCC---AACGGTAATATGATAAGCGTAATCTTAGCTGCGGT
>t10
GAC----T----CCGTGCG--TAACTCA---GCTATACGTCTGTCACTAATGTGGATTTTGCTCATTATAGTAAATATGAAAAGTATTCCTTAAAGCAGCACTTCTAACATAGCTTAAGCCGCCT---TTGAGAGTCGC---ACCAGACTATTGGAATCATCTCAATGATTTCCCGGTTCCATATTGC--ACAGAA--AAATTTAAAAC----TGGTG----AACACCAAAGGGTATCTCGATC-AGATCGGAAATATG----TGAATGCGCGACCTAATGAGGGAATTTCAAAGAGTAACGCGGTTAAAAAA---TT---ACTAG----CATTACAAATGTGACTAACAGGTAAAT------GATTCTC----ACTGGGGAATCTTATTAGTAACCTGGTGATGTTATATATTCCGCCAGCGAATAGCAACACTTACGTAGTCCGTAGAAATATG---TC---AG-AG----CTTCTGCAAAGA---ATCGAATTCCAATGTGGGATCCTCTGGCAAGATATCC---CTACGCTTCTCAGA---CTACCG----TAAGTCACTT----ATTCCGAATCAAATGTGA---ATGACATTTATCCCT-TATCTTCAACATGATTGGCACCAA-ATTCTTCCGCAATTAGTACTTCTTGGGCTTCTAAA--TGTATGCGCCTCACGGTTTATCTTC----ATTTTGAACATAGATACAGTCTT---CCGTAAAAAGTAGCATC-TTTCATTGAAGCATGCTG----CT---TTTTAATAGCATTTTACCTAAAGAAAACT----AAGATCTCTAATGTACGTATGAAAAGCCAAATCTTTTAATAGGT
>t8
GGA----T----ACCTTTG--TTTCCTCCGTCCTATTCGTCTGTCTTGCACGTGGTTTATGTTCATTATTAGAAACAAGAAACCTTTACATTAAAAGATAACTCGATAAAAAAACTAAGCCGACT---TCCAGAGTCGT---ACCAGACTATTTGGCATCTCTCAATGATTCACCGGGTACAAATTGC--ACATAA--GAATTTAAATA----TGGAG----AAGACCAAAAGGTATCTCGATC-TGATCATATATATG----TGAGTACGCGACCTATTG----AAATGCCAAGAGAAAAGCGGATAAAAAA---GT---TCTCG----CTTTCCAATTGTTGTTAAATCGGAAAA------GGTTCTCTGTCACCATGGAATATTGTTACTGATCGGGACATGCTCTACATTCCGCCGGTGAAGAGCTAAAATGACGTAGTCTGGATACAGATG---TC---TGATG----CTAAAGCATAAA---TTCGAACTCAAATGTGGGA----GAGGCGGGCTCTCC---CTACTCTTCTATGA---CTGCCG----TAAGTCACTT----TATCCGACCCAAATGAGA---GTCACATTTTGCCCG-TATCTTCCAGATGAATTGCACCAA-ATTTCAGCACCAATAGTACCTATTGGGCTAATAAC--TATTAGCGGCTCACGGTTAATCTTA----ATTGTGGACACACAT----GTTTGACCCGTAAAAGACCGGATC-CTTAAATAAAGCACCCAG----CT---ATTGAATAGTATCTAAAGTCTAAAAAAAT----TAGATCTTGCTTGCACGTACGATAAGCGTAATCTTATGGCACGT
>t15
ATA----T----TCATATG--TTACTAC---ACTTTGCGTCTGTCCTCAGGGTTAC-TGTTAACATTATCTACAATAGGAAATCTA----TTAAAATGC---GTTGGTAACAGCCGAAGACGGCTACATGCAGAGTTGG---ACTAGTCTATTAGTGATTTCTAAATGAT--TCCGGGTGCAAATTGT--ATAGAA--TAATTTTTAAG----TGAGG----AAGATCAAATGGTATCACGAAC-CGAACGTAAATATG----TGATTCCGCGACCCATTG----AAATACAAACCGAAAACCGACTAAAAAT---TT---ACTGG----CATTTCTAATGTTCGTAAGTCGAACAG----CAGGATCTC----ACTCGTGAATTATGTTATTCAACAGG----GATCCTAATTCCGCCCGTGAATAGCAAAATTGACTTTGTCGAATTAGAAATC---AC---CG-GT----CTGTAGCAGAAA---TGCGACGTCAAATGTGTTT----GCGGCAGCTTCTCT---CTAACATTTT--GA---TGCTCG----T---TCGCTT----TCTCAGATACTAATGCGT---GTTACAGTTACGCCAATATCTTCAACCTGAGTTGCACATT-ATTAATTAACTACTAGAGCCTATCGGGTTTTAAA----ATTCGCGCCTCACGGTTCATCTAT----ATTTTGTGCAGACTTACAGTCGT---CCGTAAAAATGATAATC-TTTTAATAAGGCATCGTG----CACTGATAGATTAACAGTTGTA--TTACAAAAATGCAGCAGTACTAACTTGGATATAAGAAAAGTAGAATCTTCAACAAGGT
>t3
TTA----T----CCATGTG--TTACCTG---TCTCTACGTCTGTCCGAAAAATTGGTTCTCAACATTATTTATAAAAAGAAAGGTTTGATTTAAATAAT---AATAGTTAAAGTGAAAGGCGACTTTGTCAAGAGTAGTAGTACCGACTTATTAGTTTTGTCTGAATGAT--TCCGGTTACACATTGA--AGAGAA--TAATCTCGACGGAGTTGAGG----AAAAACTAACGGTATCTCGAAC-TGAACGTAAATATG----TAAATCCGCGACCGAATG----AAATGCTAACTGTAAATCGACTAGAAAG---CTGTCCCTTG----CTTAGCGACTGTTTGTAATTTGTAAAG----CAGTTTCTC----ACACGAGAAGTATTTT--TTACCGGG----GATCCTAATTACGCCAGAGAATAGCAATAATCACTTTGTCAGCTTAGAAATG---AC---TG-GG----CTCGTGTAGATC---TGCGATATCAAATGTGGTT----ACGGCAGTCTCTCA---CTAAGTTTAT--GA---TAATCG----C---TCACTT----CCTCAGATGCCAATGCGA---GTAACAGTTGGGCCGATATCTTCTACGTGACTTGCACATT-ATAAATTGCCCATTAATGCGGATAGGGGTCTGAACCTTGTAAGCGCCTCACGGATGATCTCCGTGCATTGTGCACAGACATTCAGTCGT---CCGTAAAAATTTTAATC-CATTATTAAGGCAACTTG----CGCTGAAGAATTATTGTTTGTT--ATACAAAATTACTATAGTACTGAAGTGCATATATGACAAGTCCAAACTTAAGTAAGGT
>t11
TTA-----------ATACG--TTACATT---CCTGTGCGTCTGTCTGCAAAATATCTTGTTTACATTAT---GAAAATGAAAACTGTAAGTTAAAAGTC---GGTAATAACAGTCCAAGTCGCCT---TCTAGAGTTGT---ACTGCTCGATTAGGGCTATCTGAGTGAT--TCCGGATCCACATTGA--AGATAA--AAATATATAAG----TGTTG----AAGACCGAATGGTATCACGATC-CGAACGTAAATATG----TTATTCCGCGACCAACTG----AAGTCCGAAGCGTAACACGTATAA---T---GT---GCTTG----CTTAACTAATGTTATTAATGTGTTAAA----CAGAATCTC----ACTAAGGAAGAATATTACTAAACGGG----GTTACGAATTGCGCCGGCGAAGAGCAATATTCTCTTTGTCTGGAAAAAAATA---AC---AG-GT----CTGTAGTAAAGA---TGCGATATCAAATGTGAAA----ACGGCGTCC---CT---C-TATGTTGT--GA---TACGCG----T---TCTCTT----CATCAGAACCTAATGTGT---TTTACAATTTTTCCG-TATCTTCAAAGTGAATTGCACCAA-ATAAAAATCCGAATAGCACTTCTCGGGATGTCAAGCTTATTAGCGCCTCACGGTTTATCTAT----ATTTTGTACATACTTACAGACTT---CCGTAAAAACATGCATC-TTTAATTCAAGCAAATGG----CACTGAGAAACTACTGTTTGCT--ATACAAAATTGTAGGAGTTCTTGTGTGCATTTAAGAAAAGCGCAAACTTGAATAATGT
>t5
GGG----T----TCATATG--TATCATC---ACTTTGCGTCTGTCCTCAAAATCAATTGTTTTCATTATTTGGAAAACGAAACGTGTTTTTTAAAAGGC---GCCATTCAAAAGTTAAGACGACT---TTGAGAGTTGT---ACTGGCCTATTAGAAAACTCTGAATGAT--TCCGGTTGCACATTGA--AGAAAA--CAAAATATAAG----TGGGG----AACACCAAAGGGTATCTCGATC-AGACCTTAGATATG----TTAGTGCGCGACCGAATG----AATT---AAGCGTAATACGATTAAAAAT---GT---GCTTG----CACCGCCAGTGTTTGTAATTAGATAAG----CAGCGTCTC----ACGAATGAATGCTATTGCTTAGCGGG----GTTTCAAGTTCCGCCGGGGAATAGCAAAATTCACATAGTCAATCAATACATT---AC---AG-GT----CTTTTGGAGATC---GACGAGGTCAAATGTGGTA----GTGGCGAGTTCTCA---CTGCTGT-----GA---TATTCG----T---TCTCTTTCATCCTCTGATCCAAATGTGG---TTTACATTTCCGCCG-TATCTTCAAATTGAATAGCACCTA-ATTTGCTTCCAATTAAGACATGTAGGGGTAACAACCTTTTTAGCGCCTCACGGGTGATCTGT----ATTATGGACATACTTCCAGCTTT---CCGTAAAATGATGCATC-GTTGAATAAAGCATTTAG----CCGTGACAGACTATAGTTTGCC--ATACAAAAGT----TAGTACTACGAAGCGTACAAGACAAGCGTAAACTTCTCTACCGT
>t14
CATGGTTTCTGGACTTTCGTGTAGCTTC---CCTTTTCGTCTGTCGACGGCTTGAATTTTAATCATTATGTGAAAAATGAAATTTCTTATTTAAAC---GAAATGTCTTAAA----AAGACGTCT---TTGAGAGTCGG---AC----GGATTAGGTTCCTCTTACTGAT--CCCGGGTACAGATTGC--AAAAAA--GAAGTTTTAAA----TGTAG----AATATCAAAAGGTATCCCGATCCGGACCGCAAATATG----TGAATTCGCGACCGACTG----AACTGCAAAGTGAAAAGCGTATAAAAAT---TT---ACTTG----CTTTCCCAGTGTCATTAACATGTG--ATTAATAGCCTCTC----AGGCGAGAATGCTATTTCTAATCAGGTGATGATTTGATTTGCGCCCGAGAATAGCTACAATGTCTTTGTC----CATACATTGTTGC---TG-GAGGTGCTACGGCAGAAC---TGCGAACTCGAATGTGAGC----TTGGCGAGCTATCG---TTGCTTTTAT--GAGTTGTTACG----TAAGTCACTT----AT----AGTCCAATGG-TACGTTGACACTTATTCGG-TATCTTCCAGTTGAATGGCACACT-ATAGGTGGGCGAATATTACCTTTTGGGATATCAATCTTA-GAGCGTCTCACGGATGATCTTT----ATTGTGTTCATATTTTCAG---T---ACGTAAAACCCTAGATC-CATTAATCAAGCATATTG----GATTGATAGATTAAAGGCTCAC--GGACAAAATT----GTGCCCTTTTATGTTCTGATGACAAGCGTAATCTTTGCAATGGT
>t9
GATGGCTTCTGGGCATACGAGTGGCAGA---ACTTTTCGTCTGTCTACTGCATTAATTATAAACATTATTTTCAAAATGAAACTTTTTTTTTAAAC---GTGATTTCTTAAA----AAGTCGTCT---TTGAGAGTTGG---AC----ACATTAGTCTCCTCTTACTGAT--CCCGGATGCAGATTGG--AAATAA--CAACTTTTAAA----TGTAGCGGAAATATCAAATGGTATCCCGATCCGGACCGCATATATG----TGAATGCGCGACCTACTG----AACTTCAAACAGGAAGGCGTGTAAAAAT---AA---GCTGG----CGATCCCATTGTGTGTAATGAGTG--CTTAGTAGCCTCTC----AGCATAGAATTGTATTTCTGATCAGGTGATGATTTGATTTTCGCCGGAGAAGAGCAACAATGTCGTTGTC----TATATATTGTT------G-GAGGCTCTACAGGATACCCCGTGCGAACTCGAATGTGCGT----AAGGCGCACTATCT---CTA-CTTTAT--GAGTTGGTGCG----AAAGTCTCTT----AC----AATCAAATGCGTACGTTGACACTTAATCGA-TATCTTCCAATTGAATGGCACACT-ATACGCGGACCATTAATACCTGTTGGGATATCAAACTTATGTGCGTCTCACGGATAATCTTC----ATTGTGTACATATTTTCAG---T---CCGTAAAACTAGGGATC-CATTAATCAGGCATCAAG----GATTGATATATTATAGTCTCTC--CAACAAAATT----ATGGGCTCACTAGTACAGATGAGAAGCATAACCTTTTGCAGGGT
>t2
CATGACGTCTGGGCTTAGGGGTAGCAAT---CCTGTTCGTCTGTCGACACCCTAGATTCTTAGCATTATATTTAAGACGAAATTTTTTATTTAAAC---TGCATTAATTACA----AAGACGTCT---TTGAGAGTAGG---AC----ACATTTGGGACATCTCACTGAT--CCCGGATCCATATTGT--AAAAAA--AAACCTTGAAG----TGTAG----AATCGCGAATGGT----CGATCCTGACCGCATATATG----TAATTCCGCGACCTAGTG----AACTCCAAATTGGAACCCGTTTATAAAT---AA---ACTAG----CGATCCCACTGTGTTTAATCTGGAGAT----AAGACTCTC----AGCACAGAAACTTATTACTAATCAGGTTATGGTGCGATTTTCGCCAGGGAAAAGCCAAAATGACTTCGTC----TATAAATATTTCCGTCAG-TAG---CTTTAGCAGACA---TGCGATTTCTAATGTGTTT----TAGGCCTACTATCT---CTTCCTTTGT--GA---GGCACG----AAAGTCACTT----AT----AGACAAAT----AAGCTGACATTTAATCTG-TATCTTCTACTTGATTAGCACAAT-ATACCTGGGCCATTAATACAGGTTGGGATTTCAAACTTCTGTGCGTCTCACGGTTGATCTGC----ATTATGGTCATATTTACAG---T---CCGTAAAACACGTAATC-AATTATTCAAGCAACAAG----AGTTGCCACATTATACACTCCC--GCACAAAATT----GGGTGCTCACAGGTTTATATGACAAGCGGAACCTTAGCCGGGGT
>t13
CAT----TCAGGGCTTATGTGTAGCGTG---CCTTTTCGTCTGTCGGCCGGTTAGTTTGTAGCCATTATTGTGAATAGGAAACTTTTTCGTTAAAG---CCTTGGCGTGATA----AAGTCGACT---TTAAGAGTCGA---AC----GCATTAGAAAACTCTCACTGAT--ACCGGGTTCAAATTGT--ACATAA--AAACGTTTAAG----TGTGG----AATCTCCAAAGGTATCGCGAGC-GGACCGCAGATATG----TTATTCCGCGACCTAGTG----AATTGCGAAGAGGAAACCGCATATAAAA---TA---CCTCG----CATGCCCATTGTAGTTAATCAGTATAA----TAGGCTCTC----AGTATCGAAAAGTATTCCTAATCGGGTTATGATGCA--TTACGCCTGCGAAGAGCCAGAGTAACATGGTC----TATAAATATTTCC---CG-ATGGACCTATCGGATACT---ATCGAGGTCTAATGTGATT----AAGGC----TTACA---CTTCGCTTCT--GA---GGTTCGTACTAAAGTCGCTT----TTTCAGAAGCAAATGAGGAGAATAACAATTATTCTT-TATCTTCTACATGATTCGCACGAT-ATACATTGTCCAATAATACTCATAGGGGTCTAAAACTTCTATGCGGCTCACGGTTTATCTTA----ATTATGTACATAATTACAG---T---CCGTAAAACCCGCAATC-ACTCATTCATGCACCTGG----TCATGGGGTATTAAACAGTTCC--TGAGACAATT----TTGGGCTAATACGGACATAAGACAAGCAAAACCTTTA----TGT
