# Supplementary material for: PQ, a new program for phylogeny reconstruction
Source: BMC Bioinformatics. 2018 Oct 12;19:374. doi: 10.1186/s12859-018-2399-4 (PMC6186109; doi:10.1186/s12859-018-2399-4)
Supplement: Supplementary file 4 — Simulated data. The archive Simulated-data.tar.gz contains two folders called Alignments and Trees. Folder Alignments contains 500 simulated 15-sequence nucleotide alignments in fasta format. Folder Trees contains six subfolders, PQ, MP, ML, ME, QP and Reference with trees in Newick format reconstructed from the alignments with five methods and with reference trees used for simulations. Names of the tree files correspond to names of alignment files. (TAR 1860 kb) [file 12859_2018_2399_MOESM4_ESM.tar › Alignments/461.fasta]

>t3
ATTCATCCAATTCATAGC--TAACAGGACTAGCT---TTTAGCTTTTGGC--AG---TAGGG----TCCCCGGACCACAGTTCAATTTCATCA--AGTAACCATG----ATTATATTTCTGGGAACCTACGCCATATAGCGCCTTC--AACC-TAGTTATGGCGCTC----GTAATAATGTTT---TC----AAT----CTAGGGC----CACTAG----GGTTGCCGGTATGAACATTCAGTGGGATTG----ATATATGTATGAGTAATCGTGTGACATATCTG---TATCTCAAGGAGTTTAAATATAGACCGTGG---AATACAA---T---AATT--TG---AATATTATGCCTTTAAATTTAACTCGCCCA---TAGACGTG---AT-G--TACA--GATCC--ATCGATAA----TGCA--TTAAGCCTGTAGCGGCGT--CGTAAACGACGAATCATTGTGG----CGTCATAACGGTAAAAAGTTATG----GGTGGCTTATCACACATATTCAACA----TTCTGGAAAATACGGGATAG---AA----C---CTAA----TGCTAC--CACAGCG----TGACAGGACGAAATCTC--AATATGGCT--TCTAATGAACAAGCGGCCTATATTATGTGTCGCAACAAATTCGAATGGTTACCGGCGTGC----CAGAGCAGGC--C----ACGT----CTTTACAGATAACGGGACC--------TTGCTTGCACGCAACATGAACCGAAATGTGGGATTATATAGTG---GTTTAACCTCCACACGTTAAGTCTATACTCAAAA-AATAATGCGTGAA---ACCATAATTCAAGGTCAACATTGTA----AGAGTGCTTGTGTAAAAAGTGATACCTGTGACTTTCCCCGATTCAGACGAT
>t4
ATGCATCCAATTCGGAGC--CTACAGGGTTTTCA---TTTAGCTTTTGGC--TG---TAGTA----TCCCCGGACCACGGTTCAAGATCATCA--CCTATACATG----ATTGTATTTCTTGGAACCTTCGCCATATAGCGCCATC--TTCT-CAGTTATGGCACTG----CTACTTTTGGCT---TT----AAT----TTAGAGC----CACTAG----TGGTGCCGGTATGCACATTGAGTAAGATTA----AGATTTGTACTTGTAACGAGGTGTCATATCAC---TATCTCTAGGTGTTTTT---TCGACCGTTG---ATT---A---T---AATT--GG---AATTTGATGCCGTTAAAATTAACTCGCCCA---TAGTCATG---AT-A--TTCA--GATCT--ATCGATAT----TGAA--GTAATCCTGTCGCGGCGT--CTGATACCACGGATCATTGTGG----CTGCATTATAGTATATGGCTATG----GGTATTTTATCAGACAGAATAGACA----GTTAAGAAGAAACGGGATAC---AA----T---CTAA----TGTTAG--GTCACCA----TCACATGACGAAAACTT--TTATTGCCT--TCGATTTTAAAAGCGGCCTATATAACGTGTCGCTACAAATACTAATAGTTGGGGGCGTGC----CAGAGCAGGC--T----ACCT----CTCTAAAGATAACGGGACCACTT----TTGATTGCACTCAACATGATCTCAGATGTCGGATTGTATAGTG---GTAGGAAATCCACACGTTAAAGCTAAATGCAAAA-ACTAATGGGTTGA---ACCGCAACTCTAGGTCAAGATTGAA----AGAGTTCTTGTGAAAAAGC----ACATGGGTCTTCCCCCGAATCATACAAT
>t10
ATA----CTATTCGGAGT--GGACAGGTGTGGCG---TTTAATTTTTGGC--AG---TACAA----TGGCCGGACCACGCTTCAATATCATCA--AGTCGGTATG----ATTGTAGTTCCTAGTACCTTCGCCATACCGCGCCGTC--TACC-GTGTTATGGCACTT----TTACTTTTGTAT---GA----ATT----ACAGTGC----CACTAG----CGATGGCGTTATGGACATTTAGTTCGATTG----AAATATGTGAGTGTAACTAGGTTCCATATCTC---TATCTCCTAGGATTTTA---TGGACCGAAG---ACA---A---A---GATT--TGACGAATATCATGCCCTTAAAGTTAACTCCCCCA---TAGGCTTG---AT-G--ATCA--GAACA--ATCGATAG----TGGA--TTAAGAC---AGCGGCGTGACCTCGACTAGGTATGATTGTGG----CAACATGAAAGTAGATTGTTTTG----GGTGGTTTGTCCTACATAGGAGACT----CTAAGGAATATACAGGATTT---GA----G---CTCA----TGAAAC--GCAAACA----TAACAGAACGAAAACTT--TAATTGGTA--T--AGTTTTAAATCGGACTATATCTCGTGTCTCAACAAATACAAAAAGTTTGAGGCGTGC----CCGATTTGGC--T----ACAT----CTGCAAAGATAACGAGACCCCTC----TTGCGTGCACATAACATCAACCCTGATGGGGGATTGTATAGTA---GAAGCAGATCCACACGTAAAACCAAAATGTAAAA-AGTATTGAGTAGA---AAACAACTTAGAGGTCAAAATTGGA----AGAGTTGTTGTGCAAAAAA----ACCTGTGTAACTCCCCGACTCATCCCAT
>t9
ATTCATCCTATTCATAGC--TG----GAGTAGCT---ATTTACTTTTGGC--AG---TAGTC----TGCCCGTACCAAAGTTCAAAGTCATCA--ATTAACTATG----ATAATAGTTCTGGGAACCTTCGCCGTACAACGCGTTC--GACA-TGGTAATGGCCCTTAAGAGTAGTATTGTGT---GT----AAT----GAATCGG----CACTAG----AGAAGACGGTCGGGACATCAAGTGCGATTC----ATATGTGTAGACGTAACACGGTGCCATATCTT---TATTTATAGGGATTTAACTATATACCGGAG---ATC---A---C---TCTT--TG---AATGCTATGCCTTTGATATTAGCTCGCCCA---GAGGCATG---AT-G--ATCG--GAACC--CTCGAGTT----TGAAGTTTAAACCTGTT--GTCGT--CGCCGGCCATGTATCATTGTGGTCTCCGACATAGGAGTACATGGGATTG----GGTTGCTTTTCTGACAGAGGTGACA----ATCCGGAAGTTACGAGATAG---CA----T---CTCA----TGCCAG--CGCACCA----TGACATCACGTAAGCGG--AAGTTGGCGCATCCACTTCACAAGCGTCCTATATAAGGTGTCGCAACACATGAGAAGGGTTACTGTCGTGT----CCGAGCAGGG--C----ACAGAAAACTGCACAGATAACGGGACCACTA----TTGATTGCGCGCAACAATATCCCATATGTGGGATTTTATAGTG---GTAAAACATCCACACGTTAACTCTAAACCCAAAA-ACTAAGGGGTTGA---ACTATAGATGGCGGACAACATTGGA----AGAGTACTTGTGGGAAAAA----CCCTGGGACT---CCCGATTCAACCGAT
>t7
ATGCATCCTATTCAGAGT--ATACAGGATTG------CTTTACTTTTGGCGGGGACGTAGTCCAAATTCCCGAACCAACGTTCAATTTCATCAAAGATACTAATG----ATTTTATTTCCGAGAACCTAAGTCTTG---CGCGGTC--TCGT-GCGACATGGCGCTGACGAGTTTTAATGACT---TT----AGA----GAATTGAGTTCCACTAG----GGTAGTCGGTCGGCACATTCAGTGAGATTT----ATATGTGTCCGAGTATATAAGTAACATATCTT---TATTTACTTAGCTTTTTCTATGTACCGAAGTTCAGA---A---C---GTTT--GG---AATTATATGTCCTTAATGGTAGCTCACGGA---GAGTCCTGACCAT-T--TGCC--GAACT--ATCGATTG----TGGA--TTAAGTCTGTTTGGCCGT--CTGGATCTAAGTATTATATTGG----CAGTATCGAAGTAAATTGATTTG----GGTAACTTCTCGGACAGATCTTAAA----CTCGAGAAGATACGCGATCA---GA----T---CTTA----TGATAT--CTGAGAA----GCACATTACGTAAACTA--GTCCTGTCTCTTCTATTTTGAAAGCGGCGAATATGTCGTGTCACTACACACAGAAACTGATCAGGGCGTGC----CTGATCCGGCGCCCGAGACTAAAAACTGATTAGA---CGAGGCCAGTA----TTGTCTGCACA----ACTATCAGTAATGGCGGATTCTATAGTA---GATTGACTTCCATACGCCAACTCTAGACACAAAA-ACTAAAGTTTTGTTTCATAAGAACTAACGGGCAAAATTGTC----AGAGTTTATGTGCCAAAAT----TCCTGTGTCC---CCCGAA----TCCTT
>t12
ATACATCCTATTCTAGGCCATGACAGGGATG------CTTCCGTTTTGGCATGGGATTAGTCGTAATCCCCGAACCAGATTTCAATGTCATCA--AGTGTAGATG----ATAATACTCCTGGGGACCTATGCCATT---CGCTTTC--TCCA-ACGGTATGGCGCTGACGACTGTTAGTGAGTTCGTGAATCATA----ATAATGCATAACACTAG----CGTAGTCGCTAGGAACAGAGAGTAGGTTTA----AAATTTGTCTTCGTAAATAGGTTTCATATCTGTCATATTTCCTTAATTTTCGCAATGTACTGATG---AGT---G---C---ATTTTCGG---AATTAAATGCCCTCTACAGTATCTCACATA---AAGCCGTGTGCATGT--GTCC--GATCGGCGTCGAATA----TGAA--TTAAGACTGT----GCGT--CATAATCTATGTATGATGTTGG----CTATATGGTTGTAAAACGTGATG----GGTTGCTTTTCAAACAGACAATATT----TTGGAGAATGTACTTGATTG---CA----C---CTGA----TGATAG--GGTAAGT----TAA----ATGTAAGGAC--TAGATGGCAGGACGATTTTTTAAACGGTAGATATTTGGTGTCCCGACAAACAATAAAAGCTTAAGCCGTGC----CCGATGC----------ACTTAAAACTGGGTAGA---CGGGTCCAATA----T---TTGCCCGTAACATGATCAATAATGACGGATTGTGTAGTC---GGGTTACTTCCAGACGCCAATCCGAGACGAAAAA-ATTAACGCATGTGCCTATTATAACTCTAGGACAAGATTGCG----AGAGTTATTGTGAAAAATC----GCTTGTGACC-----CGAC----GCGAT
>t8
ATGCATCCGATTCGTGGCCCGGACAGGGATG------CTTACCTTTTGGCGCCGGGTTAGTAGTAATGTCCGAACCAGATTTCAAGATCATCA--GTTATATATG----ATGGTACTCCTCTGAACCTGGGCCTTT---CGCGTTC--ACCG-GCGTTATGGCGCTGTTGACTGAAAGTGAGTTCAATACCCAAG----ATAAAGCATGACACTAG----TGAAGTCGCTATGAACAGATAGTTAGTTTT----AAATTTGTTGACGTATATAGGTTGCATATCTG---TATATCCGTAATTTTCGCGATTAACTGATG---ATT---A---CCCTATTTTTGG---AATTAAATGCCCTCTACTGTAGCTCACGTA---GAG----GTTCATCT--AACC--GATCGGCCTCGATTGTCCTTGTA--TTAAATCTGT----GCGT--CAAGTTCTACGTATCATATTGG----CCATATTTTAGTACAAAGTGATGGATGGGTTCCTTTTCGAACATAGTCTATT----GTGTAGAAACTACATGATTA---CA----C---CTGA----TGATAG--TGTATGT----TAA----ATGGAATGAG--TAGATGCCACTACCATTTTAAAAACGTTACATATGTAGTGTCCCTACAGACAATAAAGGTTGAAGTCGTGTGCAACCGATGC----------ACTAAAAACTAGCTAGA---CGGGTCCAATA----T---TTGCTCCTAACAGCATCTATCATGTCGGATTCTTTAGTC---GAGTTAGTTCCATACGCCAATCCAATACGTAAAA-ATTAACGCCTGTGCCCATGATAAGTCGGGGACAATATTTGA----AGAGTTATTGTGTAAAAGC----TCTTGGGGCG-----CGAC----TCGAT
>t1
ATACATCCAATTCAGTGA--ACACAGGCTTA------GTTCCTTTTTGGCGGCGATATACTTGGAATCCCCGGACCAAAATTCAATATCATCA--TTTCCAGATG----TTTCTATTCCAGAGCACCTTTGGCCTA---CGCAATC--GGCC-TAGTGATGGCGCTCGAGACTGTGGGTGGGTCGATA----ATAGGTCATAGAGCGCAGCACTAG----AGATGTCGCTAGGCACAAATAGTAGGTTTG----ACATATGTCTCTGTAAGACTGTACCATATCAG---TATTTAACAAAATTTTTCGATTAACTGAGG---ACA---G---C---TTTT--AG---AATTCCATGGCATGGACCTTACCTCACATA---TAGACTTGCTCAT-T--TCCC--GATCC--GTCGATTA----TGGA--ATAACACTGT----CCGT--CTCAGACTAGGGATGATAGTGG----CACAATCATCGTATAAGGATTTG----GGTTAGTTCTCTAACATATGGTACCATGTTTTTTGAAAGTACAAGATAG---CA----C---CTAA----TGGTAG--CTTAGGT----TTA----AGGAAAACTG--TATCTGACTAGCCTATTTTCAAAGCGACTTATATGTAGTGTCGCCACACAAAAGAATCGGTC----CGTGG----CGGAACCGGC--G----ACTAAAAACTCATTAGA---C---TCCAGTC----T---TTACACTTAACATAAACAAGCATGCCGGATTTTATAGTC---GAAAAAATTCCATACGCT----CAAGATACAAAA-ATTAACGTCTCAGGGTAGAATAACTATAGGACAACATTGTG----AGAGTGT--GTGAAAAATC----TCATGCGTTC-----CGAC----GCATT
>t13
ATACATCCAATTCTGGGA--GGACAGGATTA------CTTGCGTTTTGGCAACGGGGTACTGGGAATCCCCGAACCAACATTCAATATCATCA--TGTCCAAATG----ATTGTATTCCAAAGCACCTATGCCATC---CGCTATC--TACC-TTGTTATGGCGCTAAAGACTCTTAGTGGCTTAATA----ATC----ATAAAGCATCACACTAG----GGAGGGCGCTAGGTACATAGAGTACGATTG----ACATCTGTCACGGTAAATAAGTATCATATCTA---TATTTAGGAGGATTTTGCGATGTACTGTAG---AGA---TACGC---TTTT--AG---AATTTGATGCCATCCACCTTACCTCGCACA---AAGCCTTGCCCAT-T--TGCC--GATCC--ATCGAATT----TGCA--ATAACCCTGT----CCGT--CTAGATCAATGAATTATTTTGG----CTGTATAGGTGTACAAAGCCGTG----GGTAACTTGTCTAACAAACTATACCACTTTTTTAGAACATACTTGATTG---TA----C---CTAA----TGTTAG--GTAATGA----TCA----AAGAAATCTC--TTTATGGCCAGCCTATTACCAAAGCGATTTATATTGGGTGTCCCCACACACAAGAAACGGTC----CGTGC----CTGATACGGC--C----ACAAAAAACTGTGTAGA---CGCGGCCAATC----T---TTACACATAACATAAACAAAGATGACGGATTCTATAGTC---GAAAAAGGTCCATACGCA----CAAGACACAAAA-AATAACGTCTGGTCCTAGAAAAACTATAGGCCAAAATTATG----AGAGTATTTGTGGAAAAAC----TCTTGCGAGC-----CGAT----ACCAT
>t11
ATGCATCCCATTCATTGT--ACACAGGTTTAGCT---TTTAACTTTTGGC--------AGTGACTATCCCCGAACCAACCTTCAAAATCATCA--ACTCGGGATG----ATGTTAATACGTTGAACCTATGCCATT---CGCTCTC--CTAT-ACGTTATGGCACTGGAGAATCGTAATGATT---CA----ATA----ATACTGT----CACTAG----AGAAG----TTTGTAAATATAGTTAGATTA----ATATCTGTCCTCGTAGGGGAGTAACATATCTT---TATGTAAACTAATTTATGTATGGACCGAAG---AAA---A---C---TCTT--GG---AATACAATGACATTCAGCTTATCTCTCTAATGATAGGCTTGTTCAT-C--AGCG--GAACC--ATCGACGC----TGTA--TTAATTCTGTTGAGACGT--CTAGGTCCAAGTATTATACTGG----CGGGATCGCAGTACATTGAACTG----GGTAACTTGTCATACAGAGGAGATC----TTCAAGTATTTACTAGATGT---AA----T---CTTA----TGAAAA--ACTACCACTTTTAACATTAAGTAAGTCA--GACCTGGTATTACAAGTATACAAGCGAACTATATGGTGTGTCCCGACACAGTATAATTGATACTGACGTGA----CTGATGAGGC--C----ACCAAAAACTTGGAAGATAACGTGACCCCTA----TTGTTTGCACATAACATGACCATTAATGACGGATTATTTAGTG---GATTAAGATCCAAACGAGAACCCAAGACGCAAAA----ACGGTGTCTT---ACCAAAATTAGCGGGCAAAATTTGT----AGAGTTCCTGTGTTAAAAA----ACCTGAGTCG---CCCGAATCCGGCGTT
>t5
ATACATCCCATTCATAGT--GGACAGGTTTTCCTATGTTTATCTTTTGG-----------TGCCCATCCCCGAACCAATTTTCAACTTCATCA--ATTCCGTATG----TTTGTATTACCGCGAACCTATGCCTTC---CGCTCTC--CAATCACGCGATGGCACTTATGACTATTAATGGAT---GA----ATT----GTACAGT----CACTAG----AGTCGACGGTTTGAAAACATAGTACGATTA----ACATGTGTGGACGTAGGTCAGTAACATATCGG---TATGTAATGAGATTTCGTCATGTACCGCAG---AGA---A---C---GCTT--GG---AATACGATGACATACAAGTTATCT-TCTCAAGATAGGCTTGCCTAT-A--ATCA--GAACC--CTCGACAG----TGGA--TTAATTCTGTGAAGACGT--CATAGTCGATGGATTATTGTGG----CCACATCGTTGTATAGGGTAGTG----GGTAGCTTGTCGTACAAAGCTGATA----CTC---GAATGACTTGATGT---AA----C---CTAA----TGCGAT--GACACCACTTCGGACATCAAGGAAGTCTTATATTTGCGAGCACAAGTGTAGAAGCGCCCTATATCAGGTGTCCCAACAGAGGGTAAAAGGTTGGGACGTGG----CAGATCCGGC--C----ACCAAAAACTCGGGAGATAACGTGACCCCTA----TTGAATCCCCTAAACACAAGCGGAAATGACGGATTTTT---TC---GAGGAAATTCCAGACGTTAATCCGAGACAGAAAACAGTATTGTGTCGT---AACTAACGTGGCGGACAAAATTTCT----AGAGTGATTGTGTAAAAAT----TCATGCGTTA---CCCGATTCCTGCCTT
>t15
ATTCATCCCATTCTAAGC--GAACAGGAAGGTCC---TTTGGCTTTTGGC--TG---TAAGGAAAATTTCCGAACCAGCTTTCAAGGTCATCA--ACTCATTATGATTGATTCTAATACATTGAACCTATGCCTTT---CGCGTTC--TTAT-AAGACATGGCCCTGGAGAATGATTATGTCT---TT----ATG----TGAATGT----CACTAGCGTAGGGTGGCGCTAGGCACATCAAGTATGATTC----ACATCTGTCTTCGTATCTGAGTTACATATCAT---TATATATTGATCTTTGGCAATAGACCGTTG---AAT---T---C---AATT--GG---AATAAAATGACTTTCATGGTAACTCGCTTA---TA--CTTGTAGAT-C--CTCA--GAACG--ATCGACAA----TGAA-----ACGCTGTCCAGACGT--CTTTAACTAAGAATCATAGTGG----CCCGATACAAGTAGATTGCGCTG----GGTATCTTGTCTAACATAAGCTACG----CTGATGAATTTA--AGAT-----AA----T---CTAAGTCTTGCTACGTAACACCG----ATACAATATGAAACGCG--GAGGTGACTGAACTAGTGGAAAAGCGAACTATATTAGGTGTCACAACAGACGGTAATGGGTTTAGACGTGC----CAGAGAGGGC--C----ACTAAAAACTGGGAAGATAACGTGACCTCTGCCCATTGGTTACGCGAAACAGCATCCGGAAT----GATTGTCTAGTA---GCTGAAAATCCAGACGGTAATGCTAGATGTAAAA-ATTAATGCTTTTG---AGATGAAGTGGAGGGCAAAATTAAC----AGAGTAGAT---CCAAAAT----TCCTGGGTAT---CCCGATTCTGCCCTT
>t2
ATTCATCCCATTCTAAGG--AAACAGGGAGGTCC---TTTTACTTTTGGC--TG---TAAAAAACATCTCCGAACCAACCTTCAAGATCATCA--AGTGTTTATGTTTTATTCTAGTACACGGTACCTATGCCTTA---CGCCTTCGTTTAA-TTGCCATGGCGCTGATGAATGGTTATGCGT---TG----AGG----TAAACGG----CACTAGTATAAGGTGACGCTATGGACATAGAGTTTGATTC----ACATCTGTTATCGTATCAGAGTATCATATCAT---TATATATAGATTTTTAATTATAGACCGTTG---AGA---A---C---TATT--TG---AATGAAATGACTTTTAGGGTAGCTCTCTTA---TA--CTTGTAGAT-C--CTCA--GAGCG--ATCGACAT----TGAA-----AGTCTGTCCTGACGT--CGATTACTAAGAATCATAGTGG----CCACATATGAGTAGATCGTGGTG----GGTCTATTTTCCTACATAATCTATG----CTGATGAATTGA--AGAT-----AACTCCAGTCCTAA----TGTTACATTTCAACG----TCACATTATGTAACGGG--GAAGTGGAACACCGAGTTAAAAAGCGAACTATATTAGGTGTCTCAACAAACGGTAATGGGTTTAGACGTGC----CAGAGATGGC--C----ACTAAAAACTGGGAAGATAACGAGTCCTCTGTTCATTGGTTACTCGAAACACTATCCAGAAT----GATTGTCTAGTA---GAGAAAGTTCCAGACGTGAATGCTAGATATAAAA-ATTAATGCGTATG---AGGGGAGTTGTAGGTCAATATTATG----AGAGTAGAT---GGAAAAT----CCCTGGGTTT---CTCGAATCTGACCTT
>t6
ATACATCCCATTCGAAGG--TTACAGGATCAGCT---GTTAACTTTTGGC--AG---TAAACTAAATCCCCGAACCAACGTTCAACATCATCA--AATCAAGATG----ATTGTATTCCTCTGAACCTAGGACTTT---CGCATTC--TAAA-ACGTAATGGCCCTAATGAATAATATTGTCT---TC----AGA----TCATAGT----CACTAG----TGGAGCCGCTTAGTACAT--AGTTCGATTCCTGGATATATGTGATCGTAGCCGAGTTTCATATCGT---TATTTTTAAAATTTTCGCTATAGACCGTTG---AAA---A---C---TTTT--TG---AATTATATGACATTCATTTTAGCTCACGAA---TAGGCTTGGGCAT-AACAGCTTGGAACT--TTCGATAA----TGGA--TTAAATCTGTCTTG---T--CAGCTTCTATGGATTATTTTGG----CTAGATAAGAGTACAAGGATTTG----GGTCAGTTGTCATACAAACCCGATA----ATGATGAAAGAACCTGATGGTAGTA----T---CTGA----TGATAC--TGCACGG----GTACATGACGAAACTAA--TACCTGACTCAACCATTGTAGAAGCGTACGATATATTGTGTCTCAACAAACCAGAAG----TTAGCCGTGC----CTGATTTGGG--T----ACAAAAAACTGATAAGATAACGTGACCTCTT----TTGTTTTCGCTGAACAGTACCAGGAATGGTGGATTTTTTAGTAGTAGGTCTACTTCCACACGTTAATACTAGACACAAAA-ACTAACGTTTCAA---ATAATAGTTGCTGGGCAACATTTCACTCAAGAGTAAGTGTGGTAAAAT----TCCTGAGTCT---CGCGAGTCTGACTAT
>t14
ATGCATCCCATTCTAAGT--GTACAGGATCAGCC---ATTCACTTTTGGC--AG---TAAGCTAAATCCCCGAACCAACCTTCAACATCATCA--AATGAAGATG----ATAGTATTCCTCTGAACCTTGGACCTT---CGCATTC--GAAA-ACGTAATGGCCCTATTGAGTATTAATGTCT---TC----ATA----TCATAGT----CACTAG----TGGAGCCGCTTAGTACAT--AGTGAGATTCCTGAAAATATGTCATCGTAGATGAGTTACATATCGT---TATTTTGATAAGTTTCGCTATAGACCGTTG---AGA---T---C---TTTT--TG---AATTATATGACATCCATTTTAACTCACGCA---TAGGCATGGGTAT-AACATCTTAGAACT--TTCGAAGA----TGCA--GTAACTCTGTCGTG---T--CAGCTTCTATGAATTATTTTGG----CTATATAAGTGTACAAAGATTTG----GGTCAGTTCTCATACAAACCCGATG----ATAATGAAATAACCCGATGGTAGAA----T---CTTA----TGATAT--TTCACTG----GGACATAACGAAACTGA--TATTTGACTCAACCATTGTAGAAGCGTACGATATAATGTGTCTCAACAAACCAGAAG----TTAGACGTGC----CTGATTTGGG--T----ACAAAAAACTGATAAGATAACGTGACCTCTT----TTGATTTCGCTGAACACTACCAGGAATGGTGGATTTTTTAGTAGTAGTTCTACCTCCAGACGTTAATACTAGACACAAAA-ACTAACGTTTCAA---ATAATAGTTTCTGGCCAACATTTCACTCAAGAGTAAGTGTGTTAAAAG----TCCTGAGTGG---CGCGATTCTGACCAT
