# Supplementary material for: PQ, a new program for phylogeny reconstruction
Source: BMC Bioinformatics. 2018 Oct 12;19:374. doi: 10.1186/s12859-018-2399-4 (PMC6186109; doi:10.1186/s12859-018-2399-4)
Supplement: Supplementary file 4 — Simulated data. The archive Simulated-data.tar.gz contains two folders called Alignments and Trees. Folder Alignments contains 500 simulated 15-sequence nucleotide alignments in fasta format. Folder Trees contains six subfolders, PQ, MP, ML, ME, QP and Reference with trees in Newick format reconstructed from the alignments with five methods and with reference trees used for simulations. Names of the tree files correspond to names of alignment files. (TAR 1860 kb) [file 12859_2018_2399_MOESM4_ESM.tar › Alignments/65.fasta]

>t10
GAAACT---GTGCGG---AGTTACGTAAA----C--TGA-CGAGAA---TC--A---ACGATGTCACCAACTTTATAAATAAGATGTACTTCTGT--CCGCGTACGGATA---TA----AA---AG----ACAATATCT--AAATTGTAGCAGGACTGCAA--G--TAATT---TAAAGAGACCC---------TGGGTAGATCGCGT---GCTA---TTTTATACCAACTCTTGTACCTT---GAACTCT---GCGAAGACACCTTAGTCCTGATGTATGGGGACTCAAGGTC----ACGCGTGCAAGATCGTAT---AA--CAGGGTAAACTC----CGGTAATTCCTACAAAATAGCGACATCATCCCAGCGAT----CT----A----ACAGCA---ATAATGTGCTGCTATTTTACACCAGAGTAATCTTTTTCTTATTTCTATT
>t3
GAATCT---CTGCGG---AGTTACGTATA----C--TGA-CGAAAA---TC--A---ACGCTTTCACCAACTTTATAAATAAGATGTACTTTTGT--CCGCGTACGGATA---AA----AA---AG----ACAATATCG--GAATAGTGGCGGTATTGCTA--G--TGGTC---TACAGGGACCC---------TGAATCGATCGCGT---GCTA---TTTTATACCTACTCTTGGAGCTA---GTACTCT---GAGAAGACACTGTAATCCTGATGTATAGAGTCTCAAGGTC----ACGCGTGTAAGTCCATAT---AA--CAGGGTATACTC----TAGAATTTCCTACTAAATGTCGGCATAATCCCAGAGCA----CT----A----ATAGCG---AGAATGGGCTGCTATTTTACTCCAGAGTAATCTTTTACTTTTTTCTTTT
>t13
GAAACTGAGGTGCTGTCCATTTACGTATA----C--GGAACGAAAT---TC--A---TGATTGTCACCAACTATTTATTTATAGTGTACTTATCT--CCAACTACCGATACGTTA----AC---GG----TCCATATCA--AAACTGTGGTGGGACTACTA--G--T--GCAGATAGAGAGACAC---------TGATTGGATCGAGT---GCGA---CTTTATACCGACATATGGATCTCAAAG---ACT---GAGAACACACCGTGCTCCTGATGTATGGTATATCCAGGTC----ACGCGTGTCAGT--ATGTTCTAG--CACAGTA---TT----GGGTGAGGCCAAT---ATTACGTTTATAG------GCT----GT----A----AAAGCA---ATAAGGAGCGGCAAGTTTACGCCAGAGTCGTGTTTTACTTTTTTGGTTT
>t12
GAAACTGCGTTGCAG---ACTTACGTATA----C--TGA-CGAAAA---GC--A---TAACTAAAACCAACTCTTTAGGTATGTTGTCCTTCTTT--CGACTTACGGATACGTAG----AT---GG----ACAATATCA--AATCTACGGTAGGACTGCAA--G--T--CTTGGTATAGTGACAT---------TGCTTAGAACGAGT---GCAATGACATTATAGCGACAACTGAACCTCTGAG---TCT---GTGAATACATCGCGCTCCTGATGTATTGTATAACGAGGTC----ACGCGTGACAGG--ATAT---AACGCATCGTA---TC----GGGCGTTTCCAAC---AATGTGTGCTGAT------GCTCGTTTT----A----ATAGCC---AGAATGTGCGGCCAGTTTACACCAGAGTCTTATTTTTCTTTTATTTTTT
>t8
GAAACTGAGGTGCAG---ACTTACGTAAA----C--CGA-CGAAAG---AC--A---TAATTAAAACCAACTCTATATTTATGTTGACCTTCTGT--CGATCTACTGATAAAGGG----AT---GG----ACAATATAA--GTTCTTCAGGAGGAGTGCCA--G--T--TTCGGAAAAGTGACAT---------TGCTTAGAACGAGT---GCAAAGACATTATATCCACATTTGTACCTACACG---ACTGGCGTGAAAACAGCGGACTCCTGATGTATTGTAGATCGAGGTC----ACGCGTGAGAGG--GTAT---AGAGCATTGTA---TG----GG----GTCCAAT---ATTGCGATAGTAT------GCAAACGTT----A----AAAGCC---AAAATGAGCGGCAAGTTTACACCAGAGGCTTGTTTTCCTTTTATATCTT
>t1
GAAACTGAGATGCAG---AATTACGTCAA----C--TGA-CGAAAA---TC--ATGATCATTTATACCAACTTTTTATATAAAGTGTACTTAATT--CGAACTACCGATA---TA----AG---TG----ACCATATCA--CTCCTATGGCAGAAATGCAA--G--T--TCAAAAATAGGGACGC---------TGCTTTGAACGGGT---GCAA---CTTTATATCAACACGTGTAGCTG---GTCCACT---GAGAAGACATTCTTATCCTGATGCATTGAATAACGAGGTC----ACGCGTGGTAGA--GTTT---AT--CACCGTAGCCTG----TAGCAACGCCTAT---AGAAAGTAAAAACCCCAGAGCT----CT----A----AGAGCT---ATAATGGGCTGCGATTTTACCCCAGAGTCATCTTTTACTTATAAGTTTT
>t2
GAAGTTGTGGTGCTG---AATTACGTGGA----C--TGA-CGACAACTCAGTCA---GACATTAGACCAACTGTATTGCTATGGTGATCTTAGTT--C---ATACTGATT---GAACGGAA---GG----CCCATATCA--AACTT---G-TGTACTTAAAGAG--T--AG---AATAGCGAATCGGTAAAC--TGGTTCGAACGGGTTCGGCCA---TATTATATCGACACTTGAAGCTT---GAAAACT---GAGAAAACACTGCTTTCCTGATGCATAGTACATCAAGGTCT-GAACGCGTGCTAGT--ATAT---AA--CAATGTATGCTA----GTGATGGTCCTACAAGAGGTTGTCAATACCCCAGTGAA----TT----A----AAAGAA---AGAATGTGCAGCAATTTTACGCCAGAGAACTATTTTTCTTTTATTAATT
>t6
GCAGGT--GTTGCAG---AATTAC--AGA----C--TGA-CGAGAGCTCAATCA---TTTTTAGTACCAACTGTATACCTAAAGTGATCTTGATT--C---CTACGGATA---GCACATAAGTAGG----CCCATATCA--ATCTA---G-GGGATTGGTAAAG--T--TG---AATAGCGAGACGATCTTA--TGGGTAGAACGTGT---GCCA---TATTATAACCACCTGTGGAGCTG---GGTTTCT---GAGAAAACATTCTTGTCCTGATGTATTGGGAGGCTAGGTCTTTAACGCG--CCAGC--TTCT---AT--CATGGTACGCTC----ACGTCTTTCCTACCAGAATTCGCGATCATCCCCGTGGT----AT----A----AGAGTT---AGAAGGAGCGGCCATTTTACACCAGAGAACTATTTTACTTTTACTT---
>t14
GCATTTGCGATGCAG---AATTAC--TAA----C--AGA-CGATATATCAATCA---GTTTTAGTACCAACTATATAACTAATGTGTACTTCTAT--C---CTACGGATT---TTAAGTAA---GG----CCCATTTCG--TTCAG---G-A-CAATGTAAGAG--T--AG---AATAGCGACGCGTTCCTA--TGTATAGAACGAGT---GCGA---TTTTATATCCACTTATGAAGCTA---GATTTCT---GGGAAAACATTGATTTCCTGATGCATTGATAGACTAGGTCTTTTACGCGTGCTAGG--ATAT---AG--CATGGTACTCTA----CTGTTTCTCCTATAAAATT----CATTAGCCCTGTGTG----TT----A----AGAGTG---AAAAGGAGC--CGATTTTACCCCAGAGCACTGTTTTGCTTTTATTG---
>t5
GAATTTGTGTTGCAG---AATTACGTCCATGCGC--TGA-CGATACCTCAATCA---CAAGTAGTACCAACTTTCTAAATATCATGTTCTTAGTT--C---GTACTGATA---TC----AA---TG----CCCATGTCT--AACTG---G-AGCACTTGGAAAG--T--GA---AAAAGCGACTCGTTTGAG--TGAGTTGATCGTGT---GCCA---CATTATAACAACCATTGAAGCTA---GTTCTCT---GTGAACACACTGGGTTCCTGATGCATAGACTGACGAGGTCTTTTACGCGTGGGAGT--GTCT---AA--CATGGTAGGCTC----AGGGTTG---CAAATAAC----GATCTACCACTGCGCT----TTGTAGA----AAAGCT---ACAAAGC---GCCATTTTAC--CAGAGCCCTCTTTTCCTTG---TTTTT
>t4
GAATTTGAGTTGCAG---AATTACGTGCATCCTC--TGA-CGATAGCTCGTTCA---AATGTGGGACCAACTTTTTGAATATTGTGTTCTTAAAT--C---ATACTGATA---GA----AG---TGCTGAGCTATGTAA--TTCAA---G-AGTAGTTAGAAAG--T--TA---AACAGGGAGACGATTATC--TGTTTTGACCGGGT---GCGA---TGTTATAGCCACATTTGTAGCTT---GTCCACT---GTGAATACAGTACACTCCTGATGAATAGTTGGGCAAGGTCGTTAACGCGTGGGAGA--ATCT---AT--CAATGTATACTC----ATGAAAAGCCGATTGGAC----AGTCTAGCACAGCGAA----TT----A----ACAGCGCGTATAAAGCGCTGCTAATTTACTCCAGAGCCTTATTTTACTTG---TTTTT
>t7
GAAATTGGGCTGCAG---AGTTACGTACACTTTCACTGA-CGAAATCTCTATCA---AAGTTCCGACCAACTATATGAATAAAGTGTTCTTTTTT--C---ATACTGATA---GT----AG---TG----GCTATGTGT--GAAAA---G-AGGAATTAAAAAGTAT--------ACAGCGAGGGGTTCATG--TGATTAGACCGGGT---GCCA---TTTTATATCGACGCTTGCAGCTA---GACCACT---GTGAAGACACTACAATCCTGATGTATAGATTATCGAGGTCGTTGACGCGTGTTAGT--CTCT---AA--CAGCGTATACTC----GCGCCAGTCCAAAAGGAC----TTCCAATCACGGAGTA----TT----A----AGAGAG---AGAATGGGCGGCAAATTTACACCAGAGCCTTCTTTTGCTTT---ATATT
>t9
GAAGTTGCGTTGCAG---AATTACGTATACTCTC--TGA-CGAGAGCTCGTTCA---CAGTTACTACCAACTG-ATGCTTAAATTGATCTTGTTT--C---ATACTGATC---GA----AT---CG----ACGATATCG--CGGTA---G-TGAACTTACAAAG--T--TG---TACAGCGATATGTTTAACTCTGTTTTGAACGAGT---GCTA---TTTTATAGCTACATATGCAGCTT---GATGCCT---GCGAAAACATTGCAATCCTGATGAATAGTTAATCGAGGTCATGTACGCGTGATAGT--TTGT---AA------GTATTCTCCAGCATGGGTTTCCG---AAAC----ATTCAAGCACCGCGTA----TT----AAATGACAGCG---ATAAAGAGCCGCGATTTTACTCCAGAGGCATCTTTTGCTTT---TTTTT
>t15
GAAGTTGAGTTGCAG---AGTTACGTTCACTTGC--AGA-CGATAGCTCAATCA---CGATTTCTACCAACTTTATGTGTAACATGATCTTGAAT--C---GTACTGATA---AC----AA---TG----ACAATATAGTTTGTTA---G-TGGATTTGCAAAG--T--AA---TACAGCGATAGGTTATTCGCTGTGTTGATCGGGT---GCGA---TTTTATATCCACGTATGCAGCTT---GCTAGCT---GAGAACACATTCCAATCCTGATGAATGGTGACCCAAGGTCTTTTACGCGTGGGAGG--GTGT---AT------GTAATCTGTCGTACGTGGATCCAAGGAGAA----TTTTTAACTCCGGGTA----TT----AAACAAAAGCA---ATAAAGCGCGGCGAATTTACACCAGAGACCTTTTTTTCTTG---TTTTT
>t11
GTAGTTGCGATGCAG---AATTACGTTCATTTGC--CGA-CGAGATCTCCTTCA---TAAGTTATACCAACTGTATTTTTAATCTGATCTTTTTTTAC---GTACTGATA---GA----AG---TG----TCAATATAGTATCTTG---G-TGTACTTTGATAG--T--AT---TACAGCGAGTGGTTAAGCGTTGTATTGAACGGGT---GCTA---TCTTATACCTACGCATGCATCTA---GCACCCT---GAGAACACAGAACTATCCTGATGGATTGCGGCACCAGGTCATTTACGCGTGGCAGG--TTGT---AG------GTATTCTACGATGTGAGACTCCTATAAAAC----CCTCGATCTCCGGGAG----TT----AAACAAAAGCG---ATAATGAGCGGCCATTTTACTCCAGAGAGCTTTTTTACTTA---CTGTT
