# Supplementary material for: PQ, a new program for phylogeny reconstruction
Source: BMC Bioinformatics. 2018 Oct 12;19:374. doi: 10.1186/s12859-018-2399-4 (PMC6186109; doi:10.1186/s12859-018-2399-4)
Supplement: Supplementary file 4 — Simulated data. The archive Simulated-data.tar.gz contains two folders called Alignments and Trees. Folder Alignments contains 500 simulated 15-sequence nucleotide alignments in fasta format. Folder Trees contains six subfolders, PQ, MP, ML, ME, QP and Reference with trees in Newick format reconstructed from the alignments with five methods and with reference trees used for simulations. Names of the tree files correspond to names of alignment files. (TAR 1860 kb) [file 12859_2018_2399_MOESM4_ESM.tar › Alignments/291.fasta]

>t9
AAAATGTATT--TAGGGGCATCTAGGAAGAGGTAGAGGC---TGCATGATACGACGGG----ACCTCTGGCAAAGCT----TAGGTCAATG----TATCTTGCGA----CAG--TAACAGACTCGT----GTGCAGATGTTTGCGGATAAAAGTCG----A---CTATATGGA--GATCAATTTGTTAAGACTTACAAATGCGCGCAAACTAAAGT----C---AAA----AGGTAGTG-CT--CCGACTCGGTGTT--GGACCTGATGCAGATTCGCCAGAC--CTTCGTTTGTGT-------ATGTAGTGCGACGCTTGGCAAATAGGTTGAT---A---AGTTAGCGACGTCTTGTTTTGAGACTTGACAAT-GTCAAATGGTCAGTGGTTATTAGCC---ATTACGCCGAAACT-ATGTACCAATATTT--ACAATCCACAG----GCATGTGA--TGACATAGTTATGCAAAAAAGT----TCATGGTGGGAACCGCA----CCGCCCA------AAAGGCATCCATTTTGAGCACTGGAAAGTAAGGGGTGGTACTTC----GTACA--TACT----ACTAGCGACCTTGCAATTATGT--TCTCCG----GGTATTACAGTAGTGCTTCTT---TCCTT---CAAGCGCTAGGTTGACAAT----CTAAATAAAGCTGCTCCTTTATAATATT---AACAAATTG
>t3
AATACGTATT--TAGGGCCGTCTTGAAAGAGGTAGAGGA---TGCGGGATACTCCCGT----ACCTCTCGCTGATCT----TAGGGCGGTA----TATGTTCCGA----CAG--TAAAAGACCCAT----GTGCATCTACTTGTGCAAAAGTGTCTCCTTA---CTATATGGG--GGTAAAAAAATTAAGACTTACATAAGAACGTAAACTAAAGT----C---CAT----GGGTGGAGCCT--CCATTTCAGTGGT--GGTACTGTTGCCGATCCCGTATAC--GTTCGAGTGCGG-------ATGTGGTGCGGCGGGTGGA---CAACTT------GAGAGATTAGCTATGTCTTAATTTGAGACTTAATAAT-TTGAAA----CATTGGTTGATCACC---ATTACGACGAAACT----TACCAATATTT--ACAATTTATAG----GATTTTGG--TGACATTGTTATGCGAAACAGT----ACATGGTATGGACCGCA----ACTCACA------AAGATAATCTATATTAATTACTGGACAGTAAGGGGACATACTTA----TTACA--TTCG----CATAGCGGGCGCGCATTTATGT--TCTCCG----TGTTGTACATTTGCTCTTTTA---GACTT---CGAGCTCTAGGTGTACTAA----CTAACGTATG----TACTTTATATTATT---CAGAAATTT
>t7
AAAAGGTATTTTTGGGTATCTCTTGAAGGAGTTAGAGGG---CGCCAGCTAGGACAGT----ACCTCTTGCGAAACT----CTGGCCATGA----TATTTTCCTA----CAG--GAATCGACACAT----GTGCATGAGGTTGTGAAGAAACGTCA----A---CTATATGGA--GTGAAAGCGATTAAGACTTACAAACGCTGGCGAACTAAAGT----C---TAA----TTGTAGTG-CTAACCCTTTCGGTGGT--GATACTGAGGCAGAGGCGGTAAAC--ATTGGTCTGAGT-------ATGTTATGCGTCAGTTAGC---GAAAATGTT---AAGATCTTAGCTACGTCGTATATTGAAACATGAGAAT-GTCAAA----CGTTGGTAGGGGCCC---TTTTCGTCGAAACT-AGTTTCCAATAATT--ACATTTCACAG----GCATATGTTTTGACAAAGTTATGCGATAAAGT----GCATGGTGTTATCCGCA----TCACACACT----AAAAACATCAAAATTTTCCACGGGAAGGTAACGGGTCGTTCTTT----TTACG--TACA----ATTAGCGGGCCGGCATTCATTT--ACTACG----TGCATTACAATTGCAATTTTG---CGCTTTCACAAGCTGCAGGTTGACAAT----CAAATTCAAG----AACTTTACATTATT---CATACATTG
>t13
AAGATGTATT--TAGGGGACCCTGGTAAGAGATAGAGGA---TGCCTGGTACTACCGC----ACCTCTTGCAAAGCT----CAGGTCGGAG----TATTTTCCGA----CAG--AAACTGCCCCTT----GTGCAATTACTTGTGCAGAATTGTCA----A---CTATATGGG--GATAAAATTATTAAGACTTACATATGATCGCAAACTAAAGT----C---TAA----AACTAGTG-CT--CCGATTCGATGTT--GAGCCTGATGCAGATTCACTATAC--CTTCGAGTGCGT-------ATGTGGTGCGACACATAGC---CATATTGAT---TAGATATTAGCTACGTCATGGTTTGAAACATCAGAAT-GTCAAA----CGCAGGTTAATGTCC---TTTACGGCGAAACT-ATACTCCAATAATTGTACTATTAAGAG----GAATGTGA--TGACATAGTTATGCGATATAGG----CCATGGAAAAGACCGCA----TCGCGCA------AACAACATCTATATTTAGCACTGGACTGTAACGGGGCTTTCTTA----ATACA--TCCC----ACTAGCAGCCCGGCATTCATTT--TCTCCG----TTTTGTACTCTTGCGCTTGTA---TCCTT---CAAGCTCGAGGTTAACAAA----CTAAATTAAG----TCCTTTTAAATATT---AATATATTG
>t12
TATATG------TGGGCGTCGCTAGAACGAGATAGAGGT---CGTGTGGTATTATTGG----AGCTCTAGGATGCTATTTAAAGGTAAAGA----TATTTTCCGA----CAGCTGAATTAGCC--------TCCAATTAGTTGGGTTAAAAAGTCA----A---CTATATGGC--GTGTAATCCACTAATACTTACATAGGATTGGAACCTAAAGT----C---GTG----GGATCTAG-CT--CCAACTCAATGAG--GTAACTGTAGGCGAAACGCAACTC--GTTCGCCTGAGA-------ATGTTGTGCGGCGCGTAGA---GATAGTGAT---CAGAATTTAGCAATGTCGTAACTTGATACCTCAAAAT-GTCAAA----TTGTGCTACCTATCC---ATTACG-CGATACT-ATCCTCCAATAATA--ACGATTAATAG----GATTATG------CAAAGTTATGCAATATAGA----CCTTGGACTATCCCGAA----TCTCACA------AACTAAATACACTTTTCTAACTGGAGTGTAATGGGAAATTCTTT----CTACA--TTCCTGATACTAGCAGACTTGCCCTACTTT--CCTTCG----TAGTCTTCAATGGACATTTTC---GGCTT---CAAGCTGGAGGTTGACAAT----CCAAAGTAAG----TCCTTT----TATA---GAGAGATTA
>t11
GAGATG------TTGGGTCCCCTAGTACGAGTTAGAGGG---TGTGTATTATAAACGG----ACCTCTAGTACGCTGTGTAGAGGGACGGG----TATTTTCCTA----CAGCTTGAATAGCCCGA----GACCAACAAATTGTGACAAAAGGTCT----A---CTATATGGC--GAGTAATCCACTAATACTTATAAAAGCAAGAGAGCTAAAGT----C---GAG----ATCTAGGG-CT--CCTTATCTATGAC--GTATCTGGCGTAGAACCACGACTC--GTTTGTCTGAGA-------ATGTGGTGCGTCGCTTCGG---GAACATGGT---TAGAGGTTAGCAATGTCATAACTTGATACGTAATAAT-ATGAAA----TTGTGCTTTATACCC---ATTACG-CGAGACT-AGTCACCAATAGTC--ACGTTCAATAG----GCTTATG------CAAGGTTATGCCAAAAAGA----ACTTGGACTATCCCGAA----TCACACA------AACTAAATACACTTTTTGGACTGGAAGGTAATGGGATCTACTTC----CTACC--TTCATGGTAATAGCTAACATGCTCTTCTTT--GCTGCG----TATGGTTCATTAGTCGTTATC---TACTT---CGAGCTATAGGTTGACGAG----CGAAAAGACG----TACTTT----CCTAAACAACAAATTT
>t8
AACACG------TCGGAAGCACTAGAATGAGTTAGAGGC---AGCTGAATAGGTGTGT----ACCTCTAGTGTCTTGTC----GGGAAGCC----TATTTTTCCA----CA--TCCACTGTCTCAC----GCTCAGGTGGTTGAGGCCAATCGTCC----AGAACTA----GT--GGCAAAG--ACTAATACTTAGAGAAGT--GTGAACTAAAGTGGGCC---CCA----TGGTTGAG-CT--CCCTATCACTGTTCAGGGACTGACGATGACACTCGATAC--GTTC----GCGGATG----ATGTTATGCGTCCGATTGT---CAATATGCT---AAGATT--AGCGAGGTCGTCCCTTGATACCTCAGAATAGTAAAA----ACAAGTTTGGAGGCCCCAGTTGCGACGACACTTAATCGCCAATACTT--ACTTTATAAAGGATCGTATCTG------CAGCGTTATGCTATATAGG----TCATGGATAAGACCGCA----GCT--CA--AAATAATGAGATTG-GGTTACTGAC---AAAGTAACGGGTTATGCTTTGGGCGTACTAGTACGTGGTCTTAGCTAA-TAGCCTTGCTTTTGACTCCG----GAGTATGCTTTAGCA----TATGATGCTT---CGAGC---AGGTAAACTAG----CTAAGTGATG----AGCTTTGGACCAT-------AAATTT
>t14
AACAAG------TAGGAGCCACTAGAATGAGTTAGAGGA---GGGTGATTATTGGAGA----ACCTCTAGTGTATTGTC----GGAGTACA----TATTTTTCCA----CAGCTAGACTGTCGCCT----GCTCAGATGCTTGAGTCCAATCGTCA----AGACCTA----GT--GATGAAA--CCTAATACTTAAAAAAGT--GGCAGCTAAAGT----C---AACCTGTTGATAATG-CT--CCCTATCACTGTTTGGGTCCTGCTGAGGAGCCACTATTC--TTTC----GCGGATC----ATGTTATGCGCCCATTTGT---AAATGTGTT---AAGAAG--AGCTAGGTCATTCCTTGACACCTCAAAATCCTCAAA----ATAAGATAGTAAGCCTCGTTTGCGACGAAACTTAAATCCCAATACTT--ACGTTTTAGAGAGTAGTATCTG------CATTGTTATGCTATATAGG----TCATGGAGAAATCCGGA----GCT--CA--ATTAAATGTAATGA-ATTTGCTAAC---ATAGTAAAGGGTAATTCTTG----CTACAGTTCCCTGTTTATAGCAGG-CTGCGTTTTTTT--TCTCCG----CAAGGTACGTTTGGG----TTCGATGCTT---CGAGCAACAGGTCGACTAT----CTAATTTAGG----AGCTTTAAACCTT-------AAATTA
>t10
GACATG------TAGGTTCTACTTGCAGGAGATAGAGGC---AGATTAGTAATAATGC----ATCTCTAGAATAAATTC----GGGGACGG----TATTTTCCGA----CAGCAGTATCCACGCTG----GGCCAAGGTTTTGTGGCTAAACGTCG----AGACCTA----GTTTGATGAAT--CCTAATACTTATATACGG--GTAATCTAAAGT----C---C--------ATTAGG-CT--CCCACTCGTTGTT--GAAACTGGGGCTGATTCACAATACTGGTTA----GCGCCCT----ATGTTATGCGGCAAATAGG---AAAACTGTT---TAGATTTTAGCCAGGTCCTGGATTGATACCTTAAAAT-CTAAAA----TAAAGCTTTTAAACCCGCTTTGCGCCGATACTTAGTAACCAATAGTT--ACTTTAAAGAGGGTTGCGTGTG------CAGAGTTATGCTAAAGAGA----TCTTGGATCGGGCCGAAGATAGCCTGCA------AATGTTATAT-ATTTGCTCACTGGACCGTAACGGGTGATGCTTG----GTACGGTTCCATGATTCTAGCACT-GTGCTATGCTTT--TCTACG----CAAACTACGTTCGTAATTTTGTAATTCTT---CTAGCCTTAGGTTGACTAA----CCAAGCTAAG----TACTTTACATCCT-------ATATTA
>t15
GATAGG------TCGGACTCACTAGCAGGAGTTAGAGGG---TGTTTGTTATCAAAGT----ACCTCTAGGTTA----TAATAGGTCTATA----TATTTTCCGAGCTACAGCTCAAGAATCCCTAGAAGGTACATGACGTTGTGCCGAACCGTCA----A---CTA----GC--GC---AT--TCTAAAACTTAAATATGCTCGCTAACTAAAGT----C---TCT----ATGTTGGG-CT--CCTCATCAGTGCG--GTGGCTGATGTGGATACCCTATTC--ATTAGCCTGGGCATC----ATGTATA---GCTGATTGA---CAGATTGTT---GAGATATTAGCAACGTCTTTTTTTGATACCTCAAAAT-TTAAAA----CCACGGTTACCTTCC---CTTACGGCGATACT-ATTCCCCAATATTG--ACACTACATAGGGCTGTTTATG------CAT---TATGCTACATAGA----CCGTGGATACTTCCGGA----ACACGCA------AAAACAATTC-TGTTACCCACGGGAATGTAAAGGGGAGTACTTC----A--CG--TCCATGCGACTAGCGAA-AAGCCATTGTTT--TCTGCG----TTCTATCCCGTCGTGGTTTTCTACTTCTT---CTAGCTATAGGTCAACTAAGCGTCCAAATTAAG----AACTTTGCATAGTT---GACATATTT
>t2
GATAAG------TCGGACGCCCTTGCAGGAGATAGAGGT---CGTTTGATACGATAGT----ACCTCTGGGGTTGCATTAATAGGTAAGAC----TATTTTCCGAACAGCAGCTGTACGATCTCCA----GTGCATTATGTTGTGCAGAACCGTCG----A---CTA----GC--GT---AT--TGTAATACTTAAACACGACCGCTAACTAAAGT----C---TCT----CTGTTATG-CT--CCTCATCTTTGCG--GTCACTGTTGTGGAAACGCAATTC--ATTGGTCTGTGCGTT----ATGTTTT---GCTATTTGG---CATTTTGTT---TAGATATTAGCAATGTCGTTTGTTGATACCTAAAAAT-GTGAAA----TATGGGTGCTGATCC---CTTACGGCGAGACT-ATTACCCAATACTG--ACTCTAAATAGGTCAGTTTATG------CAT---TATGCTACATAGA----GCTTGGCGTCAACCGCA----ACGCGCA------AAAGTAATTG-GTTTACCCACTGGATCGTAAGGGGGAGTACTTC----GTACC--TTCTTGAGGCTAGCAAA-GAGCCATAATTT--TCTGCG----GTATATTCTGTCGGAGTTATGTACTTCTT---CTAGCGTAAGGTCTACCAT----CAAAATTAAG----TCCTTTGCATGGTG---CATAGATTG
>t6
AACATG------TAGGGGTGCCTAGAACGAGCTAGAG-------TCCATTACAGATGC----ACCTCTGGTCGTGAATTCATAGGTGGGGTAGTGTATAT---AA----CAGCTTAACTAGCACTG----GGTCACTTTGTTGCGGCTAAAGGTCT----A---CTA----GA--GAAAAAT--CCTAATACT----CAGGCTCGATATCTAAAGT----CTAGTAT----AGATTGCG-CT--CCAATTCTTTGGA--GATCCTGCCGTAGAACCGTAATCC--AT---CCTGGGCCCGAGGAATGTTAGGCGGCTTGTTGG---CAAAATGGT---TAGAACTTAGCAACGTCTTAATTTGACACC----AAT-CTGAAA----TAGGGTTATCTACCC---ATTCCGACGATACT-AGTTACCAATAATA--ACTTTGTAAAGATCTGACTTTG------CAGTGTTATGCGACATAGT----AC----GACAATCCGCA----AC---CA------AAGGACATAA-AGTTACGTACAGGAACGTAAGGGGTTGTCCTTG----ATACT--TACATGGAAATAGCGAG-TAGAGCTATTCT--ACTGCG----CCGACTGCGTTAGTACTTATACGCAACTT---CTAGCGGCAGGTTTACTAT----CCAAAGAATG----TTCTTTTGA---TT---AA----TTA
>t5
AAGAGG------TTG----CCCTTGGACGAGTTAGAGGTAAT--GCCCCTAGTCGAGC----ATCTCTTGATACCGATTCAGGGGAGGGTAGCGCTATATTTCTA----CAGCTCAAAAAGCACGC----GAACATATTT--GCGTCTAATTGTCC----A---CTA----GT--GAAAAAG--CCTAAGACTTAGAAACGTACGCTAACTAAAGT----CGAGCAA----CTATTGGG-CT--CCTAATCGTTGAC--GAAGCTGTT-TAGATACAGAATTC--AT---ACTGAGCACG----ATGTTTCGCGACTATTTGT---AAAAATGTTCGGCAGATATTAGCGAAGTCTTTTTTTGAGACG----AAT-TTAAAA----TTGAGCTGAAGAGCC---ATTCCGGCGACACT-ACCTACCAATAATT--ACGATAGAGAGACTCGACTATG------CATAGTTATGCCAGACAGATGGGTC----CATAGACCGCA----GC---CA------AAAGGAATCG-ACTTGCGGACTGGACTGTAATGGGTTTTTCTTG----ATACC--TACATGCCGATAGCCGT-TGGATTTCTTCT--TCTCCGGACTCCCATTCCCTTAGAACTTATCCTGAACTT---C---CTGGAGGTTGACTAA----CAAATAAAT-----AACTTTGCA---TA---CATAAATTC
>t1
CAGAGG------TGGGTTGGCCTTGTACGAGCTAGAGGGGTCTGGCCCATATCAGTGT----ACCTCTTGGCGACTTTACAAGGGTAGTTCGACGTATATTCCGA----CAGCGTGACGGCCTCGG----GATCATTATTTTGCGTCAAAGGGTCA----A---CTA----GA--GCACAAG--CCTAATACTTAGACAAGGATGCGACCTAAAGT----CTGAGTA----GGATTTGG-CT--CCCAGTCGGTGGA--GTTCCTGCTGAAGAAGCCGAATGC--TT---TCTGAGCTCA----ATGTGCGGCGCCTAATGGT---AATGCTGTT---AAGAAATTAGCAATGTCTTGTATTGAAACC----AAT-TTCAAA----TGGAGCTAGCGTGCC---ATTACGCCGAAACT-AACATCCAATACTT--ACACTGAATAGGCTGGGCTTTG------CACGGTTATGCGACATAGTATAGTC----AAATTTCCGAA----GC---CA------AATCGAATCG-AATTGCTTACGGGACAGTAACGGGAGATTCTTT----CTACG--TACATGCCTATAGCAGT-GAGGTATAGTCT--ACTGCGGGCCCCGACTTCC----ACCTTATCCACTACTT---CCAGCGGTAGGTACACGAT----CGAAATAATG----AGCTTTTGA---TT---CATAGATTA
>t4
AACAAG------TTGGCTCGTCTAGAATGAGCTAGAGGG---TGACTTATACAGATGTACGCATCTCTTGTCTGAGATTAATAGGCATTTGATGCTATATTCCGA----CAGCGAGATGGCCACTT----GGTCATGGTATTGCGACAAAACGTCT----A---CTA----GG--GATAAAG--CTTAAGACTTAAAGATGTCAGCTACCTAAAGT----CTCTTAG----GTATTAAG-CT--CCTTTTCATTGGG--GCAACTGGAGTAGATACGCAATGC--ATTCGTCTGGGCATC----ATGTCGAGCGGCTCATAGA---GATCATGTT---AAGAATTTAGCAATGTCTTTAATTGATACCTTAAAAT-GTCAAA----TATTGATATCAATCC---ATTACGCCGAAACT-AAAACCCAATATTA--ACTTTATATAGACCTGATTATG------CATTGTTATGCGAGAAAGA----ACTTGGGCACACCCGCA----ACGGCCA------AATGTCATTA-GTTTACTGACAGGACCGTAAAGGGGAGTTCTTA----ATACA--TACTTGTATATAGCTGA-GAGCTTTTCTTT--TCTACG----CGGTCTACGTTGGTATTTATATACTACTT---CTAGCTTGAGGTTAACAAT----CCAATTTAAG----TCCTTTCCA---TG---CAAAGATTT
