# Supplementary material for: PQ, a new program for phylogeny reconstruction
Source: BMC Bioinformatics. 2018 Oct 12;19:374. doi: 10.1186/s12859-018-2399-4 (PMC6186109; doi:10.1186/s12859-018-2399-4)
Supplement: Supplementary file 4 — Simulated data. The archive Simulated-data.tar.gz contains two folders called Alignments and Trees. Folder Alignments contains 500 simulated 15-sequence nucleotide alignments in fasta format. Folder Trees contains six subfolders, PQ, MP, ML, ME, QP and Reference with trees in Newick format reconstructed from the alignments with five methods and with reference trees used for simulations. Names of the tree files correspond to names of alignment files. (TAR 1860 kb) [file 12859_2018_2399_MOESM4_ESM.tar › Alignments/1.fasta]

>t7
ACTGTTTCCGTTATTTTA---AATTCGAATTTATATCTGAACATGTATGACAGGCCATAA--CATAGTGCACGAGAGTAGCTTAGTATCAACCTTGTGACACGTGAATCGTCGGACGGGCGACTACTGAATTCAGTTCCAAGTTCCTTGAAAGTCCACTGT---AAACATATAAGTATTATAC----CTGATTAATATCGGT----ATCTACGGCATAAACCTAACA---GTCAGCC--AATAAATTTTGCACGTAC-------ACGAAAGA----TATTA----TCCGACGCACTCTCGATTCTCATATC---ACCAGTTTTCTGACATGGGTCATGG----CCCGATC---GTA----GGG
>t10
AGGGTTTCGGGTTCTTTA---AGGTCTAATTTATATCTGAGCATGTATGACGGGCCATTTGTCTTACTGCACGAAAGTTGTGTTTTATGCACTTTTTGGTACCT--CTTCTCGGACGAGCGACTACTTTGATATGTGCCGACTACCTTGATAGTGCACCCT---AAACATATAACGATGATAT----GTC----GTATGGGT----TTCCACGGCATAAGCCTAACA---G----TG--AGGACATTTAACACGGAA-------ACAAATGA----CGTTG----TCCTACGCTCTCTCGACTCTCATATC---ACATTTTCACTAGCATTGATCCTGA------CGAAC---GTA----GTA
>t13
ATGAATACTTGCGTTTAA---AGATCTAATTTATATCTGAGCATGTATCACCGGCCATTC--CATAGTGCACAAAACTAGTTTATTATAAACTTTTTGATTCTT--TTCGTCGGACGGGCGACTTCTGAAATCTGTACCAACTGACTTGAGCGGCCACTCTGGCAAACATAAGAGTATAATAA----AATATTAAAATGGAT----TTCCACAGCATAAACCTAACA---G----CC--AAGAGATTTAGCACGAAA-------ACTAAATA----CATTC----CCCGACCCACACCCGACTCTCCAATCCCCACTTTTTGACTGGCATTGTACGTGT----GCCGATC---TAA----GGA
>t6
ATGGATAAGCCCGGTTTA---GAATCTAAGT----TCTGAACATGTTTAATCGGCCATAA--CTTAGTGCACGATACTTGCTTATTATGTTCTTTATG--ACCT--TTAATCGCACGCGCGACTACTTAACTCCGTCCCAATTATCTTGAAAGATAACGCG---AAACAAATAAAGTTTAAAG----GGGATTAATATCGCT----GTACACAGTATAATCCTAACG---G----CGCCATGCTATTTACAACCGGT-------ACGAAACA----GATTC----ACCCACTCTCCCACGAATCTAACATC---GCGACTTCGATTTCATAAATCCCGT----CCCGATC---AAA----GAT
>t5
AGGGTTAACCCCAATTAA---GTATTTAAGT----TCTGAACATGTTTGAGCGGCCATAT--CTTAGTGCACTATACTTGTTTACTATCGGCATTCTG--ACCT--TTCGTCGAACGAGCGACTACTTATCTCGGTCCCCACTATCTTGAAAGAGGACACA---AAACATAATACTATCAAAG----GAGATTAGGATCGTT----ATGGACCGTATAACCCTAACCGGTG----CTCCATTTTATTTATGACACTT-------ACGAAAAA----TATTA----TCCCACTCACCCTCGAATCTAAAATC---ACAAGTTCCATTTCATGTGTCTCGG----GCCGAAC---AAAGTATGAA
>t4
ATAGAAGCGCGCAATTTT---AGTTCGAAATTAAATCTGAGCATGTATTAAAGGCCATTT--CATATTGCACGAGACTGGTTTAATATCCGCCTTTTG--ACGG--ATTGTCGCACGGGCGACTTCTGCACTCTGTTCCCAGTAACTTGATGGACCACAAC---AAACACACTAAGGTAAAAA----TGAATTAACATTGAT----ATCCTCCGTATAACCCTAACA---G----CA------TATTTGACACTTTT-------ACGAAAAA----GATTA----TCCTA-TCCCCCTCG----TACTATC---GCCAGTTTGATGACATATGTCAGGT----CCCGATCTTCATA----GAA
>t2
ATAGTAGGACATTATTTA---AGTTCCAATTTAAATCTGAACATGTCTTAGAGGCCATAT--CTTATTGCACCAGAA----GTGCTATCCTCGTTTTG--GCCT--TTTATCGTATGGGCGACTCCTTGATTGCGTTCCTAGTACCTTGATCGACCACAAC---AAACATACAAAATTTAAAA----CAGATTAACATAGGT----ATCCACCGTAT--TCCTAACG---G----CA------CATTTTAAACCCTG-------ACGAAATA----CTTTA----TCCTA-TCGCCCTCG----TACTATC---ACTAGTTTGTTTGCATGAGACAAGA----CCCGATC---CCA----GAG
>t3
ATTGAAGCGCAGAATTTA---AGTTCCAAATTACATCTGATCATGTGTTATGGGCCATGT--CATATTGCACTAGACTGGTGTATTATACGCATTATG--ACCT--CTTGTCGCACGTGCGACTTCTGTAATCTGTTCCAACTGACTTGATAGTCTACTGC---AAACACACAAAAATTATAC----TGTATTATCATCGAT----TTCCTCCGAATAACCCTAACA---G----CG------CATTTGTCACAATT-------ACCAAAAA----AATTA----TCCTACTCT-CCGCG----TACGATC---GCTAATTTAATCACATGTTTCATGC----CCCGATC---ATA----GAA
>t12
ATTTAATTGCCTGTTTTGTACTCATCCAATTTACATCTGAGCATGTATTACTGGCCATTT--CATAGTGCACGAGACTGGTTTAATATTGACTTTATG--GCCG--GTCATCGCACGCGCGACTACTGAATTAAGTCCCGACTATCTTGAGTGTA---AAG---AAACATATTAATATTATAA----ATTATTATCATTGCT----TTCCACCGAATAAGCCTAACA---G----CT------CATTTAACACAATG-------ACCAAGTACCTAAATTG----CCCTACTCTCACTCG----TAAGATC---ACTGATTTTTTTTCATAGTTCTAGT----CCCGATC---TAA----GAA
>t1
AGTATGACGT----TTCG---TATTTCAAATTAGATCTGAGCATGTCTAAATGGCCATTA--CTCATTGCACTAAAGTGGCATGGTATGCGCCTTGTG--GCAC--GTAGTCGCAGGTGCGACTACTCTCATCAGTACCGACTTCCTTGAGTGACCACGAC---AAACATAGGAGTATAATATAGCATTTATTAAAATCGGT----ATAC----GATAACCCTAACG---G----AT----CGTA--TTTCACGTTT---GGGAACAAACCA----AATTC----CCCCACACCCACACGATTCTAGCATC---TCGGTTTGTCTAACATCTAACACGTCCTGTCCGAGC---TTA----GGT
>t15
AATATTGCAG----TTGA---GATTTCAAATTAGATCTGAGCATGTATAAATGGCCATTG--CTGAGTGCACGAAATTGGCATTGTATTAGCGTTGTG--CCAC--TTCATCGCACGCGCGACTTCTCTATTGAGTCCCAAATTGCTTGACTGTTGACGCA---AAACATAGTAGAATCAGAG----TTGATTAAAATCGGT----ATGC----AATAACCCTAACT---G----CT--ATGGTATTTTACACCATC---TAGAACAAAATA----TATTTGCGACCCTACGCTCACTCGAGTCTTCTATC---GCGCTTTGACTATCATCCTTCGAGCTACATCCGACC---AAA----GGA
>t14
ATGACATTTT----TTAA---GTTTACAAATTAAATCTGATCATGTTTTAATGGCCATAG--CTCAATGCACTAAAATGGCGTTATATTAGCATTGTG--CCGC--TTCATCGGACGAGCGACTTCTCGA--ACGTCCCAAATAGCTTGAGAGCCGACACT---AAACAAAATAAGATAACAC----TGAA----TATCGAT----ATGC----AATAACCCTAACG---G----CG--ACAGAATTTTACACCATC---GAGAACAAAGTA----GGTTCTTGCACCGACACTCCCACGACTCTTATATC---GAGGTTTAGCTCACATTATTCGTGCAAAGTCCGACC---AAA----GAT
>t8
ATTGTTCTTG----TTTA---CATTACAAGTTAAATCTGAGCATGTGTGAATGGCCATGG--CTCATTGCACAAAATTGGCTTTGTATGCTCCTTATG--CCTC--ATGATCGGAAGCGCGACTACTTTTTTATGTCCCGAATTT---GACTGTCGACACA---AAACATAGAAAATTCACAC----TTCATTAATATAGAT----GTAT----TATAAGCCTAACT---G----CC--ATGGCATTTGGTACGATCAAGTAGGACAAACGA----TATTTCTGCTCCTACACACACACGAATCTTCAATC---TGGCTTTACCTATCATGTTTCGGGCTAAACCCGACC---AAA----GTA
>t9
AAGGTGCTTT----TTAG---CATTCCAAGTTAAATCTGAGCATGTGTTATTGGCCATGT--CTCATTGCACAAAATTAG---TGTATCGTCCTTATG--CCTC--ATAATCGGACGTGCGACTGCTTGATTAAGTACCCAATTCCTTGAGAGCAGACCCG---AAACATAGAAATATCAAAC----GGCATTAATATAGTT----TTAC----TATAATCCTAACT---G----CT--AAAGGATTTGTAACGTTCGAGCCGGACAAATCA----TGTTATCACTCCTACACACACACGAGTCTTCTATC---GGGCTTTGCCTGTCATCTTTCGAGGTATAACCGACC---AAA----GTT
>t11
ACTGTCACGC----TTAC---GCTTTCAAATTATATCTGAGCATGTCTAAATGGCCATTG--CTGATTGCACTAAATTGGCCTGCTATTCGCTTTTTG--CCCC--GTGT--GCATGCGCGACTACTATGATAAGTACCAAATACCT---CGGTGCACTCT---AAACAAAGGAGAATTAGAT----ATTATTATTATCGCTGCCTGTTC----TATAACCCTAACT---G----CA--ATTGAATTTTACACGATT---TGGTACGAATCA----TGTTC----CCCGACACGCTCCCGACTCTCCCATC---TCACATTAACTTACATTGGTCAGGACCCGTCCGACC---AAA----GTT
