# Supplementary material for: PQ, a new program for phylogeny reconstruction
Source: BMC Bioinformatics. 2018 Oct 12;19:374. doi: 10.1186/s12859-018-2399-4 (PMC6186109; doi:10.1186/s12859-018-2399-4)
Supplement: Supplementary file 4 — Simulated data. The archive Simulated-data.tar.gz contains two folders called Alignments and Trees. Folder Alignments contains 500 simulated 15-sequence nucleotide alignments in fasta format. Folder Trees contains six subfolders, PQ, MP, ML, ME, QP and Reference with trees in Newick format reconstructed from the alignments with five methods and with reference trees used for simulations. Names of the tree files correspond to names of alignment files. (TAR 1860 kb) [file 12859_2018_2399_MOESM4_ESM.tar › Alignments/380.fasta]

>t1
TGTACAAGTACTATGTTTGA-GTTTGTGAATGTGC----AACCGTAAAAGGGTGATTTT--A----ATAGCGTGATC--GAATCCATTTATTGTAATCTTA-TCCACCCTGG---ACTA--CATTAACCCGTTTT---ACCACTGATTTT---CT-GATTCCATAAAGTGAAATCCTAGTG---TACAGGC--ATCTCTCT----T--GAGCGATACTTGTTTCAAAGAGATTCGG----T---GCATAATCGACGATATACTGAAACCTACAACTGACCCGCAGATTCGCAGAAGTAGCTT-AATTTATGAATTTGAATAC----GTTTCAGATTGCAATGAAATCTCGTAATTGTGCTCTAAGACAAGCAGA--TCTTTGTTATTTTCTCTGT----CCTGCTTCTTT---CAGGGGAAATGTTTATAG----TCG-------AGTCTATT--AGCAT----TTCATAGTTCGATTCACTA--TCCATGTAGGCCAGACGGAGCAAGGTCAC--CGG---TTCGCGGACCA----TCGGTTATTATAGCTGAGGTCGTCCCATGATGG----AGATGCCTAAAC----ACGTGGT----CCCGTCTCAATGTC----G-TAGATTCCTTTTGAAAATGCCA--TCCCTGACAA---AAAC---T----AGTC----TGTATAGTCTTACTCCGG-TG----TTAGACTCAGGACA-TGTAGCCT---TAGTATTATGT----AATTGATTGACCGAGTGGGTTAGAGGGCCGTT----GCAACGGAAACGACATACCTACAAATAACAC----AAT----TGGTGTAA
>t12
TATACAAGAACTCTGTTTG---TTTGCGAATGTGC----AATCATAAAAGGATAATTTT--A----AGAGGG---TC--GAATCCCTATTGTGTATTCTTG-AACACCCTGG---ACAA--CATTAAACCGTTTT---TCCCCTGATTAT---CT-GAGTCCATAAAGTGGAATGCTAGTGGAGTACAGAC--CTCTCTCT----TACGAGCGATGCTTGTTTCAAAGAGATACGG----T---GCATAATCGACGGGATACTGAATTCTACAACTGACCCGCCGTTTCGCAGGATTAGCTTGGATATATGAACTTGAATAC----GATACAGATTGCAATGAAATCTTGTAATTGTGCGATATTACAGACAAA--GCCCGGTTATTTACTCTGT----ACTGCTTCTTT---CAGGGGAAATTATTATAG----GCG-------ATCCTATT--TGCAC----GTCAGACCTCGATTCACTA--TCCAAGTAGGGCACTCGGACCAAGGGCAC--CGG---TTCGAGGACCA----TGAGCTTCATTAGCTCAAGTCGTCCCAAGATGG----AAATGCCGAAAC----GCGTGGT----CCCTCCTAAATATCAAAAT-TC----ACTTTCGAAAATGCCA--TCGCACACAA---AGAC---T----AATC----TGTATAGTCGTACTCCGA-TG----TTAGACTATGAACG-TCTAACCTATATAGTATTATGT----ATTAGATGAAACGAGTTGGTTAGACGGCCGTT----GCATCGAAAACGATGTACCGACAAATAACGC----AAC----TCGTGTAA
>t15
TATACAAGAGCTCTGTTTA---TTTGCTAATGTGC----AACCATAAAAGGATAATTTT--A----ATAGGG---TC--GAATCCATATACTGTAATCTTG-AGCACCCTGG---ACCA--CATTATACCGTTTT---CCCCCTGATTTT---CT-GACTCCATAAAAGGAAATTCTAGTGCGGTACAGAG--TTCTCCTT----T--GAGCTGTCCTTGTTTGAAAGAGATACGG----A---GCATAGTCGACGAGATACTGTATTTTACAACTGACCCGCCGGTTCGCTGAATTAGCTTATATTTATGAACTTGGATAC----GTTCCAGATTGCAATGAAATATTGTAATTGTGAAATATTACAGACAAA--CCGAGGTTAATTCATCTGT----ACTGCTTGTTT---CGGGGGAAATTATTATAG----ACG-------AACCAATT--TGCAC----GTCATAAATCGATTCACTA--TCCAAGTAGGGCGCTCGGACTAAGGGCAC--CAT---TTCGTAGACCA----TGGGGTTCTGAAGCTCAGGTGGTCTCAGGATGG----AAAAGCCGATAC----ACGTGGT----CGCTCCTAAAAATCGGAAA-TC----TCTTTGGAAAATGCCA--TCGCTCACAA---AAAC---T----AAAC----AGTATAGTCGTACTCCGA-AT----TCAGACTAAGAACTCTCGATCCTATGTACTATTATGT----ATATTATGG---GAGTTGGTAAGGAGGCCGTT----GCTTCGTAAACGATTTACCGACATATAACGC----AAC----TCGTGTAA
>t7
TGTACAAGGACTATGCTTAC-GTATGCCGAAGTAC----AAACTTAACAGGCTCATTTT--A----AAAGCG---TC--GACTCCTTATACTGTAGTCTTG-CCCACCCTGT---TCGA--CATTAATCCATTTT---AGGCCTGATTGT---AT-GAGTGCAAAAGCTGTAGTCCTAATG---TACTGAC--TTCTCTAATGCCT--GAGCCCTACTTGTTTTTAACAGAAACGG----A---ACATAATCGAAGCCATACTGGAGTTTATAACTGACCCGGTCCGTCTGGGTTCTGGCAT-CTCATATGAAGTCGAACAC----GCTACTTATTGCTATGAAATTT---AATTGTGATATATGACAACCCAA--ATAGCGTAATTTAAGCTGT----GGTGCTTTATTTACCAGGGGAAAAGCTTTTAGAGAAACG-------GGACAACT--TGCAAGCAATTCTGTTTTCGTTTCACTA--TCCAAGGAGGGCATACGGCGAATGGTTAC--CCA---TTCGGGGACGA----TCAGACTGTTTTGCTGATGACATAACATTATTTATGCAAACGCCAAGCC----TGGTGGT----CTCA---CAAAATC----A-TG----ACTCGTAAAAATGCAG--TCTCTAACGACACAGTCTATT----AAGCGTAAAGTATAGTTTTACTCCGA-TA----TGAGACTCTGTACA-AAAAACCT---TTGTTTAATTTCCATATGTAATGTAACGAGTCGGTTAGTCGGACGTTCCCAGCTTCGAAAACGTCGTGCCCCATTATTACAC----ATT----TTGTGTAA
>t5
TGTACAAGGACTATGCTTGT-GTGTGAGTTTGTAC----AACCATGAAAGGTTAATTTT--A----GGAGCG---TC--GACTCCATGTAATGTAATCTTG-TCGACCCTGT---TCTA--CATTAAACCATTGT---TCGTCTGATTTT---CT-GAGTCCAAAACCTGGAGTCCTAATG---TACTGAT--CTCTCTAACTTTT--GAGCGGTACTTGTTTGGAAGAGAAACGG----T---ACATATTCGACCTACTACTGGAGTGTATATCTGACCCGGTCTGTCTCAGTGCTAGGAT-CTCATATGAACTGGGAAAC----GCTTCAAATTGCGAAGAAATCT---AATTGGGATGTATCACAACCCAA--TAAGCGTTATTTACGCTGT----CGAGCTTCATTTGCCAGGGGAAATGATTATAGCGAAACG-------GGACAAGT--TGCATGCAATTCATTATGCGCTTCACTA--TCCATGTAGGGCATACGGGGAATGGAAAC--CAA---TTCGTGGACGA----TCAGAAGCCTTTGCTTATGTCATAGCAATATGT----AAATGCCAATTC----GTGAGGT----CACA---CAAAATC----T-TA----ACTCCTAAAAATGCCA--TCGCTTACGTCAAAAACTATT----AAAC----AGTATAGTTTTACTCCGT-TA----TGAGACTAAGAACA-TGAAACCT---TAATTTAATAT----AAGGGATTGAACGAGTGGGTTAGTCGGCCGTTACTAGCCTTGAAAACGACGTGCCCAGATATTACAC----ATT----TAGTGTAA
>t4
TGTAGAAGATCTTTGGTTG----TTGCTATTGTAG----AATCATTAATGGGTGATATT--A----AAAGGG---GC--GAATTCATTTCGTGTAGTCTTTCTACACCCTGC---AGAA--CATTACGCCTTTAT---TGGCCTGAGTGT---GTAGAATTCACAATTTGAAATTCTAATG---TACGG-CTAC---CAAA----T--GAGAGGTCCTTGTTCTGAAGAGAATCGGTCACG---GCATTCTCGTAGGTAGACTGGAACGAAGA----ACCCGCATCATCCTCGTCGTCGCAT-CATATATGAAATAGAATAC----GTTTCCGATTGCAAGGAAATTTGGTAAATCAGGACTAGAACACACTAA--TAGAAGTTACTTATACTTT----TCCGCTTCATT---CGGGGGAAATCCTTG--G----TCG-------GTACGGTT--TGCAG----GTCTTAAGAA--TTCAATA--TCCTATGGGGCCAGACGGATGAAGGTCAC--CTA---ATCG--GACTA----TTCGAA----ACACTCATGTCTGACTACGATAT----AAAGGTCCACTT----CAGTGGAACTCCCCACCTTAATATA----A-TG----GCTGGGAAAAATG-----TCACTAACAC---ATGGTACTGCGTGCAC----CGTATAGGCTTACTACGT-TT-------GACACAGGACG-ATGAGCGT---TTTTATTACGT----AGATCATT--CCGAGTGGGTTAGCTGGACGTT----GCACGGCACACGTCTTTCTTACTTATGACAC----AAA----TCGTGTAA
>t9
TATAGAATATCTTTGCTTG----TGGGTTACGTGA----AATCATTATTGGGTGATATT--A----TTAGCG---GC--GATTTCGTCTGGTGTATTCTTACATAACCCTGA---AAAA--CATTACTCCTTTTT---GAAACTGACTTT---GT-GAATTCA----ATGGACTTCTAATG---TACTG-CCAT---CTGA----T--GAGGCATACTTGTTCTTAAAAGAAACGGCCATC---TCATTCTCGTAGATAGACTGTAACAGACAGCTGACCCGAGGCATCAGAGTTTTGGTGT-AAGCTATGAAATAGAACAC----GCTCCAGATTGCCA-GAAATTTAGTAAATAAGATCTATAACACCCAAA--CCAGGGTTTATGCTCCTCTGTGATATGCTTAATT---CTGGGGAAACTTTTT--G----ACG-------GTACTTTT--GGCAG----ATCCAAACGA--TTCAGTA--TC---CCGGCCCAAACGGTTTATGAGGAC--CTTTTTATCGGGGACTATAAGTACGGG----ACGCTTATGGCAGATCA---TAT----AAAAGACGAGTG----CGGTGGAACACCACGCCTAAAAATC----A-TA----TCTGACGAAAATG-----TCTCATACAC---ATG---CT----TACC----AGAATAGTCTTACTACGA-TT-------GACTGCGTACA-CTAATCCT---TCATATGACGT----AACTCATATAGCGAGTGGGTAAATAGGACGTT----GCTAAGAAGACGGCATTCCTGCTAATGACAC----AGG----TCGTGTAA
>t3
TATATAAAGACTGTGCTTCC-GTGGGTAATGGTGT----AAACGTGATAGGCTGATGTT--A----TAAGCG---TCAGGAATGCATTTTCTGTAATCTTACAGGACCCTGG---CGAA--CATTACTCCTTTCT---AGTGCTGACTCTATGGT-GAGTTCATAAGGTGTAC---TATTG---TACTG-T--TTCTCCAT----T--GAGCGATTCTTGTTTCGAAGAGACTCGG----T---ACATTATCGAAGAG---CTGGAACCCAGAGCTGACCCGCTATTTCGCAGAAGTTGCAT-CATGTATGAAATCGAAGAC----GCTTCCGATTGCAAT---ATCTAGTAACTGAGGACTATCACACCCAGA--TATTAGTTTATATGCCTGT----GGTGCTTCGTT---CAGGGGAAAGAGTTA--G----GCG-------GAGCCTTT--TGCAT----ATCGCTTTAAGCTTCATTA--TCCAGGCGGACCGCCCGGACAAAGCGTAC--CT-----TCGGGGACCA----TCTGCT----GAGCTAAGTACAGTCCAGGATTA----AAAAGCCTATCG----AAGTGGA----CACGCCTAAATTTC----T-TT----TCTTAACAAAATG-----TCACGGACTC---GTGCTAAT----TTAC----AGAATAGCCTTACCTCGC-TT----TGAGACTATGTACT-AGCAACCT---TACTTTTATTT----ATATCATTTACCGAGTAGGTTATATGGACGTT----GCTCTGTAAACGCCTTGCCTGGATATAACGC----ATT----TCGTGTAA
>t6
TGTAGAAGAACTATGGTTTG-GTGTGCAATTGTGTCGACAATCATCAATGGATTATGTT--A----GTAGAG---TC--GATTGCTTTTGGTGTAATCTTGCGAGACCCTGT---AGAA--CATTAGACCTTTCT---TACTCTGATTAT---TT-GAATTC----TTTGTATTTCTATTG---TACTA-T--GTCTCAAA----T--GAGCGATTCTTGTTTTTAAGAGATACGG----T---ACATTATCGAATAGCAGCTGTAACCGATATCTGACCCGATAAGTCATGGAGGTTGCAT-CATTTATGAATTAGAATACCTGGGGTGCCTATTGCAATGAAATCTAGTAAGTTTGGTTTAAAACACACTTA--GAGTCGTAAGTTTACCTGT----TTGGCTTCTTT---CAGGGGAAAGCGTTC--G----ACG-------AATCGGTT--TGCAG----TTCAATATCGGCTTCAGTA--TCCAGGCGGCTGATACGGATAATGCGAAC--CAT---ATCGAGGACCA----TTAGAC----AAACTAAATGCAGGCAATGATTT----AAATGACAAGTC----GTGAGGA----CGCTTCTAAATTTC----A-TG----TCTTAAGAAAATG-----TCACGCACGG---ATTATACT----ATGC----AGCATAGACTTACTGCGA-TT----TTAGACGTCGTACC-TAGAACCT---TTTTCTTATTT----ACTTTATGAACCGAGTAGGTAAGTGGGTCGTT----GCGAAGGAGACGTCGTGCGTGGATATAACCC----AGT----TCGTGTAA
>t11
TTTATAAGATCTTTGCTTAC-GTGGGCAATGGTAG----AATCTTCAAAGGTTTATGTT--A----GAAGCG---TC--GATTTCATATCCTGTATTCTTACAACACCCTGT---CTAA--CATTATTCCTTTCT---TACACTGATTAT---TT-GAATGC----ATAGAACTTCTATTG---TACGA-T--ATCT---A----T--GAGCGGTGCTTGTTGTAAACAGAGACGG----C---CCATTATCGAAGAGATACTGGAACGGACAGCTGACCCGTAAGTTC----AAGTAGTAT-CATATATGAATTAGAAAAC----GATCCTCATTGCAATGAAATTTAGTAACTGGGGGTTAAGACACCCTAA--TAGTCGTTCATCTACCTGT----TCGGCTTCTTT---CAGGGGAAAGAGTTT--G----ACG-------ATACGAAT--TGCAG----CTCATTTTCAGCTTCATTA--TCCAGGTTGCTTATACGGGAGAAGAGCAC--CAT---ATCGAGGACTA----TGGGGT----CAGCTAATAGCATACAATGATTT----AAAAGCCCAGAG----ATGGGGA----CGCTGCTGAAGATC----A-TG----GCTTTGTAAAATG-----TCCCAGACTC---ATTCTACT----TAGC----AGCATAGGCGTACTGCGA-TT----TTAGACGTCGTACA-AGCACCCT---TTTTCTTATCT----AATTCATTAACCGAGTAGGTTAGCAGGGCGTT----GCAGAGGAGACGTCATCCCTTAATATGACCC----ATT----TCGTGTAA
>t8
TTTAGAAGAGCTTTGCTTGT-GTGGGCAATTGTGT----AAGCGTCAAAGGTTGATGTT--A----GAAGAG---TC--GATTGCATATTCTGTAATCTTACGAAACCCTGT---GGGA--CATTACTCCTTTCT---CGCTCTGACTAT---TT-GAATACATAACGTGTAATCCTATTG---TACTA-T--GTCTCGGA----T--GAGCCGTGCTTGTTATAAAGAGATTCGG----T---GCATTATCGTAGTCTGACTGAAACTCAGATCTGACCCGAAAAGTCTGTGAAGTGGGAT-CTATTATGAATTAGAATAC----GATCCCAATTGCAATGAAATCTAGTAATTGAGGTATATAACACTCTAA--TAATCGTTACTGTTACTAT----TCCGCTTCTTT---CAGGGGAAATAGTTT--G----ACG-------ATACTATT--TGCAT----CTCTGTAGAAGCTTCAGTA--TCCAGGCGGCGTTCACGGAGGATGCTCACTGCGT---ATCGAGGACCA----TTTGAT----ACGCTAAGATCAGACCATGATTT----AAAGGTCAAATGCAGATTGAGGT----CGCGCCTGAATTTC----A-TA----TCTTTTGAAAATG-----TCACAGACAC---ATGCTAAT----AGAC----TGGATAGGCTTACTGCGA-TG----TTAGACTTTGTACT-GGTATCCT---TAATTTTATAT----AGTGCATTTAGCGAGTAGGTCATGAGGGCGTT----GCGGAGGAAACGCCTTTCCTAGATATAACCC----AGA----TCGTGTAA
>t2
T----AAATACTCTGCTTGCA-TTCGTTATTGTAC----AATCCTTAGGGGGTTATATTACATCCAATAGTG---CC--GAGTTCCTATTCTGTAATCTTGCTTGACCCTGTTCCTCGA--CATTAAACCATTATCACCTATCTGAGT--------GACTACATAACAAGAATTCCTACTG---TACAG-T--TTCTCACT----T--GAGCATTCCTTGTTCGGAATAGAGTCGG----TCCGTCATCATCGGACTAGAGCTGAATGTCACATCTGACCCGTAATTTCAACGCCATTGAGT-AAGTTATGAAATTGAAAAC----GATCCTAATTGCAAAGAAATATGGTAATTAGGCGGTAAGACACTCCGA--TCTAAGTGA-TCTTCCTTT----CCGGCTTTGTT---CTGGGGAAAAGATTATAG----ACG-------GAACTGTTCCAGCAT----ATCAGATATTGCTTCAGTAACTCCGTTAAGGCCTTACGGGCG----GCAC--CGA---TTCGCAGACAA----TCAGGT----ATGCTGATACCCTATAAGAATAT----ATAGGGCAAGCT----CTGGGG--------TACTGAAGATG----TTTA----ACTCTACAAAATGCGT--TCTCTTACCA---ATCCTAGT----TAAC----TGTATAGCCATACTCCGATAGATGATCAGACGATGCACT-TACATCCT---TTCTGTTATGT----ACAATATCCAACGAGTTGGTTAACCGGCCGTT----GCGGTGAAGACGCTATTC---TACATTACCCAGAGATGAATATCGTGTAA
>t10
T----AAAGTCTATGCTTCA-GTCTGCAATTGTTG----AAACATTAGGGGATTATATTAAA----AGAGAG---TC--GAATTCATATTCTGTAATCTTTCTGAACCCTGA---CGGA--CATTATCCCATTATCACTAAACTGAAT--------GACTTCATAAGCGGAAGTCCTATTG---TACAG-T--ATCTCTAT----T--GAGCATTACTTGTTATAAAGAGATACGG----GCTTTCATTATCGGGCAACTACTGTAAGGCACATCTGACCCGTCAATTCTCTGCCCTTGCCT-ATGTTATGAAATTGAAGAC----GGTACTTATTGCCAAGAAATTTTGTAATTAGGCTATAACACACACCAA--TTAATGTTA-TTTACCTTT----CTAGCTTCATT---CCGGGGAAACGATTGTAG----ACG-------TTACTTTT--TGCAA----CTCTATAATAGGTTCAGTAGATCCGAATAGTCCGATCGGACAAAGTTAAC--CAA---TTCGCGGACGA----TCAGTG----AAACTTATACCATGAAAGCATGG----ATACGGCAACGT----ATGCGG--------ACCTTAATTTT----TCTA----GCTCTGAAAAATGCAA--TCCCATACTC---GTGGTAGT----ATTC----TGTATAGGCTTACTTCGTGTT----TTAGACCGGGTACA-GATATCCT---TTGTTTTAAAT----AGAACATCCAACGAGTAGGTGAGATGGCCGTT----GCTCTGTAAACGCTTTTC---CTCATGACTCAGTCAGCCTTGTCGTGTAA
>t13
TGTATTATGACTGTGCTTAC-GTCTGATGGAGTTA----AAACTTTAGGGGTTTATCTTAGA----TTAGCG---------CTCCTTGTGCTGTAATCTTACCTTGCCCTGG---GAGAGTCATTAGTCCATTTTGACTTAACTGATT--------GAGTTCAGAACCGGGATTCCTAATG---TACAT-T--ATCTCCTA----T--GAGTATTACTTGTTGATAATAGACGCGG----T---GCATATTCGTCATTCGGCTGGAAAAGAAACCTGACCCGGAATATCCAGGAAATAGCTT-CACATATGAAGTTGAAAAC----GCTTCAAATTGCCAAGAAATATA----TTAAGACTTAACACATACACAAGCATTCGTTT-TAGCCCTTT----GCAGCTTA--T---CTGGGGAAA---TTATAG----TCGTGG----TTACTTTT--CGCAT----CTCAATTTCGGTTTCAATA--TCCGTGAAGCGCGCTCGGTGCATGGACAC--C------TCGTCGAC--------AGAA----AATCTTATCTCAGTATATAATAT----AAATGGCGAGAT----AT-GGGC----CACCACTGAATCTA----GGTC----TCTACTAAAAATGCCCCCTCCCTTACGT---CTCCTAGT----ATCC----AGAATAGTAATACACCGACTA----TTAGACTGCGGACC-TACAACAT---TTTTGTTAAAT----ATAACATAGAGCGAGTTGGTAAGAAGGACGTT----GCAGTGAATACGAATTGC---TCGATTACGCTAACATC--------GTAA
>t14
TGTATTATGACTGTGCTTTA-GTCTGAATGGGTAT----AAACGTTAAGGGTTTATATTAGA----ATAGAG---------ATTCTTTTTCTGTAATCTTTCAGCGCCCTGG---AATAGTCATTAGACCATTGTCGCTAAGCTGATT--------GATTCCATAACCGGGATTCCTACTG---TACAT-T--GTCTCTAG----T--GAGCTGTTCTTGTTTTTAAGAGATTCGG----A---GCATAATCGTGGTCTGACTGCAATAAACATCTGACCCGTACTATCTTAGTAATAGCTT-GACTTATGAATTTGAACAC----GGTTCGAATTGCAAAGAAATATG----ATAGGGTATAACACAGACGGA--GGGCCGTCA-TACCCCTTT----TGCGCTTA--T---CTGGGGAAA---TTTTAG----ACG---CTTAGTGCTTTT--TGCAT----CTCTATGACTGCTTCAGTA--TCCCGATGGACCTTACGGGTAAAGCCTAC--CTA---TTCGCCGACCA----TTGGTT----TTGCTAACGGCGTTTAAGCATAC----ATAGGTCAAATT----ATGGGGC----CACTACTTAATCTA----CATG----GCTGTTGAAAATGCAC--TCTCGTACTC---GTCCTACT----GACC----AGAATAGAACTACTCCGATTC----TCAGACGGTGAACC-AACAACGT---TTGTATTATTT----ATGATATAGACCGAGTCGGTTAGGAGGACGTT----GCAGTGAAAACGAATTTC---CCGATGACACTGACAGA--------GTAA
