# Supplementary material for: PQ, a new program for phylogeny reconstruction
Source: BMC Bioinformatics. 2018 Oct 12;19:374. doi: 10.1186/s12859-018-2399-4 (PMC6186109; doi:10.1186/s12859-018-2399-4)
Supplement: Supplementary file 4 — Simulated data. The archive Simulated-data.tar.gz contains two folders called Alignments and Trees. Folder Alignments contains 500 simulated 15-sequence nucleotide alignments in fasta format. Folder Trees contains six subfolders, PQ, MP, ML, ME, QP and Reference with trees in Newick format reconstructed from the alignments with five methods and with reference trees used for simulations. Names of the tree files correspond to names of alignment files. (TAR 1860 kb) [file 12859_2018_2399_MOESM4_ESM.tar › Alignments/417.fasta]

>t12
ATAAT--CGCA--CTAA----TATTCTTCTACAACACTAATTTATCGCCTTATT-CC----GATTTCGTA---TTGTCAGGGCGGCCTGCAATGGGAAGTTGATGTTCTTTGATCTTTTGAAGTATGTTTGGGTCGTAGCGCACTGTTAAGTTACAGATAGCATTCTAGT-TTAGATGTGCTAGTGACAGTAGTATGTACTAGATAATAATCACAATAAGTACATACCGA-AAGTGTGTCATACAGTCTTGATTGGACCGAACTACAGGGCC----ACAAC----AGCTTTGTCGAC---TCGATTGGTTACCG----TTCCCTGACCTACCTTGAGATAGTAACCCTCTCT-TAGACAATACAGACTATCCCAATATTGTTTAAGTGCGTTGTAATATAATCAGA----GCTCCCATTC---ATGCATTTATAGTATTTCTTTATCGTTG---GGGATTGCATT--TCCA----ACG---TTAGAAATGTTTCCGACTAATCGATTTGCATCCCCTTTTTCAACAAG----CACTTTAATGG---ACGACGTCCC-TCA------TG---CCGTGGTTGCCAAGCGGCAGCGCCAGTCGTATTATCCT--------AGAGCGATCTCCGAAGTC----TATATT---CTTGAACTCTTTTT--AGGGAGATGCTAGA--TCTCCCGACTATTGTGACACTTAAGCGCCCATCTTAGCTACCCTACCGGTGATTCA----TAGTACTGCA--GCGTAGTGTCCGGAGGCAAGAGCATGCTCACACAACTG--CAAACTT----GC----GCTCAAG--CTATT---TATTCTGT
>t9
ATAAT--CACA--CTGA----TAATCATCAAAGACCCTAGTTTATA----AATT-AC----AATGCGGGT---CTGTCACAGCGCTCTGCAGTGAGTAATAGTGGTACTTTATTCGTTCGAATTCTGAAAGGTTCGTATCACACTGATGGGTAGAAGTTCATATTCTAGTCTGCAATATGCTAATTGCCTTCGCATGTACTTCATATGGATCACAATTGATACAAACCCA-AATTGTGTCAAACCGTCGTGAGTGAATCCAACTTGTTGTC-----TCAA------------CCTAC---TCGATTGATTACCG----TTCCTTGACCTTCCTCGAGAAAATAACCCGCTCT-TAGACATTACGTACTGTGCCAAAATTGTTTATCTGCGTTGTAATATAAACACA----GCCCACAATCAGGGTGCACTTGTAAGATTACTTTTT--TTA---TTGATGACTTT--TGCA----GCG---TAAGAAATTTTACTGTCTAGTCGATATGTATTTTT--TTCATTCAAGTGGTGCCTTAAAAGC---ACTTCGTCGC-TC-ATC---AGGACCCGAGGGTTACAATCTACATCGCGATTCAATTTATCCA--------AAACAGATGTACGAGGTG----TATACT---ATGGAACTGTTTTT--AGGGAAAGCCTAGG--ACTCCCTATTTCCATAACACTTAACCCCCGATCTTAACAAACCAACAGATGTTTCA----GGCTGTTGCA--GCGAAGTGGCCGGAGGAGAGCACGTCCACACACAATTG--CAAACTA----CC----GCTCTAT--CGATT---TCTTCAGG
>t15
ATAAT--CTCA--CTGA----TACTCCTCTAAGACGCTAGTTTATC----TATT-AA----TATGCGGGA---CTGGCAAAGCAATCTTCATTGGGT---TGTTGTACTTTTTTCTTTTGAATTCTGAATGGTTTGTACCACACTGTTTTGTAAAAGATTTTATTCTAGTCTTTTATA---AAATGAACTTTGTATGTACTTCATATGAATCACAATTGCTTCATACCCA-AATTGTGTCAAACCGTCGTGACTGAAACCAACTTGAAGAC-----GCAA------------GCTAG---TGGATTGATTATCG----TTCCTTATCCTTCCTTCAGAAAATAACCCCCTCT-TAGACAGAACGTAGGGTAGCAAAATTGTTAAATTGCGTTGTTATTTGAACACA----GCACTCAATCACGATGCTCATTTACGATTACTTTTT--TTT---TCGATGACAAT--TTCA----TCG---TAAGAAATTTTGCTGCCAAGTCGATGTGGATCGTT--TACTTTCAAGTGGCGTCTTAAAAGCCCAACTGCGTCGC-GC-TGCATTAGAAAACGAGGTTTACAATCTACATCGCGAAGCAAGGTATCCT--------AAACAGAAGTTCGAGGTA----TATATT---ACTGAACTTTCTTT--AGGGAGATCCTAGG--ACTCCCCAGCACAGTAACACTTAACCCCCAATCTTAACGAACCAACTGGTGTTTCG----GGCTGTTACA--GCGAAATGTCCGTAGGAAAGAACGTCCACACATAATGG--CAAACTA----CC----GCTCAAT--CTATT---TCTTTTGG
>t13
ATAAT--CACA--CTGA----TAATCATCTAAGACCCTAGTGTATA----CATT-A------ATGCGGGA---CTGTCGCAGCACTCTTCATTGAGT---AGTTGTACTTTGTTCTTTGGAATTCTGAATGGGTAGTACAGCACTATTATGTAAAAGGTCATATTCTAGTCTACAATGTGTAAAAGACCTTTGCATGTACTCCATATGGATCACAATTGCTCCAAACCCA-AATTGTGTCCAACCGTCGTGACTGAATCCAACTTG--GAC-----GCAA------------CCTAC---TCGATTGATTAACG----TTCCTTATCCTTCCTACAGAAAATATCCCACTCT-TAGACAGTACGTACGGTACCAAAATTGTTAAAGTGCGTTGTTATATGATCACA----GCACTCAATCACAGTGCACATGTACAATTCCTTTTT--TTA---ATGATGACATT--TACA----GCG---TAAGAAAATTTACTGTCGAGTCGATTTGGATCGTT--TTCATTCAAGTGGCGTCTTAGATGCTCCACAGTGTCTC-GC-TACGTCAGAACCCGAGGGTTACAATCTACATCGCAAAGCATAGTATCCC--------AAACAGGTGTTCGATGTC----TATAGT---ATCGAACTGTCTTT--AGGGAAAGGCTAGG--ACTCCCCAGCGCCATTACACTTAA----CGATCTTAACAAACCAACTGATGTTTCA----GGCTGTTACA--GCGAAGTGTCCGGAGGAAAGGACGTCCACACATAATTG--CAAACTA----CC----GCTCAAT--CGATT---TCTTTTGG
>t8
ATAAT--GACA--TTCA----TAATCATCCAAATCCCAGGTTTATG----AATG-CA----CATGCAGGC---CTGTCAGCGCCTCCGCCAGT----AGTAGAAGTACTTTAATCGTTAGAGATGTGCTGGGAGTGTATAACACTACTTTGTTTAAGATAGCATTC----CGTAAATAAGTCAGAAATTATGGAATGTACTT--TATGTATCACAATAAATACAGACCCCTAAATGTGGCAAACCGACTTGATTGAAAATAAGTTAGTGTCC----TAACC----A------ACCAT---TCGATTGATGACCG----TTCCATTACCTACCTAAAGAAAGGAACCCTCTCT-TAGAGACAACTAACGCTCCGAACATTGTTAAGTAGCCTTGTAATTTAATCAC--------CACATTC---TTGCACATAAAAAATTTCTATTT--GTT---TCGATATCTTT--GGAA----ACG---TGAGGAAAATGCCCGACTAATCGAATTGAATATATTTTTGAAGCAAG----TACTTTTA-------CGTCTTCGC-GC-TGC---CGGACTCGGGGTGTACAATCGTCAGCGGGAAATAGAGTATCCA--------ATAACAATATCCGAAGTG----TATAGT---TGTGATATGTTTTA--AGGGAACTCCTAGT--ACT----ATTACTTTTACACTTA---GCCTATCTTAGCTAATCCACAATTGGTTCATGAATATTTTTTCA--GAGGATTGGCAGAAGACGAGCTCTTCCTGACACAATAG--CCAACTG----CC----GCTCGAG-----TT---TATTTTGG
>t10
TT------ACA--CTCA----TAGTCAACTGAATCCCATTTTTATG----TATT-CG----TATTAAGAA---CTGTCAGGGCTTTCACCAAT----AGTAGAAGTTCTTTACTCATTAGAGGTCTTGATGGAGTGTAGGACACTATTTCGTTTAAGATGTCATTC----CGACAATACGCCAGGGACCGTGGGATGTACTTAATATTTATCACAATAGTTACATACCCCGAAATGTGACTTACTGACTTGAATGAAAATAAATTATAGTCC----TAACC----A------CCTAT---TGGTTTAATTACCG----TTCCTTTAGCTTTCTAAAGATAGGAACCCCCTCT-TAGATAGTACTATCACTACCAACATTGTCTCAAAGCTTTGTGATGAAAGCAC--------CCCATTC---CTGCACATATAATATTTCTATTT--GAA---AGGATGTCATT--GGAA----ACG---TTAGGAACATTGCAGTCTAATCGAGGTGAATTTTTTTTTGAACCAAG----TGCTTTAA-------CGGCATCTC-CC-AGC---CGAATTCGAGGTGTGCAATCAACAACGCCATTCGGTGTATCCC--------AGATCACTATCCGATGTG----TATAATATCAGTGATCTTTACTA--AAGGATCTGCTAGT--ACT----ATCGGCTTGACACTTAATCGCCTATTTTACCAAAGCTACGTGTGATTCTTGATAATTGGTACACAGCGTATTGACAGTAGGAAAGATCATCCGAACACAAAAG--CCAACTG----CC----GATCCAG-----TT---TATTAAGA
>t6
ATAAT--TACA--CTCA----TATTCATCCAAATCCCATGTTTATT----AATG-CG----CATGAAGGC---CTGTCAGGGCCGCCCACAGT----AATTGGAGTTGTTTAATCTTTAGAAGTGTACTAGGAGTGTATAACACTAGTGTGTTTAAGATGTCATTC----CGAGAATAAGTCATAGGCTATAGGATGTACTTAATATGGATCACAATATTTGCAGACCCTTAACTGTGGCATACAGTCTTGAATGCAACTAAGTAATCGTCC----AAACC----A------CCCAT---TCGATTGATAACCGAGGATTCCTTCGGCTATCTATAGACACGAACCCTCTCT-TAGAGACAACTAACTCTCCGAAAATTGATTGATTGCTTTGTTATATGATCAC--------CACATTC---TTGCACATATAAGATTGCTATTT--TAT---ACGATATCTGT--AAGA----GCG---TGAGGAAAAT----GTCTAATCGAATTGAATGTAGTTTTGGATCAAG----TACTTTTATGC---ACTTCGTCTC-AC-GGC---CGGACGCGGGGAGTGCAATCCTCAGCGTCAGTTATAGTATCCA--------AAAACAATATCCGAGGTG----TATAAT---GGAGATATTTTTTA--AGGGACAACCTAGT--TCT----AAAACCCTGACACTTAACCCCCGTTCTTAGCTAAGCTACATTTGGTTCA----TATTGGTTCA--GAGCATTGGCAGGAGACAAGCTCTTCCTGACACAATCG--CCAACTA----CC----GCTCAAT-----TT---TGTTGAGA
>t2
CTAAT--AGCATCCTAA----TATTCCGCCTGAGCCCATATGTTTA----AATA-AC----AATGTTGGA---CAGTCTCCGCACTCTGCAATGTGAAATAGAGGTTCGTTGATCGTTTGAATTATGGGAGGGTGGTATGACACTCGTGTGTCTAAGATATAATTCTGGTCTTTGCTATGAGAGGT----GCGCATGTACTGTATAGGAATCACAATCTGTGCAGACCAA-AAATGTGTCAAACGGTCCTGAATGTATCTAAGTGGGCGGCC----ACGAC----AGCATTGCCGACTCCTGGATTTATTATC-------CCTTGGGCTAACTTGAGATAAGAACCCACTCG-TAGAAAAGACCAACCTTACCAATATTGGTTCAGTGCTTTGTCATCGAATAACA----GCACGCATTC---ATGCCTCTGCATAATTTCTTTGT--CTT---AAGATGGCATT--TCGA----GCG---TAAGAAATATTTCCGTCTAATCGATTTGAATCGCTTTTCCAACCAAG----TCCTTTCAAGG---AGTTCGACTC-ACAACC---GG---TCGTGGTTCCCAAGCGTCAGCGCTAATCGTGATATCCG--------ATACAACTGTTCGAAGTG----TATATA---CTGGAAATTTATTT--AGGGAGGTTCTAGTGATCTCCCAAATACAGTAACACTTAATCCCCCATGTTAACTACTCTACCAATGTTTCT----AGGGAGTACA--GCGAAGTGGCCGAAGAAAAGAACTTACACACAGAATGG--CGAACTA----GC----GGTCAACTCCGATT---TTTTGGGT
>t14
CTGAT--TGCACACTAA----TAGTCCACCTTTACCCATTAGTTTA----AATG-AA----AATGTAGAA---TAGTCACTGCTTACTGCAATGATCATTTGATGTACGTTAAACGTTTGAAGTATGGGCGGACAGTATATCACTCCTCTGTGCAAGATGGAATTCTAGTCTTGGCTAGGAAAGGT----GCGCATGTATTCAATAGGAATAACAATTGGTACAGACCTA-AAATGTGGTGGACTGTCTTGAATGTATAAAAGTGTACGTCC----GCTTG----AGACTTGCCTAGGGATAGAATAATTAACG----TTCCTTCAGCTTCCTGGAGACAAAATCCCACTCG-TAGAGAGGACGTACCGTCCCAATATTGGCTCAGTGCTTTGTCATGGAATGATA----GCTCACATTC---ATGCCTCTGTAAAATTTCTTTTT--AATCGGAGGATTTCATTACCTCA----GCG---TTAGAAAAATGACCGCCTACTCGATT----TCCCGTTTACTACCAAG----GCCTTTAATGG---ATGGCTACAC-ACTGCC---GG---GCGTGGCACACAAGCGTCAACGATA--CGGGGTATCCA--------AAACTGAGATTCGACGAT----TATACA---CTGGACATCTATTT--AGGTATCTTCTAGTGATCTCCCAAGGACACTAACACTTAAACCCCTGTGTTAACTACCCTACAATTGTTTCG----TGGGAATACA--GCGGACTGGCCGCAGGCAAGTGCATACACACAAAATTG--CGAACTG----AC----GGTCTACTCCGGTT---TTTTTTGT
>t11
CTGAT--TTCACTCTAA----TAGTCGACCGTCACTCATTATTTTA----AATA-AA----AATGTAGAA---TAGTCACTGCTTACTGCAATGAACATTTGAGGTAGGTTAGACTTTTGACGTATCGACGGACAGTATGTCACTCCTCTGTGCAAGATCTAATTCTAGTCTTTTCTATGAAAGCT----ACGCATGTACTCAATAAGAATAACAATTAGTCCAGACCTA-AACTGTGTCGAACTGTCTTGAATGTATTAAAGTGTACGTCC----ACTTG----AGACTTGCCTATTGATAGTATACTTAACG----TTACTTCAGCTTCCTGTAGATAAAATCCCGCTCA-TAGAGACGACCTACCGTCCCAATATTGGCTCATTGCTTTGTCATGGAATGATA----GCACTCATTC---ATGCCTCTGTAAAATTTCTTTTT--ATTTGGAGGATTTCAATACCACA----GCG---TTAGAAAACTTACCGGCAACTCGATA----TCACTTTTAATACCAAG----ACCTTTAATGG---AAGGCTGCGCTACTACC---CG---GCGTGGTACACAAGCGTCAACGTTA--ATTGGTATCCA--------AAACTGAGCTTCGACGAT----TATACA---CGCGATATCTGTTT--AGGTAGCTTCTAGTGATCTCCCAAGGACACTAACACTTAAACCCCTATGTTAACTACCCAACATTTGTTTCC----TGGTAATACA--GCGGACTGGCCGCAGGCAAGTGCGTGCACACAAAATTG--CAAACTA----AC----GGTCTACTCCAGTT---TTTTAAGT
>t5
CTAAT--ACCA--TTAA----TATTCTGCTTGAGCGCATATGTATA----AATT-TT----TATTAGGGGGTTAAGTCTCCGCCTCCCTCATTGAATAATTGTTGTTCGTTCACCTTTTGAATTGTATTTGGACCGTATCTCACTTATAAGTTTAAGGTAGAATTCTAGTCTTCAATTTGCTAATA----ACGCATGTACTTCATATGAATCACAATATGTACAGACCAC-AAATGTGACTTACCGACTTGAATGCATGAAACTGCGGGCCCAACTCCACC----AGGATTGCCCAC---TGGATTTCTTCGCG----TTACCTATGATGGCTAAAGCAAAAAACCCTCTCA-TAGATAATACCTATTCTTGCAAGATTGGTAGATTGCCTTGTCATAAAAGCAAA----GAACTC-------CTGCCAATACAATATTTCTTTAT--AGG---ATGATAGCATT--TAGA----GCG---TAAGTAAAGTCTCCGTCTACTCGATGTGTATCTAATTTCCTCGCAAG----CCCTTGTAAGA---ACGGGACCTT-TCTACC---GG---TCGTGGTTTCCAAGCTTCAACGCTATTGGAAA--TCCC--------AGAGGATTTTACGATGAT----TATACA---ATTGAACTATTGTT--AGGAAGTTCCTAGCGCTCTCCCGATATCTCTGACACTTAACCTCCCATATTAGCTACACGACTTGTGATTCG----T---GTTACA--GCGAAGTGACCGCAGATAAGACCGTACACACACAATGG--CGAACTGCACTGCCGGTGCTCGAG--CGTTTTCATCTTTGGA
>t4
ATAAT--TGCA--CTTAATAGTATTCGACTACATCACGTTGTTGTT----AATTCTCTAGCTATTAAGTCAGAGAGTCTCTGCATCCTTCAGTGCAAATTAGATGTTTATTGTACGTTTGAGTTTTTAAGGGAATGTAGCTCACTCGTTTGTAGGAGTTCACATTCTAGTCTTGATTAAGTTAATC----ATGCCTGTATTTAATATATATGACAATAGGTGCATACCAA-AACTGTGATTGACAGTCATGAATGATTTTAAGTCAAGGCCC----GGTGCTCCTAGCGTTGACTAC---TTGATTTATTAACG----TTTCATTGCATTGCTTAA---ACGAACCCACTCTGTAGACATAACCATGTGTTTTAATATTGATTGTTCGCTTTGTTATACCATCAGACAACGACCGC-------TTGCCATTTAACTATT-CTCTAT--ATG---TTGATTACATT--GCTACTGTGCG---TCAGCAACTTCACCGACCAGTCGAATTGTATCAGTTTTGCCCGCAA--------TTCTAGGA---ACTTCACCAT-TCGGCC---GG---TCGCGGGTTGCAATCCACATCGCTATTATACA--TCCTGGGT----AGATTTATCTTCGATGAT----TATAAT---GTCGAAGTATAGTGGCAAGAACCTACTAGTGTACTCCCGAAGCCTATTACACTTAAACGCCCTTGTTACCCAAGCGACCCATGATTCC----C---TGTCCA--GAGTAATGGCGGCAGTTGAGTACTTGCTCACACAATTGTACCAACTTCTTATCGGAGGTTCTAT--CTTTTTTATCTTTTGA
>t7
ATAAT--TCCA--GTTAAAAGTATTTCTCTCCAGCACCTTGATATC----TATCCGACGGTGATAAAGTTGTTCAGACTCGGCTAGCTACAGTGCAGATTAGGGGTTCATTGTACTTTGGAGATTTGTTAGGAGAGTAACTCACTTTTTTGTTGGAGTTCAAATTCTTGTCTAAGTTAGGTTATAA----ATGCTTGTATTTGATAGCTATTACAATATGTACAAACCAA-AACTGTGATTTACGGTCATGACTGTTTAAAAGTTCCGGACC----GCGTCCCCTAGAATTGACGAC---TAGTTTTCTTGTCG----TTACATTGCATTGCTTTA---ACGAACCCGCTCGATAGACATAACCAAGTGTTTTAATATTGATTGTATGCCTTGTGATTTCATCATATATCGACCTC-------CTGCCAATTAATTATT-CTCTTT--ATG---ATGATTACATT--CCTA----GCGGAGTCAGCAACTTCACCGGCCACTCGAATTGTATGAGTTTTCTTCGCAAG----CCCTTTTATGC---ACTCCATCCT-TCGACC---AG---CCGTGGCTTGCAAACTACATCGCGATTTTAAA--TCCGACTC----AGATTTATGTCCGATGAC----TATAAG---ATCGAGGTGTTTTC--ACGAATGTACTAGAGGTCTCCCGACCCCTATGACACTTAAACGCCCATATTACCCAGGCGACCACTGCTTCC----C---ACTCCA--GAGTAATGTCGGCAGTTGAGTACATACTCACACAATAGCTCCAACTGTCCATCTGAAGATCGAT--CTCTTCCATCTTGCGA
>t3
CTGATGTCCCA--ATAAGGGTTAGTCCTCGTAAGCTCGGATCTATA----CATTTATTATTCATTCAGACACTCGGACTCAGCCCCCCACAATGTAAATTAGAAGTACATTTGCCGTTTGAGCTCTTAAAGGACGGTATCGCACTCCTGAGTATAAGTTACAATTCTAGTCTGTAGTTCGGGAGCA----CAGGGTGTATTTTATATCTATAACAATTATTGCATACCAG-AAATGTGATTGACCGGCCTGATTGAAACAAACTCAGGGGCC----ATCTC----AGTATTGGCTAG---TAGGTTACTTGCCG----TTACTTGTTATAGCTGAAGCGATTAACCCACTCCGTAGAGAACACCTATGCTGTAAATATTGATTAGCTGCGTTGTAATTAGAGGATA----GTTCAC-------CTGCCGTTATACTATT-CTCTCT--CTG---AAGATTACGTT--TTAA----CCG---TCAGTAATTTCTCCGCCTATTCGATTTGAATTGTCTTTCCTCGCAAG----AGCTTTAACGA---ACGTGAACTT-ACGACC---AG---TCGTGGAGTCCAATCGACATCGAGATATCTCA--TCCA----TAGCAAATCACGATCCGAGGGTCATGTATAGA---GTTGATGTCTCTTG--AGGAAGGTGCTAGGGTACTCCCGACACGATTAACACTTAAACTCCCATATTATCTAAGCTACGTATGATTCA----T---GTTGCA--GTGAATTGGCGGAAGAGCAGTACTTACTGACACAATTG--CAAACTAGAGGGCGGGTGGTCAAT--CTTTTCCATCTTATGA
>t1
CTTAT--CCCA--ATTAAGATTATTCCGCGAATGCACCTTATTATA----AATTTAACGGGAATAAAGGTGTTCAGACTCTGCCGCCTTCATTGGAAATTGGAAGTTCATTGGTCTTTTGAGATTTTAATGGAGAGTATGTCACTGGTAAGTTTAAGTTGGAATTCTAGTCTGTGCTTCGGCAGCT----CAGAGTGTATTTGATAGCTATTACAATTACTGCATACCGA-AACTGTGAAAGACAGGCATGATTGATATAAACTGCAGGGCC----TTTTC----AGTATTGACAAC---TAGGATTCTTGTCG----TTACTTATCATGGCTATAGCAATGAACCCACTCCGTAGAGAGTACCATGGCTATGAAGATTGATTATTTGCTTTGTAATTGTATCATA----GCTCTC-------GTGCCAGTATAATATT-CTCTGT--ATG---ATGATTTCATT--ATTA----GCG---TCAGTAATGTCTCCGTCCATTCGATGTGTATCGAGTTTCCACGCAAG----GTCTTAAATGA---ACGATAACGT-GCACCC---GG---ACGTGGATTCCAAGCAACATCGGTAGATCTCA--TCCG----GAGAAAACGAACATCCGAAGAT----TATAAA---TGGGATCTGTGTTA--AAGAATTCCCTAGAGTACTCCCCACAAGATTAACACTTAAACTCCAATGTTAGCTAGGCGACAAGTGGTTCA----T---TTTGCA--GTGTATTGTCGGGAGAACAGGGCCTACGCACACAATGG--CAAACTATACGGCCGGTGGTCAAA--CTGTTTCATCTTCTGA
