# Supplementary material for: PQ, a new program for phylogeny reconstruction
Source: BMC Bioinformatics. 2018 Oct 12;19:374. doi: 10.1186/s12859-018-2399-4 (PMC6186109; doi:10.1186/s12859-018-2399-4)
Supplement: Supplementary file 4 — Simulated data. The archive Simulated-data.tar.gz contains two folders called Alignments and Trees. Folder Alignments contains 500 simulated 15-sequence nucleotide alignments in fasta format. Folder Trees contains six subfolders, PQ, MP, ML, ME, QP and Reference with trees in Newick format reconstructed from the alignments with five methods and with reference trees used for simulations. Names of the tree files correspond to names of alignment files. (TAR 1860 kb) [file 12859_2018_2399_MOESM4_ESM.tar › Alignments/71.fasta]

>t3
CTAACCT----GCATAATCTAC----CCTACGACGGCTCCA----CTTAACATGACGATGCATCGAAAGCTCAGTAAGCTAACTGCCGCTCCGTAGG---TTACGTT---TCTCAGAGATATCAGAACTC--AGTTCATG---GACAG---AAGGACGGCGTATTGGTCAATAAGGCCTCCGGAACCTGTCAAGCCTAGGTAA--CTTTATACCTTTGTTTAAAAAGC--TCTGCAACAAATTAATTT---GTCCACGATGGAGAGTTTGGGGATGCGCACGAGCCTTCTTTT---CA---A--CAAGCAA----TAAAGA---ATTGAACATTCCTTCAGGTTTAGAAGTCTTTTG----TTTGTAAAGCGTGCCTAA--CCTAATG-TAGGACCAAACACTATACTTACTGTGAACGAGAAAGCGTT
>t8
CTATCCT----GTTAATTATACCACTCTTAATAGAGCTTAA----GTGAACATTAGG----ATCGAAAACTCAGTAAGCAAAATCCCATTCCCTT-----CTAGGTC---TCTTACAGTTAACAGTTCTC--TTTACTTGAAAAAAAGTGTAGGGACCCCATATGAATCAGTATGG----CGGATCCTGGCAGCTGAAGGGAATAGTATATACGTTTGTAAGAATAGA--TATG----AGAATATTGG---AGC---GATGGGTGAAATTTATAAACGCGCGACCCTACGTTG---AA---C--CAAGCCA----CATTTA---ATTCAACGAAT--TCTTGTAACGAAGCCTTTAG----AGGGCCAA--GTAGCTTA--CTTTACG-GTCCACCAGACACTATACTTACGGTGAAGCCTAAAGCGAT
>t14
CAGTCCT----GTGCAATCTAC----CGAATATATGCTGGA----GTTAACATCAGG----ATCGAAATCTCAGTAAACTACCTTCCGTTCCCTT-----CTAAGTG---TCTTACATATATCAGTCCTCCTACTCCGGGATATACAGCGTATGGACCGCTTATATTTCAATAAGACCTCCGGATCGTGTCAACCTACGGCAATGCCTTCTAATTGTGTATAAAGAGC--TCTCTAACAGAGTAGTTG---GCC---GACGAATTATATATGGAGCCGCACGAACCTACTTTTCGTAT---T--CAAGCGA----CCTTTA---ATTAAACTGTA--TCCGGTGACGAAGCCTTATG----TATGCCAA--GATACTGT--CTATAAG-ATCTACAAAACACCATACATACCGTGAATACAAAACCGGT
>t7
CTTACCT----GCGGAATGTAC----TGTACATTAGCTCTA----GTTAATATGAAGATTCTTCGAAAACTCAGTAAGCCAGCTGCAGTTCCCTG-----GTAAGTG---TCACGGAGAGAACAGACCTC--TCTCCCAGATAAACAGCGCATGGACCGCGTATTTTTCAATAAGGCCTCCGGAACGTGACATCAGAAGGCAACGCTCTTTATATCTGTTAAAAGAGG--TTTGAGACATATTTTTCT---TACGAAGATGATATATATGGACAACCGCACGATCCTCCTTTT---AT---G--CAATCGA----AGCGAGCCTATTAAACTCGG--CCCCGTGTCGAAGTCTAATG----GTTGACAA--GAGCCTGA--CCATATG-CGTGACAATACTCAATACATACAGTGAAAGTGAAATGGTT
>t5
CGTACCT----GTCTAATATAC----CCTACATATGTTGAAGCGTTTTAACATTACGGTTCCTCGAACGGTCAGTAATCTAACT------CCGTATC---GTATGTCAGATCTA--ACGAACCAGCTCTC--AATACATGAAACATAG---AAGGACAGCATATGCTTCATTACGACCTCCGGAGCTTGGCGCCCAATGGAAA--CGGTTTGCATATGTTACAACAGA--TTTACTACACAGTACTGA---AACCCCGATGTTGTTTATTGATATGCGCTCGATCCTCCGTTA---AC---AGACAATCGA----AATAAG---ATTGAACGAACTTACCGGTGTAGAAGACTAAGGACTCGGCGGAAA--GGGCCTGA--CCCTAAG-GTGCACTAAACACGGTACATACAGTGAACCAGAAATCGCT
>t11
CAGACCT----GGTTAATTTAC----AATACATCTGCTAGAGTGCCTTAAGATTACGGTTCCTCGAACAGTCAGTAAACTAAAT------CCGTTTC---GT---TCCCATCTT--ACGTACCAGCGCTC--AATGCATGAAACACAG---AAGGACAACATATATTTCAATATGACCTCCGGACCTTGCCAGCTTGTGGAAA--GGTTGTGCTTTTGTTAAAAGAGA--TATTCTACACATTATTCA---AACCTCGAGGGTGATAATTGACATTCGCTCGAGCCTCCGTTT---AT---ATACAATCGA----CAATGG---ATTTAACAAACCAACTAGTGTAGAAGACTTTGG----GCAGGGAA--GTTCCTGT--CCCGATG-GTGCACAAAACACTTTACATACCGTGAAATAGAAATCGCT
>t10
CGAACCT----GTAGAGTGTAC----CCTACCATCGCTATA----CTAAACATCAAGCGTCGTCGAATTGTTAGTAAGCCATCTCCT--ACCATGCC---TTAAGTAGGATCTT--A--TACCAGCACTC--CCTACACGAAACACAG---ACGGACAACGTATTAGTCATTATGTCCTCCGGAGCTTGACTTGAGGTGGGAA--TTGTCTTCTTTTGTCGAAACAGA--TTT---ACAAATTCGTAC---ACCCCCGAAGATGGCGGTG---ATGCGCGCGAGC---CTTTC---ACTGCTTACAAACTAGAGTGAGAGA---AT----CTAATCTCCTCGTTTCGAAGTCTCCTG----TGCGAGAA--GAAGCTTA--CCCAACG-TGGTACCACACACATTACATACAGTGAAACTCAAATCGAT
>t12
CTAACCT----GTGGACTGTAC----CC----ATCGCTCTA----CTGAACATTAAGCGGCGTCGAATTGTCAGTAATCTAACTCCT--GCCATACC---TTATGTGGCATCGT--A--TACCAGCCCTC--TCTACATGAAACACAG---ACGGACTACGTATTGCTCATTATGTCCTCCGGAGCTTGACTTTATTTGGGAA--TATTCTTATTATGTCGTAACAGA--TAT---ACAAATTCATGC---CTCCCCGAAGATGTCATTG---AAACGCG----C---CCTTC---ACTGCTGACAAACGAGAGTGCGATA---AT----CGAATCTCCGGGTATGGAAGTCTCCGG----GGCGCTAA--GGTCCTCA--CCAAAAG-TGAGACCATACACAG----TACAGTGAATCTCAAATCGGT
>t13
CAAACCTGTAAGTAGATTGTAC----CGTAACGTTGCTGGA----CTAAAC----AGCGTCCTCGAATTCTCAGTAATCGAACTTCG--GCCGTGTG---TTATGTCTCATCTA--A--AACCAGGCCTC--TATACCAGAAACACAG---AGGGACGGCGTATTTCTCATTAAGTCCTCCGGAGCCTGACAGCTTAGGGTAA--GAGTGTACATATGTCTAAACAGA--T-------AAAGTATTAC---GTCCTCGAAGATAGCACTG---ATGCGCGCGATC---CTTTA---ACGTTAGACAAACTAAGGCTAGAGA---AT----CTAAGATCCTTGTTTCGAAGTCTATGG----TTGGATAA--GAAGCTGGACCCGTAGG-ATTAACCATACACGATACGTACGGTGAAAATCAAATCGAT
>t6
CACACCTATGCGAAGATTTTAC----ATAATCAAGGCTAAA----CTGAAT----TGTCGCTTCGAAGTCTCAGTAATCAAGCTTCC--TCCTTCTAGGGGTAGGTATGATCAT--A--TACCAGCCCTC--TATAAATGAGACACAG---ACGGACATCTTATACCTCATTAAGTCCTCCGGACCATGTCACGTGTTGGAAA--TTTTATACTTCTGTGTTAAAAGA--T-------AAAATGATCA---TCCGTAGAAGGGAGGTCTT---ATTCGCACGATC---CTTTT---AGGATAGACAAACCATGGT--GACT---AT----CTTAGATCCCGGTAGTGAAGGCTCTTG----TCCGTGAA--GAGGCTCA--CATAAAG-CACGACCAAACACTATACTTACAGTGAAAATAAAAAAGGT
>t4
CATTCCTAAATGACGAGTTTAC----CGTACCAGTGGTTTA----CTTAAC----AGGACTTTCGAAGTCTCAGTAAACGATC------ACCTTGGAGCAGTACGTGAAATCTG--A--TACCAGCCCTC--TTTTCGTGATACACAG---ACGGACCCCTTATAACTCATTAGGACCTCCGGACCCTGACGTTATATGGAAA--TATTCTGCTTATGTGTTAAGAGG--T-------AAATTGATTA---CCCTTGGAAGGGGGCTCTT---ATACGCGCGAGC---CTTTG---ACAGGGGACAATCTAAAGCAATGCG---AT----CAAAATGCCATGTTGGGAAGGCTGGGG----GAA---AA--GAGACTAG--CAATAGG-AGTGACCAGACACAATACCTACCGTGAAAGTGAAAGTGTT
>t2
CAGTCCTAGAAGAGCATTATAC----CTTACGATTGTTGCA----CTCAAC----GGGACATTCGAAAACTCAGTAAACGACC------CCCTTTGTATGGTATGTTTGTTCTG--A--GACCAGTCCTC--GCTTGTTGATACACAG---ACGGACGCCTTTTTACTCAGTATGACCTCCGGACCATGACTGTATACGGAAA--TATTCTGGTTGTGTATTAAGAGTGCT-------AAATTGTTAA---CGCCTGGAAGGGGACTCTT---AGCCGCACGAGC---CTTTG---TGAATAGACAATCGAGAGTGATGCA---AT----CTCAAGACCGTGTAGGGAAGACTAGGG----AAA---AA--GAAGCTAG--CAATACG-AATTACGACACACGTTACTTACAGTGAAATGGAAACCGGT
>t15
CGTACCTTGGAGTGTATTGTAC----TTCACAAACGCTGTA----GTAAAG----AGGTACGTCGAAGTCTGAGTAACCAAGATGCG--GCCTTGGCACGGTATGTAACATCTT--A--GA--AGCACTC--GGTCTAAGACACACAG---ACGGACCTCTTATGAATCAGTAGGACCTCCGGAACCTGTCAACTCTCGGAAA--ATTTCTGAGTCTGTTGTAACAGG--T-------AAAATGTTAAGAAGCCTCGGAAGCAAAGGCTG---ATTCGCGCGACC---CGTTC---GCCGCGAACAACCTAAGGAGGGACG---AT----CCAAGTTCCCCGTGAGGAAGGCTATGG----TACGCGAA--GGGGCTTT--CAAGACGGTTCTACTAGACCCAGTACGTACAGTGAAATTGAAAACGAT
>t9
CAAACCTCGAAGTATATTTTAC----TGTACGAATGCTGGA----GTGAAA----AGAGCCTTCGAAGTCTTAGTAACCAAACTCCG--ACCTTACCGGTCTACGTTGTATCTG--A--TAACAGCACTC--GTTGCAAGACAGACAG---ACGGACGTCTTGTTCTTCATTAGGTCCTCCGGAACCTGACTTGGGGAGGAAA--GTGTCTCCGTATGTGGAAAGAGA--T-------AAACTAATAAGTAGCCCGGGA----ATCGCTG---ATTCGCGCGAAC---CATTA---ACGGCTCACAAACGAAGACTTGACC---AT----CATAACATCCGGTTTAGAAGTCTCTTG----TTCGAAAA--GAAGCTGG--CCCGATGGTGAGACCAGACGCGATACCTACCGTGAAGTGCAAATCGAT
>t1
CCTACCT----GTGGAATTTAC----CCTATAATTGGTGAA----TTTAACATCAAGCATCTTCGAACTGTCAGTAAGCCATCTACT--ACCTTCAA---TTAGGTCTAATCTG--A--TACCAGAACTC--TCTGCTGGAGACACAG---ACGGACCGCATATTCATCAATAAGTCCTCCGGAGCTTGCCTTACCTTGGTAA--TGGTCTTCGTTTGTCCAAAAAGA--TAT---ACAAATTATTGC---CCCTCCGATGATGTTGGTT---AAGCGCACGAGC---CATTA---TC---AGACAAACTAGG--AAGATA---ATTGAACATACGCTCATGTGTGGAAGTCTAAGG----TTCGACAA--GAGGCTTC--CCGAAGG-GTGTACAACACACTTTACGTACTGTGAATGTGAAATCGGT
