# Supplementary material for: PQ, a new program for phylogeny reconstruction
Source: BMC Bioinformatics. 2018 Oct 12;19:374. doi: 10.1186/s12859-018-2399-4 (PMC6186109; doi:10.1186/s12859-018-2399-4)
Supplement: Supplementary file 4 — Simulated data. The archive Simulated-data.tar.gz contains two folders called Alignments and Trees. Folder Alignments contains 500 simulated 15-sequence nucleotide alignments in fasta format. Folder Trees contains six subfolders, PQ, MP, ML, ME, QP and Reference with trees in Newick format reconstructed from the alignments with five methods and with reference trees used for simulations. Names of the tree files correspond to names of alignment files. (TAR 1860 kb) [file 12859_2018_2399_MOESM4_ESM.tar › Alignments/181.fasta]

>t5
---GTTGACACAAATA--TCATCCTAGTAATGTTTTTGCTCAATCGTGCCAATATTGATAGCAACTTGGCCTATCT----TGATCTGGCC----ATAATC---TTCCTTAGAGGGAATGGGCTCTGAAATAAAATAATTTAAAGCGTCTTT-------TCAGACGGACT---CGTGAGTTACTAATTTTAGAT--AGCCTCATGATAAAATACGTTTTAGTACATATATTTTCACCT---TAGGCAATTATATTGAAGACAAGTGCTATACACATATTA----ATAACAT---AGATACTGTAT--ATATTGGGTC----AGCACTAT----TTTGCTCCTATCCTAA----GGAACCTAGT---A------GATAAAATCG----GC----G----ACCTCTTTTATTAAAATGCTACGTAATATCTAGTGGATCCTTATGGATAAGAGTTGGCTT----ATGCTAT--ACCACACTAGATCTATGCACTATTCGGTCTGATAACAGCCCACCAATTAGGATTTAGACCA---GTGAAACCCTGAACTC-GATATACAC
>t13
---TATCACCCATATA--GAATCCTACTAATAATTACGCAACAGTTAGCCAATAAAGTCAGCAACTTTGGCTATCT----TGATTTGACC----ATTATC---C-------AGGGGATGTTCTGTGAAAAAACGTAACCTAAAGCAGCTTT----TCATCAGACGTACC---CATGTGGGACGAATTATAATC--GTCGGGAAGCTAAAATTCTATTAAGAACATGTAGTTT---CT---TACCTAAATACAGTGAATCTAAGCGTTACATACTTAGAA----ACAATGTCGGAGCA-CTTCGT--TTATTGTCGC----ACGACTTT----ATGCCTCGTA----AA----GC---CTAGA---A------AATTAATGCG----GGGGCCT----TAATCTCGGATGAAAATCCAAAGTTATTGGTAGTCGTGCATCAAACTTATATGTTTGCGG----ATGCTAT--GCAAACCTAAACTTAAGTAGTATGCGTTTGTCAAACAGCGCACTAATTTCGATATAAAGCAGTGGAGACTCCGTCAACTC-AAAATTCAC
>t6
---ATTCACCCATATA--CTGTCCTGTTAATATTTTCGCTACAGTAAGCAAATAAAGAAATCAACTTGATCTTTGT----TGAGTTGACC----ATTATC---C-------AGGGTTTGACCTCTGAAAAAACGTAGCTTAAAGCAGCTTT----TTTTCAGACATACT---CAAGAGGGACAAATTATAATC--GTCGCTAAGTTAGAATTCCCTTGAGTACATATGGTTT---CT---TACTTAAGTACGGTGAGTATTAGCCTTAGATGCTTAGCA----ATAATGT---ATCA-CTTTTT--TTATTGTCTC----ACAACTAT----GAGCCTCTTG----AA----GC---CTAGC---A------AATTAATGCG----GCGGCCT----AGATCTCTGATGAAAATCCAATGTAATGGGTAGTCGGGCATTAACGTTATAAGTTAGCGC----ATGCTAT--TCGATCCTAAACTTAAGTAGTATGCCTTTCAAGAACAG----CAAATTTCGATTTAAAACAATGGAGAACCCAACAACTC-AAAATACAC
>t15
---ATTCACCCATTTA--TAGTTCTACTAATAAGTATGCTCTAGGAAGCCCATAACGAAAACAACTATTACTTTCT----TGAACTGTCCCTAAATCATC---TTCGTAAGAGGGAGTGGCCTCTGATAAAACGTGTTTTAAAGCTACTTT----TTTTCAGACATATT---CATGTGACACGA----TATAG--CCCTGTTCGCTACAATCCCTGTCAGGACATAAACTTTCCTCT---TTACGAACTAAAGTGATAAAAAGGCGTAAAGCCCTAAAA----ATAATAT---AGTTACACGAT--ATATTGACTC----TCTACTCT----CCTTCTCATT----AA----GC---CTAGACGGATACT--TATTAATCCG----GC----GCTTTCATTCTTCTATATAAATACAATGGAATCTATAGTTGAGCCACAACTCTATATGTCAGCTT----ATGCTAAGTACGAATCTAGTCTTAGGGATTATTCTCTGGATGAACAGCGCCCGAATTTCAATATATACCATTGGTGAAACCCCCAACTC-AATATACAC
>t8
---CGTCACCCATTTA--TAATTCTACTAATTTTTGTGGTATAAGATGCAAATAGCGAGAACAACTGTCTCTATGT----TGACCTGTCCCTGGATCATC---TTCGTTAGTGGGAGTGGCCTCTGATAAAACGTTTTTTGAAGCAACTTT----TATTCAGACAAAGT---CAAGAGACACAA----TATTG--CCCAGTTAGATCCAATCCCGGTCAGTACATAAGCTTTCCTCT---TTACAAACTAAAGTGATGAAAAGGCGTAAATGCCTAAAA----AAAATAT---AGATACAGCAT--ATATTGACTC----TGTACTCT----CCTTCTCCTT----AA----GC---CTAGA---A------TATTAATCCG----GG----GTTGTCGTTCTTCAATTTAAATACAAGGATATGTATAGTTGAGCCACAACTCAATTCGTGGGCTT----ATGCTAGGCGCCAATCTAGTCTTAGGGAATATTCTCTTGGTGAACAGCGCCCTAATTTAGATCTAGACCAATGGTGAAACCCCCAACTC-TATATACAC
>t9
---ATTTAGACAATTA--TCCTCCTATTAATAACTAGGTAGTACACCGCTCATAACGACAACAACTAGATCTTTGT----TGA--TGCCC----ATCATCAACTTCATAAGAGGGTATGGACTATGAAATAAGA--CTTTAAAGCGGCTTTGGCGTTTTCAGACGAAGT---CGTGCGTCACCAATTATATCTCCTGCGTTATGTTTTAATGCCTTTTAGTACATATGTATTCTCCG---TACTTA----CGTTGAATTAAAGTTTTAGATCCGTATTATGTCAAAAGTT---AATAACGTACTGTATTTTGTGTC----ACCA---T----CTGGCTCCTTTACTAA----GAGTACTTGG---A----TACATTAACACG----GC----T----AAT----CCATTGGAATCCCATGAAATATTTAGTCGTTCCAGAAACAAAGGGGTCTGCTA----ATGCT------CTACCTGAAATTATGCCG---TCCATGTACTAACAGCCCTCCAATTAGAATCTATAACATTGGTGAATCCGGTAACTCCAAAATGCAC
>t3
---AATGACTCAATTA--GCCTCCTTTTAATAACTCAGCGTAACACAGCTCATATCGGAATCAACTATCTCTTTGT----TGA--TGACC----ATCATCAACCTCATTAGGGGGAATGAACTATGAGATAAAATCCTTTAAAGCTGCTTTTTTATTATCAGACCAATA---CTTGCGTCACGAATTATAACT--TGCGTGATGTTTAAATCCCGTTAAGTACATAGAGTTTCTCCA---TACTTA----CATTGAATGCAAGTGTTAGATGCATATTACCTGAGAACTT---AAAAACCTCATGACTATTGGGGC----ACAACTTT----CGGTCTCCTTTACCAA----GGGAGCTTGA---A------CATCAACGCG----GC----T----TTATCTACCATTGGAATCCCAGGAAATTTTTAGTCGGTCCTAATATGAAGGGGTTCGCAG----ATGCT------CTTACTGGTATTATGACC---TCCATTTACTAACAGCCCTCTAATTGGTATCTAGAGCAATGGAGAATCCGGAAACTC-AAAATACAC
>t14
---TATGATTCAGCTA--CTCTCCTTTTAATGTATGTGCTTGATACTGCCCATATAGGCAGCAACTGTCTCTTTTT----TGA--TGACC----ATAATCGTTAGCTTCAGGGGGTATGAGCTATGACAGAACCTTATTTAAAGTGACTTTCATATCATCAGACCCATA---CGAGTGCCACTAATTCTATAC--TTATTGCGGGTTGAATACTTGTAAGTACATAGCATTTCAACATGCTTTATA----CGGTGAAGTTAAGTACTAAACACTTATTACGAGATAACTT---ATTGACATTAT--CTATTGGGGC----TTAACTAT----CTGTCTCATTATGTAA----GTATTCTAGC---A------CATAAAAGCG----GC----T----AAATCTTAGATGAAAATCCCATGGAATTACTAGTCGATCTAAAGACCCATCAGTATGCGT----GTGCT------CACGCTGGTTGTAGGCCGTGTACCTTGTATTAACAGCACTCAAATTTTCATTTATAACATTGGAGACACCATAAACTC-AAAATACAC
>t2
---CTTATGTCAATTA--ATGTACTTTTAATCTATCAGCATTAGGTTGCGCATAGGGACAGCAACTTTTTCTTTTT----TGA--TGGCC----ATAATC---TGCTTGAGAGGGTTTGACCTTTGATAGAATCTGGTTTAAAGCCGCTTT----TACTCAGACTAACG---CTGGTGTCACAAATTCTAACT--TTTGTTTAG----AATCCAGATAAGAA----TCGATTCACCA---TGTCAAACTAAATTGAAAAACAGGGCTACATGCTTAGGA----ACAATTT---ATATACACTGT--TTTTTGTTAC----ATGACTGT----TGAGCTCTTGAGCGAA----GTAAGCTTGA---A------CATAAAATCGTTGCGG----T----AGCTCTAGGATACAAATTCCAAGAAATGTGTAGTCGCACCCTACGCCTATTTGTAAGCTA----ATGCTAG--TTACAACTGGCTATATGAAGTTTTCCGTCGATAAACAGCTCACAAATTTGTATTTATAAAAGTGGAGAATCCGACAACTC-CATATCCAC
>t11
---CGTGAGTCAATTA--ACCTACTGTTAATATCTCAGTAGTAGATCGCTCATACGGAAAACAACTTGG----TATGGCATGA--TGACC----ATTATC---TGCTTCAGAGGGGTCGACCTTTGAAAGAATCTAGGTTTAAGCCGCTTT----TACTCAGACTTAGA---CTGGAGTAACCAATTCTAAAT--TTTGTATTG----AATCCAGATAAGCA----CCGATTCGCCA---TACTGAACTACATTGAGGAAAAGGGCTAAAATCTTAGTA----AGAATAT---ACAGACTCATT--TTGTTGTCTC----AAGACTGT----GGAGCTCGTAATCGAA----GTATACTGGA---A------CATAAAATCGTTGCGA----T----ATCTCTTGGATAGAAATTCCATGTTATGTGTAGTCGCACCGAACAACCATATGTATGCTA----TTGCTAA--TTGGAACTAGCAGTACGACTTTTACGATTGATAAACAGCTCACAAATTTGAATTTATAAAATTGGAGAATCCAATAACTC-AATATCCAC
>t10
---AATGTGTCAAGTA--AATTCCTTGTAATCTGTCAGGATGATATAGCGAATATTGGCAGCAACTTATGCTATG------GA--TGACC----ATTATC---CTCGTTAGTGGGTGTGTACT----CAGAACCTAATTTAAAGCCGCTTT----TTA----ACTGACATTGCATGTGTAACGAATTCTACCC--GTGATTGAGGTACAATACTTATTAGTA----TTTTTTCGCCA---TATAAAAGTACGGTGATAAATAGTTTTAAAGCCTTAGCA----AAAACTT---ACTAACGTTAT--ATGTTGAGGC----TTCACTTT----TGAGCTCTTTTGCAAA----GCTACCTGGT---A------CATGAATACGCAGCGA----T----ATCTCTTGAATTTAAATCCCACGATATGAGTAGTCGCACCTGACTTGTAGGAGTCCGCAT----ATGCTAA--TCCGGACTTTACTTAAGGGATATTCCGTCATATAACAGCCCTCTAATTGCTATGTAAAAAAAAGGAGATACCTACAACTC-TAAATCCAC
>t7
---ATTGGTTCAAATA--TTTTTCTAATAATCTGTCGGCTAAAGAAGGCGCATATTGGCAACAACTGATTCTTTT------GA--TGGCC----ATTATC---ACCTTTAGAGGGTTTGATCT----CAGAATCTGAATTAAAGCCGCTTT----TGCTCAGACTAACA---CCTGTGTCACAAATTCTACGT--AATTCTAGGATAAAATGCATTTTAGTA----TTTGTTCAACA---TTTGGAAGTATGCTGATAAATAGCTGTAAATCCATAGCA----AAAACTT---ACGAACGTAAT--ATATTGTGAC----TTAACTAT----CAAACTCTTCAGCAAA----GAAAGCTTGT---A------GATAAAAACGCAGCGG----T----TTCTCTTAAATTTAAATCCGACGAGATGTGTAGTCGTACCGAACTTCTAGTTGTCTGCAT----ATGCTAT--TCCTGGCTGTCCCTAAGGGATATTCCGTGTTAGAACAGCCCTCAAATTGCTATTTAAAAAAATGGAGAGACCAACAACTC-TAAATCCAC
>t4
---CTTGGTTCAAATA--TGTTCCTTTTAATCGATCGGTTTTAAAAAGCGCATATTGGCAGCAACTGGCTCTGTA------GA--TGGCC----ATAATC---GCCTTGAGAGGGGTTGAGCT----CAGAATCTGATATAAAGCCGCTTT----TTCTCAGACTAACA---CCTGTGTCACAAATTCTACAT--AATTCAGGGCTACAATGCAATTTAGTA----GCTGTTCATCA---TAGTAAAGTATCCTGACTAATAGCTCTAAATCCATAGCA----AAAAATT---ACCAACATAAT--ATTTTGAGTC----TTAACTTT----TTAACTCTTCATCAAA----GAAAGCTCGT---A------GATAAAAACGCGGTGG----T----TACTCTTAAATTTAAATCCGACGATATGTGTAGTCGTACCATACTTCTATGTGTCCGCAT----ATGCTAG--TACTGGCTGTCCCTATGGGATATTCAATGTTAGAACAGCCCTCAAATTGCGATATATATAAATGGAGAGACCAACAACTC-TAAATCCAC
>t12
CCATATTAATCAGCTAGCCATTCCTGATAATCTATCGGCTTGATGAAGCTTATACCGTGAACAACTCATTC---CT----TGA--TGACC----ATCATC---TGCCTCAGGGGGGCTGACCTATGAAATAATCTTTGATAAAGTTTCTTT----TGATCAGACATATA---CACGAGGCACAAATTCTACTG--TATCTTCGGCTAGAATCCTTATTAGTACATAGATCTTCACCT---TATGAAATTAGATTGACAAACAGGCGTACACGCATATTA----ATAAA-----ATCCACTAGAT--ATCTTGAATCCCGAACAACTTTGTTTTGGGCTCTTTTTGAAAGCGCGCAATCTAGT---A------TATTAAGACG----GC----T----TGGTCTTTTATTAAAATCCGATGGAATGACTAGTAGCACT--ACACGCACCGGTTCGCTC----ATGCTAA--GCCGCTCTGGTTGTAGGAAATATACATTTATTTAACAGCGCGCGAATTACGATATAGAAAACCGGTGAAGCCCTGAACTC-GATATGCAC
>t1
---AGTTTGCCATATA--CGATTCTGGTAATAAGTCTGTTATATGATGCGGATAACGTAAGCAACTATTTC---CT----TGA--TGTCC----ATGATC---GCCATTAGGGGGTCTGGACTATGAAACAATTTTCATTGAAGTAAATTT----TGTTCAGACTTAAA---CGCGAGGTACGAATTATACCC--TTTTTCCGGTTCAAATTCTTATAAGTACATGTGTCTTCACCT---TTGCAAACTAGATTGAGGGCGAGGCTTAGATTCCTATTA----AAAAA-----ATGAACGAAAT--ATATTGCCGC----CACACTTTTTTTCTGACTCCTAGCCTAA----GCGATCTGGA---A------GATTAACTCG----GC----G----TCCTCTTTTATGACAATGC---GCGATGGCTAGTAGCACAATACGCGGAATGGTGCGCTTAACTCTGCTAT--TGCGCCCTGGTTTTATGTAATATACAATTCCTAAACAGCGCGCGAATTCCCATATAAAAAACTGGAGATACCCCTAACTC-AATATCCAC
