# Supplementary material for: PQ, a new program for phylogeny reconstruction
Source: BMC Bioinformatics. 2018 Oct 12;19:374. doi: 10.1186/s12859-018-2399-4 (PMC6186109; doi:10.1186/s12859-018-2399-4)
Supplement: Supplementary file 4 — Simulated data. The archive Simulated-data.tar.gz contains two folders called Alignments and Trees. Folder Alignments contains 500 simulated 15-sequence nucleotide alignments in fasta format. Folder Trees contains six subfolders, PQ, MP, ML, ME, QP and Reference with trees in Newick format reconstructed from the alignments with five methods and with reference trees used for simulations. Names of the tree files correspond to names of alignment files. (TAR 1860 kb) [file 12859_2018_2399_MOESM4_ESM.tar › Alignments/210.fasta]

>t9
TTTT----CTTTGGCCATTCAG----CG----AATAT----AGTAAACAAGCAACAAG---GTGGTTCGATAAACGGCATGAGTCCATCCCAGGGATCTTCTTAATCTTAATCAGGGAATAG----AATTGTAGGGACATACTAGCTGAGTAAGAT---ATGGATACTAATCAGACCAACTCTC--TCTACAAGG---CGAGATATAATTTATTTGTAGCA---CTATCAGCCAGT--AA---GTC----AAATC--CGGTCATGATACTCTACGGATCAAAC----G-TAACTCGCGTCTTAGGGTCAGTTCCCT----GAATACTAAACACAATAGTTCGAATACAAAA--CAAACATACATGTATGCTT---TGGTTATATCGGATCATCAT---CA---TGCTTCTATTGGGAAAAGTTTAGATTCTGTACGGACGAAATATATTTTGGCTTAGA-CACGGTTGGCGATATA---TA---TTGATGAACTTCCCATGGGTAATACTAATTTATCCTCCTCATATTTTTCGCCTATGCT-TATA--CTTTTG---GTTCACCCATGAATGGAGACGCTCCATATT---
>t3
ATTCTAGTGTTTGGCCGTAGCG----CG----AATAA----AATAATTTAGCCACACGTCCGTCGATCTATATACCGCATAAGTCCAGACCATTGAAGTTCTAACTCTTTATCACGGAATAG----TATTTTCGATACATACAACCT--GTTAAAT---AAGCATA---ACGACACCAACCCTCAATCTACATACGACTGAGATATAATTAATTTGTAGCA---AAAACAGGCAGC--TA---GCCACCGGAATC--TAA---GTATGCTCTGTGGTGCGAAA----G-TAACATGCACATGGACGAAAGATTTTACCCTGAATGCAGGACACTATAGTTAGAATACAAAT--CGTACGACCAGATATGATG---AGTGTAAATCTCATTATCAT---CA---TATTTCAGTCGGGACAAGTGTAGAATCTGTACGGATTAAAGATAACTTGGAATGGA-CAGGGCGTGAGTTATA---TT---TTGATGAACATCCCTTGTGTAAGACTAACTTATTCTACTCATGGGTCTC---TATTCT-TATAAGCTTTTG---TTTCTCACATAAATTGAGACGTTCCACATTGTT
>t15
ATTCTTGTATTTGACCATATGG----CG----CATAA----AATAATCTGGCTATACGACAGTGGCTCTAGACACGGCATCAGTACAACCCACCGCCCTTATAAATCTTGTTCATGGTAAAG----TATTTTGGGAACTTACAAGCT--ATTATAT---AAGATTACTACGGACTGCAAACCTC--GATACAATTGCTCGAGATTTAATTACCTTGTAGCA---AGATCAGCCGGT--AA---GCCGCTACAATC--CGATCGTAATCCTCTGGGGGCTGAAG----G-TAACGTGAGTATAAGTGGTAGATATCACTACGAATACTAGACACAATAGTTGCAATATAAAT--CTAACTACCATATATGATC---AGCTCAAACCTCATAATCCT---CA---TTTCTCAATCGGGAGAAGTTTAGAATCTGTGCGGAAAAAAGATAGATCGGATTAGA-CACGGATGGAGATATTATCAG---TTGATGATCGTCCCATGAGTAACACTCACATATACTACTCATGTGTCTCGCCTATGCT-TATATACTTTTG---TATATCTCTTTAATCAAGACGTTCCAGATTTGT
>t1
TGTCTCGACTTTGTCC--ATCG----CG----TATAT----ACTAATCTGGCTACATG---ATTGATCTATAATCAGCATGAGTCC----CGTAGTATTTATGAGTCTTAATCGAGGTATAG----AGTTATAGCTACTTTCAAGCT--TTTAAAT---ATGTTTATAAACGAACGCAACCCTC--TCTACAGTATAGAGAGAGTTAATTAGTTTGTAGCA---GCA-CAGACGGA--AA---GTC----CAATCCAATCTCAGTATTCTCTGCGGAGACAAA----G-TAACTGGAGTTTAAGGGTAAGTTTATC----GTATCACATTCACGATAGTTAGAATACAAAA--CTTCCGTACACGTATGGGGAGCTGGCTAAATCATATCCTTTT---CA---TCCCTCTATGGGGAGAAGTTTCGATTCTGTTCGGACAAAATCTAGTTTTGGTTACA-CAAGGTTGGAGTGCTA---CA---TTGATTAAGTTCCCATTCGTAAAACTTAAATCTGCTTCTCATAGCTTTCGCTTATGCT-TATACACTTTTG---CGTTGCTCTTAAATGTAGTCGTTCCAAATT---
>t2
TAAGTTGAGTTTGTCC--GTCG----CG----AATAT----AATAAGCTGGCAACATG---ATGGATCAAGA-ACTGCATAAGTCCAGTCCTTGGATCTTCTGAATCTTTATCGAGGAATAG----TGATTTTGTGACGTTCAACCT--TTTAAAT---ATGTTTACTAACTA-CGCAACTCTC--ACTACAGTGAGTGGAGATATAATTGGTTTGTAGCA---TCA-CAGCGGGTGTAA---GCC----GAATCTAGCCTCATGATACTCTATGGGACAAAT----G-TAACCGGGGCTTGACAGGAAGTTTTCT----GGATTCAAATCTCAATAGTTAGAATACAGAA--CATGCAGGCATCTATGGTA---GGTCTAAATCAAATGATAAT---CA---TCCCTCTTTGGGGATAAGTTTAGATTCTGTTCGGACAAAAACTAGTTTAGATTACA-CAAGGTTTGCGTGCTC---AA---TTGATTATCTTCCCATGCGTAAGACTAATATCTCCTTCTCATAGCTTTCGCTTATGCT-TTTACGCTTTTG---CCTTGCACTTAAAAGGAGTCGTTCCATATT---
>t4
ATTCTGGCCTTTGGCCTTTTAG----CG----CATATTACAAATAAACTGGCTACAGG---ATAGATCGATAAACTGCATGAGTTCAGGCCATGGATCTTCTGAATCTTAGTCATGGAATAG----GATTGTAGGTACATACCAGCTAAGTAATAT---ATGTCTACAAATGACCGCAACGCTC--CCTACAAGT---AGAGAAATAATTTGTTTGTAGCA---AAATCAGCCAGT--AA---GCC----GAATC--TTTTCGGGATTCTCTCTGGAATTAAA----G-TAACTAGGATATACGAGTCAGTTTCCC----GGATAGAAGACACAATAGTTGAAATACAAAA--CATACACGCATATATGGTT---TGTTAATAGCACATCATCCT---CA---TACTTCATTTGGGACAAGTTTAGAGTCTGTTCGGACAAAATATAGTTTGGTTTAAA-CATGGGGAGCGATATA---AA---TTGATGAACTTCCCATTCGTAATACTGATTTATGCTGCTCATACGTATCGCTTATGCT-TATA--CTTTTG---TGTATCCCTTGAATGTAGTCGGTCCATATT---
>t13
TCTTTCGATTTTGGCCATTGAGCTAGCG----TATGT----ATTTAAATTGCCACAAG---CTCGTTCGAAAACCTGCATTAGTCCAGCCCAACGATATTCTTATTCTTAATCCTGGGATAG----TACTATAGTCACGTTCGATCTAAGTAAAATCTAAAGTATACTAAATACCCCAATACTC--TCTACAACA---AGAGATGTAATTAATTTGTAGCA---CTATCAGCCCGA--TA---GTC----AAATC--CAGTCATAAGTCTCTAGG----TAAA----G-TAACTCGCAAATAGGAGTTAGAT--------GAATTCATGACACAATAGTTTGAAGACACAA--CCTGCCGTCATGTATGCCG---TGCTAACAGCTAATAGTCAT---CA---TTCCTCTATAGGGACAAGTATAGATTCTGTTCGGATCAAATATAGATAAGAGTGAA-CATGGTGCGCGTTATT---AC---TTGATGAAAATCCCGTGCGTAAAACTGAGGTATCCGCCTCATATCTTTCGCTTATTCTGTATA--CTTTTGGGAGATTTCACTTTAATTCAGGCGATCCAGATG---
>t11
AAGTTCGTGTTTGACCGTTTAGCTAGCG----TATAA----AATAAAAGTGCGACACG---TTTGTTCTAAAACCAGCATTAGTCCAGGCCAAAGTCCTTCTTAGTCTTAATCGCGGTATAG----TGATATTGATACATTCTAACTGAATCAAAT---AAGTATACTATTAAG--CAACACTC--ACTACAGGC---TGAGATATAATTAACTTGTAGCATAAATATCAGCTGGG--AA---GGC----GAATC--GACTCAAAATTCTCTCCG----TAAA----G-TAACGTGAACGTGACAGGGAGTT--------GAATGTAGAACACAATAGTTCGAAGACAA-G--CAGTCGATCAAGTATGCGA---TGCGTATAGCGTATGTTAAT---CA---TGGCTCTATTGGGATAAGTATGGAATCTGTGCGGACGAAAATTAGTTGGGGGTAAA-CATGGTGTGCGTTCTA---CC---TTGATGAGAGTCCCTTAAGTAAGACTTAGTTATCCGTCTCATTGATATCGCTTATTGT-TATA--CTTTTGGTAGTTGTCACGTTAAATTAGGCGCTCCACATG---
>t10
GAGGTCGTGTTTGGCCTTGGAGCTTGCG----AATAA----AATAAAAGTGCAACACG---TTGGATCTAAAACCAGCATAAGTCCAGACCGAAGTCCTTCTAATTCTTATTCACGGAATAG----TGCTTTTGACACATTCAATCTAATTTAAAT---AAGTTTACTAATTAG--CAACACTC--TCTACAAGG---TGAGATATAATTACATTGTAGCA---GAATCAGCTGGT--GA---GAC----AAATC--GACTCAAAAGCCTCTCCG----TAAA----G-TAACATGAAGTTAACAGTGAGTT--------GTATTCGGAACACAATAGTTAGAAGAAAG-G--CAGGCGGTCAAGTATGCAA---GGCATAAAACCTATTCTAAT---CA---TCCCTCTATAGGGACAAGTGTGGATTCTGTACGGACGAA----AATTAGGAGTAAA-CAGGGTGGGGGATCTA---GG---TTGATGAGAGTCCCATGCGTAAGACTAATTTATC----TCATTGTTATCGCGTATGGT-TATA--CTTTTGGGAAGTTACGCTTTAAATTAGACGATCCACATG---
>t6
TGGATGGGGTTTGGCCTTCATGGTCGCGATGGAATGG----ACTAAGTAGGCCACATG---TTTGGTCTAAAAACGGCATCAGTTCACTCCAGGGATATTATAACTCTTTATCATGGTAGAG----TAGTATTGAGACATTCAATCTAAGTAAAAT---AAGCTTATTAATTTGAACAACACTC--GATACAAAT---AGAGATCTAATTGGTTT--AGCA---TAATCAGGACGA--GA---GAC----CAATC--AGGTCATGATTCTCTTAG----TAAA----G-TAACTAGAATTTAGGTG----CT--------GAAAAGTCTACGCAATAGTTAAAAAAAAA-C--CATTCCATCAACTATGAAG---AGAGCAAAGCATATTATTATTGGCA---TTCCTCTATGGGGACAAGTATGGAGTCTGTTCGGATGAAATGTAATTTAGGGT----CATGGCAAGGGATCTG---GTGGGTTGATGATGCTCCCATCCGTAATACTTATTTTTTCAGCTCATACATATCGCCTATAAT-TTTA--CTTTTGGTATGTTACCCCTAAAATAAGACGTTCCACATT---
>t7
GAGGTCGCCTTTGACCTTGGAGCTGGCGCAAGAATTG----ATTAAATTTGCGAAACG---ATGGTTCAAAAGGCAGCATCAGTACAGGCCTAGGTGCTTCTCAATCTTGATCAGGGCATAG----TGTTATAGTCACGTTCAAGCTAAGTAAAAT---AAGATTACTAGTATGTACAACCCTC--TCTACAAGG---AGAGATATAATTTGTTTGTAGCA---GCATCAGGATGT--TA---GAC----GAATC--AAATCATGATCCTCTACG----TAAA----GATAACTAGTGTGTGAGAG----GT--------GAAATGTGCACACAATAGTTATAAAACAC-G--CATACAATCAAGTATGAAC---TGCCCAAACCTTATGATTATCTACA---TTTCTCGGTAGGGACAAGTATGGATTCTG----GATGAAATATAGTTCGGCATAAA-CACGGAGTGTGTTATT---ATTGGTTGATGATTCTCCCATGAGTAATACTTATTTATACGTCTCATAAGTATCGCTTATTTT-T------TTTTGGTACTTTACTCATTAAATTAGACGATCCATATT---
>t14
GAGTTCGCGTTTGCCCGTGCAGTTAGCGTTAGAATTG----ACTCAATAGGCCACACG---ATGGTTCAAAAAACAGCATAAGTGCATCCCAATGCTCTTATAACTCTTTATCATGGGATAG----TATTATCGGCACATACAATCTAAATAAAAT---AAG---ACGAGATTATACAACGCTC--GTTACAAGG---TGA----TAATTGACTTGTAGCA---CAATCAGACGGT--TA---GAC----AAATC--TAGTCGTGACCCTCTTCG----TAAT----G-TAACGAGGACTTGAGTG----CT--------GCACTCGCAACACTATA---TAAAAACAA-G--CACCCGTTCAGCTATGGCC---TGCAAACACCTTATCCTGGTTCCCA---TCCCTCAATGGGGAAAAGTGTAGATTCTGTTCGGATTAAATATATTTTGGCGTAAAACATGGATTGGGGTATT---ACGGGTTGATCATCCTCCCATAAGTAATACTGAACTATGCGTCTCATAGTTGTCGCATATGTT-TGTA--CTTTTGGTATTTCACACTTTAATTGAGACGTTCCATATT---
>t8
ATCGTCGGTTTTGGCCTTTGGGTTTGCG----TATTT----ATTGAAAGTGCGAGAAG---ATAGTTCGAAAGCCTGCATGAGTTCAGCCCGTGGTTGTTCTTAATCTTACTCATGGGATAGAAATGA--ATCGACACATGCGAACTCAATAAAAT---AGGAATACCAGACTAGCCAACTCTC--ACTACAAAG---AGAGAAATAATTTATTTGTAGCA---CCACCAGCCAGT--TA---GTC----TAATC--GACTCGAAAGGCTCTCCG----TAAG----G-TAACGTGCAGCT---AGCAAGCT--------GGAACTAGCACACCATAGTTTGAACACATAA--CTGGCTATCAGTTATGCAG---TGCTTAAAGCTTATTGTCTT---CAGCCTCCATCTTTGGGGAAAAGTTTTGATTCTGTCCGGAACAAATATAGGTAAGGATGTA-CACGGATCGCGATATC---AC---TTGATGAACTTCCCATATGTAAGACTAAATTTTTCTGCTCATGTGTATCGCTTATCCT-TTTA--CTTTTGGTAAATATCACTTTAATGAAGTCGATCCAGATG---
>t5
GGCTTGGCTTTTGGCCTTTATGCTTGCG----AATGT----AGTTAGTCTGCGAAAAG---TTAGTTCCAAAACCTGCATTAGTGCAACCCATCGTTATTGTGATTCTTGGTCAAGGTAGAG----CAATGTAGATACATACGA---AAGTTAGAT---AGGCTTACTAACCAAGCCAACTCTC--CCTACATCT---TGAGAAATAATTGAATTGTAGCA---AGATCAGCCTGC--TAGATGAC----GAATC--GTCTCTTTATTCTCTGCG----TAAG----G-TAACTAGCTGTT---AGGGAGGT--------GAAGTGAGAGCCCCATAGTTGAAATAAATAACCCTCGCCTCCAGATATGCAT---TGCATACAACACATTGTCTT---CAGCGTACCTCTTTTGGGACAAGTATTGATTCTGTACGGAGCAAATGTACATAGGTGTCAA-CATGGATAGGGATCTC---AC---TTGATTAAAATCCCTTGGGTAATACTTATTTGTACTACTCATGATTTTCGCGTATGCT-TTTA--CTTTTGGTAATTGTCGCTTTAACGCAGGCGCTCCAAATG---
>t12
ACCGTCGTTTTTGGCCTTTAGGTTAGCG----TATGT----AATGAAAATGCGAGAGG---ATAGATCCATAACCTGCATTAGTACAGCCCATCGTTGTTCTAAGTCTTGATCAGGGGATAG----GAATATTGACACCTACTAACTTAGTAAAAT---AGGAATACTAAATAGAGCAACACTC--ACTACAACG---TGAGAATTAATTCAATTGTAGCA---GAATCAGCTCGT--AA---GGC----GAATC--TACTCTGGATTCTCTATG----TAATGCCGG-TAAGTTGGCTAT---AGGCAGCT--------GCAAATACTACCCCATAGTTTTAAGAGAAAG--CTTGCGAACAGGTATGCAA---AGGTGAGAACCTATAGTCAT---CAGTGTTCCTCTTTTGGGACAAGTATGGATTCTGTTCGGATCAAAAATAGATTTGGATAAA-CATGGTGCGGGAACTG---CC---TTGATGAAAGTCCCTTACGTAAGACTGAGATGTTCTACTCATAAGTTTCGCATATGCT-TATA--CTTTTGGTAGGTCTCACCTTAATGTAGTCGATCCAAATT---
