# Supplementary material for: PQ, a new program for phylogeny reconstruction
Source: BMC Bioinformatics. 2018 Oct 12;19:374. doi: 10.1186/s12859-018-2399-4 (PMC6186109; doi:10.1186/s12859-018-2399-4)
Supplement: Supplementary file 4 — Simulated data. The archive Simulated-data.tar.gz contains two folders called Alignments and Trees. Folder Alignments contains 500 simulated 15-sequence nucleotide alignments in fasta format. Folder Trees contains six subfolders, PQ, MP, ML, ME, QP and Reference with trees in Newick format reconstructed from the alignments with five methods and with reference trees used for simulations. Names of the tree files correspond to names of alignment files. (TAR 1860 kb) [file 12859_2018_2399_MOESM4_ESM.tar › Alignments/412.fasta]

>t4
--GGCACAACAAATGCA------AGTTCAAGTATACATATGATAACTGCAATTATGATTAATGACAG---TCAAGCATTGCGTAAATATATGCAAGG-TCATTCCGCCTTC----CGCGTCTTTCCCGTCTCAT----TTTTTGAGT----TGCTATT----ATTCCCGTAGATATGAAGCATTTTC-GGACGCTGGCCGAAAAGTAGTA---GGAGGTCGGCACCGC--CTAA--AGAGACCC----TAACCGATGTATGA---TAGTATAACACGTGCTCAAAGAAGTACGGA----ACGTATCCCCGTTGAC--AAAGCATTTTG-------ATCGTAAAAATGAACTACGCACGTAAAGA---CCACGAATATACGGGACCCAACACGGAATCTTCAAAACTGAATAGCAGTTCCCTACATCAATTGGCGGTACAT----ACGCTACCTATG----TTATGACAAAAATTGCATGG--AT----ACCTTGTCGTA----CG---AACTACAA---TATT----ACAACC--CATGTTTCTTATAG--ACATTGTTCTTCATAGTTAGGGTGATAAGTTTCTCACGTCCGCGTCGTGTTGAGGACACTTAGAGTACAAGTACTTGTTCAGC----TCCTTGAATTGCTAAGTAACAAAACTGCAAGTCG----CTTTTAATTTTT-CCGCGTAGCATTTA---CTGGAC--GCCTCTAACCGCT----GGCCGCATTTCCTGACTACGCTGATATCATGACCTTTTGC--AG----CTTTTCAAAAAGGAGATACGCGTTGGTAAGAACTCCTTTTTC
>t7
--GGGACTACTTATGCAGTGCGGCGTTCAAGTCGATATTTGCCATCTGGACGTGTGAGTAAACAAAG---AC----ATGCCGGAAAAGGATTCAAAC-TCATGCCGCCAAC----GTGATCTTTACCATCCAAATTCCGATTTGAGT----TCGTATGTACCGTCCTCGCAGATCTTAAGTATTATC-GGACACTGGCCTATAGATCCTACCTGTAGCACCTTCCGGC--CTAT--AGATATCC----TAACCGATCTATGA---TGATCTAACGTGTGCGCTAAGGATTTGGGACAGGACGTGTCACCGAAAAC--AAGGC----TA-------ACCGTATGAAGCATCCCCGCAGTTTACGG---GTACGAATAAACGCTAATCAATACTGT--CTTCGTTGCTGAATTGCAATTATCTTAAACGATATAAGAGACTT----TCGATACCTATCCCAAGTATAACAAAAAGTGTATGG--AT----ACCTTACCTTA----AT---GACTACAA---TATT----TTAACC--AATGTTTTATATAG--ACATTGTTATTCAAGCTTTGTGTGTTAAGTAT----CTTCCGCATCTTGTTGAGGACTCATGGTGTGCAAGACCTAGATCGTC----TCAGTGAATTGCTAAGGAGGGAA---TATTATCGCCGACGGTGAATTGTT-CCGCGCATCCCTTAATGCT------GCATATAACCGCT----GTCCGCCATTCCTGACTACGCTAGTATCATTACCTTTATA--AG----CTTTTGAATAGGGAGATACGCCTTAATCCCTA--CCTTT---
>t1
--GATACCAGTAATACAGTAAGAGGTTCGAGGTG---TCTGCCAGCTGTAACTATGACTAATCAAAA---ACAAGCATTCCGAAATACGAT----AT-TCATGCCGCCCTC----TCAATCTTTTCTGTCCATTCTCGTCTTTTAGT----TTGTAGTTACCGTACTCGCAGATCTGAAGCATTATC-GGACACAGGCCCCAATAATCTA---GGAGCTCGGCTCCGC--CTAG--AGAAATCC----TAACCGATCTATGA---GCCTCGCACGGGTGCGCAACGAACTAGGTACGTGACGTTTCTCCGCTACC--AAAACTTTATT-------ACGTTATTAAGCACCACCCCAATTGACGA---AAACGATTAGACGGGAGTCAAGTATGCATCTTCGTGCCTGAATAGCAGTTACCTTAAACGATATTAGATACTT----TCGATACCTATCCCATGTAAAACAAAATTGGTATGG--AT----ACCTTACGATA----TT---AACTACAA---TATT----TAATCC--AATGTTTCTAATAT--AATTTGTTATTCAAACTCAGGGTGCTATGTAT----CGTCCACATCATGTTGAGGACGCATGGCGAAAAAGAACTTGGTCGGC----TCAATGAATTGCCAATTATTCAT---TGTAATCGGAGACATTAGATGCTT-CCGCGGACCCCTTTGCGCT------GCATCTAACCGCT----GGCCGCGGTTCCTTACTACGCATGTATCAGTACCTTTGAA--AG----CTTTTGAACAAAGACATACGCATTATTTACTA--CCCTTTTC
>t14
--GACACCAATAATGCAGGAGGGGGTTCTAGTTGAAATTTGCAATCGGAAGGTATGATAAACTATAC---GGAAGCATTACTGAAATGAATAAAAGA-TCATTCCGTCTTC----GGACGCTTTTGGTTCCTCATGGCCATATAAGT----TGGTATGCGGCGTCCCAGAAGATGTCAAGCTTTCTG-GGACACTGGCCTGTATGTACTA---GAAGAACGGCTCGAC--CTATCGAGATATCCCTCTTAACCAAGCTATGA---AAATTAGACTTATGCTCTTGGGTATAGGCCGTCAACGTATCTCCGCTCGT--AATACGTTTTA-------ATCATAAAAATCAGCACCCCATGA--TGG---AAACGTCTACACCATGCACAACATAGAAGCTTCGAAACTGAATAGCAGTTGACTAATGCCATAGACGTAACAT----TCGTTACCAATCACAACTAGAACAAAAGTTGTATGG--AC----ACCTTTCTATA----CT---TACTACAA---AATT----TGAGCC--GATGTTTGGGATAC--TGTTTGTTATTCAGCAAAAGCGTGATGAGTGT----TATCCGCATCTTGTTGAGTACCCATGGAGATCAAGTGATAGCTCTGC----TTTTTGAATTGCAAACTAGGAAT---TCTCATGGGGGGCCTTTAATACTT-CCGCGAAGCTCTCGGCTCAG---AGGCTTTTAACCGCT----GTCCGTGGTGCCTTACTACGCTAATATCATCACCTGTATG--AG----CTTTTAAAAAACGACATACGCCTTTGTTTG-G--CTCTTGCT
>t9
--G----CATCGATGCAGGAGATGGTTCAAGATGAAATTTGTAAACGGCAACTATGACGGACAATAC---AAAAGCATCGCTGAAGTGGATCAAGGC-TCTTACCGAATAC----CCTACCTTTTATGTCATCATGACTATATGAGT----TCGTACGGTTATTTCCCGTAGATGTCAAGTTTTATG-GGATGCTGGCCTCTACAACAAA---GCAGATCTCCTCCAC--CTAG--AGATATCCCTTTTAACCAAGCTATGATGACAATAAAACCCTTGC----CGATATCAGTTAGAGACGTGTCACCGG------AAGACATTATGCCT----ACGATAATAACGACCACCCCAAGA--CGGCGCTAACGAATAAACGTAGAACAAGATAGAATCTTCACAGCTGAATGGCAATTTCCTAGTACAATAT-CGGACCAT----ACGATACCTATCTCAAGTACAACAAAAACTGAATGG--AA----ACCTTAATATAAGGCAA---AACTACAA---TATT----TCAACC--GATGCTTTGTATATTGACATAGCTATTCTCGGGAAGCGTGTTAAGTAT----AATCGACGCCTTATTGAGTACGTCTAGTGTAAA--ATCTAGCTGCTC----TCGTTGAATTGCTAACTATTTAT---TGAGGTGGGGAGCGTTAAATATTT-TCGCGTATCTGTGCCAGCCG---AGGCTTCTAACCGCT----GGCCGCCATACCTTACTACGCAGATATCATCATCTGTTTT--AG----CTTTTGAATATAGAGATACGCAGTTATAAG-G--CATTTACC
>t3
--GAAACCAGAGATACCAGATATCGTTCCAGATGAAATGTGTTAGCTGCAACTATGATGCACAATAT---ACAAGCATAACTGAAGCGTATCTATAA-TCATACC-CGTTC----CAAATCT---CTGTCAATACGATTGTTTCAGT----TGTTATGACCAATCCCCGAAGATGTCAAGATTTATG-GGAGTCTGGCCTCTAATAGCAA---GGAGTTCTACACCAC--CTAT--AGATATCCGTAGTGACCGACCTATGA---GAGTAAAACACATGCACTCGGCATTCAGTTAGTGACGTATCACCGC------AAGTCCTTTTTACT----AACCTAATAAAGAGCACCACAAGG--CGG---CAACGGTTATACGAAGGGCAAACTTGTATCTTCACAGCTGAATAGCTATTGCCTGATCCCATTGGCGCATCAT----GCGGAACCTATCGCAACTACAACAAAAACTGTATGG--AT----ACCCTATTATA----AG---TACTACAACAATATT----TCAGCC--TATGCTTTTCATAA--ACATTGCTATTCATCTGCAGCGTGGTTGGTGT----CCTCATCGCCATCTTGAGCACACATTGGGAAAAAGGTTTAGCTTAGC----TACTTGAATTGCAAACTACAAAT---TCGGATAGGGGGCGTTTAATGATT-CCGCGGAGCGGTTTGAACGG---AGGCCTATAACCGCT----GTCCGCATTGCCTTACTACGCATTTATCAACAGCTATTCT--AG----CTTTTGAATAAAGATATCCGAGATGTTCCG-A--CGGTTTCC
>t12
--GACACAACATATACGCT----AGTTCGAGATAACATATGATAACTGCAGTTATGAAATATAAAAA---ACAAGCATACCGTAAAGTTATGCATC----ATTCCGCGTACGCGGAACGTCTTTCTCATCGCAT----TTTTTTAGT----TCCTATA----GTTCTCGTAGATGTGAAGCCTTATC-GGATTCTGGCCGTAATAT---T---GTAGGTCGTCTCGGC--CTAA--AGACACCC----TTACCTAGATATGA---AGGTTTAACCTGTGCTCAAAGAGATAAGAT----ACGTATCACCGAAAGT--AAATCATTGTT-------ACGATACAAAACACCTCCTCATAGAAAGA---CAACGAATAACCATAATTCAACAATCCATCTTCGAGCCTGAATAGCGTTTAACTTTCGCGATACACGCTACAT----ACGTTACCTATCGCATTTAAGACAAAAATTGTATGG--AT----ACCTTTTTCTA----TT---GACTACAA---AATT----AGAGCC--AATGGTTTTTATAT--TCTTCGTTGTTCAAACTAAGAGTGTTGTGTGTATTACATCCTCATCCTGTTGAGGACCGATGGTGCAAA-GAACTCGTTCATC----TACCTGAAGTGCAAAGTAACGAAACTAAGTTTGG----CTCTTTATGATT-CCGCGAATCGTTTG---CTG-----GCTTATAACCGCT----GACCGCATTGCCTGACTACGCTACTATCATGATCTTTTAA--AG----CTTTTTAAAATGGATATACGCCTTATTAGGAATTCCATTAAC
>t2
--GTGACAAAGCATCCCGT----AGTTCTAGTTGATATTTGGCAACAGCAGGTGTGACTTAAAAAATGAGTTAAGCATCGCTAAAACTAATACTACA-TCATCCCGCCAGC----GGC-------CATTCTAAA----AGTGTTAGT----TGGTAAA----AT---CGCAGATGTCAAGGATTATC-GGACCCTGGCCTTGACTTATTT---GGAGGACCTACCATC--CTAA--AGCCAC------TGACCTATATATGA---AGATCGAACCCGTGCTCGATGTA---TGTC----ACGTCTCAACGCAACC--AAACCATTGTA---ATCAACCATAAAAAAAATCTCCTCATCCAACGT---ACACGAATACTCCAATGTCAACTCAGAAGCTTCTATTCTGAATAGCAGTTTGCTTGCACCA---GTGGT---T----TCGTAACCAATTACACGTAAGACAAAAGATGGATGG--AA----ACCATCTAAAA----CT---AACTACAA---AATT----TTAGCCACCATGTTTATGTTAC--AGGTCGTACTTCATACCTGGCGTGTTAAGTGTCTGGGTTCTCCTTCGTATTGAGAACGACTTGAGTAGAAGGTATTGATATACCACCTATTTGAATTGCAAAATATATATACTGAAAGTTG----CTCTTAATGTTT-TCGCGTAACAGTTT---CTG---ATGCATATAA-CGCTCCAGGGCCGGCTTCCCTAACTACGCTTCTATCATTAACTTTTAT--AG----CTTTGCAAG---GAAATACGTCATAGTAGGATGTCCTTTATT
>t15
--GTTACAATAAATTCTCA----AGTTCCAGTTGATATTTGTCACCGGAACCTATGATAAAGCAGATCAGTTAAGCATCGCTAAAACACATGATCGT-TC---CCGCGGGC----AGC-------TTTTCTCGT----ATTATTAGT----TTTTATA----TT---CGGAGATTTCAAGCATTCTG-GGACCCTGGCCGTGACTGCTCT---GGAGGCCCGAGCACC--CTAC--AGACAT------TGACCTACATATGA---GCATGGTACCATTGCACCTTGGA---TGTC----ACGTCTCCACGCAACA--AATCCTTTTTG---ACCAACGTTACAAATAATCTTCTCATCCAAGGC---GCACGGATACGCCAAATACAAGGATGTAACTTCTAGTCTGAATCGCAATTTGCTTTCTCCATGGATGTT---T----TCGTAACCTATGTCAGTTAATACAAAAGATGCATGG--AAGGAGACCATTTCTAA----GG----ACTACAA---GATT----TAAGCCGTCATGATTATTTTAG--ATATCGTAATTCATATCAGGAGTGATCCGTGTCTGCATTCACCTTCGTGTTGAGAACGAATTGTGTATAAGGATTTGTTTGTCTCATTTTTTGAAATGCCAAGAATACAAACTTAAAGTGG----CCCTTGATGTTT-CCGCGCAACAGTTT---CTG---ATGCATATAA-CGCTATTGGACCGCATTTCCTGACTACGCAGTTATCAGTAACTTTCGT--AG----CTTTACAAA---GAAATACGGCATATTAATA--ACCTTTGCG
>t5
--GTAACTAAGAATTCAGT----AGTTCGAGGCGGCATTTGACATCGGAAACTGTGACTTAAAAAATTAAATAAGCATGGCTTAATCATATTATAAT-CCATGCCGCCATC----ATC-------CTGTCACAC----TTTATAAGTAGTCTATTATA----AT---CGCAGATATCAAGGATTTTC-GGACCCTGGCCTTGACGCCTTT---GGAGTACATTTCATCAGCTAC--AGTCAT------TGACCGAATTATGA---GTGTCGAACCCTTGCACGTTGCATTTTGGG----ACGTCTCTTCGGTGCC--AATTCCTTATA---GTCAAAGTTAGCAAGAATCTCCTCAGACGAGGC---TCACGCATACTCCAGTCTCAACTGAACATCTTCAAAACTGAATAGCAGTTCGCTGTCTCCATGCGAGGA---T----TCGCTACCAATTACATGTAAAACAAAAAATGTATGG--AC----ACCATCGATAA----TA---AACTACAA---TATT----TAATCCATCATGTTTGAGTTAT--AATTGGCACTTCATAATGG---TGTTTTGTTTCTGACATCACCTTCTTATTGAGTACAACTAGTGTATAAGTGATTGTTTCACTAAATTATTGAATTGCCAAATAGTCATACTTTATGTGG----CACTAGATGTTTGTCGCGTAACCGTTT---CTG---AGGCATATAA-CGCTTTAAGACCGTACTCCCTTACTACGCTTTTATCATGAACTTTAGT--AG----CTTTTGAAA---GATATACGTCATGTTGTGAGGGCGTTTTTT
>t6
--GTCACAATAGATACCAC----GGTTCTAGTCAAGATGTGCCACCGGAATTTATGATGTAATAGATCTACGAAGCATAACCAAAGCCAATTTTTAATCCTTGCCGTGAAC----AGC-------CAGTCCCGA----GTTATTAGT----TGGTATG----AT---AGCAGATGTTAAGGATTATCAGGACTCGGGCCCTTATCTACGT---GTAGATCTTGTCTCC--CTAA--AGCTAT------TAACCAAGATATGA---CTC----ACAGCTGCCCAACGACATGTGAC----ACGTATCAACGTACAC--AATACATTGTA-------ACACTAATAAACATCTCCCCAAGAGAAGC---CAACGTGTAGTCGACTGACAAAGAAAAAACTTCCGGTCTGAATGGCATTTTACTATCGCAATTTAAGCTTCGT----CCGGGACCAATTTCAAATACGACAAAACAAGTATGG--AT----ACCTTGGATAA----TTGCGAACTACAA---AATT----GAAGCCACCATGATTGTTTTAA--TAATAGGTCTCCGCTAGATGTGTGCTTGGTATATAGCTTCTCCTTCTTATTGAGTACAACTCGCGTACAAGAATTGGTTGTGCTCACTATTTGAATTGCCAAAAATTTATACTACTTGTGG----CATTTAATGTTT-TCGCGTAGCAATTG---CGG---AAGCATATAACCGCTCGACGACCGAGGTTCCTGACTACGCCATTATCACGACCTTTTTA--AGTTCACTTTTCAAAAACGAAATACGCCGTTTTTAATAGTCAATTCAA
>t8
TAGTTACAATTGATGCATC----TGTTCTAGCTGATATATGTAATCGGGACGTGTGACGCAATAGATTAAACAAGCATTCCCAAAGCCCATAATTTA-CCTTGCCGCCCTC----GTA-------CACTCCCAA----TGTATTAGT----TAGTAAA----AT---CGCAGATGTTA--TGTTATGAGGATACAGGCCCATATCCTATT---GCAGATCAAGTCCAC--CTAT--AGCTAG------TAACCAACATATGA---TGT----ACT---GCACAAAGACATTTGAA----ACGTATCGGCGTGAAG--AATCCG----G-------ATTTTACCAAGAATCACCCCAACTTACGC---CAACGGGTATACACCTCCCAAACTTAGAACTTCTAAGCTGAATTGCATTTTCCTGTCGCCATTAAAGCTACTT----ACGTGACCGATGACAGATACGACAAAACAAGTATGGAAAA----ACCTTTTCTTA----AA---GACTACAA---GATT----GAAACCTCCATGATTTTTTTAA--AAATAGGGTTGCAGAATTTGAGTGCTAGGTGTATACTGTCCCCTTCTTATTGAGTACCCCTGGCGAGAAAGTACTGGATAATCCAGTTGCGTGAAATGCCAATTAGTTATACTTGGGGTCG----CGATAAATGTTT-ACGCGTAGCAGTTG---CTG---AGGCTTATAACCGCTTCGGGGCCGCAATGCCTTACTACGCTTGTATCAGGATCTCTATT--AG----CTTTTCAATAAAGAGATACGTCATGTTATATAATCGGTTGGT
>t13
--GTCACTAGAAATACTTT----AGTTCAAGTTAAAATCTGCTAGCAGTATATCTGATTGAAAAAAC---AAAAGCATAGCATAAACATATGCACGA-TCATGCCGCCATC----AAC-------CGGTCAAAC----TATATCAGT----TAGTAAA----AT---C---GATGTGAAGATTTATC-GGACCCTGGCCCTTATGTCGTT---GCAGTTCCAGTCATC--CTAG--AGACAT------TTACCCAAATATGA---AATTATAACGCGTGCGCGAAGAAGTCTGTC----ACGTATCACCGTATAC--AATACGTTATT-------AGTATAAGAAGGACCTCCTCAAATTAGGC---TAACGTCTATACGTAATACAATCACAGATCTTCTGACCTGAATCGCATTTTTCTTTCTCTATATAAGGAGCGT----ACGTTACCAATGACACTTAGAACAAAAATTGGATGG--AC----ACCATTCAGTA----TT---AACTACAA---CATTGGGAGAAACCATTATGATTATATTAA--TAATAGTTTTTCGATCTTAGTGTGATGGGTGTATTACCTCGGCTTCCTATTGAGG--GACTAGAGATGAAGACATTGTTACACTCGCTTGTTGAATTGCGAAGAATCAAAACTACACTTTG----CCGTGAATATTT-CCGCGTAACGATCT---CTG---ATGCATATAACCGCTCGACGCCCGGGATCCCTAACTACGCGTATATCATAAACTTTTGCAGAG----CTTTTCAAAAGTGAAATACGGCCTAATTAAAAAGCTTTTACC
>t11
--GTAACAACAAATGCTGC----AGTTCAAGTCAATATATGTAAACGGTAACTGTGAAGTACGAAAC---ATAAGCATGGCATAAAAAAATTCACGA-CCATACCGCAAGC----CGT-------CATTCATTG----TTTATTAGT----TAATAGA----AT---CGGAGATGTAAAGAATTTTG-GGAGGCAGGCCCTTACCTGGTC---GTAGGTCTACTCATC--CTAA--AGAAAT------TAACCTAAATATGA---GAATCTCACAGGTGCTCGTAGAGCTCCGTC----ACGTTTCGACGCATTCTGAATTCGTTTTT-------ACATTACGAATTACCTCCGCAAATAAAGC---AAACGTATATACGGAGAGCAAGGAGTAATCTTCAATCCTGAATGGCGTTTCTCTTTCCCGATCTAAGATCCCTTGCGACGTCACC-ATTCCATTTATAACAAAAGTTGGATGG--AC----ACCGTTGGGAA----TT---GACTACAA---AATT----CAATCCGATATGGTTAGAG------ATTAGATATCCAATGTTAGGGTGTTGAGTATTTTGCGTCAACCTCATGTTGAGA--AGCTAGCGCGTAAGTGATAGTTACTCCCATTTATTGAACTGCAAAGTATCTAAACTTTGCATAG----CAATGTATGATT-CCGCGTAGCAATTT---CCG---A----TCTAACCGCTAACGGACCGCGATCCCTCACTACGCGTTTATCATAAGCTTTCAAACAG----CTTTTTAAGAAGGATATTCGGGCTTTTAGAACTGCTATTTCC
>t10
--GCCACGACACATTCTCT----AGTTCAAGCAAAAATATGCGAGCGGAATGTCTGATTGAAAATAT---AAAAGCATAGCATAAGCATATTCACGA-CCATACCGCTAAC----CAC-------CAATCTTTC----TATTTAAGT----TATTAGA----AT---CGGAGATGTAAAGACTTATG-GGACCCAGGCCCTTATACCGTC---GTAGGTCCGTTCATC--CTAA--AGACAT------TTACCCAG---TGA---CAATATAACGCGTGCGCGAAGAACTCTGTC----ACGTATCTCCGTATTC--AAGCCGTTATA-------ACTGTAGAAAGGACCTTCTCAAATTATGC---TTACGTCTATACGGAGTCCAATATCTTATCTTCTCACCTGAATCG----TGTCTTTCTCGATGTAAGTTCCCT----ACGTTACCAATGTCAATTAGAACAAAAA---TATGG--AA----ACCATCTGGAA----TA---AACTACAA---AATT----TAATCCAAGATGTTTGTATTAA--TGATAGATTTACGAGCAAAGCGTGATTAGTGTTTTACATCAACTTCTTATTGAGA--GACTAGCGGTAAAGAACTGGTTACACGTGTTTGTTGAATTGCCAAGAACCAAAACTTTACTTTG----CGCTGTATATTT-CCGCGGATCGATTT---CTG---ATGCATCTAACCGCTCGATGACCGCGATCCCTCACTACGCGTCTATCATAACCTTTTGAAAAG----CTTTTCAAAAAGGAGATCCGGCCTGATGAGAAAGCTCTTACC
