# Supplementary material for: PQ, a new program for phylogeny reconstruction
Source: BMC Bioinformatics. 2018 Oct 12;19:374. doi: 10.1186/s12859-018-2399-4 (PMC6186109; doi:10.1186/s12859-018-2399-4)
Supplement: Supplementary file 4 — Simulated data. The archive Simulated-data.tar.gz contains two folders called Alignments and Trees. Folder Alignments contains 500 simulated 15-sequence nucleotide alignments in fasta format. Folder Trees contains six subfolders, PQ, MP, ML, ME, QP and Reference with trees in Newick format reconstructed from the alignments with five methods and with reference trees used for simulations. Names of the tree files correspond to names of alignment files. (TAR 1860 kb) [file 12859_2018_2399_MOESM4_ESM.tar › Alignments/123.fasta]

>t9
GCTAATAACTAGTGTTGCG--AGATCCTGGTCGAAGGGTCAATTGAAGCGGGAGT--AAGTAATCACTA-GTGT---GACATGTTGCTTGCAAT---AGT----ATCCCTTTTCCAGCTGAATTGAGAAAATGCATTTACCTAAAGGT----G-GTTCTTGGGTAGACTGAGACCAGACCGAAGG---TAATCAAAAATTTCCT---TCCCATTG---CCC-AAGCTACTATATAACAAATC----CTTACACGTCCGCACCATATCGTTCGAACAGAATTCTCT---ATTCATTCTGTTACCCTCTGAGTT--GTAAACTTTGCTGAGT---T---ATATATATCCTTCTCTACGGAGGTT-GGCATATAG----TCTTTATCACACATTAAT----TACTTT----ATCTGACGAA----AAAGATATTCCGGTTTATGTAACCCGT----TGAGACTGAAAAAACGGGTGCTT----CA---AGGATTACGTT
>t4
ACTAATAGCTCGCGTAGCG--AGAGTCGGGGCGGGGGATCATTTGAACCGGGAGT--TAGTAAACATTT-GTTT---GACTTGGTGCTAGCAAG---AGT----CTCCCTAATCCAGATGAATTGAAAAAAAGCATTTACCGGAATGT----G-GTTCTACGATTGACTGAATCCAGACCGAAAG---TTATCAAAAATTTCGT---TCCTATTA---CCC-AAGCCACTAAATAACTAATC----CATACGCTTCTGCACTAAAGCGTTCGAACAGAATTCTCT---TTTCATACCGTTTCCCTCTGAAAT--TTTAACTTTGCGGAGA---T---TTATAGATACTTCTCAACGGAGGAT-GGGTTATAT----TCGTTATCAGACATGTAT----TACTTT----ATTACACGAA----ATAGATAATCCGAGTAAAATAACCCGT----TGAGACCGAGAATACTGGTGCTT----CA---AGGATTCCGTT
>t15
GCTAAAATCTTGCGTAGCG--AG--CCGGGTCGGAGGTTCACTTGAAGCGGGAGT--ATTTAAACATTT-GTTT---GACAAGGGGCCTTCTAT---GGT----GTCCCTATTCCAGTT---TTGAAAAAAGGCATTAACCATAAGG---------TCTTGGTTAGACTGAGACTAGACCGAAAG---TTCTCAGAAATTTCGTCGTTCTCATTA---CCC-AAGCCACTAAATAACTAATC----CTTGCTCTTCCGGAGTATAACGATCGAACAGACTTCTCT---TTTCATACTTTTACCCTCTGATAT--TTTATCGTGGCTAAGA---T---ATATATATCCTTCTCTAGGGTGGTT-GGGATATAA----TCATTATCGGACAAGGAT----TACTTATTGCAAATAACGAA----TAAGAAAAAACGGATTAAATAACCCGT----TGTAACTCAAAAAACAGGTGCTT----CA---AGGATGACGCT
>t10
ACAAACATCTAGAGTGGCG--C--ACCCGAGAGGGGGTTAATGTGAA----GAGAATTAGTAAACAATG-GGAT---GATTATATTCGAACTAT---GGT----GTCCCTCCTCCTTCTGCTTTGAAAAAATGAATTCACCTAAACGT----G-GTCCTTTGCTTGACTGACTAATGCCCCTATG---TGCCCTTGAAATCCGC---TCAAATTG---GCC-AAGCAACCAAAGAACGA--------TTCTTCCTCTTGACTACATCGAACAAAGAAAAGACTCTGCGTTTCATGCTATACCCC-CTGACGG--ATCAGATAGGCCTAGC---T---TGATAGGTGCTT----AAGGGGGAT-GGCACATAAGTGTTCGTTATCCCACATTTAGGGTGAACTTG----ACCACACGAG----GAAGATATTGCGGGTCAGATAACCCGG----TGGAACCCTGAAAACTGGTTGTT----GA---AGGAGTAAGGT
>t6
ACTAATAACTTGTGTTGCG--C--CACCGTTAGGTGGATAAAAGGAC----GAGAGGTAGTTATCATTG-GGTT---GATAGTATTCTTACCAT---CGT----GTCCCTGATCCATCTGCATTGAATAAAGGGATTCAC--AAAGGT----G-GTTCTGTGATTGACTGAGTCATGACCCAAGG---TACACCAGAAATCCGC---TCAAATTT---GCC-AAGCTACAATAAAACGA--------TTCTACATCTTAACGAGGACGGACTAATAAAAGACTCTATGATTCATGCTG---CTC-CTGACTC--TTCAAACAGGCCGAGG---TCAGTTATAGGTGCTT----AAGTGGGAT-GGCACACAATAGTTCTTTATCCCACATACAAGATGAACTTT----ACCATACGAT----CAAGAAATTTCGGCTTAGTTAACCTGC----TGAAACCCAAAAAACAGGTGGTT----GACCCAGGATATGGTT
>t1
TCAAATATCTTGTGTGGCG--C--CCCGGTTAGGAGGTTAAGGGGAG----GAGAAGTAATAATCAATG-GTTT---GAGAATTTTCGAACTAT---AGT----TTCCCTACTCCTTCTGCTTTGAATAAAGGGATTCACCTAAAGGT----G-GTCCTTTGCTTGACTGAGCAATGCCCCAAAG---TTCCCTTGAATTCCGG---TCAAATTG---GCC-AAGCCACTAGAAAACGA--------TTCTTCCTCTTCACTACATCGAACGAATAAAAGACTCTGCGTTTCATGCTATTCCCC-CTGACGG--ATCACAAAAGCCAAGA---T---GCATAGGTGCTT----AAGGGGGAT-GGAACACAAGTGTTCATTATCCCACATGAAGGGTGAACTTG----ACCACACGAG----GAAGATAGTGCGGGTCAGATAACCCGG----TGGAACCCTGGAAACTGGTTGTT----GA---AGGAGGGAGTT
>t5
CCAAAAATCTGGCGTAGCG--TGAACCTGGGCGGAGGTTCAATTGAGCCGGGAGTGGTTTTAAACATTA-GTGT---GAGTATTTCCTTACAAT---AGT----GTCCCTACTCCTGCTGATTGGAAAAAAGGTATTTTCCAGAAGGT----G-GTGCTTGGCTAGACTGAGCCCTGCCCGAAAG---TTACCTCGAATTTCGG---TCAGATTC---CCC-AGGCGACTAAATAACGAATC----CTTATTCCTGAGCACTATATCGTACGAAAAGAACTCTCT---TTTCATGCTGTTGCCC-CTGATAA--ATAAGAGTGGCCAAGT---T---GGATATTTACTT----AAGGCGGAT-GGATCAGAG----TCATTATCCCACATTAATAACAGACTTA----ATCAGACGAG----AAAGAAAATCCGTTTCATGTAACCCGT----TTCAACTATAAAAACTGGTGATT----AA---AGGAATTAGTT
>t3
CCAAAAAGCTTGAGTAGCG--AGAGCCTGGTCGAGGGTTCATTTGATCCGGGAGAAGTATTATTCATTA-GTTT---GAGTTAAGGCCGGCAAT---AGT----GTCCCTATTCCTGTTGACTCGAGCAAACGCATTATCCAGAATGT----G-GTGCTAAGGTGGACTGAGGCCTGTCCATATG---TTGACGCGAAATTCGG---TCCAATTG---CCC-AGGCGACCAAATAACAAATC----CTTATACTTGATCACTATATCGTTCGAAAAGATCACTCT---TTTCATACACTTTCCC-GTGAGTA--GTAAGAT----CGAGA---T---C-ATATATTCTT----CTGGCGGAT-GGTCGAAAA----ACCT----CCACATTTACACCATACTTA----ATCAAACGAG----ATAGACAATCCGGTTCATGTAACCCGT----TTCTACTAGTAAAACTGGTGATT----CA---AGGAAAAAGTT
>t11
ACAAATAACTTGGGTTGCGGGTGAGTTGGTATGCAGGTTCAGGTGATCCGGGAGTGACTTTTAACAATT-GAGT----AGGGTTTCCCTCC--C---TGT--------CTGGTCCATCTGTTTTGAGAAAAAGCATTCTCCTCAATGT----GCGTTCTTCGGTAGACTGATACTTGCCCGCACG---TCCTCATGAATTTCGG---TCGAATTATGACCC-ACGCAACGAAAAAACTAATC----CTTAGCCGTGTACATGACCTCGGTCTAAAGCAACTCACT---TTTCATTCAATTGGAC-TTGATGT--TTGACACCAGCTTAGAAACT---TTATACTTACTT----ATGAAGGAT-GGTC----C----TAGTTATCGCACATCTATAGGATACTTT----ATCGCACGAGCGGGGTAGAGGAACCGGTTTAGATAACCCGGACACTAACACTGTTCAGACTGGTAATT----TA---AGGAACGTGAT
>t12
AGTAAGAGCTTGGGTGGCG--TGATCCTGTCTGTCGGTTCAAGTGACCCGGGAGCTATGCTTGACAATT----T---GAGGGTTAGCAAAC--C---TGT--------CTATTCCTTCTGAATGGAGGAAAGGCATTATCCTTAATGT----GAGTACTAGGGTGGACTGAAACTTGCCCGAAAG---TAAACATTAATTTCGG---TCTTATTGCGGCCC-ACGCGACGAAAAAACTAATC----CGTTAGCATTAACACTATCTCGTTCTAAAGCAACACTCT---ATTCATACTATTACCC-CTGATTA--TTAAGATCAGCCCAGCGATT---CTATACTTACTA----ATGAAGGATTGGCT----G----ACTTTATCGCACAAATAGAGAGTACTTT----AAAGAACGAT----TTAGAGAATCCGGTTTATATAACCCGT----TAATACGGGGAAGACCGGTAGTTGGCTTA---AGGAACGAGAT
>t7
GCTAAGATCTAGTGTCGCG--AGACTCGGATGGTCGGTTGATTAGAA-CGGGAGT--TTTTCGGCAAAA-GATT---GACGACATACTGACTAC---TGTAGTATTCGCTTCTCCTGCTGTGTAGAAAAAACGCATCGCCCCA----T--------ACTAGGGTTGACTGAATAATGCCCATAAGCCATTTGC-GAAATTTCTT---TCATATTA---CCC-AGGCGACTAAAGAACGAATC----CATAGGCCTCTTCATCACATCGGGCTAAGTAAACTCCCT---ATTCATTCTTTAAGCCTGTGACGC--ATTAGTTCAGCTGAGG---T---ACATAAATGCTCCTCCCCGACGGGT-GGCATAAAT----TACTTATCCGACATTAAGCATCGACTTA----ATCTAACGAG----CTAGAGTTAACGACTTATGTAAACCGA----TCAAACAAAGTAAACTGGTGTTT----TA---AGGAATATGAT
>t14
GCAAATATCTTGAGTGGCG--GGACTCAGAGGGCCGGTTCACGAGAA-CGGGAGT--TATTTAGCAACT-GACTTATGACCATTTACCTCCGAAAGAAGTGTCTACCGCTAATCCTGCTGTCTAGAGGAAACGCATCCCCCCA----T--------ACTATGATTGACTGAAGGGTGCCCGTATGGGGTCTGC-CAAAATTCTT---TCGTATTA---CCCCAGGCAACAATATAACAAATCTGGGCATGCGCCTCTACAGGAGTTCGCTCCAATAAATCTCCCT---ATTCATTCGGTAGCCCTTTGATACCTATCATTAAGGCGAAGT---T---ATATAATTTCTCCTCAACG----GT-GGACTATAT----GCCTTATC----AAACAGCCTTCACTTA----ATCCAACGAG----CTAGAGTTATCGACTAAAATAAACAGG----TGACACCAAGTAGACTGGTGGTT----CA---AGGAAGCTGCT
>t13
ACAAAAAACTCGCGTAGCG--AGATACTGAAAGTTGGGTTAATAGAT-CGGGAGA--TATTCCACAGAA-GCCT---GACAGAATACGAACAAG---AGT----GCCACTTCTCCAGTTGATTAGAGAAAAGGCATCGGCCCT----TTGTCG-GTTCTGAGTTGGACTGAACATTGGCCATAAG---TGAGC-CAAAATACAA---TCATATTA---CCC-AGGCGACTAAAGAACGAATC----CCTGTACCTCTTAAATACATCGCGCGAAGAAATCTCCCT---GTTCATGCAGTAAACCTCTGATAT--CTGAA-TGAGCGATGC---T---ATATATTTCCTCCTTTCTGACGGAT-GGTCTATAT----TTCTTATCCTACAAGAAGTCCTGACTTT----ACACGACGAG----GCAGAATAGCCGACTCATTTAACCCGG----TAAAACCAATAAAACAGGTGTTT----TA---AGGAATGAGAT
>t8
CCAAAGAACTTGCGTAGCG--AGAGTAGGAGCGTAGGTTAATTAGAG-CGGGAGA--TTGTAAACACAT-GCAT---GACTATAAACTGACTAC---TGT----GACCCTCTTCCAGCTGTATGGAGAAAACGCATAACCCCA----T----G-GTTCTGAGTTTGACTGAGTTTTGACCGAAAG---TCCGC-AAAAATACTT---TCCTATTA---CCC-AAGCAACAAGAGAACGAATC----CTTGTTCTTATTCAATAGATCGAACCAA--GAGATCGCT---GTTCATGCGCTAGGCCTCTGAATT--GTTATAAGGGCGTAGT---T---AAATACATCCTTCTGTCCGAGGGAT-GGGTTAAAT----TTCTTATCCGACAGTTAAAGCCAACTTT----ATCAAACGAC----CGAGACGTTGCGGGTCAAATAACCCGG----TTCAACTAGTAAAACAGGTGTTT----TA-------ACAAGTT
>t2
GCTAAAATCTAGTGTGGCG--GGACAATGATAGTGGGTTAATTAGAA-CGGGAGA--GTATAACCAAGAAGGGT---GAGTAGTTGCACTCAAT---TGT----TCCCCTCATCCAGCTGTCTTGAGGAAACGAATCTCCCCA----T----G-GTTCTGAGTTTGACTGAGTTGTGACCAGAGG---TCTGC-CTAAATACTT---TCAGATTC---TCC-ATGCAACGAGATAACTAATC----CTTAACCATCTACAGTATATCGCGCGAAGCGAATACGCT---ATTCATGCCCTAATCCTCTGATGT--ATCAAAATAGCGTAGG---------ATATTTCCTGCTCGCGGGAGGAT-GGTATAGAA----ACCTTATCCAACATATAGTGAGTACTTA----AACTTACGAC----CAAGAGAAACCGATTCAAGTAACCAGC----TCAAACGCTCAACACTGGTATTT----CA---AGGAATAGGG-
