# Supplementary material for: PQ, a new program for phylogeny reconstruction
Source: BMC Bioinformatics. 2018 Oct 12;19:374. doi: 10.1186/s12859-018-2399-4 (PMC6186109; doi:10.1186/s12859-018-2399-4)
Supplement: Supplementary file 4 — Simulated data. The archive Simulated-data.tar.gz contains two folders called Alignments and Trees. Folder Alignments contains 500 simulated 15-sequence nucleotide alignments in fasta format. Folder Trees contains six subfolders, PQ, MP, ML, ME, QP and Reference with trees in Newick format reconstructed from the alignments with five methods and with reference trees used for simulations. Names of the tree files correspond to names of alignment files. (TAR 1860 kb) [file 12859_2018_2399_MOESM4_ESM.tar › Alignments/368.fasta]

>t4
ATATGGAGTGCTAAAAAT--GTCGTCTTCAATATTCATG--TTATGAAGGTTTTTCCGCA----T----GAACCATC-AAAGTATTT---AATCAT---TGATTCGTTATACGAGAAAAAGTGCCGCTTGTACTGGGTCGCAGCG--AGTTTAACCCAAAG---CCAATGCATTGAC---TGGTCAACATTGAC------GTAGTGTCGAACGT--TAAATACTAAATTTGCGATATCTCTGACAG---CAAGAGAGAGTATTCTCATACAAGGATATGATGTATTAGGAAGTATATTAGATAAAGA---GTTAAGATTTCATTCCTGC---AAGAGTCTTATCGAGAGCTCAAATATCACATCAATACTTAATAAGTAGTTATATACG--TATGGCTTAATTCTATACT----ACCTAGAATGCAAAATCCGCTCTAGAC----GCGAATAAATAAACACTGGATTGGAGGATGCACTAATTTTGTAACTGCACTCTAATTTTTTCCACATGCAAACAGTTGT---TCAATTGCAAAATATTTCTACGCCCGTA--CAC-GGAACAAAAATACTTGTTC-GCTCTAATAAGATAAATATGAGCCCTTTGCCCATGTAAGCAACGTCTGGTGTCACTATTACATTAGAGGATGTAACCGTCGT---ATCATG----CTGCTTCTAACGTCGAGAAACGTGGCACCCCTGATGCCCC-------GAAGATTTCC-AC---GTGAAGTAGA
>t2
ATATGCCGTGCTAAAAGTCCGTGTCCTTCAATGGTCGTG--TTATCAAAGTTTTTTTGGA----T----GATCAATC-AAA-AATTT---AATAAT---TGACTTTTTATACCTCAAAAATAGCCTAACGTTATGGGTCAAAGCG--AGTTTAAACCCGTG---CGAGTCCATTAAA---TGGCCAGTATTGATA----GGTAGTATAGAACTT--TGTTATCAAAACCT----TATCTCTGACAA---AAAATGAAACTTCTCTTATAATTGCATGCTTTGTATTTGCGTCTATCTTGGATAAAGA---ATTTTGAGTCCATTGATGA---AATAATCGTCTCGAGAGCTTAAATATCTTATGAAAACTTACTAAATTATAGTTTACGTGAAGGCTCTAAATCTATACT----ATCAGGTTTGCAATATACACTATAAAGGAACGCAATTAAATCATCTCTCGATTGGCGTTAGTACTAATATCTTAACTGCT----AGTTTTTTCCATATTCAAACACTTGT---TCATTTGCGAAATATTACTACACCCGTA--CACGGGAACTAAATTATTGGTTC-GCTCAAATAAGATACTTATAAGACCTTTGACCTTGTGAGCTACGCC---AGGCACTGTTTCAA---TGGAGTATACTGTTTT---ATCATG----CTGCTTCTGCCTGGGAGAGACGTAACAACCCTGATGTCCC-------GACGATTTCA-AA---GTGAAGCATG
>t6
CTAAG----GCTTTAAGT--ATAAGCTTCAATGCTCTTG--TTATCAACGTTTTTTCACA----AAAAGGAACGATCTAGAGTATAT---AATCAT---TGACT----ATGCCAGAAAAATCGCCCTGAATTATGGGTCCATGCG--AGTTTGGGCCTGTG---CGGATCCATTGAT---TGGTCATTAATAATA----GGTAGTGACCAACAT--TCAGACAAAAATTT----ACTCTGTGACGC---CAAGAGAAACTTATCTTATAAATCCATACCGTGTATTTGGTATTATATTACACAAAGA---ATTTAGTGTTCATACTGGC---AATGGTCTTGTCGAGAACTTTAATATCGGATCAAAACTCACTAGATAGTGGTTCAGG--TAGCGATTAATTCTATAGGTGTTACCTTGATTGCAAACTCCCGTTTAATA----GCTACAAAACAAGCGCTCGGTTGGTGTAAGAAGTAATGTCTTAACTGCTCTTTAATTTGTTCCAGATTCCAACATTTGT---ACAATTGCAAATTTTTGCGACACCCGTA--CGC-GTAATTAAGTTGTTTGTTC-GCTGTAATAATA--GATATTGGCCCTTTGACCGTGCGAGCAGCGGC---AGGCACTATTACACTATGGAA--GCGCATTGCT---ATCATC----CTGCTTCCACTTCAGAGAGACGTAGCACCCCTGATGGCCCCCA----GACGATTTCCAAT---GAGGAGCAGA
>t10
TTAAGAAGTGCTAAAAAT--ATCATCTTCACTCATCATG--TTATCAAGGTTATTCAAGT----G----GAGCAATC-ACAGAATCG---ACTTAT---TGGCTATTTCTACGTTAAAAACCGCCTTTAATCATGGGTCTAAGCG--AGTGTAACCCTCAG---CATTGTCATTTAA---TGGTCAGTTATAAGG----GGTAGTGTCTATCAT--TACTACCTGAAG---TTACATCTCTGACCA---GAAACGAGAGTATTCGAATAAAGAGATAAGTTGTATTTTATAATATCTTGAGAAAATT---ATTAAGAATACATTATAGT---AATGATCGTATCGAGATCTCTAATATCTTTTGAACGCTCAAGACGTCGCAGAGCGAG--TATTAATTATATCTATCTT----AACAAACCTGCAATCTGCGATATAATT----GCGGAAAAAGAAGCACTCGTTTGGTGGTAGGACTCATATAATAACTGCACTCTAGTTTATTCCATACGCGAACATTTGT---TCAACTGTTCA----TACTACACCGGTA--CCC-GAAATCCATTTCCTGGTTC-GTTCTAATAACATAGATATGAGACATTAGTCCTCGTTGGCCAAGTCTGGTCACAGTTTTCCAACACTG--TTAGACTCTGAT---ATCTTCTTGCCTCCTTCCAT----GAGAAACGTCACACCCATGATGCCAC-------GAGGATTTCG-AA---GTGCAGAATT
>t12
TTAAGATGGGCTAAAAAT--ATCATCTTCACTCATCATGGCTTATCAAGGTTATTCAAGT----G----GAGCAATC-ACAGAATCG---ACTTAT---TGGCTATTTCTACGTTAAAAACCGCCTTTAATAATGGGTCCAAGCG--AGTATATCCCTCAG---CAGTGTCATTTAA---TGGTCAGTGATAAGG----GGTAGTGTCTACCAT--TACGACCTGAAG---TTACATCTCTGACCG---GAAACGAGAATATTCGAATAAAGAGATAAGTTGTATTTTATAATATCTTGGGTAAATT---ATTAAGAATACATTATAGT---AATAATCTTATCGAGATCTCTAATATCTTTTCAACGCTCAAGACTTCGCAGAGCGGG--TATTAAGTATATCTATATT----AACAAACCTGCAATCTGCGATATAATT----GCGGAAAAAGAAGCACTCGTTTGGTGCTAGGACTA----AATAACTGCACTCTACTTTATTCCATACGCGAACATTTGT---TCAGCTGTTCA----TACGACACCGGTA--CCC-GAAATACATTTCCTGGTTC-GTTCTAATTACATAATCATGAGACATTAGTCCTAGTTGGCCAAGTCTGGTCACAGTTTTCCAACACAG--TTAGACTCTGAT---ATCGTC----CTCCTTCCAT----GAGAAACGTCACACCCATGATGCCGC-------GAGGATTTCG-AA---GTGCAGAAGT
>t8
ATAAGAAGTGCTAAAAAT--ATCGTCTTCATTCATCCTG--TTATCAAGGTTCTTTTAAT----C----GACCTATC-ACAGTATCT---ACTCAT---TGGCTGATTATCCGTTAAAAACAGCCTTTAATCTTGGGTCGTAGCG--AGTTTAACCCACTG---CATTTTCATTTAA---TGGTCAAATATTATG----GGTAGTTTCTAGCAT--TATGACCGGAAG---GTATTTCTCTGACCT---TAAACGAGATTGTTCGAATAACTGGATAGGATGTATTATTGAATATCTTAAGTAAAAG---ATTGAGAGTGTATTATGGA---AATGATCTTATCGAGTTCTCTAATATCAGTTCAAGGCTCATAACATCCCACTCTGAG--TAGTAAGTACATCTATCTG----ATCAATACTGCAGTTTTCCGTATAAGA----GCAGATAAACTAGAACTGGTTTGGGGTCTGCACTCATGTATTAACTGCTCTCTAATTTATTCCAAACGCCAACAATTGT---GCAATTGGACA----TCCTACACCGGTA--CCC-GAAAGGCATTTACTCGTTC-GCTCAAATAAGATAGATATGAGCCATTAGACCATGATGGCAGAGTCTGGTGTCAATTTTCCATCACTGGAATAGTCTGTTCT---ATCATC----CTCCTTCCAC----GAGATACGTCGCACCCCTGATGCCGC-------GAAGATTTCG-AA---GTGCAGAATT
>t7
GTACGAGGAGCTATAAGT--A----CTTCATT----GTG--TTATTAAGGTTCTTGGTTG----G----GACCGATC-AGAGTATCT---ACTCAT---TGAGTTCATATCCTTAAAAAAAAGCCTTTTCTCATGGGTCTTTGCG--AGTTTAATCCCCTG---CGATCTCATTCAG---TGGTCACAGATCAGG----GGTAGTCAATATCAT--TATTTCCTTAAG---CTATTTCTCTGGCATCTGCAACGGATAATGGTCGAATAAGTAAATTTATTGTATTCCTGCATATTTTTTGTAAATG---TTTGGGAATTTATTACTGA---AATACTCTTATCGAGTTCTCTAATATCTCGTCAAGTCTCATGACGTCCTGAACTGAG--AATTAAATTCATGTATCAT----AACAGTTCTGCAGAATTCTTTATAATT----ACAAAAAAAAGATGGCTGGTTTGGTGTCT---GTAATTTGTTAACTGCGCTCTAATTTATTCCAAAGGCAAACAATTGT---GCAATTGCACA----TCCTACTCCCGTA--CCC-GAAAGTCATTTAGTGGTTC-GCTCAAATGAGATAGAGATAAGTCATTGGGCCAAGAAGGCGGAGACTGGATCCAGTATTCCATTACTGAAATTATCGGTGTT---ATCATT----CTGCTTCGAC----GTGATACGTCGCACCCTTGATGCCGC-------GATGATTTCG-AT---GTGAAGTATT
>t3
ATGTGTCGCGCTTCAATT--CTTGCCTTCATTATTAATG--TTATCAACGTACTTG-GCTCTGTA----GAGCCATC-AGAGGATAT---AATCAT---TGGCTTCTTGTACAAAAAAAAATGCCATATATAATGGGTCATGGCGGTAGCATATACCAAAG---CCACAGCATTGTGCAATGGTCAAATATGAAA----GGTAGTGCGAACCGTCCTAGAACATAAAT---TGACCTCTTTGTCAT---TAACAGACAATCTTCCAATAGCGAAATAAGATGTATTAAGGATTATGTTCCGAAAAATCATGTTGTGTTTAAATTATCGAAGAAAAGTTCCTCTCGAGCCCTTTAATATCGCGTGAAGTCTGACGACGTCATTTAACAGG--AAGGATTTGCTTTTATCTT----ACCATCTATGCAGTATTCATTTTAACT----GCAGATAAAAAATTTCTTGCTTGGAGGTAGTACTAATTGAGTAACTGCAC---ATTTTGTTCCACAATCT---AATTGT------AGTGATTATTGTTACTACTCCGGTA--CTC-GCAATAGAAATGAGAGTTC-GCTTTAATTATATAATAATATGTCGTTCGCCCTAGTGAGTAAAG-CTGGTTACAATATTACAGAATAGAATATGACTTTACT---ATCATC----CTCCTTCAAA----GGGAAACGTGCCACCCC----GGCAC-------GAAGATTTCT-ATCGTGTGAAGAACT
>t15
ATATGTCGCGCTTCAAGT--CTATCCTTCAATGTTACTG--TTATCAACGTACTTA-ACG----A----GATCAATC-AGAGTATTT---ATTCAT---TGAGTACGTATACTAAAAAAACTGCCATAGATCATGGGTCAAAGCGATAGCTTACACCAGGG---CCCGTACATTGTGCAATGGTCAATTATTAAA----GGTTGTTACAACCGTCCTAAGGCCTAAAA---TCAGCTCTTTGTCAA---TAATAGACATTATTCTATTAACATAATAGGTTGTATTAAAACATATGTTCATTAAAAT---TTTGAGTATAAATTATGGAGTAAAAGCTCGTCTCGAGCCCTCTAATATCGCGTTAAGACTTACGACTTACCGGTACGAG--AAGTATTTTAATGTATCTT----ACCACGTTTGCAGTTTGCTTTTTAACT----GCAGATAAAAGATTGCTTGTTTGGAGGCCGAACTAATTTAATAACTGCTCTTTACTTTGTTCCACATTCCAACAATTGT---TCACATGAGTATTGTTACTACACCGGTA--CAC-GTAAAGAATGTGAGGGTTC-GCTTAAATAATATAATAATTAGTCATTCGTCCAAGTTTGGAGAGTCTGGTCTCAATCTTCCAAAACGGAATAAGACTTTCTT---ATCGTG----CTCCTTCAGC----GGGAAACGTAGCACCCGTGATGACGC-------GACGATTTCG-AT---GTGGAGAAAG
>t11
CTCTGTTGTGCTGCAAAT--GTATCCTTCATTTGTAATG--TTATCAACGTATTTA-GCG----G----GATCGATC-ATAGGATTT---ATTCAT---TGAATTCATGTACGAAAAAAAAAGCCAATTGTCTTGGGTCAATGCGACAGCTTGCACCAAGG---CCATCGCATTGAGCGGTGGGCAGCTATTATA----GGTGGTATCTAACGTCCTAAGGCCTAAAA---CCAAATCTTTGGCAT---CAATAGATATTTATCGACTAACAATATGGCTTGTATTTAATGGTATATTCTGTAAAAG---TTTGCGATTAGATTATGGC---AAAGGTCGTATCGAGTCCTCTAATATCACATAAACACTTATGATATCGTTCCTCGTG--GATTTACTGAATGTATCGC----ATCTCACGTGCAATCTACACTTTA--C----ACATGAAAAATAAATCTTGGTTGGCGGGGGCAC--ATGTCTTAACTGCACTATAGTTTCTTCCAGACTCGAACAGTTGT---ACACATGTCTATTGTTACTACTCCAGTA--CTC-GTAAAATAGTTGTGGGTTC-GCTGTAATTATATAATCATAAGCCTTTCGACCTAGTAAGGGAGGGCTGGTTTCATTATTCCAGA----CACCTGACTTTCGT---ATCGTA----CTGCTTCAAC----GTGAGACGTAGCATCCATGATGACGC-------GAAGATTTCG-AA---GTGAAGAAAT
>t13
GTTTGCTGTGCTGGAACT--ATATTCTTCATTAGTGATG--TTATAAAGGTATTTT-ACA----T----GAACTATC-ATAGAATTTCAAAATCAT---TGCGTTAGTGTACGTCAAAAACTGCCGTTTTTCATGGGTCACAGCGGTAGCATAAGCCAGTG---CTTGCTCATTGACAGGTGGACATCTTTAAGA----GGTTGTCTCAAGCCTCCTAGACAGTGAAA---GTAAATCTTTGGCAG---CAACGGAAATTGGTCTCTTAAAATAATGCGTTGTATTGACGCTTATTTTCTGAAAAAA---ATTAGGGATTCATTGCAGA---AATCGTCCTATCGAGTGCTGTAATATCAAATTAACCCTAATCATTTTAGTGTTCTCG--CATGGTTTCTATATA--------AACCGAGGTGCATGATACATTCTAGAG----ACAATTAAAAAATGGCTTGTTTGGCGTTTGAAGTTATGA-TTAACTGCTCTATAGTTTCTTCCAAAGTCCAACATTTGT---GCATATGAAGAGTTTTACGACCCCAGTA--CGC-GAAAAAGATCTCAAAGTTCCGCTTGAATTATATAATCATGGGTCGTTTGCCCTAGAACGCCTTGTCTGGTTTCATTTTTCCAGTAA----ACCGGCCTTGGT---ATCTTC----CTACTTCGGC-------AAACGTAGCACCCGTGATGGCTC-------GAAGATTTCG-AA---GTGCAGAAAG
>t1
TTGTGTTGTGCTGAAAAT--GTACTCTTCATTTATTTTG--TTATAAAAGTAGTTT-TCG----C----GAACAATC-ATAGTATTTTGAAGTCATCTCTGCTTCCGTGTACGCTAAAAACGGCCGTAAGTCGTGGGTCAAAGCGATAGCTTAATCCAACG---CTGACGCATTTACAGGTGGACATTTTTGAGA----GGTAGTCACTAGCCTCCTAAGGATTGAAA---TAAAATCTTTGGCGT---CAAAGGAGATTGATCAATTAAAATTATGTGATGTATTGACCATTATATTCGGAAAAAG---TTTAGGAATTAATTACTGT---A----TCTTCTCGAGAACTGAAATATCAATTTAACCCTAAACATGTG--AATTCGCG--CAGAGTATTCATGTA--------AGCCCATCTGCATAGTTCATTTTAAAC----GCATATAAAGAATAGCTTGTTTGGAGACCGCACTGATGA-ATAACTGCTCTCTAATTTCTTCCAAAGTCTAACATTTGT---GCAAATGACGAGTTTTACTACCCCTGTA--CTC-GAAAAATATATCTAGGTTC-GCTTTAATTAAATACGCATAAGTCGTTCGACCAAGTACGCCATGTCTGGTTGCAGTATTCCAAAAA----TCGGGCTGTGAT---ATCTTA----CTACTTCAGC-------AAACGTTCCACCCATGATGACGC-------GAGGATTTCT-AT---GCGGAGAAAT
>t5
GTACGAT----TACA------TAATCTTCATTTGT------TTATTAAAGTTCTTTCCCA----T----GATCAATC-ATAGTATCA---ATTCAT---TGAGTGGCTATTCTTTAAAAATTGCCGCACGTTATGGGTCCGAGCG--AGTTTCATCCGATGACTCAATGTCATTAAA---TGGGCAGGCTTAACTCAAAGGTCGTTTCCAACAT--TGATAACTAAACCTGGAACTTCTCTGACGA---CAACG----GTCATCTAGTATTATTATATGTTGTATTCTTCTATATATTTTGTAAAGG---CTTTTGTATACATTCAAGT---AAGTATCTTCTCGA----AAGAATATCTTGTAAAGGCTTAATAACTTAGAGTCCGCG--GAGTTTCTAGATCTATGCT--------CAATTGCAGAGTCCAATATATAT----TCAAATAAATCAAAGCTCGATTGGAGGTGGTACTGATTATTTAACTGCCCTCTACTTTGTTCCATAGTCTAACAGTTGTACTTCAAATGTCGAGTTTTCC---CCCCGTATACGC-GTAATCA----AAGTGTTC-GCTATAATCAGATATTGATTAGGCGTTTGTCCATGTCAGCTTCGTCTGGTGTCACTCTTTCAAAAGCGGAAGGTCCGATCTTACTATCATC----CTACTTCTAT----GAGAAACGTGCCATCCGTGATGGCAC---ATTG---GATTTCG-AA---GGGAAGAAAC
>t14
GTCCGAC----TATA------TAATCTTCATTGGT------TTATTAAAGTTCTTTCCCT----G----GATCCATC-ATAGTATCT---ATTCAT---TGACTGGATATTCGTTAAAAATTGCCACGCGTTTTGGGTCCGAGCG--AGTTTCATCCATTGACTCAATATCATTAAG---TGGGCAGGATTAACTAAAAGGTCGTAGCCAACAT--TGATGAAGAAACCTGAAACTTCTCTGACAG---CAACG----ATTATCTAGTATTATTATATTTTGTATTAGTCTATATTTTTCGAAAACG---CTTTTGTATACATACGAGT---AAATATCTTCTCGA----TAGAATATCATGTGAAGGCTGACTAACTAAAATACAGCG--GATTTATTAAATCTATCCT--------CAGTTGCAGATTCCCATATATGT----TCAAATAAAACATTGCTCGATTGGAGATGGTACTGATTATTTAACTGCCCTCTAGTTTGTTCCATAATCTAACAGTTGTACTTCAACTGTCGAGTGTTCC----CCCGTATGCTC-GTAAATT----ATTAGTTC-GCTAAAATCAAATAGTGATGCGGCGTTGGTCCATGTCAGCTCTGTCTGGTGACACTCTTTCATCATCGTATGATCCTCTCTTACTATCATC----CTACTTCTAC----GAGATACGTACCATCCGTGATGACAC---CGTGGACGATTTCG-AA---GGGCAGAAAG
>t9
GTAGGATGAGCTGAA------TAACCTTCACTCTT------TTATAAATGTTCTTACTTA----G----GAGCGATC-ATAGTATGG---ATTCAT---TGAGTTACTATACAAGAAAAATAGCCCATGCTGCTGGGTCGTAGCG--AGATTAATCCTTTGTTCCCATAACATTTAC---TGGACAATTATAAGATGATGGTTGTGCTTAGCGT--TGCGTACTAAACGTGCCAGTTCTCTGACAC---GAAGAGAAAATGATCTGCTATTGTAATAAAATGTATTAGTACCTATTTTTTTTAAACA---TTTGTGTTTCCATTGATGC---AAATGTCTTCTCGAGATCACGAATATCCTATTAAGTCTAAATATGTACTTATCTGGG--AATTTACTAAATCTATACG--------CATTTGCATGTTCCTCTATATGG----TCGGGGAAACTAATTCTCGTTTGGCGGTTGTATTGATTAAATAACTGCGCTATAGTTTGTTCCAAATTCAAACAGTTGT---ACAATTGTTAAATATTACTACCCCCGTA--CAC-GGAACAAAAATATGTGTTC-GCTAAAATCAAATAACCATAAGACATTTGCCCAAGTCGGCAGTGGCTGGTATCAATTTTACATCAACGAATTGGCCTTTGCTGTTATCATC----CTCCTTCTGA----GAGAGACGTGACAACCTTGATGCCAC---CGTGGAAGATTTCA-AA---GTGTAGAAAC
