# Supplementary material for: PQ, a new program for phylogeny reconstruction
Source: BMC Bioinformatics. 2018 Oct 12;19:374. doi: 10.1186/s12859-018-2399-4 (PMC6186109; doi:10.1186/s12859-018-2399-4)
Supplement: Supplementary file 4 — Simulated data. The archive Simulated-data.tar.gz contains two folders called Alignments and Trees. Folder Alignments contains 500 simulated 15-sequence nucleotide alignments in fasta format. Folder Trees contains six subfolders, PQ, MP, ML, ME, QP and Reference with trees in Newick format reconstructed from the alignments with five methods and with reference trees used for simulations. Names of the tree files correspond to names of alignment files. (TAR 1860 kb) [file 12859_2018_2399_MOESM4_ESM.tar › Alignments/431.fasta]

>t3
GTGTTGCCAGATGATTTGTTAAGGCTCAGACTTCAAGGAAATGTTTCGAG---A----CTTGTGACGCCGTGACG----TCCAAACATCACACTTACTCTA----CATTTCATT---CACAATCGATACTCTACGT---CTAACGATCTGAGAGGCCAGCTAAAAATGCCGTACAATTAATCATTACCAACCCTGATACTTTATAGTTAACATTGATACCTGGCTGT-CAATTACGCTTCGGTACAGC---GGTCATCGAACTGGGCAATCTGTCACCTTTA--CCTATGCAATAGCTATCTAA----GATAGATTTAATGGC----G--TGGACTAGGTTCTGTGTTAATAA----GGAC----CCCGAATGTAACGGTATACAATAGGAGGACCCTGGTACTTAAAGAGCTGATTA---TCTATTACTTGCAACTTGACTGGAAATTTTCGCTGTAGGGCGTACGAACCATGTGGGCGATCCAGTACGTGGCTGCGATGAAAGATCCTAG----TAGACCTAAGTCT----TGA--T----CATC----GTTCAACGTTAAACTTTGTAAAAAATAGCAAGTAT---C----TTAGCTATTAATCGTCCACCATTACTCCATAAACTGCGTTA--GCAATGCAGTAACGA----AAATGTGAAATAACCATCTGATTAT----TTGAACAGGTAATAGCCACATGCATCACTTTGACTCAGTTCTTTTA--GTCGACAAAACCAAAAGTC---CCAGATACAATCTTATCACACATAGACTAGCCACTTTAATGGGCGAAATTGATTATGT
>t15
GTGTTGTGAGAGACTTAGTTAAGAATCATACTTAAAGGAAATGTTATGGG---A----CTAACATCGCAGTGACG----GCCACGCCTCAGACTTGCTCTC----CATTTCAGT---CACATTTGGAACGCTACTT---GTTACAGGCTGCTCTTCTTCCTGAAAGTGCCATTCAATCTATGGTTACAAGCCTTAATACTTTATAGTTAACACCGATGCCTCACTGT-CAGCTAAGCTTGGATCCAGC---TGTCATCCAACACGTTAATCAGTAACCGTTACAGCGACACAAGAGCGATCTCAGAAT---AGATCTAAAGGC----A--TGTACTAGATCTTATGTCAATAT----AGAC----ACCCAGAAAATAG---TACATTAGTAGGCTTGTTGTACTTAATGAGCGGAGAA---TGGATTAAGTTCAACTTCACTCGAAATCTTCGCTGAAGGTCTTTCGAAGCATGTCCGCCACTGAGTACTCATGCTCGACGTAAGATCTTAT----TACTACTAAGTCTCACCTCA--T----CAACATATCTTTAACCGTAGGCTTTGTGAAATAAAACAATTATGATC----TTAGCTCGTCTGCATCCACCTATACTCCATAATCTGCATTA--GCCATGCAGTAACGA----GACTTTCACATAGCCGACAGAGTTTTGTCTTGAACAGGTAATAGACGGTTTCATGCGATAGACTCG----TTTAA--GGCGACAAACCCAAGAGAG---CCAGACGCAATAAT---ACACTGATATTTGCTACATAAATGGTCGACATAGAATTTTT
>t7
GTGCTGGCCGAAAAGTAGGTAGGTCTCATATTCTAAGAAAGTGTTTAGTTCTGA----CTATCGGCGCGGTGTAG----CACCACCATCAGACTTACTCTG----CATAGGGATATGCACAAGGGTAAACACACAT---CATATCGAATGAGCAGCCTCCTAAAATAACCGTTCAATTTA----TACTACCCCTCATA-TTTATATATTACATCGAATCCTAACTCT-CAATCCAGTTCCGTTACAGC---TGTCATCCGACCTAC---TCTGTAACCATTAAAGCGTGCAAAGAGCTAGGT---CCATTTTGATTTAATGGCGACCATTTGTACTAGGTCATCTGACAAGATGCGAAGAC----TTCAAATTATA---TATTCAGTAGAAAAGACTTTATAGTTAAAGAGCTGAATA---TATCGTGCCTACAACCAAACCGGTAATATTCGCTGTAGGGC----CACACTTGTATGAGAC----TACAGAAAATCGAAAAAAGATTTTAT----AATACCTAAGTCA----TAA--T----CATAAGATCTTCTACATTAGGCTCAGACAAAGTTGAGAAAAAT---T----TTAGTTTGTAGCCGT---TACGTACTCCATAAGCTGCATGAAAGCTATGCCGTTGCGAATTTTAGAGTATCATTTCTCCAAGATATTTATCTTGGATAGGTAATATCGGTTTTCAGTATGAAGAC---GTTCTTTGA--GACACCAATCTCGACTGAC---CCAGATTCAATATT---AAACAAATATATGGGAAGCAATTGGACGAGCTGGATCTTGT
>t6
GTGCTGGCCGAAAGGTAGGTAGGTCTCATATTATAAGAGAGTGTTTAGTTCTAA----CTATAGGCGCCGTGTTG----CACCACCATCATACTTCCTCTG----CATAGGGATATGCACAGGGGTAAACACACAT---CGAATCGTATGAGCAGCCTCCTAAAATAACCGTTCAATTTA----TACTACCCCTCATA-TTTATATATTACATCGAATCCTAACTCT-CAATTCAGTTCCGTTACAGC---GGTCATCCGACCTAA---TCTGTAACCATTAAAGCGTGCTAACAGCTAGGT---CCATTTTGATTTAAGGGCGACTACTTGAACTAGTTCATCTGACAAGATGCGAAGAC----TTCAAATTATA---TATTCAGTAGAATAGACTTTATAGTTAATGAGCTGAATA---TTGTGAGCCTACAACCATACCTGTAATATTCGCTGAAGGGC----TACGCTTGTATGAGAG----TACAGAAAATCGAGAAAAGATTATAA----AATACCTAAGTCA----TAA--T----CATAAAATCTGCTACTTTAGGCTCAGACAATGTTGAGAAAAAT---A----TTAGTTGTTAGCCGT---TACGTACTCCATAAGCTGCATCAAAGCACTGCCGTTGCGAATTTTAGAGTAGGATTCCTCCAAGATATTTTTCTTGGAAAGGTAATATCAATTTACAGTATAAAGAC---GTTCTTTGA--GACACCAATCTCGACTGAC---CCAGATTCAATATT---ATACAAATAGTTGGGAAGCAATTGGACGAGCTGGATCTTGT
>t4
GTGATGACCGAAGTGTGGCCAAGTGTCATATTCTAAGGGAGTGTTGAGTCCGGA----CTTTGTTCGCTGTGTTG----AACCGGCTTCACACTTTCTCTA----CATTTGTTTATGCACAACGGTTAAAAGACAT---ATGATCGGATGTAAATTACGCTAAAAGAACCTTACAATTAA----TACTTTCCGTCATA-TTTATATTTGACAACGAGGCCTAACGGT-CAATACTGTTCCGATACAGC---GGTCATCCGACCGAT---TCTGTTACCCTTATATCGTCTCAATAGCGAGGTGACCCAGTTGGATATAATGGC----ATCTGAACAAGTTCATTTGGAAAGATAGGAGGACACGCAACGATGCAGATAGTATACAATAGAAAGCTCTTTATAATTAAAGAGCTGATTA---TTTGTAGCGTTCAACCAAACCCGAAATAGTCGCTGTAGGGT----AACGCTTGTAAGAAAT----TACGCTAATACGATAAAAGAATTTAA----AAAACCTAAGTCT----TCA--T----CATGAAATATTTTACCTTAGCCTTGGAGAAAGGTAAGAAATAG---T----TTAGATGTTATACGT---AAGGTACTCCATAATCTGCATAAGCGCAATGCCGTTTCGA----TATAATGTCATTTCTTCAGGATGTTTATCTTGGATAGATAATACGGCTTTTCATTGTCAGGAC---GTTCTTTCA--GCCACCAATCCCGGCTGGC---CCAGAAGCAATAGT---ATACAAA--TATGAGAT----TTGGACGAGTTTGATTTTGT
>t12
GTGATGTCTGATTAATTGCTACGCATCAACTGCAAAGACATTGTTAAGTA---AAACTCTGACTTCGCTGTGTCG----ACCAGTCTTCACACTTTCTCTT----CATATCATT---CACACGTGGAACAATACGTAGCGTTACCTGGTGTTCACTGCGCTCAAAAATCCCTCCAATTTATCGTTATTATCCATAATGCTTTATAACTAACATCGAGCCCTATCTTT-CAACTCAGCTCAGGTAAAGCTAAGGTCATCCAACACGTAAATCCGTAA----TAGAACCCCCTAAAAGCAATCTCATCCATTTTGATATAACGGC----T--TGAACGAGCTCTTGGGAGAATAT----TGAC----GACTAACAAAAAAG--TTCAATAGTAACCGCTTCTTAATTAAAGAGCAGATTA---TTCCTTACTTACAACCACACCGGTAATGCTCGCTGGAGGTCTCGGCAGTGTTGTAGGCAAC----TACAGTATTCCGAAACGAGAACATAT----TATACCTAAGTCA----TCA--T----CAT----TGTTGTACTCTAGACTGTGGTAAATCTAACAAAAAT---T----TAAGTTCATTGGCTTGCATGTATACTCCATAAGGTGCTTCA--GCAATGCCGTATCGA----TAGTTTTATATGTCATCCTGAGGCTTTTCTTGAAAAGACAATATGCTCATACATTTAGTAGACTCAGTTCTTTGA--GACCGCAATGACTGGAGGT---CCAGATTCAATACT---AGACAAATTAGTGTTAAGTCATTGGACGATTTTGAGGATGT
>t2
GTGTTGCCCGATTTATTGGTATGTTTCATTTAATAAGATAGTGTTTAGTA---A----CTCATTACGCCGTGCCG----ACCCAACATCATACTTTCTCTCCGACCATATGAGT---CACAAGCGCAAACGTACAT---TACACGGTATGATAAAGCTTCTAAAAGTTCCGTGCAATTTATCATTATTCGCCATAATGCTTTATAACTCACAAAGAAGCCTATCAGT-CAACGCAGCTGAGATTGAGC---TGTCATCCGACTTAAAAATCGGTAACCTTTAAAGCTTGCGAATAGCAAACACAACACTTTGGATCTAAGGGC----A--TGTACTAGCTGGTAGGTCAAGAT----CGAC----ATCGAA----ATAG--TGCAATAGCAAAATCATTGTAGTTAAAGAGCAGATAAACATTTTTCGGATCCAACGTAACCGGACATTTTCGCTGGAGGCCTAGAAATAGGTGAGAGCTAT----TACTCTATACCGATGCAAGAGCTTAT----TAGAACTAAGTCT----TTA--T----CAGGAGATTTTTTACATTAGTCTTAGTCAAAGACTACAAGAAT---TGCGTTTAGTTCGTTTACTTTCATGAGTACTCCATAATATGCCTTA--GTAATGCCGTTGCGA----TACTGTCTGATGTCAGCATGATGTTTTTCTTGTAAAGCTAATATGCAGTTTCATTATGATGACTCAGTTCTTTTAGAGCCCTCAAATACTATAGAT---CCAGAGCCAATTGG---AACCATATATTCGTAAATCAAGTGGACGAGATCGTCAGTTT
>t5
GTGGTGCTAGAGGTATTGATA---ATCAATTACTAAGAAATTGTTATGCC---A----CTTTCTCCGCCGTGTTG----GACATTCGTCAAACTTACTCTT----CATAGTGAT---CACATTTGAGAAGCAACTT---CAGAAAGCTTGCTCATTTTGCTGAAACAGCCATCCAATAAATATTTATAAGCCCTGATACTTTATAACTGACAATGAACCCTATCCAT-C---TTCGATGCGCTTAAGC---TGTCATCTGACAACAAAATCAGTGACCCTTACAACAGAACAAAAGCGAGCTTATCATATTAGATTTAATGGC----T--TGAACAAGATTGTACGCGAATAA----A--C----GACAAAATTAT-AGTATACAGTCGTACCTGCATATTATTTAAAGAGCTGACAA---TGCCGCGGATTCAACGCAACGAGAAATTATAGTTGAAGGGAAATCTAATCATGAGCGGGAA----TACTTATCAGCGATTCCAGAGCCTAG----CAATACTAAGTCC----TTA--T----CCCTAGATCTGGAACATTAGACTTCGGAAATGGCGCCAATAAA---T----TAAGCTCTTTTTCCTTC-TTATTACTCCATAAACTGCTTCA--GACTTGCGGTTTCGA----GATCTTCGAATCTC----GGAAGTTTTTCTTGCACAGATAATATTTTGATTCAATCAAGTGACTCTGTTCTTTCA--GCCGGCAAACCCATCAGGC---CCAGATTCAATATG---ATGCGAACAGTGGCAACGGTACTGGCCGATATGGAACATGT
>t10
GTGGTGCCGGATGGATTGATA---ATCAAATACTAAGAAATTGTTGGGAC---A----CTGTTT----TGTGTTG----AACAATCATCAAACTTACTCTG----CATCGGGGT---CACATAAGATAGGCAACTT---CAAAAAGCTTGGTCAATAGGCTGAAACGGCCATTCAATAAATTATTAAAAACCCTGATACTTTATACCTGACAATGAGCCCTAGCCAT-C---GTCGTTGCGCTTGAGC---AGTCATCTGACGACTAAATCAGTAACCCTTATAACATAACAAAAGCAATCTTATCGTATTTGATTTAAAGGC----T--TGAACGAGATTGTAAGCAAATAA----TGAC----AGCAAAATCAA-AGTATACACTTGGACCTATATATTATTTAAGGAGCTGAGTA---TGGCACGGATTCAACATAACAAGAAATTGTAGTTGGAGGTAACTCTAGTCATGGATGTGAG----TACTTATTTGCGATCTCAGACCTTAC----CAAAACTAAGTCC----TAA--T----CTCGAAATGTTTAACAATACACTACGTTAAAGGCGCTAATAAA---T----TAAGGTGTTTTGCGTGC-TTAGTACTCCATAACCTGCATGA--GACGTGCAGTTTCGA----AATCTTCTGATATC----GGAAGATTTTCTTGCAGAGTTAATATATTATTGCAAGCATTTGACTCTGTTCTTTTA--GCCATCAAACCCTTGGGCC---CCAGAATCAA-------ACGCGTACAGGGGCAACTAAAGTGGCCGAGTTTGAACATGT
>t14
GTGTTGCCAGACATTTTGGTA---ATCAATCTGTAAGTCATTGTTATGAC---A----CTTATTGCGCTGTGAGG----ACCACACCTCAAACTTACTCTT----CATAACGCT---CACAGGTGGGACTTAACTT---CAGAAAGATTGTAAAAATGGCTAAAACTTCCGTACAATAGATCCTTAGAAACCATTATGCTTTATATTTGACATTGACTCCTACCCAT-CAGCCACGCTCCGCTGTAGC---GGTCATCTAACAACACAATCAGTAACCCTTAAAACTGAAGAACAGCTACCTGATCTAGGTAGATCTAACGGC----A--TGTACAAGGTGGTGGGTCAAAAA----TGAC----TTCTAAATTAATAGTATTCACTCGTAGCATAATTATATTTAAAGAGCTGATAA---TAATGAGCATGCAACATAACCAGAGATAATAGCTGAAGGGCATTCAAGCCGTGAGTGCAAA----TACATCTTTGCGAGATAAGATCCTAT----CATATCTAAGTCC----TAA--T----CGTAAAATATCTGACATTACTCTACGGTAAGATCGCCAACCAG---A----TAAGCTAGTTTACGTACAGTA----TCCATAAGTTGCATTA--GGTTTGCGGTTTCGA----TAGCGTGTAATATC----CGAATATTCTCTTGTAGAGATAATATCTGGTTTCAATCTCTGGACTCAGTTCTTTCA--GTCTACAACCCCAGTTGCC---CCAGATTCAATAAA---ACACAAACGATTGTAACTTAAATGGCCGATATTGAGGATGT
>t11
GTGATGACTGAGAACTTGCTA---TTCATTGAGTAAGACATTGTTATGAC---A----CTATCACCGCAGTGTCG----ACCGCTCGTCAAACTTTCTCTC----CATAATCGT---CACAATTGGCACTAAACTT---TATAACCAGTGCGCATAGTCCTTAAACAACCGTCCAATAGATGTTTAGAAGCCATGATACTTTATATCTGACAGAGACACCTAACCTT-CAGCTTCGGTTCGGTGGAGC---AGTCATCTAACGAGATAATCAGTAACCCTTATAACCGTGCAATAGCAATCGCATCGGAATTGATATAAAGGC----A--TGTACAAGTTGCTAGGACAATAC----TGAC----TGCTAAAACAATAGTATTCAATAGGACCTCGCTTATATTTAAAGAGCTGAAAA---TAACTCACGTGCAACGCGACTTGAAATTATTGCTGAAGGTCTTTC----CATGACGGTTAT----TACTTATATACGATAATAGAGCCTAG----TAGACCTAAGTCA----TGA--T----CGGTATATATTTAACGGTAAACTGCGGTAAAAGCACGAATCAT---T----TAAGATCTTAGTCTTACAGTATAACTCCATAAGCTGCATCA--GCTTTGCGGTTTCGA----TATGATCTCATAAC----AGAATATTCTCTTGTACAGTTAATATGTATTTACAATCACAGGACT----TCTTTCA--GGCCGCAAACCCAGTGGGC---CCAGATTCAATATA---ACACAGACCAATGCAACTCGAATGGCCGAACTTGAGAGTAT
>t8
GTGATGACAGAGGCGTTGGTAAGCGTCAATAGGAAAGACACTGTTAAGAT---A----CTTGCTACGCTGTGTCG----CGCGCTCCTCAGACTTTCTCTC----CATTAAACT---CACATCCGACACGAAACTT---CAAAGAAAATGAATAGAGCCCTTAAACCGCCGTGCAATAGATCCTTAGTTACCATTATACTTTATATGTAACAGCGACTCCTAACTGT-CAACATCGATGCGCTCGAGC---AGTCATCAAACATTCTAATCTGTTACGCTTAGAACTCTACAATAGCGATTTAATCGACGTAGATATAAGGGC----G--TGGACGAGGTTATGGGTCAATAA----AGAC----TTCAAAAATATCAGTATTCAGTTGTACAGACATATTAATTAAAGAGCTGATAA---TTTCTCGCATTCAACGCGACCAGAGATGGTAGTTGTAGGATTGGGCAGCCGTGACAGCAAT----TACATATTTGCGAGTAGAGACGTTAGCTGCTATACCTAAGTCC----TTAAATTCCACAGTAGATTTTGAACAGTATTCTAAGGAAAGAACGCCAAGGAG---A----TAAGGTCGTTTTCGTTCAGTAGAACTCCATAACCTGCATAA--GGCATGCAGTTTCGA----TATCTTGTAATACC----GGAATGTTCTCTTGAACAGATAATATTACACTTCAAACCAAAGACTCTGTTCTTTCA--GGCAGCAAACCCCACAGGCGAACCAGAATCAATATA---ATACATACAACGGCTATTCCAATGGTCGATATTGAGTATAT
>t13
GTGATGACTGAGTCGTTGTGATGTGTCA--AGAGAAGATATTGTTAAGGA---A----CTGCCAACGCAGTGTCG----CTCATGCATCAGACTTACTCTC----CATTACG------ACATATGTAATAAAACTT---CACACTATGTGCAAGGGGCCCTCAAACCCCCGTGCAATAAATGGTTAGTTTCCCTTATGCTTTATAGTTAACAACGAGTCCTCACGGTACAAAATAGATTCGATCTAGC---AGTCATCTGACTCTGTAATCAGTGACGCTTACAACTGACCAAAAGCAATTTTATCTGACTAGATATAACGGC----G--TGGACAAGTTATTTGGACAATAA----AGAC----TTCGATAGTATAAGTATACACTTGTAACTACATAGTAAT----GAGCTGAATA---TTTCACACGTCCAACGCGACCCGTTATGATAGTTGTAGGTCTGTACATCCGTGGCTGTTAA----TACCCATCTTCGACCTAAGACGATAG----TAGATCTAAGTCG----TGACTT----CATAATATTTTAAACCTTATTCTCAGAAAAAAGCGCCAATGAG---A----TAAGTTCCTATTCTTTCAGTGGAACTCCATAAGATGCATTA--GGCATGCAGTCACGA----TAACATATAATGCC----CGAGT-TTCTCTTGAACAGTTAATAGTTATCTACATACTCAAGACTCTGTTCTTTAA--GGCTCCAATCCCACGGGATCGGCCAGAATCAATATT---AAACATACTAAAGCTAATCAACTGGCCGAAATGGAACATAT
>t9
GTGATGGCAGAGTTTTCGGGATGATTCAGTATTTAAGTAATTGTTATGTA---A----CTGAAAACGCAGTGTCGCAGCCTCAGGCGTCAGACTTCCTCTG----CATTTCA------ACAATTGAAATGAAACTT---GGTAGTATATGTAAAAAATCCTCAAAGCCCCATACAATAAATGATTAAATTCCCTTATTCTTTATACTTAACACAGATACCTAGCCTT-CAACTAAGGTTCGTTCAAGC---GGTCATCAAACAGTTAAATCCGTGACGCTTACAACAGTTCAAAAGCGAGGGGATCGAGTTTGATATAATGGC----C--TGGACAAGTTTTTAGGTCAACAA----CGAC----ATCTAATGTATGAGTATACATTAGTAACTTCATAATAAT----GAGCTGAAAA---TAATACCCTTTCAACGACACCAGACATTATTGGTGGAGGGCAAATCAAAGGTGGAGGTGAG----TACGTATCTTCGATCTAAGATCATAG----TATCCCTAAGTCC----TTATTT----CATTAGATTTAAAACAATAGCCTAAGAGAATGTTTTTAACCAA---G----TAAGATGCTATCCATTCAGTAGCACTCCATAAGCTGCATTA--GTCTTGCAGTCTCGA----TAACATATGATCAC----AGAAT-TTCTCTTGAATAGCGAATATTAGTTTTCAAACCCAAGACTCTGTTCTTTAA--GGCTCCAAATCCAATTGTGCGTCCAGAGGCAATATT---AAACATACTAGCGCTAGTGTACTGGCCGATTTTGCCCCTAT
>t1
GTGATGTCAGAGTTTTCGGGAAGATTCAGTTGGGAAGACATTGTTATGTA---A----CTAATGCCGCAGTGTCGTAACATCACACATCAGACTTTCTCTC----CATTGCT------ACAAAGGACATAAAACTT---GGTAGTATATGTATATAATCCTGAAACACCCATACAATAAATCATTAATAACCCTTATTCTTTATACCTAACAATGAATCCTGGTCCT-CAAATAAGCTGCGTTCAAGC---GGTCATCCCACACTGAAATCAGTGACTCTTATAACAAAACAATAGCGAGGTCACTAGTTTTGATTTAAGGGC----G--TGTACCAGTTGATAGGTGAACAA----GGAC----GACAAAGGAATAAGTATACACTGGTAACATCGTCATAAT----GAGCTGAAAA---TTATAACCGTCCAACACGACCCGACATCTTTGGTGAAGGAGAACTGACGTATGGACGTCAC----TACTTATAATCGACGTAAGAAGTTAT----AAGTACTAAGTCG----TTATTT----CGTTATATGTTCAACTATATACTGGGTAAAGCTCTTTAAGCAC---A----TAAGATGTTAAGCATGCACTGGCACTCCATAAGCTGCCTTA--GGTTTGCAGTCGCGA----TACCTTATAA-CAC----CGAGT-TTCTCTTGAAGAGAGAATAGTAGTCTACATGCCAAAGACTCTGTTCTTTTA--GACGCCAAGACCAAGTGGTGGACCAGAGGCAATATT---AAGCAAACTAGCGCGATGCGAATGGCCGATGTTGACGCTGT
