# Supplementary material for: PQ, a new program for phylogeny reconstruction
Source: BMC Bioinformatics. 2018 Oct 12;19:374. doi: 10.1186/s12859-018-2399-4 (PMC6186109; doi:10.1186/s12859-018-2399-4)
Supplement: Supplementary file 4 — Simulated data. The archive Simulated-data.tar.gz contains two folders called Alignments and Trees. Folder Alignments contains 500 simulated 15-sequence nucleotide alignments in fasta format. Folder Trees contains six subfolders, PQ, MP, ML, ME, QP and Reference with trees in Newick format reconstructed from the alignments with five methods and with reference trees used for simulations. Names of the tree files correspond to names of alignment files. (TAR 1860 kb) [file 12859_2018_2399_MOESM4_ESM.tar › Alignments/321.fasta]

>t14
GTTGGACAA--GTCTACACAATAATGGGT--GGATTAGATAGTTACGAAATATATT--AAACGTCC---ATTAATACGAG----ACTTGTCAAGATACCATTAGTTCCTAATTGCATTAGCAGGGA---AACGATTGTAGCC---ATGTCTCCAACCCACCTAAAATCGGCGAGAGCAACTATGGTTAT----TATGATTAT--TCGGTTTAGGTCTTATCATTAATTCCGAGAATTCATTGCAAGGCGA----ATGTACCTCG--TT--TC---AGATGAGAAGGATTCTACGCAACCCCACT----TGTATGGA---CTTA---GTAAAGAAC-AA----GCTGATAGG----ATGAAG---CCTTCTCTAGC--AGGA----CTAGTAGACCAAACTATGATATCTTCGGGCTG--GAT---TAGGTACTAGCTTATCTATTCTGCAAGGACGAACAACA---AGATACTATTGAAT----TATTCAAGAATTCGAGTTAAAGA--C--GTTTTC--ACGTCACCCTTGTT--ACAACA---ATCGA-A----CACATTGCAACGACAAGAAATATGTTTGACATTTGACATTGT----TAACTT----TCGGAGAATGTTAACC----GTTGTGT---CTGTAGAATGGGTCGCAGGGGAACTAAACAGATCCTTTGTCCTCACTCG--ACAC-TACAGTATTTT---TATTGACTTATTACTTAACAGT
>t9
GTTGGACAA--GTCTACGCAAAAATG--T--GTGTTAGATAGTTACGAAATATAGT--AATCTTCT---ATTTATACTAG----CCTTGTCAAGAAGTCATTAGTGCCTAATTGCATCAGCAGGGA---AACAAGTATAGCC---TTGTCTACAACCCGCCTAAAATCGGCGTGAATAACTAAAGTTAC----TGTAATTAT--TCGGTTTAGGTCATATCAATAATTCCGAGATTTCATTGCATGGCGA----ATGTCCCGCA--GT--TC---GGAAGAAAACGGTACTCGGACAGACAACT----TGTATGAA---CCTG---TTATAGAAC-AA----CCTCATAGG----AGTAAT---CCTTCTCTAGC--AGAA----CTACTAGACCAAACTATGGTATCTTCGGGCTG--GAT---TTAGTACTAGCTTATCTATTCTGCAAGGACGAACATCG---AGAGACTATTGAAT----TTTTCAAGAAGTCGAGTTACATA--C--GTTGTC--ACTTCAACCTTTTT--ACGAAA---AACTA-A----CGCATGACAACAACCACTAGTTTCATTGACATTTGAGATAGC----TAACAG----TCGGATAATGTTTACC----GTTGTGT---CTATAGAGCGGGTCTTCGGGCAACTAAACTGATTCTTGGTCCTCACTCC--ACAC-TACTTGATTTT---TATTGACTTATTAGTGAACATT
>t15
GTAGGTTAA--GTATACACAAATATGAGTCGGGATTAGCTAGTTTCGAAATCTAAG--GAACTTAA---GTTTATACGAG----CATTTTCAAGAAATCATTAGTACCTGAGTGCATGTCCATTGG---GACAAGTATAGCC------GTTCCAACCCCCCTTATATCGGCGTAAAAAACTAAAGTTTCGTACTTGGATTAT--TCGGTTCGTGTCGTTTCTATACTTCCGAGATTTCATTACAAGGCGA----ATTTCC---A--GT--TC---AGAAGATAAGGATCCTATTACTTCGGACT----TGTCTGAA---CATA---GTAAAAAAC-TA----ACTGACGGG----AGAAAACATCCTTCTCTAGC--AGAT----CTTGTAGACAAAACTATGCTTTCTTTGGGCTG--GAT---TTTGAACTAGAGTATCTATTCTGGAAGGTCGAACATCG---CGAAACTATGGGAT----TTTTTAAGTTTTCGTGTTAGAGA--G--GTTTTC--ACCTACACCTTCTT--ACTAAA---TTCTA-A----GGGAACTCAACGACATCAGATTTCGTAGGCATTTCAGCTGGC----TATCAG----TCAGACAAAGGTAACG----GTTAAGG---CTATATAACGGGTTATCGGGTAAAAAAACTGATACTTGGTAATCACTCT--AAAC-TTCTTAATTTT---TATGAACTTAATATGGGACATT
>t10
GGCGGAAAGCCGTATACACAACGATGTAT--GTATTAGGTAGTGTCGGATGCTA---------TAT---ATTTATACGAC----CTTTATCAATATCTCAGTCCGTTCTCATTGCATTGATACTGAATTAACGATTGTAGCC---CGGACTCCAACAGTCCCAAAATCGGCGGTAGGAACTAGTTTTGA----TACTATTACTATCATTTTGTGTCTTACCTTTAATTCCAAGAATGAATTCCAGGGCGG----TTATTCCATG--TT--TC---AGAAGCGGATGTTGCTACAGGGTAGAACTCCAGGGTATGTA---CGGG---ATAAATCGC-AACACGACCTATTGG----AGAAAACAATCTTCTGTAGT--AGCC----CTCTTACACTAAACTATCGTATCTTTGGGCTGAGGATCATTTGGCAGTAGCCTATCTATTC--GAAGGGTGTACAGCC---AGACACTAAAGTAT----TATTAGAGTCATCGAGTTACATA--T--GTTCTC--AACTGATCATCGTT--ACAAGA---TTCAA-TTTAAAGCATTCCAAAAA----A--GTTCCTCGACAGTCAGAATTGA------TTAGAAAATCCGATTTCGATGACA----GCTATGC---TTTTACAAGGGAT----GGGTGAAGGAACTAATGCTATGTTGTCACTCA--AGAC-TACTACATGTT---TATTAACTTGCTAACACACATA
>t6
GGCGGACAA--GTTTACTCAATCATGACT--GGGTTTGGTATTTTCGGAGGCTAAG------GTTA---ATTGATACTAG----GGTTGTCAAAATCACATTTCTTACTTACTGCATAGGCACAAA---AAAAATTCGAGTC---CAGGCTCCAACGTCCCGTATACCGGTGAGAAAAATTACTCTTGT----TACTATTACCCTCAGTTGTAGTCTTACCTATATTTCCAAGAGTGCATTACATGTCGG----ATTTCCCTAA--TT--TC---GGAAGCAGACGTAGCTACAAGTGTTAACTCTAAAGTTTGAT---CTGG---CTCTATTCC-GATAAGAACTAATGG----ATGAAACATCCTTCTGTAGT--AGCA----CTCGTACACAAAACTATTTTTTCTTTGGGCTGGGGATTATTTAGTACTAGCCTATCTATTC--ATAGGTTGTGCACCC---AGAGACTAATGAAT----TTTTTTAGTCGTCGTGTTATAAA--T--GTTATC--AGCTCCGCCTTAGA--ACTAAA---AGCTA-TCATGCGCAGACCAAAAA----A--GATCTTCGGCGGTCAGAGTCGA------AAGGTAACTATGATAACGATGACA----GCTAAGT---TTATACAAGGGAT----GGGGAATAGAACAGATCCTACGTAGTCACTCA--AGAC-TACTACATATT---TATTTACTTACTATCGTACAAG
>t1
CGAGGTTAA--GGATACGCAAATATGACT--GATTTAGATATTTACGTACCATAGAAC----GTAC---ATTAATACAAT----TGTTTTCAAAACTACAATTTTCACTAACTGCATTAAAATCGC---AAAGAATCGAGGC---CAGCATACAACGATCACGATA----TGAACTTAACTCGTGTTTG----TATGATTAC--TCCGTTCTCGT---TCCCTTATTTCCTAGAGTATATTTCAAGGCGC----CTTTTCCTTG--TT--TC---AGACGCAGATATAACTTCGTTTACCAACT----GGTATGAT---CACG---GTGCATATC-AAAGCAGCGAACTGG----AGAAACCAACCTTCTATCGA--AGGT----CTCATAGACTAAACTATGTTATCTTTGGGCTGAAGATTGATTTGAAATAGAATAT----TC--ATACGTAGTACAACT---GGACACTAAAGAATCCGAT--TGGAGTGTTCGAGTTATACAAATTAGTTTTCGTACCTC----TTTAG--ACTATA---GACCA-TTCTCCTTAATCCAATAACGTTT--AATCCTGGACACTGAGAGTGGCCGAG--CACTAAATTCAGAAAGAGCTAACTCCGCGCTGTGA---ATATAAACCGGAT----GGGAGACCAAACGAATCCTGTGTCTTGACTCT--ATACATTTAACATTTT---TATATACTTTATAATGAACAAC
>t4
GGTGGGTAA--GTATACTCAATAATGTCT--GTGTTGGGTAATTTCGTAGTATATTAT----GTAA---ATTAATACAAT----ATTTTTCAAAACTCCAATTTGTCCTAAATGCATTGAAAGGAA---CACTAATCGAGGC---CAGAATACAACATACCCGACA----TGAATTTAACTGATCTTTT----TATAATTAC--TCGGTTCTCGTCATACCGATATTTCCAAGAGTCCATTTCAAGCCGC----CTTTTCGTTG--GT--TC---AGACGCAGAAGAAGCTTCTACAACCAACT----CGTGTGAA---CGCG---CTACAATAC-TAAACAACGGATTGG----ATAAACCATCCTTCTATCGA--AGAA----CTCTTACACAAAACTATCATATCTTTGGGCTGAAGATCGTTGTGAAGTAGTATATCTATTC--CTAAGTAGAACATCT---CGACACTAAAGAAT----T--TGTAGTATTCGTGTTACAAAGAA--GTTATCGCATCTC----TTGGT--ACTATA---AGCCA-TCGTTCATAATCCAATTACGAAT--ATTCGTGGACGCTAAATATAGC------ATTTTAAGTCAGAAAGTGCTAACT----GCTTTGA---TTATACACGGGTT----GGGTGACAAAACATATTCTATGTCCTGACTCA--AAACATCTAACATGTT---TATAGACTTGATACCCGACAAA
>t7
TGCGGTGAA--GTTTACACAATGATGTCT--GTTTTCGATATTGTCGTATGGTATTAC----TTAC---ATTCATACTAG----TTTTTTCAAAACACCAATAGGTACTAACTGCATTACAAGGAT---CACAAGTTTAGTC---GAGATTGCAACCTGCG----A----TGAATGGAACTACTCTTCT----TACTATTAA--TCGGTTCTCGTCTTGCCGTTATTTCCAAGATTCTATTTCAAGTCGT----CTGTCCCGGC--GT--TC---AGACGCAAAAAATACTACTTAGAGCGACT----CGTATGAA---CCCA---ATCTATAGC-AACGATGCTCACTGGCATCATGAAACATACT----TCGTGGAGCC----CTAGTATACCAAACTATATTATCTTTGGGCTGCAGATCGCTGTGTATTAGGATATCTATTG--CTAGGTTGAGCAGCC---AGACACTATAGTAT----T--TATAGTGATCGGGTTACATACAA--GTTTTCGTAGTTC----TTTGC--ACAAAA---TGCCA-TAGTCAAAAAGCCAATTACGATT--CTTCATAGACATTCCGCTTAGC------TAGCGAAGTCTGATAGAGCTTACT----GCTGAGG---ATTTAAAGCGGGT----GGGTGACTAAACGTATGCTATGTACTGACTCA--AAACTTCTGAGATGTT---TATAAACTTAGTACCGCACAAA
>t2
AACGGTCAA--GGTTACTCAATTATGTCT--GGTTTTGATAGTGACGTATCTTAAC------ATAT---GTTTATACAAT----TTTTCTCAAATGTGCACTCGAGTCTTATTGCATGCTCATCAT---CACAATTCGAGAC---TAGTTTCCAACATCCTAAATA----CGAATTCAACTTCACTTTT----TTATATTAC--TCGGTTAGTGTCTTACCAATATTTCCAAGATTCGATTTCAAGGCGG----TTATCCGTAG--TT--TC---AGAGGCCGATGTAACTGCGGTTTCGGACT----TGTTTGAT----------CTTCATGCCCAAAGCTTATTACGGG----AATAACCAAGCTTCTTTCGG--AGGG----CTCATACACAAAACTATAGTCTCTTTGGGCTGGAGATTCATGTGCATTAGTTTATCTATTC--GAAAGTGGTACAACT---CGAAACTAGCGAAT----T--TGTAG---TCGAGTTAGAAA--C--GTTCTC--ATCTT----TTTTA--ACGATA---ATCCA-GTATACGCACCCCAACAACGCGT--TTTCATCGCCGCTTATCGTAGG------GATGAAATTCTGATTCAGATTACG----GCTTTGC---TTTTAAAGCGGTT----GGGTGAGAGAACACATACTGCGTTCTAACTCG--ACACATCCAACATTTT---TATACACTTATTACTGCACAAA
>t12
AGTGGTGAT--GCGTACACAATGATGGCT--GCATTGGTTAGTGACGTAATTTAGG------TTAGTCTCTTTATACTAG----CTTTCTCAATTTTACACTACCGTCTTACTGCATTGCCAACAA---C----TTCTAGGC---TGGTTTACAACTTCCCCAATA----AGTAGGCAACTCGCCTTAA----TGACATTAA--TCGTTTTTGGTCATATCGATAATTCCCAGAATT---TGCAAGGCGGTAGTTTGTTCGCAT--TTATTC---CGAAGATCATTATACTTAATATAGTTACT----TGTTTGAT---CACG---CTGAAGGAC-AAGATTATCGAGGGG----ACAAAACATCCTTCTCTCGA--AGAA----CTTTTACACTAAACTATCATTTCTTTGGGCTGGAGATCGGTCTGCAATAGTATATCTATTC--TAACGTCGAGCATCT---CGAAACTAAAGGAT----T--TGTAGATTTCGAGTTACATA--C--GTTATC--AATTC----TCTGA--ACAAGA---GTCAT-ATGTGGTAATATCAATAACAC-----GTCCTCGACAGTTCGC----A------GGTTAAAATCAGAAGCTGATCACA----GTTG-------TATACACTGGAT----GGGAGAATGAACATATCCTGAGTAGTTACTCA--AAACGTTCACCATATT---TATGCACTTATTATTATACATA
>t3
AATGGCAAT--GTTTACACAATAATGGCT--GCATTGGTTACTTACGTAATTTACG------GTATTCCGTTCATACTATCCATTTTTCTCAAGTTTTCACTACCTTCTTACTGCATAGCCAACAA---C----TTCTAGGC---TGGTTTGCAACCTCCCCAATA----AGTATGCAAATCGCCTTAT----TTACATTAA--TCGTTTCTGGTCATAAC---AATTCCCAGAATC---TACAGGGCGGTAGGTTGTTCGAAT--TTATTC---CGAAGTTCATTTTACTTCTCAGGGTTACT----AGTTTGAT---CACC---CTGAAGGAC-AAGATTAGTGACGGG----ACAAAACAACCTTCTGTCGT--AGAG----CTCTTACACTAAACTATCGTTTCTTTGGGCTGAAGATCAGTCTGCAATAGTTTATGTATTC--CAACGAGGAGCATCT---CGAAACTAAAGTAT----T--TGTAGATTTCGAGTTACAAA--C--GTTATC--AGCTC----TGTTA--ACTAAA---TTCTT-ATGCGATTATATCAATAACGC-----GTCCTCGACAGTCGAC----A------GGTTGAAATCAGAAGCGGATTACA----GATT-------TTTACACTGGAT----GGGAGATAGAACTTATCCTGAGTAGTTACTCA--AAACGTTCCCCATATT---TATGTACTTATTATTATACATA
>t13
AGTGGTGAA--GGGTACTCAACAATGGCT--GAGTTTGCTAATTACGGATCTTAAC--CAAAGTAC---ATTCATACAAA----AGTTGTCAAAAGCGCAGTTTGATCTTAATGCATAGCCATCAA---AATCAGTATAGTC---TAGTCTACAACCAACCCGAGATTGGAGCAGAGAACTCTCCTTAC----TGCTATTAG--TCCATTGACGTCGTCGCTTTATTTCCTAGATTGAATTACACGACGG----GTTTTCAGAATCAT--TC---GGATGATAACGTAACTAATATAAGTTACT----AGTATGCACGGCAGC---CTCTATTGC-AA----CTAGAATGG----AAGAACCACGCTTCTGTAGC--AGAT----CTGTTAGACTAAACTATTCTTTCTTTGGGCGGATGAT---TTAGTAATAGTCTATATATTGTCGAATGGAGTACACCG---AGAGACTACAGTAT----TTTTTCAGT----GAGTAACACA--T--GTTATC--AGTTTGTCCTTACA--ACCAAAACGTTCATCG----CAAATGACAACTACAGGT--ACTGTTGGAC--T----ATCGT----TAAAGCTAATTTTGACTTAGGTCACA----GATAGGTTCACTCTAGACAGGAT----GGGGAAAGAAACTCATTCTCCGTAATAACTCAATAAAC-TTCTTTATATTTACTATAAACTTGGTAAACTAAAGA
>t11
ATCGGGGAT--GATTACTCAAAGATGTCT--GCTTTTGGTATTTGCGTACCTTACG--CAGCTTTA---ATTCATACCAT----TATTTTCAATAACACAATGGGGACTGAATGCATGAGCATACA---TATCAATTGAGCC---TTGGCTACAACCAGCCCGAAAACGGAGTAGAGAACTCTTCTTAC----TGATATTAA--TCTATTGATGTCGTCACTTTATTTCCTAGAGTGCATTTCATGACGA----TTTTGCGTAA--AT--TC---CGAAGATAACGAAACTTAGTTTATTAACT----CGTGTGCC---CGCT---GTCTAGGGC-AA----CCATATTGG----ATTAAACACGCTTCTCTAGT--AGTCGACACTCTTACACCAAACTATTATATCTTGGGGCGGATGAT---TCAGTAATAGTCTATCTATTATCAAAAGTTGTACATCA---AGAGACTAACGTAT----TATTACAGG----GTGTAACAGA--T--GTTGTC--ATCTATTCCTTATC--ACAATA---CTCAT-G----CAAAGATCAACTACAGGG--TCTGGTGGAC--T----ATCGT----TAGAACTAAATTTGAGAACGGTTACA----GTTTAGGCGACTCTACACTGGTT----GGGGAAAGAAACTCATTCTAAGTACTAACTCTATAGAC-TCTGGGATTTTGATTATAAACTTTGTAAACTAAATC
>t8
TTTGGTGAA--GTATACACAAATATGAGT--GTTTTCGATATTGACGTACAATAGG--TATCTTTA---TTTGATACGAT----TGTTTTCAATAATTCAGTTGCCTCTAAGTGCATTTGCACTCA---AACAAGTTTAGCCTCCAGGTCTGCAACTTCCCAGATATCG----AGTTAAGTCAAGTTTA----TTCTATTAA--TCTATTCGCGTCGTTGC----TTTCCCAGACTATATTGCATGTCGT----TTTTCCTAGA--TT--TCCAAAGAAGGGAACGAATCTCCTTTGTTTTACT----GGTGTGAG---CGCT---ATTCAGTAC-AA----TCGCACAGG----AAAAATCATCCTTCTGTTGC--AGTG----CTAATAGACCAAACTATCATATCTTAGGGCAGAGGAT---TTAGGAATAGAATATCTATTCTGGTACGATGAACAGCA---TGATACTAAAGAAT----TTTTTCAGTTTTCGGGTAACAAA--A--GTTCTC--ACCTCTTCCTTATG--ACGACA---CTCGG-A----CAGATTACAACAACTTCG--GCTCGTCGTC--T----ATGGA----TAAAACTAACTCCGAAAATGGTAACC----GTTTTGGACACTCTAGACCGGGT----GGGCAATCGAACATATGCTATGTATTTACTCTTCAAAC-TACTGAATATT---TATTTACTTTATATCTAACAGT
>t5
TTAGGAAAA--GTCTACGCAAATATGTAT--GGATTCGATATTTTCGTACCATAAG--TAATATGG---TTTTATACAAT----ATTTTTCAATACCTCACTAGCAACTTATTGCATACACACTAG---TACCATTTTAGCC---TTGTCTTCAACAGGCCATATATCGGCGGAGTCAACTGAAGTTAA----TAAAATTAC--TCAGTTTTCGTCCTTCCTATACTTCCCAGAATTTATTACAAGCCGT----GTTTTCAATG--AT--TC---AGAAGATAAAACACCTCAGCACTTTAACT----AGTGTGCA---CGCAAGCATGTATGTC-AA----GCATATAGG----ATTAATCATCCTTCTGTGGC--AGTC----CTCATACACCAAACTATGTTATCTTGGGGCAGTCGAT---TTTGTAATAGACTATCTATTATGAAAAGGAGACCAGCATACAGAGACTAGTGAAT----TATTTGAGTTTTCGAGTTAAAGA--C--GTTCTC--ACATGTTCCTTAATGAACTACA---CTCGG-G----GTAAAGACAACAACATAT--GGTCGTGGAC--T----GTAGA----TAAGACGAAGTTGGAAAAAGGTAACA----GTTTTGGCTACTCTAAACCGGGT----GGGAAAGCAAACCAATTCTATGTGATCACTCTCTACAC-TTCTGGATTTT---TATATACTTAATAGCGGAGAAC
