# Supplementary material for: PQ, a new program for phylogeny reconstruction
Source: BMC Bioinformatics. 2018 Oct 12;19:374. doi: 10.1186/s12859-018-2399-4 (PMC6186109; doi:10.1186/s12859-018-2399-4)
Supplement: Supplementary file 4 — Simulated data. The archive Simulated-data.tar.gz contains two folders called Alignments and Trees. Folder Alignments contains 500 simulated 15-sequence nucleotide alignments in fasta format. Folder Trees contains six subfolders, PQ, MP, ML, ME, QP and Reference with trees in Newick format reconstructed from the alignments with five methods and with reference trees used for simulations. Names of the tree files correspond to names of alignment files. (TAR 1860 kb) [file 12859_2018_2399_MOESM4_ESM.tar › Alignments/259.fasta]

>t5
GG----GAAT---TAGAAAGTGGTAACCCTTG--TTTCGTCGAATACACCTTAACTCCTACTAACTCGGTACCAAATAACTATTAAGTTGAATCTCGCACCAA---GACTCCCGAATTGCAATAAGTAC----TGATTTGATT---TATTATACGT-TTAGAACCTAGACAATGTAGGTC---TTTAATAAGCGCGGAGAATGTAGACAGC---TTACGGTCTATAGATTGCAGAT---TATTACGT----CTCAGTGT---A----AATTCAAATTGTGGGTTCGTAATTACATTGGT----GCTAGGATCTTG---TCGTCCAGACATCAAATGAGCCTTTTTTTGTTCAGTCCTTGTTATAGGCATTGGCAAGAATCATATG-----ACTC--GATC----TCTTAGGAAAATGAAGCAGGAACTAAT---ATTATTATATTTGGGTCGGGGTTTCGCACTAACACCACATAT---ACAAGAGGAGTT-TCTACTG--CTCGATAACGAGAGTTCAAA--AT---GGATAGAAATTTAAGTGGAGACGACCTAGAGTC----AC---AATGGAATTTTTCGA----TGGTTGAGGCAGGAAGACCATTCTAGCCATGAAAC----CTACAATGTTTTTGGCAGCTTCT
>t3
AG----GCAT---GCCAAAGTGGTAGCCCATG--TTTATACGAAGACACCGTAACTGCAACTAACTCGGTATTAAATGGCTATTAAGAGTAATCTCGCTCCAA---TAGTCCCATATGACAATTAGGGC----TTGTCTGATT---AATTATACGT-TTACAGGCTATCCAATGTAGGTC---ATTAATAAGTGCGGCGAATGTAGACTCT---TTAAGATCTATAGATTGCAGAT---TCTTTGCT----CTCAGTGT---A----AATTCAAAATGTGGGTT-CTGATTACTTTCGT----ACTAATCCGTTA---TCGTCCAGACATCAAATGAACCTTCTTGTGTTTAGGCATAGTTATAGGCATTGGGGAAAGTCATATG-----GCGC--AATA----GCGGACGAAAACG---CTGGATCTAAG---ATGATAAAATTTCGTTCAGGGTTAGCAACTAAGACCACATCT---ACAAGCGGATTT-TCTCCTT--CTCGATGGAGTGTCTTCTAA--AA---TGATAGAAAAGTAAGTGGTGACGACCTTGAGTT----AA---AATGGAATTGTTCGA----TAGTTGAGTCAGGAAAACCATTCTAGCCATGACAC----TTACAGGGGTATTGCCAACATCG
>t14
CC----GTAT---CCCAAAGTTTTAGCCCCTG--TTTGTGCGAATACACCTGATCTGCTAGTAAATCGGTATGTAATAACTATTAAGTATACTCTCGCAGCAA---ATTTCCGATAAAACAATTAGGCA----TAATTAGAAT---AAATATGCGT-GTGCAGACTACCCAAACGAGGTC---ATTAATATGGGAGGCTAAGGTAGACTCG---TTACGATCTATAGATGGCAGAT---TCTATCGA----CTCTGAGT---A----AATTCAAAAATTGGGTT-CTTATTACATTAG------CTTGTTCGTTA---TCGTCCAGACATCATATGAACATTCTTGTATTCACACATTATTATAGCCATTGGTAAAACTCGCTTG-----TCGC--AATT----GCGGATGAGAACT---CTGGAGCAAAT---ATCATACTATTTGGTTCAGCGATTCTAGCTAAAACCACATATCACACAAATGCAGTT-TCTACTT--CGAGAAGGTGTGACTTCTAT--AA---TGATACAAATTTAAGTGGTGACCTCCTGTAGCG----AAAGCAATGGAATGATTCGA----TCGTGGAGACAGGAAAGCCATTCTAGCCTTGACAC----TTACAGAGGTAAAGACAACATCG
>t9
GG----GAAATCTACTAAATTGGTAGCCCATG--TTGGTA-GAATACACCGCATCTTCCAATAATTCG-------CTTACTATTCAGGTTACTCTCGCGACAA---GAAGCCCCGAATTCAATGAGCAT----TGCGTAGATTACAAAGCATACGT-CTCAATCTTAGTCAAGTTAGATC---CTTATTAATAGAGGAAAATAG---CGTG---TTACGGGCTATCGAGTGCAGAT---TAT---CT----CTCTGATT---A----TATTCAATAGCGGGGTT-CTAATTACTGTCGT----ACTATTGTGTTG---GCGTCCTGACATCATGTGATTTCTTTTTTAGTGAGTCGTTGTTATAGTCATTGGCTAAACTCGCATGTCT--TCTC--AATGCCCCGCTTATGACAAGC---CGGGAACTAAC---ATCAT--TAACCAGATTAGAGACGATGTGTTACACTACCTCT---AGAAGTGCAACGATCTGCTTACCAGGAACAAGAGGCATCAAT--AA---TGGTACTAATCTTAGTGGAGACTCCCAACAGGT----AG---AATGGAATAATTCGATGGATAGTGGAGGCAGGTATTCCATTCTAGCCTCGACACTCCGATACTGTTATATGGTCAAAGTCT
>t8
TT----GGAATCGACTAAATTGTTAGCCCGTG--TTGAAA-GAAAACACCTCACATTCCAATAATTCG-------CTTACTATTCAGATTACTCTCGTAACAA---ATACCCAGAAAGGCAATTAGCATGACGTTAGTAGAATATATATGATACGT-CTAAATCTTGGTCAATTACGCTC---CTTAGTATAGGAGGTAAATCC---CAGG---TTACGCCCTATCGAGGGCAGATTGATCG---CT----CTCTGCTT---A----GATTCAATGTGGGGGTT-ATAATTACAATCGT----ACTTGGGCTTTG---ACGTCCGGACATCATGTGATGTGTCTTTTAATTAGCCCTATTTATAG-CATTGG---AAATCGCGTGTAT--ACTCTAGATATCTCTCTTATGGCAATC---CAGGACTAAAC---ATCAT--AATTCGGGTCCGTTAGCATTGATGACACCACATC-------AAAGGAACCTGCTTCTTGTCTGGAACATGAGACATCAAT--AG---TGTTACTAATCTGAGTGGGGACTTCCGATAGGG----AA---AATGGAATATTTCGA----TAGTTGAGGCAGGGAGCCCATTCTAGCCGTGACACTTCCGTACTTTTAAAAGGTCAGACTCC
>t13
TG----GTAGTCTACGAAATTGATAGCCCATG--TTAATT-GAAAACACCACACCTTCCAATAAGTCG-------CTTACTATTCAGTTTACTCTCGTGACAA---ATACCCAGAAATGCAATACGCATAATGTCAATCGAATGCAAATCATACGT-CTAAATCTTGTTCAAAGATGATC---CTTATTATCTGAGGGAAATCA---CGGT---TTACGTCCTATCGAGCGCAGAT---TAG---CT----CTCTGCTT---A----TATTCAAGATAGGGGTT-TTGATTAGAGTCGT----ACTTTGACTTTC---ACGTCCTGACATCATGTGATATCTTTTTTCTTTAGACATAATTATAG-TATTGG---AACTCGCGTGTGT--TCACTATATGTCCCACTTATGGCAAGG---CTGGAGTTAAG---ATCAT--AATCCAGATACGTGTGCGTGGGTGATACTACATC-------AGTGCATCGCGCGTCTTATCATGAACATGAGACATCAAT--AG---TGTTACAAATCTGAGTGGGGACTGCCGAAAGGG----AG---AATGGAATAATTCGA----TAGTTGAGGCAGTGAAGCCATTCTAGCCGTGACACTTCGATACGGTATAAACGTCAGACTCC
>t12
TT----GTAACCTTCAAAATTTATAGCCCTTG--TTTGGACGAAAACACCTCACGTGCGAGTAATTCG-------ATTACTATTCAGCATACTCTCGGACCAA---GATACCGATAAATCAATTCGTAT----TAATTGGAATGGGTATCATACGT-CTCTACCTTTACCAGCATCGTTC---GTTATTACGAGCGGAG---TT---CTCG---TTACGATCTATAGATGGCAGAT---TTA---GG----CTCTGAGT---ACAAGGATTCAAAAACGGGGTT-TTTATTACGTTCGT----TCTCTGCCTTTA---ACGTCCGGACATCAGGTGAGGGGTATTTTTATTAGACTTTCTTATAGAGCTTGGCAAAACTCGGATGT-----CGC--AATT----TCCTATGACAAGA---CGGGATCAAAGGGTATCAT--TATGCGGGTCCGAGCATGAACCTAAAACGACTTTT---ATGAAAGCAAGT-TCAGCTATCCACGACAGAGAGTCCTCAAT--AATATTGGTAGGAAATTAAGTGGAGACTTCCAGTAGTG----AA---AATGGAATATTTCGT----TGGTCGAGACAGGGAAACCATTCTAGCCACGACACTCTTCTACTATTGTATGGGCAGCATCT
>t10
TG----GGATTCTAATAAAGTCCTAACCCGTGGTTTGCTGCGAAAACACCACATCTACTAATAATTCG-------CTGACTATTAAGCCCACTCTCGAATCAA---CACGCCTAGAAGTCAATGCGTTA----TCGGGCGATTGGGTATC--TTGT-CTAAACCATGACCATAATAGATC---CTTACTAAAAGGGGGA---TA---CACA---TTACGATCTATGGAATGCAGAT---TCA---AA----CTCTGAAT---ACGCTAATTCAAACTTGGGGTT-CTTATTAAATTGGT----TATCTGATATTA---TCGTCCGGACATCAGTTGAAAGCTGTTTTTTTGACTCTTCATTATAGTGATTGGCAAAAGTCGTGTGTAG--TCCC--GATA----TCGTATGGCAATG---CTGGAAGTAATTGAATCAT--TAGCCAGCTTCGCGCCTGGGCCTAATACAACATTT---ATTAACGCATCG-TCATCTACACACGACTTAGAGGCGTCAAACC-------TTACAAAACTCAGTGGAGACACCCAATAGTG----AG---AA--GAATAATTCGA----TAGTTGAGTCAGGTAGTCCATTCTAGCCAGGACACACTATTACTTTTTTTTGGTCAACATCT
>t2
GG----GGAGTCCGACAAAGTCCTAACCCCTGCGTTTTTGCGAAAACACCTAATGTACTAATAACTCG-------GTCACTATTAAGATTAATCTCGTAGCAA---TTTGCCTATAATTCAATTCGCAT----TCTTGAGACTTGCGAGG--TGGT-CTTAAGT-TTGCCATGAATGATC---CTTACTATATGAGGAT---TT---CGAA---TTAAGACCTATTGAGTGCAGAT---TAA---AT----CTCTGGGT---AGCGTAATTCAATCAAAGGGTT-GTTATTA----CGTCGTATGTGGAGCATTT---TCGTCCAGACATCACCTGAACACTATTTTTGTGAGACTTTTTTATAGACATTGGCCATATTCACTTGTAC--TCAC--GATG----GCAAAT--TAAAA---CAGGACGAAATAGTATTAT--TAGTTAGATACGCGCCGTACTGTTAG---ACCTAT---ATAAGAGTACTA-TCTTCTCTTCATGAATCAGGGAGGTCAAGCTAA---CGGTATTAAACTCAGTGGAGACGACCTCTAGGT----AC---AATGGAATGTTTCGA----TAGTGGAGCCAG----ACCGTTCTAGCCTAGACACATGGCTACAGATTAAGCGTCATCATCT
>t4
TG----GCAATTCAGCAAATTACTAACCCCTGATTTTTTGCGAAGACACCAGATGTACTAATAACTCG-------CTCACTATTCAGACTAATCTCGCCGCAA---TATGCCATTATTGCAATGCGAAA----TCTTTAGATTCATAATG--TGGTAATTTAGC-TGTCCACATATGATC---CTTACTAAGCGTGGAT---TA---CAGA---TTAAGATCTATTGAGGGCAGAT---TCG---GT----CTCTGTGT---ACATTAATTCAATCACGGGGTT-GTGATTA----GGT----TGTGGAACATTA---TCGTCCTGACATCACATGAACACTGTTATTTTGATACTTGGTTATAGATATTGGACAGATTCATATGTCG--TCAC--TATG----GCCGAA--TAAGA---CGGGATACAAGGGGATTAT--TAGCTGGCTTAGCTCCTCTCTGTGAGACAACATTT---AGAAATGGACGA-TCTTCTATTCATGACTCTGCGGGATCAATCCAA---CGATAGTAAGCTCAGTGGAGACGGCCTTTAGAT----AG---AATGGAATGATTCGA----TAGTTGAGCCAGGTAGCCCATTCTAGCCGAGAGACAAAACTACTCATGGTTGGACATCGTCT
>t11
AGCTCAGCAGAATATGAAAGTGATACCCCCTG--TTTAATCGAACACACCACACATACGACTAAATCG-------CTAACTATTCA--TCAATCTCGTCACAA---TCGTCCCCTATGTCAATTGGTTT----TCTAATGACTGGAC----TTGGT-CTTGATCGTTCACAATACCGATC---CTTAATAGACGAGGGAAATGG---CGAA---TTAGGACCTATAGAATGCAGAG---TATAGTAC----CTCGGTGTGGGA----AATTCAAAAAAAGGGTT-ATTATTATAGTGGT----AGTCTCATTTTG---ACGTCCCGACATCATGTGATATTTTTTGTATTAATGCTTCTTTATAGTTATTGGAAAAATTCGTGTGTAT--TCAC--CATT----TCGTAGGTCAAGG---CGGGAGTGAAA---ATCAT--CACCATGTTAAGTAATGATCACTTATACAACTTAT---ACGAGGGGACTT-TCGTCTTTGCCAGAATAAGCGGCGTCAAT--AC---CGATAGCAAGTTGAGTGGTGACTGCCGAAAGGC----AC---AATGGAATCATTCGA----TAGTTGAGTCAGGCATTCCGTTCTAGCCGCGATAC----GTACTATGAATAAGGCAACATCA
>t7
ATACCTGAAGTTTCAGAAACTATTACC--GTG--TTAAGTCGAAAACACCTTACATGCTAGTAAGTCG-------TTTACTATTGAGGACAGTCTCGAAACAACGATGCTCCGTAA----AATCTGCAA----TATGCAGACTAGTTATCATTAGT-CTGGATGATTTGCAAAAGCGATCCTTCTTACTAAGGGCGGTAAATTC---CTA-------GGATCTATAGAAAGCAGAT---TGAAGTCGTGGTCTCCGGAT---A----CATTCAAAGGTAGGGTT-CTGATTAAAGTAGT----GCTCTAACCTTTGAAACGTCCAGACATCACATGAAATTTTTTTTCATAAGACGTACTTATAGTTGTTGGTAAAATTCAAGTGTCA--CCAC--CATA----CCATAGGCCAAGA---CAGGACTGAAT---ATCAT--CAGCAGGCTTGGCCGCATCGATTTAGACCACTTAT---ACAAAT----CC-TCACCTTAGCACGAATGAGCGGAATCAAA--AC---TGATACCAAGATTAGTGGTGACCGCCCTGAGCG----AA---AATGGAATTTTTCGT----T----G---CAGGAAATCCTTTCTAGCCACGAAAC----ATACCGGAGCTATGGCATTATCG
>t1
AGCTCCGAAGTTCCAGAAACTATTACCCCCTG--TTATATCGAATACACCGAACCTTCAATTAAATCG-------TTTACTATTTAGTTCAGTCTCGAGACAACGCAGATCCCCGA----AATGTGCAA----TTTGCAGAGTGGTTAACATTCGT-TTCGATGCTTGACAAACCCGATC---CTTACTAAAGGTGGTAAAAAT---CCC-------GGGTCTATAGAGAGCAGAT---TGTACTCGTGACCTCCGGAT---A----AATTCAAAGTCAGGGTT-CTTATTACAATAGT----GCTTTGGCTTTG---GCGTCCGGACATCATTTGAGATGTTTTGTCATTAGTCGTCCTTATAGTTGTTGGTTAAATTCAAGTGTCGCGCCTC--AATT----CCATAGGCCAAGC---CGGGACTTAAT---ATCAT--CACCAGGCTAAGCCGCATCGGTTTACACCACTTGT---ACAAAG----GC-TCTGCTCAGCGCGAACGAGCGGAGTCAAG--AC---TGATATGAAGATGAG---TGACCTCCCTAAGCG----AA---AATGGAATAGTTCGT----TAGTAGAGGCAGGGATTCCTTTCTAGCCCAGATAC----ATACGACTCATTTGGCATGATCA
>t6
AACTCTGTAGTTTCGAAAATTGCTACCCCATG--TTAATTCGAAGACACCACACCTACAACTAAATCG-------TTGACTATTAAGCTAAGTCTCGAAACAACCGGTCTCCCCTA----AATCCGTAT----TGATAAGAGTGATTAACATTAGT-CTCTATGATGGACAAGCCCGGTC---CTTACTAATCGCGGTTAATAG---CTA-------GGTTCTATGGAAAGCAGAT---TATAGTCTCGGCCTCCGTAT---A----CATTCAAAGTCAGGGTT-CTTATTAATGTAGT----GCTCTGACGTTT---ACGTCCGGACATCAATTGATACTTATTGTCATGATACATCATTATAGTGGTTGGTTAAACTCAAGTGTCG--GCAC--AATG----ACTTAGGCCAAGC---CGGGAGTTAAT---ATCAT--CACCAGGCTAAGCCGCAGCTGTTGAAACCACTTAT---ACAAAA----TT-TCTCCTTGGCGCGAACAAGCGGCATCAAT--AC---GGATATGAAGCTAAGTGGAGACGTCCGAAAGCC----AA---AATGGAATACTTCGT----TAGTAGAGCCAGGTAAACCTTTCTAGCCCCGAAAC----ATACAACTCATTGGGCAGTATCA
>t15
CA----GGAT---TCGAAAATGATAACCCTTG--TTATCACGAAAA----ATACCTGCAAGTAAGTCGGC----AGTGTCTATTGAGTCAACTCTCGCTCCAA---CCTTCCCATAAAGCAATTGGCGT----TATTTCGATT---TATTATTCGT-ATAAATCATGAACAAGCTAGATC---CTTAGTACACGTGGTAAAATAAGACACGAAGTTACGCTCTATCGACGGCAGAG---TTTTTTCT----CTCGGAAT---A----TATTCAAAAGATGGGTT-CTAATTATAGTAGT----GCTTTAACGTTT---ACGTCCAGACATCATTTGAGCTTTTTTTTGTTCACCCCTGATTATAGCACTTGGTAAAAATCCCGTGTAG--TCAC--TATT----TCACAAGAGAATC---CGGGATAGAAT---ATAATTACATGGTGTTCTGCATAATTGCCTTAGACAACATGT---ACCACCGAAAAG-TCCGCTT--CAAGATTCGGCGACGTCAAT--AG---TGGTAAAAAAATAAGTGGTGACCTCCCTCAGAGACGGAC---AATGGA----TTCGA----TTGTCGAGTCAGGTAAACCATTCTAGCCCGGACAC----ATACAAGAGATGTGACAGCATCT
