# Supplementary material for: PQ, a new program for phylogeny reconstruction
Source: BMC Bioinformatics. 2018 Oct 12;19:374. doi: 10.1186/s12859-018-2399-4 (PMC6186109; doi:10.1186/s12859-018-2399-4)
Supplement: Supplementary file 4 — Simulated data. The archive Simulated-data.tar.gz contains two folders called Alignments and Trees. Folder Alignments contains 500 simulated 15-sequence nucleotide alignments in fasta format. Folder Trees contains six subfolders, PQ, MP, ML, ME, QP and Reference with trees in Newick format reconstructed from the alignments with five methods and with reference trees used for simulations. Names of the tree files correspond to names of alignment files. (TAR 1860 kb) [file 12859_2018_2399_MOESM4_ESM.tar › Alignments/247.fasta]

>t11
GAGGTATTT----GG---CGCGT-ACTTTATA----CCAAATTCCTACTGGATTAATT---GCTTATAATCAGGGACCAGAGGCAAAAGGACTTCCCTCTA----CTGACCAACAGGCATGCGAAAGGCTATAATAAAGATTT--T----ACTG---TTGCTGTTCGAGTTAGAG--AGTCTGAACTGGTAGGTC--TGGCCA-TCACCAACAAGTGTTGTGTAGAGGATGTAAATACCTG----AAATGAC----TA----TCTAGTTA----AC---ACGGAAGCATAT---TCAGGGCGACAAATCTAAGCTGG-----CCT--A----TACTCC--CCACGGGGCTACCACTAGGTGATTAGGGGGCTC---TTAACGTAGGTAGGTGA---T---ACTCAGGACCTT----AATCAAAATTAAGACCGTTTGCA----ATGACGTA----TAAGAGCAGAGTTCACGTTGACATGTTCGGTTTGATCTATGGCCTCAAAGTCATCGTGT---CGGTGTGCTGCTGAG----TGGTGAGAAT----AGACT--TGGGCGTTGATAGG-AGA---G---AGTCAAAGGCGGGTGGATCAGAATAAGT--GACCTGGTCCGTATTGCCCTGAATGGGTCTT---ACTAAATTAACATAAC
>t4
CTGGTAGTA----GG---CGCGGGGCCTTCAT----CCACATTCGTGGTGGCTAAGTT---GCTAATATGAAGAGACGTGAGACAGAATAAATTAATTTTA----CTG----ACAGGCATGCAGAAG----CTTAGCAGATGT--TAGGATCTG---CTGTAGTACGAAT----A--GTTTTTCGCTGGTAGGTC--TAGCGA-TCTAAGTGAAG----GTGTAGGGGATGACGTCACCCC----AAAAGAC----TA----TCGTGTAGAAAGAC---AAGGAAGCTCAT---TTAGGACGA----TCAATGCTGG-----CCT--A----CAAAGC--TCTAGGCCCTCGCACTTAGTAATAATGAGGATC---TTAA---GTACAGGCGA---A---GCAAAGGCCCTTCACCGACGG---TC---ACTGATTGTGGTGTAGGAC--A----TTTCAGAAGCATTTACTTTGTTATGTTCGCTTTAAACGATTGCCGCCAAGTCG----TA---CCTAGTGTTGCACTA----TGATGAAGAT----AGTTT--TGTAAGTTGATCTAACCATA-------TTAAAGGTCCGTTGCTCAGATTAATA--GAACTGGTCCTCATTTCCCCGAATTGACCTC---CCTCAATTAACATTAC
>t1
CGGATAGTA----ATCTGCGCGAATCCTTCAT----CCACATTCATGGTGGGTGAGTT---GCTAATATGAAGAGACGGGAGTAAGAATAAATTAACTCTA----CTA----ACAGTCATGCAGAAG----CTTAGCAGATGT--TAAGGACTG---ATATTGTATAAAT----A--GCTAATCCCTGGTATGTC--TAGCGA-TCACATAGAAG----GTGTAGTGGATGCCGACACCCT----GGAAGAC----TG----TCGTGTAGATGGGC---AAGGAAGCTCAT---TTAGGACGA----TCAAAGCTGG-----CCT--A----CAGGAC--TCACGACCCTCTCAATTAGTGATAAGGTGGATC---TTAA---GTACAGGCGA---A---GCACAGGCCCTTCACCGACGA---TC---ACTGATTGTGGTATACGAC--A----TCTCAGATGCTTTTACTTTGACTTGTTCGCTTTGGGCGAGTGCCGCCAAGTCG----TT---CCAAGATATGCACTA----TAATGAAGAT----AGTTT--TGTTAGTTGATCGAACCATACG---AGTTAAAGTTGCGTTGCTCAGATTAAGT--GAACTGGTCCTCATTTCCCCGAATTGAACTCGCATCTGAATTAACATTAC
>t9
AGGCTTCTT----TG---AGCGTCACCTTTTT----CGAAATTCATCTTGGTTCAATC---GCTCATACTTTGAGACTGGAGGGAGAATTATTTGGGTTTA----CTA----ACAGGTTTGCGAAAG----GATACAAGATAACTTATGGTGTG---GTAGAGAAGGACTTAC-----TTGTTATCGGGTATGTC--AGGCTCATCAAGTTGAAGTGTTGTGTAGAGGTTGCCTTATCTAC----T--CGAA----TT----TCCAGGTAGATCGCCTAATGGGAGGGCATAGGTGAGGGCGC----TCCAGG-TCGCTCA-CCT--T----TATGCG--GCATGCTGCTTGCAGTACGTTCTTAGGTGGATC---TTAA---ATGGAGGCGG---T---ACTA-------TCTTTGAACT---TC---ACTGGTTGCA----ATGAC--ACATTTAACAGATGTCTTTACCTTGGTAT--TCGCTTTTCTACAATGCGTCCAAGTCG----AT---CCAAGAAATGCATTG----GATTTAACTT----AGAAT--TCGCCGTTGATAGTTCTAAACG---AGTAAAAGTTAGGTCGAT-AGCA---TT--GAGCTGGTCCATATTTCCCAGAATTGCCCTA---CCTCAATTAACTTAAC
>t7
AAGGTTATT----AG---CGCGTCACCTTTTA----CTAGATTCGTGTTGGCTCAATC---GCTCATAATTTGGGACTCGAGGTAAA---AGTTCTGTTTA----CTT----ACAGAGCTGCAAAAG----AATACAAGATATGTTTCGCATTG---GTAAAGATCGAATTAT-----TTCTTATGCGGTAAGTCTCTCGCTAATCAAGTATAAGTGATGTGTAGTGGTTGACTTTTCTAG----C--CGAT----TT----TCTTGGAAAATCCCTTGAGGGAAGT----ACAAGAGGACGG----TCCAAG-TCGATGT-CCT--C----TAGTCT--GCTCGCAGCTTGCAATACGTAATTAAGAGGATC---TTAA---AATTAGGCGC---T---GCTTA----CTTCATGGATAA---TG---ACTGGTTGCC----ACGAC--AGAGTTAGCAGAGGCATTAACCTTGATATGTTCGATTTTTCCCAATGCTGCGAAGTCG----GT---CTTTGAACTGCGAAA----TTTTTAGGTT----AGTATTTTCAGTGTTGATGGGGCTAAACG---TGTTAAAGTATAGTCGAT-AGCATAGGT--GATCTGGTCCGTATTTCCCAGAATAGTACTG---CCTTAATTAACTTGAC
>t13
TAGGTGGTT----TA---TGCGTGCCATTGGT----CGAGATTATTATTGGATCAGTACGAGCTCATATTTTGCGACGTGAGTTAGAATGATTTCCGTTTA----CTT----ACAGACTTGCGCAAG----CTATGCAGATCGCT---GAATTG---TTAACGATGGATTTAAAGTACATATTTAGTGGTAGGTC--GCGGAATTAAACGGAAAGTGTTGTGTAGAGGATGTCCAGTCTAC----GACGGAA----TC----TC-AGGTTGATATCAAGATGGGAGCACAT---TTAGGTCGA----TCCAGG-TCG-----CCTTACAGCCGATTGA--TCATGCAACTAACAATAAGTGGTTAGGAGGTTCCACTTTA---TAGAAGGCGT---ATCCTCGCA----CTTCTACAATTT---TA---ACAGCTTGGC----ATGAC--A----TGTCAGAGGTCTTAACGTTGAAGTGTTCGTTTTTGCTCACAGCGACAAAGTCA----CT---CTAAGACATGCAAGG----TCGTGAAGGT----AGGTT--TGTTGGTTGATTCCATTAAACGGAATGTTAAAGTCCAGTTGGT-A--TGC--GAGGACCGGGTCCCCATTTCCCCGAATAGCCC-------TAAATTAACATAAC
>t12
CGGATGGTT----AT---TGCGTATCATTTTA----CTACTTTGTTAGTGGCTAACTA---GCTCATAGAATGGGACTCGAGATAAAATCATTTTTGTTTA----CTT----ACAGACGTGCGCAAG----ATACCCAGATCCACTTAGATGTG---GTTTTGACGTATTTATATTTTATATTGATTGGTATGCC--GTGCGGGTCTTCATCAGGTGTTGTGTAGGGGGTGTCTACTCGCG----GACGGAA----TA----TCGAGATTAACGGCAAAATGGAAGTTCAT---GAAGGCCGG----TCTATG-TCG-----CCT--GACCTCATGGT--ACAGGCAGCTCACAATGTGTAGTCATGGGGATC---TTGA---AGCGAGGCGA---ATGAACGGA----CTTCCAGAATTT---TA---ACTGTTTGTC----ATGAC--A----TGTCGGATGCCTTAACGTTGTATTGTTCGTTTTCATTCATCGCGCCAAAGTCT----TT---CGCAGAAATGCGACTAGGTGATTGAAGTT----AGCTT--TGTTGGTTGATCCTACGAAACG---TGTAAAAGTCAAGTTGGT-AGGTGGAGG--GACCCGGTCCCCATTTCCCTGAATTGCGC-------TCAATTAACATAAC
>t8
ATGATGATT----GG---GGCGTGGCATTTTT----CCACTTTCTTGTTGGATTACTA---GCTCATAGTGAGTGACTAGAGCTAGAATGAATTGAATTTA----CTA----ACAGAATTGCAAAAG----GTATCTAGATACATTATGATCTG---TTAACGGGCTAGTTAAAGCTCTTGTTTAGCGGTAAGCC--TTGCGTATCAACATAAAGTGTTGTGTAGAGGTTGTCTACTCCCT----TACGGAA----TA----TCTAGGTAAGGGTCCTGATGGGAGTGCAT---CTAGGACGT----TCCATG-TCG-----CCT--CCCTTGATGTT--ACACGCACCTCTCAATGGGTTGTGAGGAGGATC---TTAA---TGTTAGGCGT---TTGTACGCA----CTTCCACAAATT---TA---ACGGCTTGTC----ACGAC--A----TTTCAGATGCCTTAACGTTGAGGTGTTCGCTTTCAAACATTGCCCCAAAGTCA----TT---CCCAGTAATGCATGT----TATTGACGTT----AGCGT--TACCTGTTGATAGCACGATACG---TGTCAAAGGCACGTTGTT-AGGATTAGA--GAACTGGTCCACATTTCCCTGAATTGTCCTC---CCTCAATTAACATAAC
>t5
CTGCTTTTCACCTCT---TGCGAAACG-TCGTCTTTCTATTTTCGTTAAGGATCAGTA---GCTCATACC--GAGACAGGAGTAAA---AACTTTGCTTTATTTTCTA----ACAGACTTGCTTAAG----GAGAAGAGATCG--TGAGTCTTG---TTAAAGAACTTTTTAGAT--GTTCGTCTTCGGTACGT------GGA-TTCATATCAAGTGATGTGTAGAGGTTGACTTCGCAAC----TATTGAG----TG----TCAAGTCA----TC---ACGGAAGGTCAT---TTAGGTCGT----TCTATGCTTG----TCCT--A----CAAACC--ACGTGCGGCTTTCAGTATGTTGTAACGAGGATC---TTCA---TCTGAGGAGTACAA---GCTCAGGGCCTTATACCACT----TT---ACGGCTT-------ATGAC--A----TGCGAGTTGGCTTAACATTGTAATGTTCGTTTT----GATTGCAACGAAGTCT----AT---CCCAGATCTGCATTT----TTCTGAGTGT----AGGCT--TTTTAGTTGATTTGATAAAACC---AGTTAAAGTCTGGTTGGTCAGGCTCCTG--GAGCGGGTCCACATTACCCAGAATGGTACTA---TCTGAATTAACGTCAC
>t3
CTGATGTTC----TG---CGCGAAACG-TCAACCTTCTAGGTTGATCATGGTTAAGTC---GCTTATAAG--GAGACGTGAGGGAA---TACTTGGGTTTA----CTC----ACAGTCCTGCTTAAG----GCTATGAGATGT--TCAGAGATG---TTATAGAACTAGTTACAT--TGTCTTTTATGGTATGA------GCA-TCCATGGGAAGTGGTGTGTAGGGGATGACTTCTCTAC----GATTGAC----TT----TCTAGTGC----TC---ACGGAAGTGCAT---TGAGGGCGA----TCTACGCTTG-----CCT--A----AAAGAC--ACTTGCACCTGTCAATCTGTGATAACGAGGATC---TTGA---ACATAGGAGAGCAA---TCTCAGGACCTTAGACGACA----TA---ACTGATT-------ATGAC--A----TACGGGTCGTATTAACATTGTTATGTTCGTTTT----GATGGCAACAAAGTCA----TT---CATAGAGGTGCTTTT----TCCTGAGTAT----AGGCT--TATGAGTTGATGAAATAATACC---GGTGAAAGACTGGTTGGTCAGAATGCCG--GATCAGGTCCTCATTTCCCAGAATAGTGCTG---TCTGAATTAACCTCAC
>t15
CTGATCTTC----TG---CGCGAAACG-TCAACCTCCTAGGTTAGTCATGGTTAAGTC---GCTTATATG--GAGACGTGAGGGAA---GACTTGGGTTTA----CTC----ACAGTAATGCTTAAG----ACTATGAGATGT--TCAGATATG---TTATAGAACTATTTACAT--ATTCATTTATGGTATGA------GTG-TCCATGGGAAGTGGTGTGTAGGGGTTGTCTGCTCTAC----GATTGACATTCTT----TCTAGTGC----TC---ACGGGAGTGCAT---TGAGGGCGA----TCTACGCTTG-----CCT--A----AAATGC--ACGTGCACCTTTCAATGTGTGATAAAGAGGATC---TTCA---CCATAGGAGAGTAT---TCTGAGGA--TTCGCCGACA----TT---ACAGATT-------ATGAC--A----TGCTGGTCGTATTTACATTGTTATGTTCGTTTT----GAGGGCAACAAAGTCA----TT---CATAGAGGTGCTTTT----TCCTGAGGAT----AGGGT--TATGAGTTGATTAAGTTAGACC---GGTGAAAGTCTGGTTGATCAGATTGACG--GAGCAGGTCCTCATTTCCCAGAATAGTGCTG---TCTAAATTAACATCAC
>t10
CTGATCTTC----AG---GGCGAGACC-TTGG----CTAATTTAGTAATGGGTCAATA---GCTGATAAC--GAGACAGGAGTCAC---GACTTTTGTCTA----CTA----ACAGTAATGCTTAAG----CCTTGTAGATTT--TGCGGAGTG---ATGGAGGGATGATTACAG--GTT---TTAGGGTAAGA------GCA-TCAACTGTAGGTGTTGTGTAGTGGTTGTCAACGCTAC----TATAGAA----TGCGTC--TAGGTT----TC---ACGGGAGCGCAT---TAAGGACGC----TCAAGGCTTG-----CCT--A----AAATAC--ACCAGAAAC----ATTATGTTATTACGTGGATC---TTCA---TTAGAGGAGGTGAA---TCCGAGGTCCTTCGACCACGT---TG---ACAGATTGTG----ACGAC--A----TTCGAGAAGCGTTAACGTTGTAATGTTCGCTTT----TAATGCTACTAAGTCA----TC---CGGCGACTTGCTAGA----TCCTCAGTATACGGAGGTT--TTTATGTTGATATGATAATACT---TGTTAAAGCAGCGTTGGTCAGTTTATAA--GATCGGGTCCTGATTCCCCCGAATGGGGCTT---TCTAAATTAACTTTAC
>t14
CCGATCCTA----CG---GGCGACCCC-TCGG----CTAGTTTGATAGGGGCTCAATA---GCTGATAGA--GAGACATGAGTCAC---TACTTTTATATA----CTT----ACAG----GCTTAAG----GCTCTTAGATTT--TGAGTAGTG---CTGCAGGCCGTGTTAGAT--TTT---GTGCGGTATGA------ACA-TCAAGTGTATGTGATGTGTAGTGGTTGCCAGCTCAGC----TTTAGAG----TGCACC--TAGATG----TC---ACGGGAGCGCAT---GAAGGACGA----TCTATGCTTG-----CCT--A----AAACCC--ACCTGCGAC----ATTATGTTCTTACGAGGGTC---TTCA---TATGAGGAGACAAA---ACCAAGGGCCTTAGATGAGGT---TT---ACCGATTGTG----ATGAC--A----TTCTAGCAGCATTTACGTTGTGATGTTCGATTT----TAACGCGACGAAGTCA----TCTACCGGCGACTTGCAAAA----ATCTCAAGTT----AGGTT--TTTTTGTTGATAATGTGAGACT---TG---AAGTCACGTTGATCAGTTGGTAA--GATCAGGTCCCGATTCCCCCGAATTGGACTT---TCTCAATTAACATTAC
>t2
GTGATCTTT----AT---GGCGAACCC-TGA--------TATT----GGGGTTGAATA-------ATATA--GGGACATGAGATAT---GAATTCTGTGTA----CTT----ACAGAATTGCCAAAG----GCGTCTAGATAA--TTCGGAGTGAATATGTAGGTCCTGTTACAG--AGT---GGGTGGTAAGA------ACA-TTGTC--GAGGTGTTGTGTAGAGGTTGTCAGTGCGATTAGGTATCGAG----TTTAAT--ATGTGG----GC---ATGGAAGCGCAT---ATAGGTCGA----TCCATGCTAG-----CCT--C----AAAATCCTGCCAGACAC----ATTGGGTACTTACGCGGGTC---TTGA---TGCTAGGAGCCTTA---ACCAAGGTCCTTCCATGAGTG---T-------GGTTGTG----AGGAC--A----TTTTAGCAGCGTTTACGTTGATCTGTTCGATTT----TAATGCATCAAAGTCG----TC---CCGCGATTTGCATAC----CGCTCAGTTT----AGTGT--TGTGAGTTGATAGATCGATACT---GGTCAAAGTCTCGTTGATCAGAGCTGTG--GAACAGGTCCTAATTCCCCCGAATTGAACTT---GCTCAATTAACTTCAC
>t6
GTGATCTTT----AT---TGCGACCCC-TAG--------TATT----TGGGTTTAATA-------ATATG--GGGACTTGAGATAT---TACTTCGGTGTA----CTT----ACAGATTTGCCGAAG----GCGTCTAGATAT--TTCGTAGTGGGGATGTAGGTCCTATTACAT--AAT---GCGTGGTAAGA------ACA-TTGTC--GAGGTGCTGTGTAGAGGTTGACAACGCGCTCAGATATCGAG----TTTAAT--TAGTGG----TC---ATGGAAGCGCAT---GTAGGGCGA----TCCATGCTCG-----CCT--A----GAAACC--GCCTGACAC----ATTGTGTTCTTACGCGGGTC---TTGA---GTCGAGGAGCTTAT---GCCAAGGTCCTTGGATCAGTG---T-------GATTGTG----AGGAC--A----TTATAGCAGCCTTTACGTTGATGTGTTCGATTT----TAATGCAGCAAAGTCG----TC---CCGGGGTTTGCAAAG----GGCTCAGTTT----AGTGT--TGTGGGTTGATAGAGCGATACT---GGTCAAAGACTCGTTGATCAGTTCTGTA--GAACAGGTCCTGATTGCCCCGAATTGATCTT---ACTTAATTAACATCAC
