# Supplementary material for: PQ, a new program for phylogeny reconstruction
Source: BMC Bioinformatics. 2018 Oct 12;19:374. doi: 10.1186/s12859-018-2399-4 (PMC6186109; doi:10.1186/s12859-018-2399-4)
Supplement: Supplementary file 4 — Simulated data. The archive Simulated-data.tar.gz contains two folders called Alignments and Trees. Folder Alignments contains 500 simulated 15-sequence nucleotide alignments in fasta format. Folder Trees contains six subfolders, PQ, MP, ML, ME, QP and Reference with trees in Newick format reconstructed from the alignments with five methods and with reference trees used for simulations. Names of the tree files correspond to names of alignment files. (TAR 1860 kb) [file 12859_2018_2399_MOESM4_ESM.tar › Alignments/231.fasta]

>t1
TCAGCGTGTCTAGACGGC--GCGACATTTATAAG---TAAAACAACATGCAATTAAGGGGACTAGAATACTAG---TT-CTTCCGAGACTGTATAAA--TTACTA----AGA----TTTGCTTTCCAGAGCAGTAGACTAAACGAACCTAAGATCTTATATTAACCTATGCTCATTCCCTGGAT--A----TCATAGCTTTGTGGGGCCTCTGAAATTGA----TATTTAACGGCAGTAGACGGCTAATCA--G-ACTGGAATCCACCCGA--CTG----ATCTTGAACTCCTCAGTGCTCAGG-------GAGCGAA----CTTAAGAAAAATATGTACTCTTACAATTTAGACTCTTCAAAC--TAAAGTAT---T---CGAGTGGCTTTGATTGAAGTTGACTG---GGGATGCACAAGACTAAGCCGAAGGATAT---------TAATTCTCATGCAAGAATCA--ACAAGGTCTGTTGTGGTGTCCCCGATCCGTATGCAAAAAGAA-TTACGGGAGCTATTATCCATCCGGAGCATCGGTACGATCT--TG---TTACCTCT----GAATCCAGAATAATCCTTTCG----TAAACA---AGAAATGAT
>t2
TCTGCCTGTATAGGCTGC--TCGACATTTATGTAATTTAGTGCGACATGAACATAAGGGAACGATAA---TGGGATTA-CTTCGGA----TTATAGA--TTTTTA----AGA----TATTCTTTCCAGTGCACTTGACTAAATAATTCAAGGATCTTATATGTTTCTATGCGCATACGGTTGAG--GCGTATAATAGCTTAGTTAGGGATCTAAAGTTCT----TATTTAACTGCAATAAATCTCTTATAA--G-ACAGGAATCAACCCGA--TTA----AGCTTGAATGCCGTAGCGCACAGA-------TATCGAA----CCTAGGCATGAGAAATACTCTTACCATTAGTACTCATCAAAC--TAGAGCACCCAT---CGAGTAGCCTTGATTGAAGTTGACTG---TTGATACGTAGCGCTAAGCACTAGGGTAT----G----GTAATCTCAGGC---AATTA--GCTATGTACGTTGTGATGTCCCCGATCTGTATTAAAAAACAA-TGAGTAGAGCTATTATCCGTCTGGTGCATCAGTCCGATCG--AG---TAACATGG----GAGACCAATGTTACCCGTTAG----TATCCA---ACAAATTAT
>t5
CCAGCGTGTTTAGGTGGC--GTGACATATAATCGCGTTACATCTGGATGGTATTTAACGGAACACAA---TAAGGTTT-CTTCAGCGTGACTCTATAGATGCCTGCTGAAGACGAATATACATTCAAGCGCAATTGACGAGAATAACCGATGATCTCATCTCCTCCTATGCGATTACTCTGGGC--A------ATAGCTTTGTTAGGATTCAGAACCTACTGGTTATATAAA--CCATAACTCACTGCTTATAT-AGTCGAACCGTCACGACACTT----A----GAAGAACAAAGTGCCGAGT-------CCACTAA----AGT----AACAATGGTACTCTTTCGATTAAAACTAATCGGA-----GCGTAGAGGA---CGG--AGCTCTCAATGTAGCTGAAGGGGTGAGATA----CATCTAAGCCAAAGGATAG----TTACGTAATCATCACGC---AAACA--ACGGAGTGAGTT---AAGTCCCCCATCTGGCTGAA----AAA-TGACGAGAGGAATATTCCTTCCTGGTCATC----CGATGG--AG---TTAAGAGTTGCGGAT---AACATTATCC---TG----TGCACA---GAAAATTAT
>t11
CCAGCATGATTGGGGTGC--GTGGCAAATAGGGTGATTAAGGCTAAATGTCATTTATCGTATCACAA---TGAGTTTTCCTTCTGTGACAATGTAGAAGTACCTTTTAATGAAGACTTTGCATTCTAGTGCATTCGAATACACAAACCTATGATCTGATCTAGGCCTATGCTTTAACTGTGGCT--A------ATAGCTTAGTATAGAGTCATAATGTAG----GATATAAA--CTTAAGCTCCCTACTAA--G-ATTCTAAGCCTCAAGACGCTT----A----GAACCCCGTAGAGCCCAGT-------ACGCTAA----AGT----ATAAAGCGTACTCTTTCTATTTATACTGATCAAAC--CGACGCATAAGT---CGT--AGAGCTTAATGC----GATCGGATTTGATT----CATCTGAGCATAAGGTTAT----ATGCTTTAGTATCAATC---AAACA--ACGCGGTGTGTT---AAGTACCTCATCTGTCTCAAGAAACA-----ATGGAGGAATATGCCGTGAGGGACTTC----TGATCA--TA---TAACAGTTTGGAGAACAGAGCATGATCC---CG----TTGACA---CGAAATTAT
>t14
CCAGCATGTATCGTGTGC--ACGACACATATATTCTTTACTGCACTATGGCTGTCTTGGTAATACAA---TTAGTTTT-CTTCAGTGATTTTGTATATTTAGCTTCAAAAGAAGCTTATACCTTCAAGCGCACTGGAAGACATAAATCTAAGATCTGATCTCGCACTATGCTTTGTCTTTGGAG--A------ATAGCTTTGTTTAGTTTCATAATTAGC----AATTTAATCACATTAGGCCACTGCTAA--AGATTCCAAGCTCCTTGATCATTCTGTA----GAACTCCCTAGTGCCGAGG-------CCTCAAA----AGT----ATTAAGGGTACTCTTTCAATTATTACTAATCTAAC--AGCCGAAGCAGA---CGA--TGAATTCAATGTAGATGAACGGGCGAGATT----GATCTTAGCTCGAGGGAAA----TCGATAAAATGTCAAGC---AATCATTGCTCCGTAAGTT---GAGTCCCACATCTGCATTCAAAGAAAA-TAAGTGGAGCTATATACCCTTACGAACATC----TGATCG--TT---TTAAAACACAGTGAACAAACGATGATCC---TGTTGTTTGCCA---AAAAATTAT
>t15
CCGGCTTGCATTGTGTGCTAACGGCACATATTTTCTTTATTACTCAATGTCTATCTTCGGATTACAA---TAAGTTTT-CTTCTGTGATTTTGTATATTTAGTTTTAGGAGAAGCTTCTACATTCAAGAGCATTAGAGAATATCAATCTAAGATCTAATCTTAGGCTATGCATTGCCTTTGGAT--A------ATAGCTTTGTTGAGTTTCTTAATAATT----TAT----TGACAACGACATACTTTTGA--GGATACCAATCAGCAAGACCATTTTAAA----GAACGCCCAAG--CCAAGA-------CGCCAAA----TTT----ACTAAGATTACTCTTCCAATTATTACTTTTCTGACACAGCCGAAGCCTA---CGA--GGTCATCAGTGTAGTTGAACGAACTAGATA----AATCTAAGCACGAGGGAAA----GCAAAAAATTCTCAAAC---AACAATCACTCCGTGGGTT---CAGTCCCGCATCGGCATCTAAAAATAA-TTAAGGGAGTGATATGCCCT----ATCATC----TGATTT--AG---TAAATGCCCAAAGAAGAGATTATTATCC---CGTTTTTTGCCATTGATAAATTAT
>t6
GCAGCTTGAATAGGATGC--ACGACACATAAATCAATTATCGCAGAATGATATTAAACGAATGAAAA---TTAGTTTT-CTTCTGCGTCCCTCTATAGGTGACTTTAATAGAGATCTGTTCA-TCCAGAGCATTCGACTACACAATGCTATGATCTAATTTTTCTCTATGCCCTAGCTATGGGT--A------ATAGCTTTG-ACAGCGTCGAAAGTTAA----CATGTAAACTCTACCTCGTGCTAATCA--A-AGGTCAATCTACTAGA--CTC----A----GAACGTCAAAGAGCTGAGTGCT----CGTCGAA----TTTATGAATTAAACTTACTCTTCCAATTTCTACTAATCGCAC--AAGTGCAACTAA---CGT--CGGGGTCACTGAAGCTGACTGAAGAGGATA----CTTCTCAGCGATAGGTAAG----T----TAAGAGTCATGC---AAGCA--TCTGTGTAGGTT---AGGTCCCACATCAGGCTTCAAATAAAA-TAACACGAAACATATTCCGTCTAGCACATC----CGATAGACTT---GTAATCCACATTGATAATAAATTCACCC---CG----T-TTCA---GGAAATAAT
>t13
GCAGCGTGAATTGTATGC--CCGACACATAATTTAATTAGTCCATAATGAAATTAAACGAAGAATAA---TAAGATTT-CTTCGGGGACCCTCTATAAGTCACTTTAGAAGAGACCTATTCATTCCAGTGCATTCGACTACACAATGCTATGATCTAATCTGTTTCTATGCCCTGCCATTGGGT--A------ATAGCTTAGTACAGTGTCGAAAGTTAT----CATTTAAGCGCTGCCACCGGCTAATTA--A-AATACAAGCTGCTAGA--ATC----A----GAACGTCAGAGAGCCGAGG-------CGTCAAA----TTTAAGAATCAATAATACTCTTCCAATTTCGACTAGTCAGAC--GGGTGCAACTAA---CGT--TGATATCACTGAAGCTGACTGATGCGGATG----GGTCTGAGCGATAGGAGAG----T----GAACATTCATGC---AAACA--ACAGAGTTGGTT---GGGTCCCTCATCTGTCTTCAAAAATAA-CAACTCGATCCATATTCCGTCCAGCACATC----CGATAT--CT---GTAATGCACACTGTTAATAAATTCACCC---AG----TTTTCA---TGAAATAAT
>t3
CCAGCGTGGATAGTTTGC--CCGACAACTACTTAGGTTACTACTAAATGATCCTGAGGGAAGGAAAA---TGAGTTTA-CTTCAGTGGGCATGTATA--TGACTTCATAAGAATGCTATGCATTCTAGTGCAGTCGAGAAGATTATGCGAGGATCTTATTTTAAACTATGTATCGTCCATAGACGCA----TTATAGCTTTGTGGTGAGTCAGAATATCG----GATTTAATCCCATGATCACACTGATAA--A-AGAATAACCATCCTGA--ATA----ACCCTGAATAACTCAGAGCCCAGA-------TAGCTAA----GTTAAGTATTATATTTACTCT--CTATTAGTACTCCTCAGAC--CGGAGTAGAGTA---CGA--AGGCTTCAGTGTAGCTGACAGACTTGGAT--------CTAAGCACTAGGACAA----A----CTAATTTCATGC---AAACA--TCGTGGTGTGTTGCGATGTACCGCATCTGGCTGTAGACAGAA-ATAAGCGATCTATTAGCCTTCTCGCACGTCAACCCGATGC--AATTGGTACATAA----GGATTAAATGTAAGCC---AG----TATT-----CTAAATGAT
>t9
CCAGCTTGTGTTGAAGGC--AGGACATGTACTGTCTTTAAAACACAATGACTGTCAATGGAAAATAA---TTTGGTTA-CTTCTGCGAGCCTTTAAA--TTAGTGCAAAGGAATGGTCTGCCTTCTAGTGCAATCGAGCAGATTATACCAGGATCTTATGTTCCGCTATGATTCTTCTATGGGCATG----TCATA----GGTCCTGCATCACAATGTCG----GATATAAAATCTACAG---GCTCATAA--G-AAAAAAACCTTCAAGA--CTA----ACCCTGAATTACTAAGGGCCCAGC---GTTTTTCCGAA----ATTACCCATAATACTTACTCT--CC------ACTAGTCAGAC--TGTCGTAAGGTA---CGT--TGCCGTGATTGTAGTTGAAAGACTTGGAT--------CTAAGCTATAGGTCAAGGGCC----CTAT----ACCC---AAAAA--TCATCGTCCGTTGAGCCGTTCCTAATCTGAATGCATAGATAA-ACATGCGAACAATATGCCGTTAGGAACTTCTCCAGGATCT--AACTCGAATAGTA----GTGGTAATAATGAGCC---TG----TGTA-----CTAAATAAT
>t4
CCAGCTTGAATTGAAGGC--ACGACAGCTACTTGGTTTAGAGCTGCATGAGACTTAAAGAACAAAAA---TCAGTTTG-CTTCGGTGGGTATTTAAA--TATCTTCATTTGAACTGTATGCCTTCTAGGGCAGTCGAGCAAATTATTCAAGGATCTTATCTAGCACTATGATTCATCGATGGACACA----TTATAGCTTAGTGCTGTATCCGAATAACT----AATATAACATCGCCAA---ACTAATGA--A-AACTAAACCTTCAAGA--TTG----ACCCTGAATGTCTGAGAGCTCAGA-----------TAAGTGCACTAAGCAAAATACTTACTCT--CG------ACTAATCAAAC--TACGGTAAAATA---CGA--CGCCATAATTGTAGATGACAGACATGGAT--------CTAAGCATTAGGACAA----G----CTATTCTCAAAC---AATAA--TCGTCGTAGGTTGAGACGTACCCCATCTGTCTGTACAGAGAACAAAAGCGATTAATAAACCGTCGTGGCCTTCTGCACGATCT--ACGTGGTAGACAG----GAGTTGAAAGTAATCC---AG----TATA-----CTAAATAAT
>t12
CCAGCATGTATAGAATGC--GCGACAATTATAACCCTTACATCAGAATGTAACTAGATGCAGGAAAA---TGAGATTC-CTTCTGTGTGATTTTAAA--TGTCTTTAAGAGACGGATATCCATTCAAGAGCAGTGGATAAAATAAGACAATGATCTTATTTAGACCTATGCTTACGCCATTGAG--A----TAATAGCTTTGTGCTGAATCGGAACATCC----CATGGAATATCCTTATAGCCCTTATAA--T-AGCCGAACCCTCCAGA--TTG----AGCATGAATCACTCAGAGCGGAGT-------GGACAAA----ATTAGGGAATAGAGGTACTCTTACAATTAATACTTATCAGAC--GGTAGTACCAGA---CGG--CGATTTTATTGTAGCTGACCGGCCTTGAT--------CTAAGCAGTAGGACAC----C----CTATCTTCACGC---AAACA--TCGTGGTGTGTTGGGGAGTACCCCATCTGTCTTTAAAAAGAA-ACACGAGATCCATGTGCCCTAGCGCACATCTGTACGATTA--AG---GCACATAA----GGGTGAAAAATAATCC---AG----TTGG-----CCAAATGAT
>t8
CCAGCATGTATCGAATGC--TCGACATTTATAAACCTTACATCAGAATGTTACTAGATGGAGCAAAA---TGAGATTC-CTTCTGTGTGATTTTAAA--TGTCTTTAAGAGACGGATATCCATTCAAGAGCAGTGGATAAGATAAGACAATGATCTTATTTAGACCTATGCTTATGCCATTGAG--A----TAATAGCTTTGTGCTGAATCGGAACATCC----CATGGAATATCATTATAGCGCTTATAA--T-AGCCGAACCCTCCAGA--ATG----AACATGAATCACACAGAGCGGAGT-------GGACGAA----ATTAGGGACTAGAGGTACTCTTACAATTGATACTTATCAGAC--GGTAGTACCAGA---CGG--CGATGTTATTGTAGCTGACCGGTCTTGAT--------CTAAGCAGTAGGACAC----A----CTATTTTCACGC---AAACA--TCATGGTGTGTTGGGCTGTACCCCATCTGTCTTTAAAAAGAA-ACACGAGATCCATTTGCCCTAACGCACATCTGTGCGATTG--AG---GCACATAA----GGGTGAAAAATAATCC---AG----TTGG-----CCAAATGAT
>t10
TCAGCGTGGATGGAATGC--TCGACATATATATGCTTTAGGGCGACATGCAAATGATAGAAGTATAA---TAGGATTA-CTTCTGAGGCATTCTAGA--TTACTTGAGAAGA----TATTCTTTCGA----AGTGGACTAAACAATGCGAGGATCTAATGTGAACCTATGCGCAATCAGTTGAT--A----TCATAGCTTAGTTTGGTGTCCCAAAATCT----TATTAAACATCACCGGGGCACTAATAA--G-AATTTAAGCAACCAGA--GTC----AACTTGAACGCCTTAGGGCCCAGG-------GCGCGAA----CTTATTAATAAAAGCTACTCTTTCTATTTGTACTAATCAGAC--TGAGGCATCGGGGTACGGCTAGCTTTTAATGTAGGTGAAGGGTAATGATACGAAGTACTAAGCTGTAGGGAAT----T----CTAATTTCACAC---AATCA--TCGAGGTGTGTTGGGTTGTCCCTCATCTGTATTAAAAGAGAA-TTAGATGATCCATTATCCGTCTCGAGCTTCCGGGCGATCT--AT---TAACATCG----GAGTTTAAACTTACCCATTCG----TAAGCA---AGAAATTAT
>t7
TCAGCGTGGATGGAATGC--CCGACATATATATTCTTTAGGGCGACATGCGCATTAAAGAATTATAA---TTGGATTT-CTTCTGAGGCCGTCTAAA--TTACTTGAGAAGA----TATTCTTTCGAGAGCAGTAGACTAAAGAAACCAAGGATCTTATTTGTACCTATGCGCAATCAGTGGAT--A----TCATAGCTTAGTTTCGAGTCAAAAGTTCT----TATGTAACACCACCAGGTCACTGATAA--G-AATTTAAGCAACCAGA--ATG----ACCTTGAACGCCTAAGGGCCCAGG-------GCGCTAA----CTTATTTATGAAAGCTACTCTTTCTATTTTTACTAATCAGAC--TGAAGGATCGGGGTACGGGTAGCTTTTAATGGAGGTGATGGGTCATGATGCGGATGACTAAGCTATAGGGAAT----T----CTAATTTCACAC---AATCA--TCTCGGTGTGTTGAGTAGTCCCACATCTGTATTTAAAGAGAA-TGACATGATGTATTATCCGTCTCGAGCATCAGGGCGATTC--AT---TTACGTCG----GAGTTTAGAATTAGCCTTTGG----TAAGCA---AGAAATTAT
