# Supplementary material for: PQ, a new program for phylogeny reconstruction
Source: BMC Bioinformatics. 2018 Oct 12;19:374. doi: 10.1186/s12859-018-2399-4 (PMC6186109; doi:10.1186/s12859-018-2399-4)
Supplement: Supplementary file 4 — Simulated data. The archive Simulated-data.tar.gz contains two folders called Alignments and Trees. Folder Alignments contains 500 simulated 15-sequence nucleotide alignments in fasta format. Folder Trees contains six subfolders, PQ, MP, ML, ME, QP and Reference with trees in Newick format reconstructed from the alignments with five methods and with reference trees used for simulations. Names of the tree files correspond to names of alignment files. (TAR 1860 kb) [file 12859_2018_2399_MOESM4_ESM.tar › Alignments/424.fasta]

>t15
AACC----GATAATCCATTATTCAACGTTACATT---AGGTTTATAGAGCAGTCTCGATCTTTTTTGTCGTAAGGAGGGTTGTATTTCCA----T---TGGATATG---CGTGAGGAACGGATT----ATAGCTACACTG----A------TTCACCTTTAT-CCACCACGGATATA----GTGACAGGGA----CAGCAATCTTA-CAAGC----TCACT----TAGGTCCACAGCG--CAT--TTAAGTT---ACA----GACAATCTA--TGGTATCCGTAGACCAACGGAATTTTGGCGTCTTAA---ACATTAGTTG----AAGACACCATTGCGATCTT--A----ATTCGTTTACTTGTCGAGCCTCTCAACCTTC----TCTCAG----GTTACATACCTTCCGGGTGAAC--CAATCCA----TTATAATAG---T----GAGAG---TTGCAAGAT---T----TATGTTGACGAATGAATATA--AGGAATTGTCTA----TAGACGGTTTTACGAGTATATTTATT---TACGGTCGAGATGCGAGGTCATTTTTCCTGGACAAAGACTA---ATAAGACTGGT----AGAATAAGAAGTTGCGCAAGATG---GGGTCACCATTGCTGCAG----GATACTTAACGTTGAGCATGCTTAGTTTGGCGTC---CGTT--CGTATCAAGTAAATTCCC----ATGATTGAGAATTGGACGTACGGTTATAGGCATGCCACATTTCGCACATTCCATCTT---AAACACTTTAATCTTACAAGCCGATGTGTACCTAACTGATCTTTCATAAGT---ACTACGTGAAGAAGGTATCA---TCCTATTTCATAAGGATCCCTAGTGACA
>t2
AGCC----GATGTCCCATATTGCAACGTTACGTT---AGGGTTATAATGCTATCTATATCTTTTTTGTCCT----AGGGTTTTATTTCCA----T---TGAATATA---TGTGAGGACTTGATT----ATAGCTATACTG----A------TTTAGCTGTTT-CCACCGCCGATATG----GTGACAGACA----CAGTAATCATA-CA--------CAGT----AGTTTCGAAAGCG--CAT--TTAAGAG---TCT----TAAAATCAG--AGATATCCGTTGACCAACGGAATATGGGCGTATTTA---ACGTTAGTGG----AAGGCACCATTGCTATCTT--A----GTTCTTTTACTGGTCGAGCCTCTCAACCTTC----ACTCAG----GTTACAGTCGT--CGAGTGATC--CAGTCAA----TTAAAATAG---T----GACAG---TTGGAATGT---T----TATGTTGATGAATGAAGAAA--AGCAAATGTCTA----GTGACTGTTTTACGAGTAGATTTAAT---TATGTTCGAGATTACTAGTCATTTTTCCT----AAAGACTAGTTATAAGAC---T----AGGATACGATATTAGTCAAGATG---AGGTCGCCATGGCCGGTG----GATTTTTCACGTTGATCATGCTTAATTTACCGTC---GGTT--CTTAGCCAGTATCGCCCC----ATGTTTGGAAATTCTACGTACGCGTAGACGCGTACTACATTCCACACATGCAATCTT---ACACACATTGATCTTACACGCCGTGGCGAACCTAACTAATCTATCATATTT---ACTACGTGAAGAAGCCATAA---TCCTATTACACAGGAAACCTTTGTTACA
>t10
ATCA----GATATTCCATAATCCACAGGTA---T---AGGTATATAACCCAGTCTCTATCTTATTGGTC--------TGTTGTTTATCCA----T---TGAATATTCGATGTCAGGAATTGATTGCCAATAGCTGAGCTT----T------GCCAACCGAAT-CAACCCCGAGTATT----GTCACAGAAA----CAGAACTTTTA-CTAAA----ACATTCAGTAATCAATACATCA--CA-----AAAAT---CGA----AAGAATCCT--CGTCTTGCGTTGAGCAGCGG--TATATGCGAATTTT---CCGTTGGTTG----AAGC--CCAATGGCATCTT--AATACTTTCTTCCATATGTTGAGTTCCTCAGCCTTG----CCTTAGTAGCGTTAAGCTCCA--A----GCGC--CACCAGA----TTAAGATAG---T----GACTG---TTGCAATTC---T----GATGCTGAAGAGAAATAAAA--CATAATTCTGTT----TTAACAGTTTTACAAGAAAATTTACG---AATGATCTAGATAAGGCTTCATTATTAAT----AAAGTTTCGTAATGAGAT---T----AGTATACGAATGAAGTCATGATG---CGGTCAACATGGCTGTAC----GATCGATGATGTAGATCATTCTTATTTTGACGAC---GATTGCCATATCAAGTAAAGGCCC----CTTTTTGTGGAGCCCACGTAGGAAGAATAGCTTTTGAGTTTCCGCACAGTTGATTTTTTGAGCTCTCTTTCTCTGACAAGTTAAGGAGGAACCAACTTATGTTTCAAAACT---ACTACGTGAATCATTACCTAACGT----TTACATAAGTAACTCGAGTAACA
>t4
ACCA----GATTTTCCATAAAACAAAGGTACGTT---AGGAATATAAGGCCGTCTTTAGCTTTTTTGTC--------TGTTTTATTTCCA----T---TGAATATTGCCCGTTAGGAAAAGTTTGGCAATA--TTCT--------------ACAATTAATTT-CGTCCGCCACTATT----GTAACAGTTA----CAGTAATTAGA-CCAAG----TCACTCGGTAGTCTCCATATCT--CAT--GTAATCG---TGC----GAACATCTG--AGGCTTGCGTAGATCAGCGG--TTTTAGCGACTTGT---ACATTAGTTGCCGCAAGCTACCTATGTCATCTT--AACACTTTCTTCCTTTTGTAGAGTTCCTCAACCTCG----TCTTAGCCCCATTAACGGCGA--C----GCCC--CACCTAA----TTAGAATAG---T----GACAG---TT----TTCCACT----AAAGTTGACGAAGGATAAGA--GGCAATTCTGTT----GTCACAGTTTTACAAGAATATTTACC---TAAGATCTAGATTAATCGTCGTTCTTACT----AAAGTGTCGTAATGAGAA---T----AGGATACCAATCTGAGCATGATG---CGGTCATCAAAGCTGAGT----GATAATTGACGTGGATCATACTTATTTTTACGGC---GATTCTCGTAACAAGTAGCAACCC----CGTTTTGAAGAGGGAACGTATGCATAATTGCTTTCCATCTTACACACAGTATATCTTCCAATAACGCTTTCTCTAACACGCTGCGGAGTACCAAACTTATGTTTCAGAACT---ACTATGTCAATCATGAATTACCGT----TTTCAAAAGTCGCTAGAGTGACA
>t7
AACG----GATTTCCCATAGCCCAAAGGTACGTA---AGGGATATAAACCT---TATACCTTATGCGTCGT----GGCGTATTATTTCCA----T---TGCACATGCATTGTAAGGAGATGGTTATCCCTAGCTAAACTATTATC------ACAAGTGCAAT-CTGCCGCAGTTATA----GTTACAGTCA----CAGCAATTTCA-CTAGG----ACATTCACCAATTTCCATACCG--CAT--GTAATTG---TGT----TAATATCCA--GGACTTTGGTAGAACAGCGGTATGTCAGCGTCTTTA---TCGTTAGTAG----AAGCCACCGATGAGATCTT--AATAGGTTCTTACTTATGCAGTGGCCCTCATCCAAG----TCTCAGTCATTTTTCCCACCA--T----GACC--CAAATGA----TTAATATAG---T----GACAG---TTGAAAAAC---TCGACAAAGATGAAGATTAGCAATA--CAGAAATTTGTT----GTGGCTGTTTT----GGA---TTACC---CAGGTTCAAGATTAATGCTCATTTTAACT----AAAGTCTAGTAATGAGAA---T----AGGATATCACCCGAGCCACGTTG---AGGTCCTCAAAGCTGTTT----GATGCTTAACGTGGATCATACTTATATTTACGTC---TATT--CCTAGCCAGTAACCACCC----CTTCTTGATCAAGCTACGTACGGATAATTGCATACCATATTTCGCACACTTCATATTGGGAATGCGTTTTATCTCACACGGTCAGGGGAATCGAACTTATGTGTCAAAACT---ACTACGTGAATTAGGACGAATTATCAAATGGCATAAGAATCTAGAGTAACA
>t1
AACA----GATTGCCCATTTG--ACAGGTACGGT---AGGCTTATAAACCGATCTTTAGCTTTTATGTAAT----AGAGTAATATGTCCA----T---TGAAATTTTAGTGTAAGGAGTTGTTTATACCTAGCTGTCCTT----T------CGGATCACTTT-CTCCCGCCGTTATA----GTAACAGTAA----CAGGAGTTGGA-CAATT----ACAGTTGGTGTGATCTAGACCC--CAT--ATAAATTTCGGAA----TAGTATCCT--CGAGATTCGTAGAACAGCGGGATGTCAGCGACTTTG---CCATTAGTTG----AAGACACCGTTGTGATCTT--AACACGTTCTTACCAGCGACGTGGGCCTGAACCTCA----CCTCAG----ATTGAAAGCTA--G----GTCC--CAAGTAA----TTATGATAG---T----GAGTGAGTTTG----TC---T----CAGGTTGACGAATTATCACA--AATAATTTTCTT----GCGTCTGTTTTACTAGGAAATTTAGC---TAAGTTCGAGATTTTACATCATTTTGTCT----AAAGGTTGGTAA---GAA---T----AGGATATGAGCGTTATCATGTTG---TGGTCATCAAAGCTCAGTGATGGAGACTTGACGTTGACCATACTTAGATTTTCGAC---TATT--CTTAACCAGTAGAACCCA----TTTCTTGGGAAGCCAA----AGTCAA---GCCTTTAATCTTGCACACAGGTGATGTT---ATAATAATTAGTCTAACACGCAAAAGAGAATCTAACTAATCTTTCAGAACTTTTACTACGTAAATAAT---GCATCATCCTATGACAGAAGGTACCATAGTTACA
>t8
AGCGGGTAGATGTCCCATCTTCCAAAGATACGGA---AGGCTTATATACCTATCTATAACTTTTTTGTGGT----AGGGTATTATTTCCA----T---TGCATTTCTTGCGTAAGGATTTGTTTGTACCTAGCTATTCTT----A------AAGATTAGTTT-CTTCCGCCAGTATT----GTAACAGTCA----CAGTAATTACA-CAACG----ACAATTATTTAGATCAAGA------AA--CTAAATA---CAT----TAAAATCCT--AGAGGTAAGTTGACCAACGGAATCTCAGCGTCTTGA---GCATTCGTTG----AAGACACCTTTGCGATCTT--ATTTCGTTCTTCTCCACGTAGTGAGCCTGATCCTTG----GCTCAG----ATTTCATTCCT--A----GTCC--CAGGTGA----TAATGATAG---T----GACTGAGCTTGTAATTC---T----CAAGTAGAAGACTTATCACATAAATAATTTTTTT----GTGACTGTTTTACGAGGAGATTTAAT---TAGGCTCGAGATGGCAGTTCGTTTTGACT----AAAGGTTAGTTA---GAA---T----AGGATATAAAAGTCTACATGTTG---GGGTCCTCAATGCTTTTTGATGGAGTGTTCACGTTGAACATTCTTATATAGCCGAC---TATT--CTTAGCCAGTAAGATCCA----CATCTTGAATATCCGACGTATGTCCATTCGCTTAGCATGTTACACACATTAAATCTT---AATACGATTAATCTAACATGCGAGGGGGCATCAAACTAATATTTCACAACTTGTACTAGGTAAAATATATCCCACGGTCCAATAGCAGAGGATACAATGGTAACA
>t14
ATCC----GATCCTCCATTTTACAAAGTTACAGA---AGGCTTATATCACTTTCTATAGCTTTTTAGTTTT----TGGGTGATATGTCCA----T---TGTATATA---CGTTAGGACGAGATT----CTAGCTAAGCTC----G------GATAAAGTAGT-CCACCGCTTGTATGCTGCGTTACAGGCACATCCAGAAATAATA-CAACT----ACAAT----ACTCACAAAAGCC--CAT--TTAACAC---GAA----TAGAATGTA--AGGTTTCGGTTGATCAGCGGAATCTGTGCGCGTTTG---ACTTTTGTTG----AAGGAACCGTTGGAATCTT--A----TTTCATTATTAAGAGGCGCATCTCACCCAGC----TCTTAG----GTTAC-AACAT--A----GGTC--CAAAAGA----TCAACATAGAGAT----GATAG---TTGAAATAC---T----GAAGAAGATGAAGATTGATA--GTCAAATATCTC----CCGACAGTTTTACAAGAACATTTAGG---TAGGATCAAGATTTCCAGTCATTAAAATT----AAAGACTCGTGATTAGAC-----------ATACAATTAACTCCATGGTGTACGGGTCGACAATGCCATGT----GAGTCGTGACGTGGATCATGCTTAATTAATCGAC---TTTT--CTTAACTAGTACCATCCG----ATAGTTGTAGACAAGACGTAGGTAAATATGTTTTGAAAATTGCTCACAAGCGATATT---AATTCCTTTATTCTCACAGGACCAGGTGAAACGAACTAATCTTTCAGATTT---ACTAAGTAAACAAAATGTAA---TCCTGTTACAGAGGCAACCATGGTCACT
>t9
ATCC----GATATTCCATAGTACAGTGGTACGTA---AGGAATATAAACCTTTCTTCACCTTTTGTGTGGT----CGT---CTATATCCACGGTTTTATGGATGTC---TGTTAGGAACAGTTT----ATAGCTAGTCTA----GTGCA--AATAATGCCGTACCTCCTCGATTATT----GTGACAGCTATAGCCAGGGATTCCAACTAATTATTCCAAT----ACATGGAAGATCGTCCAGTGGTAACAG---GTG----AAGGATCTA--GGTTCTTCGTGGAACAACGGTATATTGGCGCATTTC---CCCTTCGTCG----AAGACACCATTG----CTT--A----TTTCGTGCACAGGAAGAGCAACTTACCCTCA----ACTAAG----GTTGA-AACAG--G----GTGCATCACATAATTCCTCATAATAG---T----GACAG---TTGCAAGAA---T----CATGGTGAGGATGATAAATA--GCCAACTATGTGGCGGGAAACAGTTTTACAAGTATATTTAATACGTAAGTTCGGGATATCTCGTCTTTCATATT----AAAGGCTGGTAATAAGAG---TACGTAGTATACCACGAAGATCAAGTTGTACAGGTCACCACCGCCACGA----GAATTATTATGTTGAGCATGCTTAAGTTGTCGGC---AATT--CTTATCGAGTAACGACCCCTTCGCAATTGGTAATAGAACGTAA-CACAAGTGTTTAAAAGCTTTCGCACAGAGAATGTT---AAAGAGGTTCTTCTCACAGGCCCAGGAGAACCAAACTAATATCTCACAATT---ACTAAGTAAACAATATTATA---TCCGATTACATACGGGACCTGAGTTACT
>t13
AGCG----GATAGGCCATCTTTCAGAGTTACGAT---AGGCATATAGACCTTTCTTTAACTTTTTGGTGGT----CGT---CTATTTCCACAGTTTTGTGAATTTT---TGTTAGGAACAGTTT----ATAGCTGTTCTG----ATGTA--TGTAAAGACGT-CCGCCTCTATAATT----GTGACAGGTAAAGCCAGCCATTGCAGCTAATTGTTCCAAT----GTAGAAGATACCTCACATTGGTAAGAT---GTC----TATGATCCC--GGGTGTTCGTTGATCAACGGTATATTCGCGCATTTA---CCATTTGTAG----AAGAAACCATTGGAATCTT--A----ATTCCTACATTTGAAGAGCAGCTTACCCGAC----ACTAAG----GTTGA-TGCAG--A----GTGCATCAAAATATTTCTCAGAATAG---T----GACTG---TTGCAATAA---T----CATGATGAGGAATATACAGA--CCCAAATATATGTTCGGAGACTGTTTTACTAGGAGATTTAATACATAGGTTCGGGATATCATGTCTTTCATGTT----AAAGTCTCGTTATTAGAG---TATATAGAATACCACCAAGAACAAGTTGTACAGGTCACCAGCGCCACGA----GATTCATTATGTTGACCATGCTTAAGTTAACGGC---ATTT--CTTATCGAGTAACAACCCCTGTTCATTTGGAGATAGAACGTAAGGAAATAGGTTTAAAAGATTTCGCACAGAGAATATT---ATCTAGGTTCATCTGACAGGCCCGGGAGAAACAAACTAATGTATCACAAAT---ACTACGTAAAGAACATTTCA---TCCGATTACATACGGGTCCTGAGTTACT
>t12
AACG----GATTAGCCATCCCTCACAGTTACGTA---AGG---ATAGTCCTATCTATAGCTTTTTCGTTTT----GGG---GTA----CA----T---TGGACTTC---AGTGAGGAGCTGATT----ATAGCTAGTCTT----ATGTC--AGGAACTTCCT-CCACCGCTGAAATA----GTTACAGAAATAGCCAGATATGGCAGCAAATTATTCCAAT----GATGAAAATAACTCCCAAGGTTAAAAT---TTC----AATGATGGC--AGATATCCGTTGAGCAACGGAATATTAGCGAATTGAATTACATTAGTGG----AAGCGACCCTTGTAATCTT--A----GTTCGTTCGCAGGACGAGCTGCTAAGCCTTC----TCTTAG----TTTTC-TGCAC--A----GACCGTCAAATAATTCTTGACTATAG---T----GACCG---TTGAAACAA---T----CATGTTGACGATTATACAGA--ATCAATTTTCTT----AACCCAGTTTTACCAGAAGATTTATATCATAGGTTCGCGATATCATCTCTTTTGTTAT----AAAGTCTCGTGATTAGAC---TACACAGGATACGACAGGCAACATGGTGTACAGGTCTCCATGGCCATTA----GACTTATGAGGTTGACCATCCTTAATTTCACGGC---GATT--CTTACCGAGTAAATACCC----CGCTTTGCAAAGAACACGTAAGCAAATAAGTTTCATAAATTTCACACATACAATGTT---AATTAGGTTATTCTAACATGTTTGGGCGTATCAAACTTATGTCTCAAAAAT---ACTACGTGAAAAACAAGTCA---TCCAATTGCAGAGGCGCCCTCTGTAACT
>t11
ACCC----GATCATCCATGTTACACTGGTACAGA---AGGATTATAGGTCGGTCTATACCTTATCTGTTAT----CGG---TTATTTCCA----T---TGGACATC---TGTAAGGACATGTTT----ATAGCTACACTC----G----TGTTAAACTCACT-CCACCACGGTAATG----GTTACAGATAAAGCCAGCGATTTTA-CGAGTTACTCCAT-----GACTGTTAAATCG--CAT--TTAAGAG---TAT----TAGTATGTT--AGTTTTCCGTTGAACAACGGTATATATGCGGATTTG---TCATTAGTTG----AAGCAACCATTGTTATCT----------TCATATTTGCGATGAGGATCTGAACCAAG----CCTTAG----GTTAG-TCCAT--A----GGGC--CAAATTA----TCAGAATAG---T----GAATG---TTGGAACGT---T----GAAGTTGAAGAGTATTCATA--CTCAAGTCTCTC----TAATCTGTTTTACTAGTAGATTTAAGTCGAACGCTCACGATTACTAATCATTGATAGT----AAAGAATCGTCATGAGAA---TCCGCAGTATAGCAGAGTCTGCACGGTGTACTGGTCACCAGAGCCTTTT----GAT--TTCAAGTTGATCATACTTAACTTGCCGCC---TCTT--CATAACGAGTATGATCCG----TGG----TCGAGAACACGTAGGTGAAATTGTCTATTAAATTTCTCACATCCAATATT---ACGAATGTTTTTCTAACAAGACTGGGCGAAACCAACTGATATATCAAAAAG---ACTACGTGAAGGACTTATGA---TCCACTATCATACGGTTCCACAGTTACA
>t5
ACCC----GATCAACCATATAGCAGAGTTACATA---AGGCTTATAGAGCCTTCTATAACTTTTCAGTGAT----CGG---TTATCTCCA----T---TGTACTTA---TGTGAGGACATGTTT----ATAGCTAGACTA----A------TTGAACTTACT-CCACCGCTGGGATT----GTTACAGGGAGACCCAGTCATATTA-CAAGACATTCCAGT----TGTGACAACAGCT--CAT--CTAAATA---TTT----CAGTATGAC--AGTTTTCCGTTGAGCAACGGAATATTTGCGCATTGG---TCCTTTGTGG----AAGCAACCAGTGACATCTT--A----GTTCTTGCTCATGGGGAGCAACTGACCCTCC----TCTGAG----TTTTC-TTCGT--A----GGAC--CAAAGTA----TCATTATAG---T----GAGTG---TTGTAATAT---T----AATGTGGAAGACTAAACACA--CTAAAATGTTTA----TAGACGGTTTTACTAGAAGATTTATTTTATACGTTCACGATATCGAGTCATTTAGATT----AAAGTCTCGTAATTAGAC---TAAATAGTATACGAAGAACCACAGGGTGTACAGGTCTCCAATGCCTTTA----GATTGATCACGTTGAACATGCTTAGGTTCCCGGC---TTTT--CATAGCGAGTAACAACCC----TTAATTGTGAATAAAACGTAGGAGGATATGACTCGAACATTGCGCACATCCTATGTT---ACATGTGTTGTTCTTACAGGGCCAGGAGAACCAAACTGATGTGTCAAAATT---ACTACGTGAAAGAGTTAACA---TCCTATAACAAACGCGTCCACAGTTACA
>t6
AGCC----GATCTACCATATGTCAATGATACAATCGAAGGCGTATAGTACCATCTATAGCTTTTTCGTGAT----TGTGTGATTTTTC-A----T---TGAACGTC---TGTTAGGAAATGATT----ATAGCTAGCCTT----T------TCTAGTTGTCT-CCACCTCCTCGATG----GTTACAGTCATAGCCAGGTATAGTA-CAACC----TCAAT----ACTGACTAAATCA--CAT--ATAATAC---GTATCATAAAAATGTGCTTGAATTCTGTGGACCAACGGCATTTGTGCGCATTTA---ACTTTTGTGG----AAGCCACCGTTGAGATCTTAAA----TTTCATGACAGGGCCGAGCGACTGACCCTTC----GCTGAG----CTTCC-TGCAT--G----GGGC--CAGCCAA----TCAATATAG---TTATGGACAG---TTGTAATAA---T----TAGGTAGAAGACGGTGT--A--TCCAAGTCTCTT----AGCACTGTTTTACCAGTATATTTACC---TACGGTCAAGATAATGCATCATTATTTTT----GAAGGATCGTGATCAGAA---TCCATAGAATACTATCCAGTTCATGGTGTACGGGTCTACATGGCGCCCC----GATTCATCACGTTGACCATTCTTAAATGCACGGCAGTTTTT--CTTAGCTAGTACCATCCA----GTGGTTGTAAAAGTAACGTATGTGAAAATGGGTTCCACCTTACCCACATAATATATT---AGATTACTTATTCTTACATGGCCTAGCGTACCAAACTGATCTGTCAAATTT---ACTACGTGAATGAGATAGGA---TCCT---TCAAAT----CCAAAGTTACA
>t3
AGCC----GATTAACCATAATTCATTGATACAATATCAGGCGTATAGATCAATCTATAACTTCTTAGTATT----TGGGTGGTGTCTC-A----T---TGAACGTA---TGTGAGGATATGCTT----ATAGCTACACTG----A------TTTAAACTTCT-CCACCGCCGTCATC----GTTACAGGCATATCCAGAAATTCAA-CCACT----TCAAT----ACAGTCGAAATCG--CAT--TTAATAA---GTT----AACAATGAACCGGAATTCCGTCGAGCAACGGCATATTTGCGTATTTG---CCCTTAGTGG----AAGC--CCGTTGGTATCTT--A----GTTCGTAACGAAGCTGAGCATCTGAGCCTAATCGTACTTAG----TTTCC-TGCAT--T----GAGC--CATATGA----TCAGTATAG---TTAGAGACTG---TTGGAAGAA---T----CAGGGCGATGAAGGGAT--A--TTTAATTCTCTA----TCAGCTGTTTTACAAGAATATTTAAC---TACGTTCAAGATGTTGATTCATTAGCATT----GAAGAATCGTGATGAGAC---TCTTTAGGATATTAACCACATCAGGATGTACTGGTCTACATCGCGCGTC----GATACATCACGTAGACCATTCTTAAATTAACGAC---TATT--CATAGCAAGTAGCATCCA----CTAATTGGAAAACTGACGTAGGCAAAGATGGATCCGACATTTCCCACATAATATTTT---AAATCGATTGTTCTAACATGACCTAGCGTATCAAACTGATCTGTCAGATGT---ACTACGTGAAAGAGTTCACA---TCGT---TCAAATGACACCACCGTTACA
