# Supplementary material for: PQ, a new program for phylogeny reconstruction
Source: BMC Bioinformatics. 2018 Oct 12;19:374. doi: 10.1186/s12859-018-2399-4 (PMC6186109; doi:10.1186/s12859-018-2399-4)
Supplement: Supplementary file 4 — Simulated data. The archive Simulated-data.tar.gz contains two folders called Alignments and Trees. Folder Alignments contains 500 simulated 15-sequence nucleotide alignments in fasta format. Folder Trees contains six subfolders, PQ, MP, ML, ME, QP and Reference with trees in Newick format reconstructed from the alignments with five methods and with reference trees used for simulations. Names of the tree files correspond to names of alignment files. (TAR 1860 kb) [file 12859_2018_2399_MOESM4_ESM.tar › Alignments/187.fasta]

>t4
CAGGATTCCAGCAATAATCAACGTAACAAGTCCAAGATGCGCTGGGCAGACCACCACTAATTAAGTTAAGGTCAGAT---CAGCCCGCGGGGTCCA----ATTGCTGCCGGTCTATTATACAT----TGATGTA----CGATAGTCTGACTCTT---AGGGAA---GCT----AGACTT---T---TAGAGATAATCAGCTATG--TTTTAGAAAACGCATAATACCTTCTTTGG-TCTGCTGCGATAGCTGTGTCGAGTGGTAGAATCAAAAAACACTTGTGAGTTATAGGCTAGGCTGACCAAATAGC----CCT--A----AG----TTCTAAA---AGTAATTA--TTAATAGAGATGCGC-G-AGACAAGCTCGAGT---TTGCTCG----GCGTAATAGTACATTGCCAGGGTAGAAA----T--AGTAAATCCACGACCTGGAGCCACATACTGAAACGCGAAATGATCCCAACACTATT---TTTCTCTTCTACTACCACCGGGAATTCATATGATCGAAGGATGACGATACACTTTGTGAA---AC----TGACCGA
>t5
CAGTATTCCCTCAATGATCAACTTCTCAACCCCAAGTAGCGCTGGGCGGACCACCACAAGTTGACTGTAGGTCAGGT---CAACCTGAGGGGTCCA----TTTGCTGCCGGTCTATTATACAT----AGATTGA----CGATAGTCTAAGTCTT---TGGCCA---GCT----ACACGT---CTACCTGGGATAATCAGCGATG--TTTTGGGATACATATAATACCTTCTTGGT-TCGTCTGGGATAGCTGTGACCAGAGTTACAGTCATAAAACACATGAGTGAGATATGCTAACCTTAGCGAATATC----CCT--A----AC----TACTAAA---A----TTA--TGGAAATAGATGGGC-A-AGACAAACTCGAGTGCCTCGCGCG----GTATAATAGTACATTGCCGGGGTTTAAA----TACAGGAAAACCACGTCC---TGCAACATACTGAAGCGCGAAATGATCCTAATACTATTGAAATTAACTACAACTACCACCGGGAATTCATATTATTTAGCGATAGCCATACACGGTATGAA---AC----TAAACGA
>t7
CTGTATTAATTCAATGATCACCCTGGCAAGGACGAATTGCGCTTTACGGACCACCGCAAATTAACGTGAGCTCTG-TACGATACCCGCGGTGTCCA----TTTTCTCCTGGGCT---ATATAT----TGAG-TA----CGATAGTATAACTCTT---AGGGAG---TTC----ATACTTCATC---TCGGGATAGTCAGCATTG--ATTTAGTGTACCCATAGTACCTTCTTCGT-TCGCCTGTGGTAGTTTTGTCAGGCGCAACAAGTATAATTCACTTTAGTGGAATAGGTTAAGCTCGACAAAGATC----CCGTCA----AC----TACAAAT---GATCATTA--CTAGTAGAGATGATA-T-AAGCAAGCTCGGGG---AAGG--G-------TAATAGTACCTTGGCCGGGTACAAA----T--CGCACATCCACGACCTGGCGCGACATAGTGGAACGCGGAATAATCCCAAGCCTGTT---CTTATCTACCACTACCACCA--------TATCAGCCTTTAATGTCG--ACACGCTGTGAA---TTTCTCTTACTGT
>t15
CAGATTTCATACAATAATCAACCTGGCAACTCCGACAAGCGCTCTGCCGACCACCGCTATTTAAACATAGCTCAG-TAATCTTTAGGAGGAGTCCA----CTGTCTCCAGGTCTATTATAATT----AGAG-AA----CGAGAGTTACGATCTT---AGGAAT---TCA----AGACATGGAA---GCGTGATATTCAGCCTTG--CATTCGTCAACACACAGTACCTTCGTGGT-TCGACTGTGATAGTTGTGTCTTGTGCTACAACAATAAGTCACTTAAGAGTAATACGATATGCTTGTCTAGAACC----CCAGTA----AG----TTCGAAC---GATCATAA--CTAATAGAGATGATA-T-AGACAATCTCGGGG---AAGT--G-------TAATAGTAAATTGACCGGTACGTAA----T--GGGACATCCATGTCCTGGTGCCACATACTGTAGCGCGTAATAATCCCAAAACGGTT---ATTATCTTCCATTACCACCG--------TATATTCTCCTTATGACG--AGACCATATGGA---AC----TAACCGT
>t9
CAGACTTACTCCAATAATCAACCTTGCAACTTCGAATGGCGCTCTTAGGACCACCTCAACTTAATTGGAGGTCTG-TACACATAACGCGGCGTCCA----ATGTCGACGGGGATATTATAGAT----AGAA-AA----CGATAGTCGCGCTCTTAGGAGGTAA---AAA----ACACCTTAGC---TTGTGATAGTCAGCAGTG--TATTAGTAAACCCATATTACCGTCAGCGCTTCGACTGGGATAGCTAAGGCTCGTGCAACATCAAACATACACTTATGAGTCATACGGTATGCTATACAATGATC----CCCTTA----ACGCACTGAAA------TTAATTA--TGAAAAAGGATGATC-T-AGACAACCTCATGG---AAGG--G-------TAATAGTACCTTGGCCGGAGCTGAA----T--TGGAAAGCCAGGACCTGGTGCAACATATTGCAGCGCGTAATTATCCAAATTCTATA---TTTGTCTCCTACTACCACCA--------TATGTGGTTGCATTGACT--AAAGTGTTAGGA---GG----GAAAGGA
>t10
CAGAGTTCGGCCAATGATCAGCCTACCAACTGCGACCAGCGCTCTTATGACCACCGCTATTTAATATTAGCGCAG-TATGTTTTTGGCGGGGTCCA----ATAACTGCCGGACTATTATAGAT----AGAA-TA----CGAAAGTAGTGGTCTTAGGTGGGGA---TCC----ACACTTGATA---ACG--ATAGTCAGCATTG--TATTCGTAAACACACAATACCTTCAGAGTTTCATCTGCGATAGCTTAGGCACGTGCGGCATGAATAACACACCTTGGAGTAATACGTTAAGCTAAACGACGATC----CCGCTA----AA----TGCGAAT---AATCCTTA--CTACTATGGATGTGGTA-ATACAAACTCTTGT---GCGG--GCCTT---TAATAGTACATTGACCGGATTGTAA----T--CGTATAACCC---CCTGGGGCCACATAGTGGAGCGCGTAATCATCCTAAGACAGTT---TTTACCTTTGACTACCACCC--------TATTATTCCTTAATTGCA--AAAATATTTGAA---TC----TGAAGGA
>t11
CAGGTTTCCACCAATGATCACCATAACAAGTTCAAGTAGCGCTGGTGTGACCACCACAATTTTATATAAGGTCAG-TAAAGGTATCGCGGTGTCCA----TTTGCACCCGGACTATTATAGAT----TGAGAGA----CGACAGTAGTTCACTT---AGGTAC---TCG----AGACTTAGGC---TGGTGATAGTCAGCTTTG--AGTTGGTGAACACAAAGTACCATCTTTGT-TCACCTGAGATAGCTTCGTCCTGTGCGGCAACAATAACACACATGTGAGCTATAAGGTAGGCTCGTCCACCATC----CCCATA----AT----TTCCAAC---GTTAATTA--TTATAAAAGATGCGC-T-ACACAATCTCTTGG---AGG---G-------TAATAGTACATTGACTGGGGGGAAA----T--AGAAAAGCCACGACCTGGAGCCACATACTGGAACGCGAAATAATCCCAAAGCTTTA---TTTTTCTTTCACTACCACCTGG----AATATCATCCGGTAATGTCG--ACAGGTTGAGAA---AA----GTACCGT
>t3
CAGGGTTCCGCCAATGATCACCTTAGCAAGTTCTACTAGCGCTTTTGGGACCACCTCGAATTTATACGAGGTCAG-TAAACCCATCGCGGTGTCCA----TTTTCAACCGGACTATTATAGAT----TGAGAGA----CGATAGTAGATCACTT---AGGTAC---TAA----AGACATGGTC---GGGTGATAGTCAGCTATG--ATTTGGTCAACGCATAGTACCATCTTTGG-TCACCTGAGATAGCTACGTCCTGAGCGGGAACAAAAACTCACATGTGAGGTATAAGGTAACCTCGTCGAACATC----CCCATA----AT----TACCAAC---GTTAATTA--GTATGAGAGATGCGA-T-AAACAATCTCTTGG---GGG---G-------TAATAGTACATTGCCAGGGGGGGAA----T--GGAAAAGCCACGGCCTGGGGCCACATACTGGAACGCGAAATAATCCCAATGCTTTA---TTTTTCTCTTACTACCACCTGG----GATATCATGAGGTAATGTCG--ACACGATGAGAA---AC----GTACCGG
>t14
C----TTCCCGCAATAATCAACATTTCAATGACGAGATGCGCTAAAAAGACCACCACGATTTTAAATTAGTGCTG-T---GTTAGAGTGGAGTCCA----GTGGCTGCTGGTCTATTATACTT----AGAGCTA----CGAAAGTCGAGCGCTT---GGGTAC---ATC----AGACTT---T---TTGCGATACTCAGCCTTG--T----GCTGACAAAGAATACCTTCGATGT-TCTGCTGAGTTAGTTACGCCTGGTGATACAATGAGCATGCACTTGAGTGAGATAAGGTATACTGACCAAGAAAC----CCA--A----AG----TGCTAAA---AGTCTTAA--ATAGAACAGATGGTC-A-AGACAATCTCGAGT---CTGCCAG----GTGTAATAGTATTTTGTCAGGGAATTAA----T--AGCAAAACTAAGGCCTGGTGCTACATACTGAAACGCGCA----TCCAAACACTTTC---TTTCTCT---ACTACCACCCGGACG---TATGATCCCACCATAGCGGTATACACTTTGCAAAAAG----TAACTGC
>t8
C----TTCAAGCAATCATCACCTTTTCAA--TCAAGAAGCGCTCG-CAGACCACCCCTAATTGATAGGAGACCCG-T---GAACGCGAGGTGTCCA----TTTTCTTCTGGGCTATTATACCTACTTAGAGGAA----CGAGAGTCAATCACTT---AGGATAGACGTG----ATACCT---T---AAGCGATACTCAGCGTTGAAAATTAGTTAACAAACATTACTCTCTTAGT-TCTACTGGGGTAGCTAAGGCATGCGTCTGAATCAGCAATCACCTACGAGTTATAAGGTATTCTAAGCTATAACC----CCT--A----AG----TCAGAATTGCATTAATGACA-TAACAGGGATGACC-A-AAACAAGCTCTAGA---GCGTGTG----GACTAATAGTAAGTTGACGGGTTAACAATTCAT--ATTATAACATCGCCCTGGTGCGAAATAGTGTAACGCGCAATTATCCAAACGCGCTG---TTTCTCT---ACTACCACCTGGACCAAATATGAATCTAACATATCGACACATACTGTGGAAACAA--------TGC
>t6
C----TTTAAGCAATCATCAACTTTGCAACTTCAATGTGCGCTTGGCAGACCACCGCGAATTTATAATAGGCCCG-T---GCAAAAGAGGTGTCCA----GTTGCTTCTGGGCTATTATACTTACTCAGATGAA----CGATAGTTTTTCACTT---AGGGAA---AAG----ATACTT---G---GAGCGATACTCAGCGTTG--AATTGGTGAACAAACATTACTGTCTACGT-TCTACTGAGGTAGCTACGGCTTGCGATTCAATCATCAATCACTTCAGAGATATATGTTATACTTAGCAATAAAC----CCT--A----AT----TCCTAAA---AATAATAA--ATAGCAAAGATGGGT-T-AAGCAAACTCTAGG---TTGAGGG----GACTAATAGTAAGTTGACAGGTTATTAATCAGT--AGTATATCATCGCCCTGGCGCGACATATTGTAGCGCGCAATTATCCAAACGCGCTC---TTTCTCT---ACTACCACCTGGACGTAATATGATTTAGTTATATCGATACAGTCTGTGGAAACAC----GCATTGC
>t2
C----TTATTTCAATCATCACCATAGCAACTTCAATGTGCGCTAGTCTGACCACCTCTAATTTACCTAAGTACAG-T---GAATGAGAGGTGTCCA----GTCGCTTCAGGTCTATTATACGTATATTGAGTTA----CGAAAGTAAGTTACTT---AGGAGC---AAC----AAACCT---A---GGGTGATACTCAGCCGTG--ATTTTGTTGACAGACATTACTTTCTACGT-TCTACTGCGCTAGGTGCGCCATGCGGTTCATCGATCATCCACCTTTGAGCCATACGGTATACTGACCGAAAAAC----CCT--A----AT----TACTAAA---AATAGTTA--CTAAGAGAGATGGGT-TGAAGCAACCTCTTGT---TG----G----GACTAATAGTAAATTGACTGGTTTTTAA----T--ATAATAGCACTGCCCTGGCGCGAAATAGTGTACCGC--AATTATCCAAACACTCTC---CTTTTCT---ACTACCACCGGGAATACATATGTTGATTATTTGACGACAGAGAGTATGGAAACGG----AGATGGT
>t13
C----TTATATCAATCATCACCTTGACAAATGCAAAGA---CTTGGAAGACCACCTCTACTTTATATGAGTTCAG-T---GGAACTGTGGTGTCCAGGTTATCACAACAGGTATATTA----TATAGTGAGTTA----CGAAAGTATCGCTCTT---TGGGAC---CTCTTCGATACAT---A---AAGAGATACTCAGCGTTG--GTTTAGACCACACAAAATACGTTCAATGA-TCGACTGCGCTAGTTGAGGCATGTGTTTGAGAGATTACCCACTTTTGTGCTATAGGCTATGCTTCACAAATACCAGGACCA--AGGTAAA----TGATAAA---AGTC-TAA--CTATTAGAGATGTTG-C-AACCAATCTCAGGG---AT----G----GTGTAATAGTATCTTGG---GTGATGAA----T--TTTAGATCAGGGTCCTGGGGCTATATAGTGTAACGCGGAATCATCCAAAATCATTC---TTTCACT---ACTACCACCAGGAGGACATATGCTCGGACAATAACAATAAACAATTGGAAAACGT----ATATAGT
>t12
C----TTATATCAATCATCACCTTCTCAAATTCAAACA---CTTGGGAGACCACCTCTACTTTATATTAGATCAG-T---GTAACAGTGGGGTCCACGGTATGACTGCAGGTATATTA----TATGGTGAGATAATAGCGAAAGTGTCGATCTT---TGGCGC---CTCCTCGACACAT---A---AAGCGATACTCAGCGTTG--AGTTAGACCACACAAAATACGTTCAATGT-TCGACTGGGCTAGTTGAGTCATGTGTTTAATAGATTACCCACTTGTGAGCTATATGTTATGCTATACAAAAACC----CCA--AGTCGAA----TAATAAA---AGTC-TAA--CTATAAAAGATGGTG-C-AACCAATCTCAGGG---AT----G----GTTTAATAGTATCTTGG---GTTATTAA----T--ATTAGATCAGAGGCCTGGGGCTATATAGTGGAACGCGGAATCATCCTAAATCATTC---TTTCACT---ACTACCACCAGGAGAGCATATGCTCCGACTATAACGAAAAACTATTGGAAAACGT----ATATTGT
>t1
C----TTCTTGCAATCATCAACATATCAACTTCAAAGTGCGCTTGTTCGACCACCGCGAATTAAGGTTAGTGCTG-T---TGCTGAGAGGTGTCCA----ATCACTTCTGGTCTATTATACATACGT--AGGTA----CGATAGTGTAGTACTT---AGGTAC---CCC----AGACGT---A---GAGAGATACTCAGCATTG--GATTTGTTAACTTACAATACTATCTAAGA-TCAGCTGAGCTAGGTAGGCCGTGCGAAACAATGAACATCCACTTTTGGGTTATATGATATACTAACCAAAAAAC----CCT--A----AT----TTCGAAA---AGTATTGA--CTATGAAGGATGGGT-T-AAGCAACCTCGCGG---TA----G----GCTTAATAGTAGGTTGTCGGGGCTTAAA----T--ATTAAATCTTAGCCCTGGCGCGACATAATGTACCGCGCAATTATCCCAAACCGCTC---TTTTTCT---ACTACCACCTGGAGTACATATACTCAATGTATTACCACAGACTGTTTGAAAACGG----AGATAGC
