# Supplementary material for: PQ, a new program for phylogeny reconstruction
Source: BMC Bioinformatics. 2018 Oct 12;19:374. doi: 10.1186/s12859-018-2399-4 (PMC6186109; doi:10.1186/s12859-018-2399-4)
Supplement: Supplementary file 4 — Simulated data. The archive Simulated-data.tar.gz contains two folders called Alignments and Trees. Folder Alignments contains 500 simulated 15-sequence nucleotide alignments in fasta format. Folder Trees contains six subfolders, PQ, MP, ML, ME, QP and Reference with trees in Newick format reconstructed from the alignments with five methods and with reference trees used for simulations. Names of the tree files correspond to names of alignment files. (TAR 1860 kb) [file 12859_2018_2399_MOESM4_ESM.tar › Alignments/213.fasta]

>t14
TAGATATCCCATCCATCGAAGTAAGTGG----ACTATAAGACCCC---GTGCA-ATCGACC----CACCCAGTGCACCCCA---TGGGTACACTTGGAATTAAGTTGATGTGTCAAGC---ATTTCTGCAATAAACACTC--CCCTTTGTAATGCG---CAGCAATTTGCG----TGCCATTGATGTACG---CGCCAGTGGTTTTATG---CAAGGATTCGAATTTCATTAAAGAGACGCTGAAA--ACCAG---AAGACTGCATTATTATT------CAGATACGTAGTAGTAT-TAGTGG--CATTAGTGTATATGCTCTACACCCACGATGTAAACATGA----TC----CCATGTAAATCTTGTTGGGACCGGTTCGA----ATGATTACTGACGTGCTAACACAACC--GCCTCGA--------TCTAATCTGCA----T---TGGTCAAAAACTTCTTCT-GAGTGC---GAAATAATACCA----ATCTCGAGAGAGTAG----T--GGTAAACATTGCACACTCAA--AGGATAATAGC---CTACATTTCGG---AACACAT----AGGCTACTAAT------CCGACTTACTTC-CTATGATGTTAGTTA--G
>t7
TAGTTATGCAATTCATCGAAATTAATGG----TCCTAAAGATCGCGTAGTTCT-ATGATCCCGTACACCAAGTGCACCCCT---TGGGTATATTAGCAATAATGTTGACCAGTCATACTGGTTTTATGTAATAGACACAGTAACTTATGGGAAAC-------GTAGTGGCC----AGCCACTGATGTACG---CTTCCAAGATTTAATGCCCCAAGGTTTCGTATCT--CTTACGATACGCTGAAA--ACCAGAATTTTGATGCTTTGTTATT------CAGATACGTATTATTCA-GAGCGG--CATTAGAGTATTTTATCAACTCCTATTAAGCAAGCGTGT----TC----CCATGTATTTCTAT---CGACCAGTTCCTAATTAATACAATTGACGTGCTAA----AAT--G----TT--------TCGAATCAGCCATGAT---C----TAAACATACTACT-GATTGCGGAATGATAGTGGCA----ATCCCGCGGGATATT----T--ACTTAACATCGATCACGCAC--AGAAAAATAGCCCGCAATATTTCGG---CTCTTATCCCTAGTCTACATAGTCGC--CTGACGTACTTC-CAAAGGCGTTTGCTA--T
>t6
TAGATATACAATACATCGAACTCAATGGCCAATCTGGATGACCTC---GTCCT-GTGATCCTGTACACCAAGTGCACCCCT---TGGTTTGTATAGTAATAACGTTGATCGGTGACTCTAAGTTTTGGCAATAAACACAT--ACTTTCGTGTGTC-------ATATTTGCC----AGCCAATGATGTACC---CTTCCTAGATTTAATTTTCCAAGTTTTGGTAAGT--TCTACGACACGCTGAAA--AACTG---CTTGATGCGTTGTTATT------CAGATAGGAATTAATTA-GAGTGG--GATTAGTGTTTTTTGTCTA---CAAACACGAAAACGTGA----TCTCTGCCATGTATCATATTCTTCGACCTGTTCAG----ACGAAAACTGACGTGCTAG----ATA--G----AT--------GCGAAACCGCT----T---T----GAAATTTACGTCT-GACTGCTGAGTTACAGTGGCA----AGCCCGGGAGACCATGACGT--GGATGATATACGTTACATAC--AGTAGCCTAGCCTCCAATATTACGGGCGTGCCTATTTATGGCCTACTGATACAC--CTGACGCTCTAA-GGATGCAGTTAGGTT--T
>t1
GTGAAATACGATCAATCGATATCAATGG----GCTAGAAGATCTC---GTACA-TTATGCCCGTACACCTAGTGCACCCCATTCTGGATTACGTCGAAATAAAGTTTATCGGTGTATCTTAGTTTGAGAAATATACATTA--AGTTTAGATTGTC-------TAATTGGGC----CGCCAGCGGTGTACC---CTTCTGCGGTGT--TACAGCAAGCTTTCGTATGT--TTGACGATACGCTGAAA--ACCTG---GCTAATGCCGTATTATT------CATATATGAATTAATTC-GAGGGG--CATTAGTGTATTTGTTCAACTTCGATAATGGAAACGTGA----TCCTTGCCATGTGAAGCTGCTTACGACCGGTTCGT----AGAACAAATGACGTGCTAA----AAGCGG----TT--------TCTAAACCGAA----T---C----TAAAATTAGCGCT-GATTGCAAATTTATAATTACA----TTCCCGGGTGACATT----T--TGCGTAAATAGAGAACATAC--AGTAATATAGCTTTCGAGATTTCGG---ACCGTATCCATAGCCTACTTATAAACGCCGGAGTCTCTAT-TGAAGCTGTAGGGTG--T
>t3
AAGAGATGCAATACATCGAAATCAAGGG----ACCCCAAGAACTC---GTAGT-TTCCACTTGTACACCTAGTGCACCCCA---TGGATAGGTTTGTAATGACGTTGACTCGTGCAGCAGATTTTC----ATGTACACTA--AAATCAGGCCAAC-------GAAGTTGTT----TGCCAGTGATGTACC---CTGCCCAGATTTTATGCTACTAGGATTCGAAACT--TATACGACACGCTCAAG--ACCAG---GTTTTTGCAACATTATT------CAAATATGAATTAGTCT-AAGGGG--CATTGGGGTGTATAGTCAACTCCAACTATGCAAGCGTGA----TCTAAACCATGTCTCTATTGCTAGGACATGTACCT----CTTACAAGGGACGTGCTAA----ATA--G----AA--------TCAAAACAGCT----T---T----TAAACATCCAACT-GAGTGCCTATTCAAAATTACA----AGCGCGTGCGATGCC----T--AGTTAAAATAGTACACTAAT--AGAAATGTAGCCCACGATATTTCGG---AACCAATCTATTGGCTACTTAAGTGC--CTGAGTCGCTAG-ATAAGGTGTATGGTCCAT
>t13
GTG---TCCCATACATCGA---GACCGG----GCCCAAGGACCCC---GTTCC-GTTAACATGTACACCAAGTGCACCCCT---TGGCTAAAATTGTAATAATGTTAAGGTGTCAGGC---ATTTCAGTAATAAACAAGC--AAATATGTGAAAC-------GAACTAGGA----AGCCATAG----ACT---CGACCTTGTTATTATTTTCCAAGGTTTCGAAAAT--GGTAGGAGACGCTGAAA--ACCTG---AAAACTGCTGTCTTATATCGA--CAAATAAGAACTAATACTTAGCGGGCAATTTGTGTAATTGATCGAC----ACCATGCAATCTTGC----TC----CCATGTAAGTTGACTTTGGACCAGTTCGA----CAAATAAATGACGTGCTAA----AAT--G----CG--------TCTAATCAGCA----TTGAG----CATAGGTTAAACT-GAATGC---CGGGTATTATCA----GCCTGGAGCGATAAG----T--TTAAGATATGGACTACACAT--AGCAAGTTAGC-------ATTTCGG---CTCTAAT----TGGCTACACAATCGG--CAGAGCTTCTAG-AGATGATGTTAGTAA--G
>t2
AAGATATCCCATTAATCGA---TATTGG----GCTAGAAGACCAC---GTACA-ATCATCATGTACACCAAGTGCACCCCT---GGGATGCTGTAGTAATAATGTTAAAATGTCTCGC---ATTTCTGTAATATACACAC--TGCTCAGTGGTAC-------CAACTTGTC----AGCCATAG----ACT---CATCTTTGTTATGATGATCCAAGGTTTCGAAAGT--AGAATGATACGCTTAAA--AACTG---GAAACTGCATTATTATC------CAGATAAGAATTAATATATAGTGG--AATTTGTGTATTTCTTCGACGTCCACTACGCAAACTTGA----TC----CCATGTAAATCGTCTTACGACCTGTTCTT----TTAACAACTGACGTGCTAA----AAA--G----CG--------TCGAAGCTGCA----T---A----AATAAATACGACT-GAGTGC---AGTGGAATGACA----TCCGCGAGAGAGTAG----T--CTATGAAATAGACAACACAA--AGTAGAATAGC-------ATTTCGG---TCCTAAT----GGGCTACTAAACCAC--CTGATCCACTAT-TTATGAAGTCTGTTG--A
>t12
ATGACATTCTATTCATCGACTTAATCGG----TCTATAAGAACTG---GTCCGCTTGACCTGGTACACCCAGTGCACCCCG---AGGCTTGTATCGCAATTACGTTGAACGGTCTCTC---CTTTGTGAAATATACATAA--CTTTTTGTATTGCG---CCTGTATTTGCT----CGCCAGAGGTGTACC---CTCCTATGATTTTATT---CAAG----TGAAGTT--ATTAAGAGACGCGGAAGGCAACTG---TGCGCTGCCTTAATATT------CAAATATGTAGTAATAA-AAGCGG--AATTGGTGTATATGTTCGACACCGATCACGCAAAC--G-----TC----CCATGTCTTAAGGCGTATGACCCGTACAA----CCTAGCACAGACGTGCTAA----AGC--GCGTCTG--------TCCAAACGGCA----T---T----CAAACCTAGATCT-GAATGC---TATATAATCTCA----CCCAGGTGCGATTCG----T--TCCTTATATG----ACTAAA--AGAAGAGTAGC---CTACATTACGG---CTCACAT----GGACTACAAAA------CGGAACCTCTGA-TCAAGAAGTGGGTTA--G
>t9
TAGTAATCCTATTCATCGAGGTAATGGG----TCTACAAGATCAG---GTGCCCATCATCCGGTACACCCAGTGCACCCCA---AGGGT-TGGTAGAAATGACGTTGATCAGTCATAC---ATTTCCTAAATTAACAAGT--TTGTCCGGATGTCG---CTTCGAGTTGTT----AGCCATGGATGTACC---CGCGTTGGCTTTTATA---CAAGTTTTGGAACT---GTGAAGAAACGCGGAAAGTAGCTG---TACACTGCGGCCATATA------CAAATAAGAAGTAATAT-AAGAGG--AATTAGCGTTTATCCTCAACAACCATCACGAAAAC--G-----TC----CCATGTCATTAGTCTTGCGACCCGTTCAC----CCCAGCAAAGACGTGCTAA----AAC--GCAGCAA--------TCCAAGCTGGT----T---T----AAAATATAGTACT-GAATGC---GAAATACTCCCA----AGCAAGTGCGAGGCG----TCAGCCTGATATG----ATATATGGAGAAGTTTAGC---CAACATTTCGG---CTCACAT----GGTCTACCAAA------CTGACTAACTGC-TCAAGACGTTCGTTA--G
>t15
CGGCAATACGATACATCGAATTGATCGG----ACTATAAGAACCG---GTGCATTTGGGCCTGTACACCCAGTGCACCCCA---TGGCT-TGTTGGTAATCATGTTGATCTGTCAGAC---TTTTCTCTAATTTACACAA--CTATCGGGAGGGCG---CTTAGATTAGTA----AGCCAGTGATGTACA---CTTTCCAGCTTTTATA---CT----TTTGAATTT--ATTATGAAACGCGGAAAACATCGG---TACGTTGCGTACATATT------CATATAAGTAATAATAA-GAGAGG--TATTGGTGTTTATACTCGACCGCAACGACGGAATC--G-----TC----CCATGTCGTTAGTGCTGAGACCCGTTCTA----ATCATCATAGACGTGCTAA----ATT--GAAACAC--------TCCAATCTGGA----T---T----AAAATTTGCAACTGGAATGC---AGAAAAGTCGCA----ATCAGGTGGGAGTCG----TGA-CCTGATATA----AGTAAA--AGAAGACTAGC---CTACATTGCGG---GTCACAT----GGACTACCAAT------CTGAATGTCTGC-TCAAGGCGTACGGAA--T
>t8
ATGCTATACGATAAAT-GAAATGAACGG----TCAATAAGAACAC---GTAGTAATCACCTAGTACACCTAGTGCAACCCC---AGGATAGATTTGAAATTATGTTGATAAGTCTATC---AT--GAGGAATATACAGAC--CCTTGCGCTATTCG---CAGCGATTTGAGCCTTTGCCATCGGTGTACC---CTCCACTGGTTTTATT---CAAGATTTTGGATAT--GTTAGGATACGCTCAACCCAACAG---GAAGATGCCTGCGTATT------CATATAAGCACTAGTAT-AAGCGG--AATTCGAGTAGTTTATCAACTCCTAATACGTAAACTTGT----TC----CCATGTCTCTAGTTTTATGACCCGTGCCC----CATACCAATGACGTGCTAA----ATC--GTTGCTAAGTC----CCAAAGCAGGC----T---T----AAAAGTTTTTTCT-GACTGC---ATGATAATGGCA----AACACGAGTGAGGAT----T--ACTACAAATGTTAAAGTAAA--AGAATGATAGC---CTACATTGCGG---TACACAT----CGCCTACTAGT------CAGACATGCTGTATCAAGTCGTAAGTTC--C
>t10
CTGGGATGCCATACA---ATGTTAAGGG----TCGATAAGAGCTC---GTGCCTTTGTTCCAGTACACCAAGTGCACCCCA---TGGATGCTATTGTA----GGTTGAACAGTATTAC---GTTTCACTAATAGACATCA--CGGTACGTTTATCGCATCGTATATTTGCTGCCAAGCCAGTGATGTACA---CAAGTATGCTTTCATA---CAAGTTTTAGGATTT--ATGAAGAAACGCCTAATCCAACAG---ATT-CTGCTTTCATATA----CACAAATATGTATTA---A-AAGAGG--TATTCGAGTTTTTTCTCAACTTCGAATAAGCAAGCTTGGTTAATC----CCATGTCTCGGTTATTGGGACTCGTACCG----CCGACGACTGACGTGCTAA----ATC--GATTCCATCGT----TCTAATCAGAT----T---A----TACATTTGTATCT-GATTGC---ACAAGAGTACCAGCCGGACTCGTGAG----T----T--AAGTAAAATATTAGAGTTAT--AGAAGTGTAGC---CCACATTGCGG---CTCGCAT----TGCCTACTATC------CTGACTTTCTTCAAAAGGTAGTTCGATA--A
>t11
GAGGAATGCAATGAAT-GATCTTAAAGG----TCTTTAAGAACAC---GTCCACCTGGTCGTGTACACCTAGTGCACCCCC---AGGATTGTTTGGGA----AGTTAAACCGTAATTC---TTTTATCTAATTGACAACA--CTGTGGGAAATTCGCCGCAGCAATTTGCTAATGCGCCAGAGG-GTACCGAACTAACCGGATTTCATA---CTAGA---TGGAGGT--CTGATGATACGCTAAAACCAGCAG---ATT-CTGCGTGGATATG------CATATAAGGACTA---A-GAGTGG--TATTTGTGTTAGTACTCGACGACGACTACGGAATCGTGATTGATC----CCATGTCACGAATACTGTGACAAGTACCA----TCGACGACTGACGTGCTAA----ATC--GATACGTTCTTCTTTGCCAAGCCGGG----T---A----AATATATGATGCT-GATTGC---ACGAAAGTAACA----GACATGGGAG----T----T--TATGTATATTTTATACCTAC--AGCATTTTAGC---CGAAATTACGG---TACTCAT----GGCCTACGTAG------CGGACAATCTTTGTTATGTCGTATGCGA--A
>t4
GAGAGATGCAATGAAT-GATCTGAAAGG----TCATTAAGAACCC---GTCCCCCTTATCGTGTACACCTAGTGCACCCCC---AGGATGTTTTAGGA----TGTTGACCTGTAATTC---TTTTCGCTAATTGACAACA--CTGTAGGCGCTTCGCCGCAGCTAATTGATAATGCGCCATCG----ACCTAGCTAATCTGTTTTCATA---CTAGA---TGGATGT--CTAAGGATACGCTAAAAGCAGCGG---ATT-CTGCGAGATTATA------CATATAAGGACTA---T-TAGTGG--TATTTGTGTTTGTATTCGACAACGAATACGGAATCGTGTTTGATC----CCATGTCAAAAGTTCTGGGACATGTGCCA----TCTACGAATGACGTGCTAA----AGC--GATACGATTTGCCTTTCCAAACAGGT----T---A----TATACATTCTGCT-GATTGC---ACTAAAGTAACA----GTCTTGAGAG----T----T--TATGTATATGTTATACCTAC--AGCATTTTAGC---CTATATTACGG---TACGCAT----GGCCTACGTAA------CGGACAATCTTAGTAAGGCCGTATGCGA--A
>t5
ATGCAATACAATTAATCGAAGTTAACGG----GCCCGAAGACCGG---GTGCACTTAATCCAGTACACCGAGTGCACCCCG---TGGCTTTGCTGGTAATTAAGTTGAACAGTCATTC---ATTTCTGTAATATACATTG--GCCTCCGAGTTTCG---CTATAAATAGCG----CGCCAGTGGTGTACC---CCCCAGTGTTTTTATT---CAAGATTTTGAAATT--CT----AAACGCGTAATGCAACAG---GATTCTGCAGAGGTATT------CATATAAGCACTAATAT-GAGTGG--TATTAGGGTCAATTCTCAACCCCTAGTACGAAACCTTGT----TC----CCATGTTCTTGGATCTGGGACCCGTTCCG----CCGAGAACTGACGTGCTAA----ATC--GTAACTG--------CCTAAACGGGA----T---T----TAAAAGTTCAG---GAATGC---TATATAATTACA----TACACGAGGGAGGAT----T--AGATAAGATGATGCAATAAT--AGAAGGATAGC---CAACATTACGG---GCCACAT----CGCCTACGAAA------CAGACATTCTTGCTCACGGAGTCAGTTA--G
