# Supplementary material for: PQ, a new program for phylogeny reconstruction
Source: BMC Bioinformatics. 2018 Oct 12;19:374. doi: 10.1186/s12859-018-2399-4 (PMC6186109; doi:10.1186/s12859-018-2399-4)
Supplement: Supplementary file 4 — Simulated data. The archive Simulated-data.tar.gz contains two folders called Alignments and Trees. Folder Alignments contains 500 simulated 15-sequence nucleotide alignments in fasta format. Folder Trees contains six subfolders, PQ, MP, ML, ME, QP and Reference with trees in Newick format reconstructed from the alignments with five methods and with reference trees used for simulations. Names of the tree files correspond to names of alignment files. (TAR 1860 kb) [file 12859_2018_2399_MOESM4_ESM.tar › Alignments/177.fasta]

>t3
ACATC--ACGCAGACATAACTGACCTAGCTCGAGAGGATC---CGT-TAATAGTTTCATTCACAAACCTAG---TCTCAT---CGAATACTCCGAACG----TCTA-GTGTACT--AGAGACGCAGTAGTACTCCTTT----AACGACGAACCTTCGA------TTTCATCTGACT---AACTTT---ACATTAGAGG---TACAATGCTGATTGTAGCAATCAGATCTG--AAGTAGTAGTTGAGACCCATTACTTTGGTATAAGAAGATTAGAACTATGTACAAAGATTATTACTAAGTAGCAAGCGAAA--CATTCACGGAA----AAGGATGTAAAT--ACAAAATCAATACGAGAACGTAATCTTTG--TATAT----TCAATCGGGG----ATCT---TGATCGCT----TCCTA----C----AC--GCGGTTTCGGGGCAAAAGTGATAAGTGTCTGTGCTGTGAGT---ACT----AA---GACTTCTAAAAGATATTTTA---A---TGATGTGGTAACCTGTGGACATGCTCGACTTTCTTATTTTAAAC----CT---CC
>t1
ACAGT--TCAGAGAAGTAACTTAGATAGTTCGATT----C---CGT-TAAAAGTTCCACTCTCTCACCTAG---TCTGAT---CTTTTCGTCCGAATG----TCTT-TTGTCCG--ACCTACCCTGGAGTAGATCTATTACTAAAGTCTAAGCTTAGG------CGTCTTCCAACT---CACATG---AAATTCGAGG---TATAATGCACAATGACGGAAGCAGATCGCTGATGCCGTGCTTCAGACCCATTAATATCGTATAACAGTAT--GGGGTAATAAAAAAGCTTACTATTAAGCATCAAGCTAAA--CTTTGATGGAA----TAAAATATAAAT--CCAAAATCAAAGAGAG----TAATCTTTT--TATGTACATTCTGACATAG----ATCT---TTTTCGCT----TCCTACCACC----TC--GAGTTTGCGGGGAACAGGTGATTAGTGTCATAG-TGTCAGTCGACCT----TA---CACGT----AGGCCATTTTA---A---ATATATCACGTCCCTTGGTCATGCTCGAACTTTTTTTTATAACC----CT---CT
>t8
ACAAACCACGGAGATCTAACTTACCCAGATCCAGT----C---GGA-TAATAGTTACTTTCACCAACCTTG---TCTCAA---AACGTCTTCCGAAGG----TTTA-CTTTCCG--GTGTACTCTGATGTATCACGATGTTAAATGGCTAATCTTGGT------GCTCCACTGACT---ACCAAA---AGAATTGGGG---AATGGAGTGTAATAAAGTAATCAGCTAGCCAAAAATTCTTTTAAGACCCTTT--TCTTGTATAGGAGATT--GGAGTATATAAAAAGATTATTATTAACTAACAAGCGGAA--CGTTCAGGGAA----CAGCATTTAAAT--AGAGAATCAATAGGAT----TAATCTTTTTCTAGCTACAAACTTCCGCAG----ATCT-----ATCTCT----TCCCAGTATC----TC--GTGCATTCGGGGCACTGGTGTGAAGAATCATAG-TGTCAGCCATCCT----GATGCTACAT----AGGCTATTGTACCGCCGCAAATGGTTGTTCCTTTGGGCATGCTGGAACATGATTTTCTATCCAAGTGT---CG
>t7
ACAAAACTCATAGAGTTAACTGCAAGAAATCTAGG----C---CGT-TAAAAGTTCCGATCGCCCACCTCG---TCTCAA---GATCTGGTCCGATTG----TATT-TTTT------AATACACCGATGTAGAACAATTCCTAAGGACGAATCTTAGAAT----GATCCGCCTACT---AGCAGG---AAACTTGTGGCGCACTAAAGTATATTTTTGAAAACAGTTCGATAATGACACATTTCAGACCCCTTACTAGTGTATAACAAT----GAAATAAAAACAAAGTTAAGTAATAAGTAACAAGCGGAA--CTCTTATGGAA----AACTATCTAAATAGATAATATCAGAAGGAT----TAATCTTTG--TATATACATTCTCTTAACGCGTAAACT-----TTCGCT----TCCTAAGATGCGTTAC--GAGCCGGGGGGGTAGTTGTTGTCAGTGTTACGG-TGTAAGTCTCCCT----AATTCAACAT----ATGTTATTATA---G---TAATAACTAAACCCTTGGGCATGCTAGATTCTAGTATTTTATTCTAGCGT---CG
>t11
ACACAACCCCTAGATTTAACTGCCTTAAGTCGATT----C---TGG-TAAAAGTTGCGTTCTCCTACCTCG---TCTCAA---TATGTCATCCGAGTG----TATTCCTATGCA--TTCTACACCGGAGTAACACATTCCACAATGACGAATCTTTGC------ATTCCTCCGACT---TGCAGA---AAACTTGGGGTCTTAATGCGTCTAATAAAGTAAACAGTTCTGACAAAACGCGATTAAGACCCATTACTAAGGTATACCATT----GTTATATATAGAAAGACAATTAATAAGGACCAAGCCGAA--CTTTGACGGAA----AATAATATAAAT--CTAAAATCATAGAGAC----TAATCTTTG--TATTTACATCCTGGCCACGTGAAATCT-----TTCTCT----TCCTATTAACCGGTTC--GCGCGGCCGGGTGAGCTGTTCTTAGGTAGACTG-TGTCAGCCTGCCT----CACCCTACCT----AAGTTATTATA---T---GCATAACAAAACCGATGGGCATGCTTGACTGTAATTTTATAAACGCGCGT---CT
>t12
ACATC--GCGAAGATCTAACTGACCTACTTCGATA----C---CGA-TAAAAGTTTCATTCGCCAACCTTG---TCTTAG---CGCTTTGTCCGAGTG----TCTA-GTGTCCT--ACCTACGCTGGAGTAAGCCGATTACTAAGGTCAAAGCTTTGG------ATTCCACCTACT---AACTTG---ATAATTGAGG---GATGTTGAGCAATGACGCAAGCAGATCAGTAAAAGTATTATTCAGACCCCTTAATTTTGGATAACAGAAT--GTAATAGATAAAAAGGTGACTAATAAGCAACAAGCTAAA--CTATCACGGAA----AAGTATTTAAAT--AGAACATCAATTCGAA----TAATCTATA--TATATACATCCTCACACAA----AACT-----ATCTCT----TCCTATCAGC----TC--GTGTTAGCGGGAGATTTGTTATAAGATTTAAAG-TGTCAGGAAACCT----AA---CACGT----AAGACATTATA---C---TAATATCTTGCCCCTTGGTCATGCTGGAACTTGTTTTTATAATCGAGCCT---CT
>t2
ACATG--GCGAAGACATAACTTAAATAGTTCCATG----C---CGT-TAAAAGTTGCATTCTCCGACCTTG---TCTGAG---CGCTTCGTCCGAAGGTAAGTCTA-CTGTCCT--ATATACTCTGACGTAAACCCATCCTTAAAGGCGAAACTTTGC------AGTCTTCCTACT---TACCTA---AGAATTGAGG---TCTGATGTACAATGATGCAAGCAGATCTATAAACGGCCACTTAAGACCCGTTATTGCTGTATATGACAAT--GAAATACGCATAAAGATAACTAATAATTAGCAAGCGGAA--CACTCACGGAA----GATTATATAAAT--TCATGATCATTGCGAT----TAATCTTTT--TATGTACACACAAGCGACG----ATCT-----CTCACT----TCCTACCAGC----CC--GTGTCACCGGGTAATGTGTTAGCAGACTCTAGG-TGTCAGGTGAGCT----AA---AACAT----ACGAGATTCTA---A---TGATATCAATTCCCTTGGGCATGCTGGAACTTAATTTTTTATCCAGCGGT---CA
>t10
ACATT--GCTTAGAAATAACTTAGCTATATCTATA----CGTGCGC-TAAAAGTTTCGGTCTCCTACCTGG---TCTTAATTCTTCCTGGTCCGATAGGGGCTGTA-CTTTCCT--A----CTCTGTGGTAAGTCCTTTACGAAGGGCTAATCTTTGC------GTTCTGCGAACT---CACCTT---AGAATTGAGG---TGAGAGGAACAATGGAGGAAGCAGCTCTACGAAAGTCACTTTGAGACCCGTTAATTCAGTATAGGACAAT--GAACTAGGGATAAAGATAACTACTAAGGAGCAAGCTAAAATCAATGAGGGAA----CATTATATAAAT--ACATAATCAGTCCGAC----TAATCTTTT--TATGTACAGACTATTCAGA----ATCT-----ATCGCT----TCCTACCATC----CC--GCGTTTCTGGGAAAGTGGTTACAAGTCCCTAGG-TGTCAGACGAGCT----AA---TACGT----ACGGCATTGTA---C---AAATTTCAGCTCCTTTGGGCATGCTGGAGCGTTTTATTGTATGCAGCACTTGACT
>t15
ACACT--ACAAAGATGTAACTAAATTATTTCAAGC----C---CGACTAAAAGTTTCACTCTCCCACCTCG---TCTGAC---GTTATCTTCCGAAAG----TGTA-CTATGCG--GCTGACTCAGTGGTAAACCATT----AATGACGAACCTTGGT--GCACCGTCCTCGGACTCCAAACCTG---AAAATTGAGG---TTCTAAG----CTGAGGAAATCAGCTACGCTATCAACGCTTTGAGACCCTTTAATCCGGGATAGTAACAT--GGAATATTTAGAAAGATTACTAATAAGCAACAAGCGCAA--CGGTCAAGGAAATCCTAGAATTTAAAT--ACATTATCAAGTAGAT----TAATCTCTG--TATATACAGGCAA----GA----AACT---TCTTC--------CCTACCAAC----TC--GTGTTCATGGGAAACATGTTAACAGATGTTTCG-TGTCAGA---ACTTTGCGA---CACGTTTATATGGTATTTTA---A---TTATTCCAGTGCCGGTGGTCATGCTAGAAAATTTTTTTATATTC----AT---CT
>t4
ACACC--ACTCAGAAGTAACTTGGATAGTTCGAAC----C---CGA-TAAAAGTTGCACTCTCCAACCTTG---TCTGAT---CTTATCTTCCGAATG----TATG-ATGTACT--ACTTACACCGCTGTAAATGGTT----AAGGGCAAATCTTTGG--GCACCATCGACCTACTCTAAACCAT---AAATTGGGGG---CACTGAGTGAACTGTTGAAAGCAGCTACTCGAACCACGACTTTAGACCCATTAGTTGGGTATAATAATAT--GGAATAATTATAAAGACTACTAGTAAGCAACAAGCATAA--CGTTCAAGGAA----CACTATCTAAAT--TCATTATCAAGAAGAT----TAATCTCTT--TAAGTACAAACTTGCTTTC----AACT---TAATC--------CCTACCACC----TCCCGCGGTATTGGGTGAAAAGTTATTAGAAGTAAGG-TGTCAGG---ACT----TA---GACGTGTATATGGAATTTTA---A---TAATGACATTGCCGGTGGTCATGCTAGAGCATATTTTTGTA--------T---CG
>t6
ACACA--ACTCAGATTTAACTTATTTATGTCGAAT----C---TGG-T--CAGTTTCGCTCACAAACCTCGTGCTCTAAG---CTTATTCTCCGAGCG----TGTA-ATATCCT--AAATACACAGCTGTATTCCTAT----AACGCCTAACCTTTGT--CTACCTTCAGCATACT---CACCACCCGAAATTGGTGG---ATAATAGTTGAATTAAGTAAGCAGGTTGTAAACACACACCTTCAGACCCCTTAATTCAGTATAGAAACTT--GCGATAAATAAAAAGTAAAATATTAAAGACCAAGCTCAA--CTGTCAGGGAA----G----TATAAAT--ACAAGATCAGTTAGAT----TAATCTTTA--TAAGTACAGCCTAACCAAT----AACTGTCTGTTC--------CCTATCATC----TC--GCGCTGACGGGATAACAGTTAATAGGGGTTGAG-TGTAAGC-----------A---CACTTGTATAGGTCATTTTA---A---GTATTCCTAAGCCAATGGTCATGCTC----TTGTTATTATAGTC----GT---CT
>t14
ACACA--ACTCAGAAGTAACTTATGTATGTCAAGT----C---CGA-T--CAGTTTCACTCACCGACCTAGTGCTCTAAT---CTTATTCTCCGAGCG----TATA-ATGTCCT--ACTAACACCGAAGTATTCCTAT----AATGCCTAAGCTTAGT--TTATCTTCTGCGTACT---CACCAC---AAATTGGTGG---ATTAGAGTACAATGAAGTAAGCAGGTTAGCAACACGCTCCTTCAGACCCCTTAATTCGGTATACAAAATT--GCAATAGTTAAAAAGTTAAATAATAAAGAACAAGCAAAA--CGGTCATGGAA----GATAATGTAAAT--GCAGTATCAGTAAGAT----TAATCTTTT--TAGGTACATACTAACAATC----ATCT---GGATC--------CCTATCATC----TC--GCGCTAACGGGATATTAGTTATGAGAAATTGAG-TGTAAGC---CCT----TA---CACATGTATAAGTAATTTTA---A---GTATTACTAATCCAATGGTCATGCTC----TTGTTATTATAATC----GT---CT
>t13
ACAGC--TCTTAGAGATAACTGACATATTTCCAAT----C---CGA-TAAAAGTTGCATTCTCCGACCTTG---TCTGAG---ATATTTCTCCGACTG----TGTT-CTATCCTACACCTACACTGGAGTAAATCTTT----AATGTCGAAGCTTAGA------CTTCTTCAAACT---CTCCTT---AAAATTGAGG---GTCTATGCATAATTAGGCAAGCAGATCGGTGAAAAACATCTTTAGACCCATTATTACAGAATAAGAAGAT--GTATTATTAATAAAGGTTACTACTAATCAGCAAGCATAA--CATTAACGGAA----AATTATGTAAAT--TCACAATCAACCAGAT----TAATCTGTG--TATGTACAAGCCGACCG-------CCT---GTATCACTCTGCTCCAACCATC----TC--GGGGTTATGGGTAATTTGTTGTAAGGGTTTAAG-TGTCAGT---ACT----AA---CACGTGTAAAAGTTATTCTA---A---TAATCCGATATCCTCTGGTCATGCTCGATGGTATTTTTTTAGGC----AT---CT
>t9
ACACC--TCTTAGAGTTAACTTACGTATTTCCATT----C---CGA-TAAAAGTTGCATTCTCCTACCTTG---TCTGAT---CTGTTCCTCCGAATG----TCTG-CTGTCCTGGACCGACACAGGTGTAGATCTTT----AATGTCTAAGCTTAGT------CATCATCATACT---CACCTC---AAAATTGAGG---TTCGCTGCTCAATTAGGGAAGCAGATCAGTGAAAAGCTACTTCAGACCCATTAATACAGTATAAGAAAAT--GTATTATCAATAAAGTTTACTAGTAAGCAGCAAGCATAA--CAATCACGGAA----GATGATCTAAAT--TCATTATCAAAGAGAT----TAATCTTTG--TATGTACATGCGAACGGAC----ATCT---GTATCACTCTAATCCTACCACC----TC--GGGTTTAGGGGTAATTTGTTATTAGCATTTTAG-TGTCAGA---CCT----TA---CACGTGTATAGGTAATTCTA---G---TAATCTCAGTTCCGGTGGTCATGCTCGAAGGTTATTTTGTAGGC----AT---CT
>t5
ACATG--ACTGAGAGTTAACTTACCTAGTTCAAAA----C---CGA-TAATAGTTTCACTCGCAAACCTAG---TCTGAG---GGTATGCTCCGATGG----TCTT-GTGTACG--ACTTACTCAGACGTAGTCCTAT----AAAGGCGAAGCTTAGG------CTTCATCTGACT---TACATC---ACAATTGAGG---TGCCATGCAAATTGAGGCAAGCAGATCTGTTAGTTAGACCTTGAGACCCATTAGTACAGTATATGAATATTAGGACTAATGAGAAAGTATAGTACTAAGCAGCAAGCAAAA--CTTTCACGG--------ATATTTAAAT--ACAAGATCAGGATGAA----TAATCTATT--TATATACAATCAAACTAGG----ACCT---TAATCACT----TCCTACGAGT----TC--GCGTTAACGGGGTATTAGTTATAAGGCATTGTG-TGTAAGA---GCT----AA---GACTTGTACATGTGATTTTA---A---GAATTTTATATCCAGTGGACATGCTCGACGATGGTTTTCTAACC----AT---CT
