# Supplementary material for: PQ, a new program for phylogeny reconstruction
Source: BMC Bioinformatics. 2018 Oct 12;19:374. doi: 10.1186/s12859-018-2399-4 (PMC6186109; doi:10.1186/s12859-018-2399-4)
Supplement: Supplementary file 4 — Simulated data. The archive Simulated-data.tar.gz contains two folders called Alignments and Trees. Folder Alignments contains 500 simulated 15-sequence nucleotide alignments in fasta format. Folder Trees contains six subfolders, PQ, MP, ML, ME, QP and Reference with trees in Newick format reconstructed from the alignments with five methods and with reference trees used for simulations. Names of the tree files correspond to names of alignment files. (TAR 1860 kb) [file 12859_2018_2399_MOESM4_ESM.tar › Alignments/254.fasta]

>t3
CATTTCTAACACGTTA-T----TTGTTTGGCCACT----CCCGGACTCGTTAAAGAAACATCCAG----ATTACGCAAGACTATGGGGTAAAAAAACAAATGCGCTCAGCAGGGGTATATACTTTAACGGGGTAATGGGAAATCAGATTCTGCTTTCTAG----CGTGGAGGATACATAGAG-GTTGGAACCGCTGTATCCGA---TCATGTAGTCCTAGAGA----C---GTGAGGTA--AAGCGAGAACCGAAGGAAAATACCCAAACTCCTAGCAAAGGATTAAATTGAGGTCGGCTCCCAACGTATTTTCAATCGGAGTGTGGATTACCGATGGCGGAACTATACATACTTTTATAGAGTAGAACTA----TTGAGCTAAGACCGGAATTTAGGTGTTCAGATTAT---GTTATAGTAAATAAGATCTCTTGGTGTAGAATC--AGGTATCGAGCAGAGCATATAGACAGTCGTCCTCTACAGGC----CCCCGG--GTTGAA---GTAATGTTTGACGCTTCCGTTGTTCTCTAATAAGACATATT--CGTCAA----GAAC--C----CATCT----GTGGTTGAATTGTTGGATTAAGTACTGAACCTCGAA
>t12
ATTGCCCAGGGCGTTAAT----CGGATTAGGCAGT----CACTGACACGGGAAAGAAGCATTCAG----GTTACGGACGACTACGGGGTATCA--AAAAGAGGGCTTAG-AGCTGTATATACTTATGCGGCTTAATGCGACTTAA----CAATTTT---T----CATCGAGCAAACATAGGG-GCTGAAAACGCGGAATCAGA---TCATGTAAACTTAGACCATCTCGTGGTGAGGCT--ATGCGAGTCCCGAAAGTAAATACCCAAACTGATAGCCTAGGTTAAAATTTTTGTTCGCGCCCAGAGCATTTTGAGTGGCAGTGTTGAGTTCCGTTAGC---ACTTTACATACATTATTGGGTTAGAAGCA----TTGAGATATGACCTGGTTGTTTGTGTCTCGACTAT---GTCAGCATCAACGTCATCTTTCAGTGTTGTATC--ACGTCTCACGAAGGGCATGTAGATAGAGGGGCTCCACAGGCCGAGCCGCACTCGTTGCA---ACAATGTT--------CGGTTTTTTACACCGCAGGAGTATT--CTGCAT----CCCC--CACGCCATCG----TTTACTCTGTTTATGGTTTAATTCGCGGACCTCGAA
>t2
TATGCCCAAGGCGTTA-T----ACGTTTCGACACT----CTCAGACACGCAAC---AACAACCAG----GTTACGGATGACTACGGAGTATCA--AAAAAGGCGCGGAG-AGCGGTATATACTTCAACGGCCTAACGCGACATCAGGTCCAGTTTTTGAT----GTTTTAGGAGACATAGAG-GCTGAAAACTCAGTATCAGA---TTATGTAGACCTAGACCATCTCGTCGTGAGGCT--ATGCGAGTCCCGAAGGTAAATACCCATACTCGTAGCCTAGGATTAAATTGTAGTCGGCACCTAACGCATTTTAAATCGCAGTGTTGATTGCCGTTGGCGGAACTTTACATACGTTAATAGAATAGAAATA----TTGAAATATGACCGAGGTTTGGGTGTATGGAGTAT---GTTTTCATAAAGTACAACTATCAATGTAGTTTC--ACGTCTCATTCAGATTATGCTGACAGGCGGGCTCCACGAGC----CCGCAC--TTTGCA---ATAATGTTAGA----TCGTTTTTTTTCCCAACACACTTATT--CATCAA----CCGC--CACGCCATCT----ATAGCATTATTAATAGGTTAATTTCCGGACCTCGAA
>t10
TATTCCTAACACGTTA-T----TAGATTCGTCATT----CTCAGACTCGGGATAGTAGCATCCAG----ATTACGGAAGACTAGGGGGTATAA--GCAAAGGGGCTTAT-AGATGTATATACTTTAACGGAATGAGGAGAGATCAGGTCCCGTTTTGAAG----GATAGAGAATACATAGAG-GGTGTAACCGCCGAACGAGA---TCATGTACACTGAGAGGAACTC---GTGAGGCG--AATCGGGATCCGAAAGTAAATACCCATACTCCTGGCGGAGGATGAAATTAAGGTCTGCACCCAAAGCATTTTCAATGGTAATGTCGAGTGCCCATTGCGGAACTATACATACATTTATGGGTTAGAATTA----TTGAAATATGACCAAGCTGTAAGTGTAGGGAGTAT---GTTGTCATAAATCTTAACTTTGTATGTTGAATCGAACGTAACATACAGCACATGTCGACAGGCGCGCTCTGCCAGC----CCGCCC--CTTGGA---ATAATGTTAGC----ACTCTTGTTAACGCCTTTCGGATATT--CAACAA----GATC--CGCATCATCA----ATGGATTCCTTGCTAGTTTAAATCTGGAATCTCGAA
>t9
CATTTCTAACATGTTA-T----TTGTTTGGCCACT----CTCGGACTCGCTAAAGTAACGTCCAA----ATTACGAAGGACTATGGAGTAAAAAAACAAATGTGCTTATTAGGTGTATATACTTTTACGGGGTCATGAGTGATCAGGTTCGGCTTTCTAG----CGTGGAGTAAACATAGAG-GGTGTAACCGTGTTATCCGA---TCATGTAGACCTAGATAAGCTC---GTGAGGTA--AAGCGTGAACCGAAGGAAAATACCCAGACTCCTAGCAAAGGATTCAATTGAAGTCGGCTCCCAACGTATTTTCAATCGCAGTATGGATTACCGATGGCGGAACTATACATACATTTATAGGGTAGAACTA----TTGAACTAAGACCGGAATTTAGGTGTTGGGTTAAT---GTTATACTAAAGTAAAACTCTTGGTGTTGTTTA--AGGTTTCGATCAGTGGAT----ACAGTCGTCCTCTACTGGC----CCCCGC--CTTGAA---GAAATGTAAGGCGCTTCCGTTGTTTTCCAATAAGAAATATT--CCTCAA----GAAC--C----CATCT----GTGGTTGAATTGTTAAATTAAGTACGGAACCTCGAA
>t13
AATTTCTAC---GTTA-T----ATGTTTGGCCACT----CCCGGACTCGAGATAGAAACATCCAG----ATTACGGAAGACTAGGGGGTAGGAAACCAATTGCGCATAGTAGAAGTATATACTTT---GGATTGATGGGAATTGAGCTTCAGGTTTGAAG----CTTGGAGGATACATAGAGAGGTGGAACCGCGTTATCCGA---TCATGTACACGTAGAGTATCTC---GTGAGGTA--AAGCGAGGACCGAAGGAAAATACCCACACTGCTAGCAAAGGATTAAATTCAGGTCGGCTCCCACCGGATTTTCATTAGGTATTTGGATTACCATTGGCGGAACTATACATACATTAATAGAGTAGAACTA----TTGAGCTACGACCCAGATTTTAGTGTGGAGATTAT---GTTAACCTGAAGAAAATCTCTTGGTGTAGGTTT--TCGTAGCTAACAGAGGATTGAGACAGTGGTCCTCTACGAGC----CCTCGT--GTTGAA---GTAATGTGTGACGCTTCCGTTTTTCTCCGAGATGACATATT--CCACAA----TATC--C----CATCC----ATGAAGGAATTCTTTGATTAATTCCTGAATCTCGAA
>t4
CATGACGA-------A-T----TTGCTTCGGCACT----CGCTGACC--ACAAAGGACCAAGCAC----CGTACGAATGACTATGGTGTC-TAAAACAAAGGCGCGTAGCAGGTCTATATACCTT---GGCTTCAAGAG----GAGTTTCGAGTTTTAAG----TGTGTAGTTTACATAGGGGGTTGAAACCTCTACAGACGA---AAATGTAGACATAGTGCTACTG---GTGAGGAAACAGGCGCGAGCCGAATGTAAATACCCAAACTATTAGCTGAGGTTACAATCACCGTGCGCGCTCACTGTACTTTCATACGCTCTGTGGAATGCCTTTCGCGGAACT----ATACCTTATTAGGCTAGAAAGA----TTGATATATGACCATC---TCTGTGTCCGGTCTAT---GTAGACCTAAAGAGCAACGATTCTAGTAG-CTT--ACGTGTCCTAAAGTGCATATGGATAGTAGGCCTCATCCTGC----CCTATG--ATTGTA---GCAATGTTAGACGGTACCCTACTTCTCCAGGTGTAGCTATT--CCGCAG----AAAC--C----CATCTACTGTAG---AATTTCATTCGTTAAATTC----TCTCGAA
>t1
CATTCCGA-------A-T----CGGATTCGGCACT----CGCTGACA--TCACAGCACCTAGCAC----CTTACGGAAGACTATGGGGTC-TAAAACAAAGGCGCGAAAGAGTGCTATATACGTA---GGCATAAATGG----TAGTTTCAAGTTTATAT----TGTATAGTGCACATAGTGGGACGTAATCGATGGAAAAGA---AAATGTAAACAAAGTGGCACTA---GTGAGGGTGCAACCGTGTGCCGAAGGAAAATACCCAAACTATTGGCTTAGGTTAGAATCTCAGTTGGCCCTCACTGGACTTTAAATAGTTCTTTGGATTGCCACTCGCGGAACT----ATACATTCGTTGGGTAGAAAAATACTTTGACATATGACCCAG---TACGTGTCCAGACTAT---GTATTCTTAAAGTATATCTCTGTTAGTTGTCTG--TTGTATCGTGCAGATCATCAAGATAGGCGCCCTCATCCGGC----CCAGTT--TTTGCA---TCAATGTCCGTC-GTTCCATAATTATCCTCTACAAATTATT--CCCCAG----ACCC--C----CATCA----TAC---CATTTATTTCCTTAAATAC----TCTCGAA
>t5
GGTTGCTA-------A-T----TAGTTTAGTCA-------TCAGACG--GCAGAGCACCTGGCAT----CATACGAAAGACTATGGCGTA-AAAATCAAAGGCGCGTATGAGATGTATATACCTA---GGAATTAAAAG--------TCCCGTTTTTTAA----ATTTCAGGTCACATAGTGTGAAGTAACCAGTTCATGTGA---ATATGTAATCTAAGTATATCTA---GTGAGGAAAAAGTCGTGCTCCGAACGAAAATACCCAAACTGTTCGCATAGGGT---ATTGCTGTGGGCTCTAATAGAATTTTCATTAGGTGTCTCGATTCCCGTTGGCGGAACT----ATACATTTATTGGATAGAACAA----TTGATATACGACCCTATTCTATGTGTCGGGCTCATCACGTTCATCTGAAGTTGACCAATCCAGGTCGCGTT--TAGTTTCTAGAAGTTTATATGGACAGACGGTCTCTACCTGC----CCCTAA--CTTGTA---CAAATGT---TCGGTACTGTATTTTGCTATAAATTAGTATT--CCCCAC----GCTC--C----CATAT----TTT---TCTTTTTTTAATTAAGTA------CTCGAA
>t15
TCTAGCTA-------A-T----GAGCTTTGCCAAT----CCCAGACA--TCAAAGAAGCTGACAT----CGTACGAACGACTACGGTGTT-GAAATGAACTGTGCGCAAAAGAATTATATACGTC---GGTTTAAAAAG----GAGCTGCCTTTTTGTAT----TTT--AGGTCACATAGTGTGATGCAATCATTTCATATGACGATGATGTAATCCAAGTATATCTA---GTGAGGGACTATGCGTGATCCGAACGAAAATACCCAAACTCGTCGCGTAGGTT---ATTGCTGTGTGCTCAAATAGGACTTTCAGTTGCTATCTCGAGTCCCCCTCGCGGAACT----ATACTTTAATTGAATAGAACGA----TTGATTTATGACCCAGATTTTAGTGTATTGCCCATCGTGTTCTGTTGAAA----ACAATCGGGGTAGCATT--TAGTAACGACAAGTTAATACGGACAGACGTGCTCTACGAGC----TCTTTC--GTTGCACTTCTAATGT---CCGTTGCGATTT----CCAGAATAATTTATT--CGCAACAGACAGTC--C----CATTG----GTG---CTATTTTTAAGTT---TTC----TCTCGAA
>t6
TCTAGCAA-------A-T----TGGCTTAGCCACT----CACAGACA--GCAAAGCACCTGTCAT----CATACGAAAGACTAGGGTGTT-CAAATCAAATGTGCGCAGAAGTCATATATACCTA---GGTCTTATTGG----CAGCTACCTTTTTAGAT----TGTACAGGTCACATAGTGCGATGTAAACATTTCATATGA---ATATGTATTCTAAGGTTGTCTA---GTGAGGAGATAACCGAGAACCGAACGAAAATACCCAAACTCTTCGCGTAGGTT---ATTGCAGTAAGCTCAAATAGTAATTTAAAGAGTAGTCTCGACTCCCTT---CGGAACT----ATACCTTTATCGAATAGAACAA----TTGACTTACGACCCTGTTTTCAGTGTATAGCACATCATGTTCATCTGAAA----CCAATAAAGGTGGAATC--GAGTATCCACAAGGATATATTGACAGAAGATCTCTACCTGC----CCCGTT--GTTGCA---CTAATGT---GCGATGCTATGT----CCATAAAGTAGTATTGTCGCAAT----GTAC--C----CATAG----TTG---CTATTTTTAACTTAAATTC----TCTCGAA
>t8
TCTAGCGA-------A-T----GTGCTTGGGCACT----CTCAGACG--CCAAAGCATCTAGCATTCCTCGTACGTAAGACTAGGGGGTT-GAAAACAAATGTGCGTAGAAGATTTATATACCTT---GGATTAAATGG----CAGCTTCCTGTTTATAG----TCTGCAGGTGACATAGTGGGTTGTAACCTCTTCATCGGA---AGATGTAATCTAAGTAATGCTA---GTGAGGTGATAAACGTGAACCGAACGAAAATACCCAAACTCTTAGCATAGGGT---ATTTCGGTAAGCTCTAAAAGAACTTTTATTTGGATTGTTGATTGCCGCTCGCGGAACT----ATACATTTATTGTGTAAAATAA----TTGAGGTACGACCCTAATGTAGGTGTCTTGTTAATCATGTTCGCCTGAAGTAAATCACTCAGAGTCGCGTT--AAGTAACTATGAGATAATAAGGACAGAAGTCCTCTGCCTGC----CCATAA--GTTGTA---CAATTGTCTGGCGTTACCATGCTTTCCGAATAGGAGGTATT--CCTCAC----GTACCCC----CATAG----TTG---TGATTCTTAATTTAACTCC----TCTCGAA
>t7
AATGGCGA-------A-T----ATGATTCGCCAAT----CCCAGACT--ACAAAGAAGCAGGCAG----CGTACGTATGACTAAGGTGTT-GAAATGAAATGTGCGTATGAGACTTATATACCTT---GGGTTAATACG----TAGCTACA---TTAAAG----TTTGGAGATTACATAGAGGGTCGCAAC---GATATAGGA---AGATGTATGCAAAGAGACTCTA---GTGAGGATAGACTCGTGTACCGAAGGGAAATACCCATACTCTTAGCATAGGTTCAAATGTCGGTTGGCACTGAGAGCACTTTCACGAGAACTGTAGAATGCCACTCGCGGAACT----ATACGTTAATCGCATAAAAAAA----TTGACTTAAGACCTGTGTGTCCGTGTCGGGAAAATCACGTTAACTTAAAGTCTATCCTTCAGTGTAGCGTG--ATGTTACATTAAGATCATACTGATAGACGCCCTCTTCCTGC----CCTCAA--TTTGAA---TTAGTGTAAGACGTTCCTTTGTTTTGCCATCAGCTAATATT--CTACAG----AAAC--C----CATCG----TTG---TAATTTCTGCGTTAAGTCC----TCTCGAA
>t14
AATCTCTA-------A-T----TTGATTCGGC-CTAGGACGCAGACT--CCAGAGCATCAACCAT----AGTACGGAGGACTAAGGTGTT-AAAAAAAATTGTGCGCATTAGATTTATATACCTA---GGCGTAAAACG----AAGGTACA---TTAAAT----TTTTAAGGTAACATAGAGTGTAGAAAC---TATATACGA---AAATGTAACCCTAGCAATACTG---GTGAGGGCGGAACCGTGCACCGAATGAAAATACCCATACTATTAGCAAAGGTTGTAATGTCTGTAGGCACTAAGCGAACTTTTAAATGATGTGTTGAATACCCCTCGCGGAACT----ATACGTTTTTCGCGTAAAAAGA----TTGAAGTACGACCATTATGTGTGTGTATCGATAATGGTGTGGGCATAAAAGGAAACCTTAGTGGTTGCGTA--TAGTTGCCCTGAGCACATATGGACAGTCG----CATCCAGC----TCTATT--GTTGTA---GAAATGTGTGTCGTTGCGATTATTACCCGTCAACTAATATT--CCTCAT----AGAC--C----CATCA----GTT---G---TAGTACTTTAAGTCG----GCTCGAA
>t11
TATAGCGAT---GTTA-TGGAATGGATTAGTCACT----CACTGACG--TTACAGGATCAACCAT----TATACGTAAGACTATGGGGTATAAAATCAATCGAGCTAATTAGCTGTATATACCTG---GGCGTTATAAG----TAGCTTCCTCTTTTGAAGCTCGGTTAAGTTTACATAGCGAGGAGTAACCGCACCATTTGA---TCATGTAAACCAAGAGAATCTT---GTGAGGCCGCAATCGTGGCCCGAACGAAAATACCCACACTGGTAGCAAAGGGTAAAATTTCCGTCAGCGCAGACTGGATTTTCAACGGGTCTGTGGACTGCCTTTGGCGGAACTTTACATACGTTAATTGTTTAAAAATA----TTGACCTAAGACCGAAATGTATGTGTCTTGAACAT---GTTCACCTGAAGGAAACCTTTTTAAGTTGAATT--TTGTCGCGACTAGAGAATGTAGACAGTGGGCCTCACCGTGC----CCAATT--GTTGAA---TTAATGTGTGTCGTTGCCTTATTTCACCAAAAGTACATATT--CGACAA----TTGC--C----CATTA----CTTAGCGTATTTGTTGTTTAATTAA----TCTCGAA
