# Supplementary material for: PQ, a new program for phylogeny reconstruction
Source: BMC Bioinformatics. 2018 Oct 12;19:374. doi: 10.1186/s12859-018-2399-4 (PMC6186109; doi:10.1186/s12859-018-2399-4)
Supplement: Supplementary file 4 — Simulated data. The archive Simulated-data.tar.gz contains two folders called Alignments and Trees. Folder Alignments contains 500 simulated 15-sequence nucleotide alignments in fasta format. Folder Trees contains six subfolders, PQ, MP, ML, ME, QP and Reference with trees in Newick format reconstructed from the alignments with five methods and with reference trees used for simulations. Names of the tree files correspond to names of alignment files. (TAR 1860 kb) [file 12859_2018_2399_MOESM4_ESM.tar › Alignments/328.fasta]

>t13
TCTATGTAAGTGGCAGG--GATGTGTCGACCG---AGATTGGATAG----ATTTTCCGCTAATGGGCAACCCTCACCATAGCACTGTAC----ACCTCA--CAAGTC----GCTGATGATTTGTCCTT---AATA----TGTCCTTAGTCTCTGGCCTACGAGCG-TATTTATA-TGACAA---CTACTTGATCCAC---TACATCATGAGAGTGATGCATGATTTCAGATAAT--GAGTT---AAT----TCTGTTC---AATTGCCGACG--GATGGACCAACACTTAT----TAGTATTGTCTTAAGTACCTGTAGTGTACGCCAAAAAATTCGTGATTACAGTGGTGATGTTAACAA--CAGT----AGTCGTACT---CAGCGGC----CACTTAATAGTGACTCTGCG---AAAACAGTATCAGGCCTCATAGGATACAGGAGTACGATAAA----TTGTAGCGATAAAATTGATCTTGC-TACACTTCTAGTACAAAGCCATACATCCCGTTAGGAAGGATTATTCGAA----AAGAAGG----CATATG-ATTTAAAT----CAAAAACGAGTAATGGCATTTCTTTTCATCTTAA----TCATTCAGCACGCGAGCTACTAAACTGCGCCTAGTTCGGACTCACATTCTTCCATCGATACAGTGTTATTAATACTAACCGTGA----TGCAATCATTG----TACCACGCTG----T
>t4
TTTATATAATCGCCTGA--TATGGCCCCCGCT---AGATTCATTAA----ATTTTATACTGCAAAGCAACCCTTAACATAGCACTGCGTTAAAACCTTA--CAAGGC----GCTGCTTATTAGTCTGT---AGTA----GGACCTTAATCTCAGGACTTCGCGAGATATGTATA-TCGTAA---TTAC----CCCAG---TTCATCATGAGAGTGAGGCATCATTTCAGAAACT--GATTA---ATG----TCTGTTCGTAAATTCTCGAAACAGATGGACGAACGTTCAGTCTTTAGTATGGTCTTAGGTTCCGAAGGTGTAGTCCAAGGAATTGGTGATTA--GTGGACATCGCAACAT--CGGT----AGCCTTTGT---CAACTCT----CGATTGATAATGTCACTAACTATATGAAATTAAGTGGGCGCTTAAGGTCCACTATGACGGTAAA----ATCTAACGAAATAATTGATCTGGC-GACACTTCTTGTGCTAAGCCAGACATCCCGTGCCGTATA-TTATCATAA----AAGAAGC----CTCTTG-TATTAAATATCGCATGTATTCTATATTGCATTGCGTTTCATTTCAA----TATAAGTCATGTAGAACTAAGTAACAGCCCCGCGTTGTTTTTCATATTCATTCATCGGTGTAGTATTATCAATACAAACCATC-------CAATCATTTCCATACTGTCGCTG----T
>t14
ATTATGTCCACGCCTGT--GATGACGTGTGCG---AGATTTATGAT----TTTTCATACTACCTTGCAACCCATATCACAGCACTGGGTCCACTCCTCG--CAAGTC----GTTGCGAACTTGTCACTGTTACTA----GGCCCTTAACCTCTGGCCTTCGCGGGTTATTTATA-GGGAAAACCTTACATGCTCCAT---ATTATAATGAGAGTGTCGCATCATTTCAAAAGAG--GATTG---ACT----TCTGTACACGGATTCCCGATGATGATGGAGTAACATTCAAGCTTTAGTAATGTCCTAGATGCCAAATGTGTAGTCCATTGAATTCGTTATTA--GTGGAGTTCGCATCAT--CAGT----AGACTTGAT---CATCTAT----CACTTTATAGTGTCTATCGCACCATTATATTAATAGGCCACTTACGTTACACAAAAACGTTAGA----GTCTTGCGATAAGATAGTTCTGGC-GACACTTCTCGAACAAAGCTAAACAGTCCGTCTGGAATG-TTATCTATA----TAGAAGA----CAATTG-GCTTAAATATCACATAGACTTATGATTGCATTTCGTTTCATATCAA----TTAGAAACTGACCGCACAACGCGAGGTCCCCGCGTTCGGTCTCAGATTCGTGCATCGTAGAGGTATCTTCAATACCAACCATGA----TGCAATCATTCGGTCGCTATCG--------
>t11
AATATATTGGAGCCAGA--T----CCAAACCG---AGATAAGTTAA----TTTTCTAGCTTCCTCGCAACCCCTTTCATAGCACTGAAT----TCGTTG--CAAGGC----GCTGGAGGATTGTCTGT---AACA----GGTCCTTAACCTTGGGACTGCGAGGG-TATGTATA-GTCAAA---GTACTTGCCCCAA---GATATCGTGAGAGTGACGCATAATTCCAGAGCAT--GATTG---ACT----TCTGTTCTTCAATTCCCGACTCATATCGAGGAACGTTAAGTCTTTAGTTATGTCTTACTTGCCATATGTGTACTTCAGCAAATTTTTGTATA--GTGGTGGAGGGAACAA--GCGTACACAGGTATTGT---CAACTAT----CGGTGCATATTGACTATCTC---AAGAAAATATCAGGCCACTTATGATCCATTAAAACGTTAGA----CTCTAGCGAGAATATTTGTCTGGC-GACAATTCTCGTACGAAGCCAAACAGCCTGTGAGGTATAAATATCTTGA----AAGAAGA----CAAGTG-GTTTAGATATCTCATCTACTAGTCATCGCAATGCGTTTCA----AA----TACCTAACTGACCGAACT----AAATTCACCGGGTTCGCACTCAGATTGGTACATCGGTGCGGTTTACTTA-TACTAACCTTGA----T---ATCATTG----CTAAACGCTG----T
>t7
CTTATATGGTAGGCCGAGATATGACGTTTTCG---AGATCTTTGTT----GTTTATCACTTTACCGCAACCCACAGGAAAGCAAAGAGA----ACGTGC--CAAGCCATGGGGTGCAACTATGTCTGT---ACAATATAAGCCCTTAATCAGCGGCCTTCGTGAG-TATCTATA-ACTTAA---CTACTTGGGC------TCAATATTGTGAGTGTCGCATCATTTCAAAATCATCGAGTT---ATACACGTCTGTAC---CATTCTCGAGG--GATAGTTTAACCGTAAAACTT---TCCTGTCATAGCTACCGCTTGTGTATTGCATCGAAGTGCTAAATA--GAGGT-AACGCAGCAG--GGGC----AGCCTTTTT---CATC--T----TAATTCATAATGGCTTTCAT---ATTATATTATCAGGCCACATAGGTTTCATTATAACGTTATA----ATATGACGACATCATTTATCTTGCCTACAGTTCTCGGTCAAAGCTCGACACGCTGTCCGGACTGGGTATTGTGA----TAGA-----------GG-CATT---TAACACATGTAGTCTTAATTGCAATACATTTCATATCAA----TCAAGAACTAACCGGTCCACTTGACCCCGCCCAGTTGCTATTCAGATTTTTTCATCGCTGTTGTATTGTCAATACGTACCATTA----TGCAATCATTT----ATACCCGATG----T
>t9
CCTATCTATCTGTCAGAAGCATGACATCGTCT---AGATTATCAGG----ATTTAGTACTAAATGGCAACCCTGGTTAGGGCAACGAGG----GCCTGG--CAAGCCTTAAGTTGCAGGTGTGTCAGT---ACGATAAAAGTCCTTATACTGAGGCCTTCGCGTG-TATTTATA-GCTCAA---ATATTTGATCCAG---AACATGTTGAGAGTGTAGCATCATTGCAGATTGATCGATTT---GCTTTGAGCTGGTC---GATTCTTGACT--TATGGTATAACTATGAATCTT---TATAGTCTTAAATACCACGAGTGTATTGCAATTAAGTTGTGAATA--GGGGT-TCCTTATCAA--CCGG----AGTACTTTT---CACC--C----CATTCAATATTGGCATTCTG---AACAAAGTATGGGGCCTCTTATGTTTCATGAGGACGGTAGA----TTATATCGAGAGGATTGTTCTTGCCTACACTTCTCGATCTAAGCGAAACACCCTGTGCGGTGTTTGTATTATTA----TAGA-------CGGATG-CGTT---TACCACACTTAATCCAAATGGAAATACATTTCAATTAAA----TTCTTCCTCTTCCGGGCTACATAACTCCTCCAAGTTTGCAATCATTTTTATTGATCGTATTCGTTTTCTCAATACCTACCATTA----TGCAATCATTA----TATA----TG----T
>t6
CCTATCTAGTAGTCCGAGAGATGACAACGGCG---AGATGGTCTTT----GTTTATAACTATAAAGCAACCCGAAGTACGGCAAAGCGT----TCGTCG--CAAGCC----GATGCTGCTTTGTCTGT---ACAA----AGTCCTTAATCTAAGGCCTTCGTGAG-TATATATA-ACTTAA---CTACTTGAACCAA---TACATTTTGCGAGTGAAGCATCATTTCAGATTCATAGAGTT---ATTCTGATCTGATC---GATTCTCGATG--TATAGTTTAACTATAAATCTT---TCTTGTCATATCTTCCGAAGGTGTATTTCAGCTAAGTGGTATATA--GAGGA-TAGGTATCAG--CCGT----AGATTTTTT---CATC--C----CATTTTATAATGCCTGTCTG---AGTAGAGTATAGGGCCTCGTATGTTTCATTATCACGCTAAA----ATTTGTCGACATAATGAATCTTGC-TACACTTCTCGAGCAATGCACTACACCCTGTCCGGAGATATTATTGTTA----TAGA-------CGGTGG-CGTT---TAACACATTTAACCATTATAGCAATACTTTTCAAATAAA----TAACCGATCTGCCGGACGACTTAACTTCGCCCTGTTAGAAATCAGTTTCTTTCATCGGTTTCGTTTTCTCAATACGTACCATGA----TGCAATCATTG----ATTCGCGCTG----T
>t10
TGT----TTC---CAGA--GATGCTGTGCGCAACCAGATCTTAGACCACTTTTTGCGCCTTCAGGGCAACCCGGTTAAAAGCACCGTTT----TCCTTCTCCAAGCC----GATGTTTCCTTGTCGGT---TCGA----AGCCCTTAAGCAGAGGGCTACGTGTG-TATATAGA-AATGAA---CTAAATGTTCCAA---TTCATAATGTGAGTGTCGCATAATTTCATATAAAGGGATTA---ATT----ACTG------TATTCCGGACC--TATGGTTTAACAATC---CTT---TTATGTCTTAGTTTCCAGAAGTGTATAACAATTAAGTTATATTTA--GGGGT-CCCATATCAT--ATGT----AGATATTCT---CAAC--AACAGCCTTTTATAATGTCCCTCAT---ACGAGAATACATGGGCACTTATGGTTCAATAATACGTTAG------TATATCGAAATAATAATTCTGGC-GACATTTC----CCT---CCCA--ACTCAGTTAAGCGTTGGTATGATTA----AAGATGCCGTGCTTAAG-GTTT---TAACTCAGTCATCAAAT---GAACTACTTTTCATATCAA----TAAAATAAATCATGACCAAGTGCAAACCACCTTGTTTATTGTCATATTCTTTGATCGAAGCAGAATAATAAATACTGACCCTTA----TGCAATC--------TCGCACGCTG----T
>t15
TAT----GTTAGACTGT--GATGCTGTATACTGTTAGATATTAGTAATTCATTTTTGCCTGCTTTGCAACCCCGCGAATTGCATAGTTG----TCCTTA--CAAGCC----GTTGTATCCTTGTCTTT---TCCA----AGCCCTTATACTGAGGGCTACGAGGG-TATGTACA-AGTTAA---CTAAATGAACCAA---ATTATGATGAGAGTGGCGCATCATTTCACATCCGAGGAATA---TCT----ACTG------GATTCCAGATG--GATTGTACAACTATA---CTT---TTCGGTCGTAAGTTCCATATGTGTAAAACATGTAAGTTATTATTA--GGGGT-CCCAGAACAG--ATGT----AGAAGTCTTCTACATC--C----TGTTTTATAATGTCGCTCTA---AGAAGAATAGATGGTCACA-AAGATTCAAGATTACGTTAG------TATGTCGAGATTATAAATCTGGC-GACAATTC----ACT---GCGT--ACTCTGTTCAGTGCTGATATTCTGAGGCGGAGAGGAAAGACTCAGGTTTTT---TATCTCAGCTAACCCCA---GTAATACATTTCAATTCAA----TCAGATCATTCACGACCGACTGCATTACTCCTGGTTTATGGTCAGTTTCTTAGATCGTACCGGTTTAGTTAATACTTACCATGA----TGCAATC--------CCTCACGCTG----T
>t1
TCT----ATTTGACTGC--CATGCTTGACCCA---AGATAATAATATAGGATTTGGTCCTATCATGCAACCCTTTACATTGCATGGATT----ACCTGG--CAAGCC----GATGTTTTTGTGTCCGT---TCCA----AGTCCTTAGCCTTTGGACTTCGGGAG-TATGTATA-AATCAA---CTACTTGATCCAA---AGCATAGTGAGAGTGACGCATTATTACAAAAGCAGAGACTA---AGC----ACTG------GATTCTTGAAG--CATAGTGTAACCATA---CTT---TACAGTCTTAATTTCCCAATGTGTACCGCACTGAAGTATTACTTA--GAGGT-CTCTCAACAT--CTGT----AGTTTTCCT---CAGC--A----CGTTTGATAATGGCACTCCC---AGGAGAATACTGGGGCGCATACGATTCAAAAAAACGATAAA----ATTTATCGATATAATTGATCTCGC-GACAATTC----TCTAGGCACT--ACCCGGTCCGGCGTAACTATACTAA----TAGATGCCAAACGAGAG-CGTT---TATCACATCTACGCTAGATTGCAATTCTTTTCAAATCAA----TGACCTAAAACGCGAGCTACTTAAAGTCTCCTTGTTTATGCTCAGGTTCTTAGATCGAGATCGTATATTCAATACATACCGTGA----TGCAATCATTG----TTACGCGGTG----T
>t3
AGT----ATTTGGCTGC--AATGCGTGTCACA---AGATGATAATATGAAATTTGTACCTCTCAGGCAACCCTTTACATTGCACAGATG----ACCTGA--CAA-------GATGTTTATGTGTCCGT---TGCA----AGACCTTAGGCGTAGGTCTTCGAGAG-TATATAGA-GATAAA---CTACT---TCCAG---ATTATCATGAGAGTGGCGCATTATTTCAAAGCCTAGGACTA---TAA----ACTG------TATTCTAGAAT--TATTGTTTAACGATA---CTT---TACAGTCTTAATTTCCGCGAGTGTACCACAGTTAATTTATAAGTA--GAGGT-CGCATAACAT--CTGT----AGTTTTTCT---CAAC--A----CGTTTTATAATGGCAATCCC---AAGATACTACTGGGACACATATGATTCAAAAGTACGATAAA----ATTTATCGATATGATTGATCTAGC-GACAATTC----TCAATGCGCA--ACCCGGTCGAGCAAAGCTATTCTAA----TAGATGCGACACGTATG-CTTT---TAGCACATATACTCGTGATTGTAGTTCATTTCAGATTAA----TTCACCTACTCTCGACCCACATTAATCCGCCATGTTTAATCTCAGTTTATTAGATCGTGATAGTTTTCTCAATACTTACCGTAA----TGCAATCATTG----TGACGCGCTG----T
>t8
AAT----ATTTGACAGC--AATGCGATTCGCG---AGATAGTAGGATAAGGTTTTTTCCTCTTGCGCAACCCATATGATTGCACCGAGG----TCTTCT--CAAGTC----GGTGTGGAGGGGTCGTT---TAGA----AGTCCTTAAGCCCAGGGCTACGTGCG-TATGTACA-AAACAA---CTAGA---ACCAG---AGAATCATGAGAGTGGAGCATAATTTCATACACGATGACTCGCTTTA----TCTG------TATTCAAGAAA--TATTGTTGAACAATT---CTT---TGCTGTCTTACGTACCCTAAGTGTACAACA---AAATAATTAGTA--GAGGT-CTGGAAACAT--CA-------GCTTTGCT---CACC--A----CTTTTAATATTGACCGTCCC---ACTACAATACCGGG-CACATATGATCCATCACTACGATACA----ATTTGTCGATATGATGATTCTAGC-AACAATTC----TCAACGCGTA--ACGCGGTCCAGAATATCTATTCGGA----TAGAAGCGCCCCTGCAG-TTTT---T----CATAAACTCCGTATTGGATTGCTTTTCATATTAA----TTGTACAGGAAACGACCAACACAAGCTCTCCCGGTTTCTGCTCAGCTTACTAGATCGGGATGGATTTCTTAATACTTACCTTCA----TGCAATCATTT----TGCCCCGCTG----T
>t2
AAT----ATTGGACTGA--AATGCTGTTTTCT---AGATTTAAGGTCATAATTTTTTCCTCATTCGCAACCCCTAAGATTGCACCGTGA----ACATCA--CAAGTC----GGTGTGGTTGGGTCCAT---TGAA----AGACCTTAAACATAGGGCTACGTGGG-TATGTACAGAGATAA---CTAAT---ACCAG---TGGATCATGAGAGTGGAGCATAATTACATACTCAGTGACTCGCTTTA----TCTG------AATTCAAGACA--TATGGCTGAACAATA---CTT---TGCAGTCTTACATACCCATAGTGTACTACA---AATTGATCGCTA--GAGGT-GTGGAAACAT--CA-------GCATTTCT---CACC--A----CTTTTTATATTGGCCGTCCC---ACTACAATACTTG---ACATATGATTCATCAAGACGGTACA----ATTTGTCGATATGATATGTCTGGC-TACAATTC----TCAACGCGTA--ACGCGGTATAGAAATTCTATTGTGA----TAGATGCTCCCCTTCAG-TTTT---T----CATAAACTCCGGATTGGATTACTTTTCAAATTAATTTATTGTTAAGAAGACGTCCGACACCAGCTCTCCCGGTTTCTGCTCAGCTTTCTAAATCGGTATTGATTACTTAATACGTACCTTCAATTATGCAATCATTG----TGCGCCGCTG----T
>t12
AAT----ATTTGACTGT--AATGCGTTTCCCG---AGATCAAAAGATAGAATTTTGACCTC----GCAACCCGATATAATGCACGGAGA----ACTTCA--CAAGCC----GATGTAAGTGGGTCAGT---TATA----AGACCTTAGGCCTAGGGCTTCGTGTG-TATATACA-AAACAA---CTACT---GCCAG---GTTATCATGAGAGTGTGGCATAATTACAGATACGATGACTAGTTGGC----TCTG------GATTCCAGACG--GATGGTTGAACGATA---CTT---TCCTGTCTTAGTTTCCCAGAGTGTACTACATTCAAGTGATGTATA--GAGGG-GTCGTAACAT------------TCTTGCT---CAGC--A----CTTTTAATATTGGCTGTTAC---ACGACACTAGCTGG-CACATATGATCCAGCAATACGGTAGAAATCATGTGACGATATGATATATCTAGC-GACAATTC----TCAAGGGGTG--ATACGGTCCAGGACAGATATTATGA----TAGATGCGGCACAGCGG-CTTT---TAACACAAGTATTTTTGATAGGATTCCATTTCAGATTAA----TGGCCCTAGAAACGCGCAACTTTACAGCTCCCG--TTGCTCTCAAGTTTTTAGATCGATGTCGCTTTTTAAATACTGACCTTCA----TGCAATCATTT----TGTTCCGCTG----T
>t5
AGT----AAAGGACCGT--TATGCGTTTCACA---AGATCAATAAATAGGATTTGTAACTG----GCAACCCGGTATAGTGCACTGGCT----ACTTAT--CAAGCC----GCTGTTACTGGGTCTTT---TGTA----AGTCCTTATACCTAGGCCTTCGTGAG-TATATACA-AAAAAA---TTACT---GCCATTACCTTATCATGAGAGTGTTGCATTATTTCAGATTTAACGACTAGGTGGC----GCTG------TATTCATGACT--GATGGTCGAACTATC---CTT---TCCAGTCTTACTTTCCTTAAGTGTACTACACTCAAATCTTTTATA--GAGGC-ATCATAACATCTTA-------GGAATTCT---CATC--A----CTTTTAATAATGCCTGTTAT---ACTACACTAGATGG-CGCATATGCTCCAGCAGCACGGTAAA----TTATATCGATATTATCTATCTAGC-GACAATTC----TCAAGGGGTT--ATACGGTCCAGTTAGTTTATTGTGA----TAGATGCGGTACAGAAG-CTTT----AACTCATATACTAGTCATTGGATTCCATTTCAGATTAA----TGGCCCCACAAACGTCCAACTTTACATCACCCG--TTTTTGTCAACTTTATAGATCGAAGACGCGTTATAAATACGTACCTTCA----TGCAATCATTG----TGAGACGGTGGCATT
