# Supplementary material for: PQ, a new program for phylogeny reconstruction
Source: BMC Bioinformatics. 2018 Oct 12;19:374. doi: 10.1186/s12859-018-2399-4 (PMC6186109; doi:10.1186/s12859-018-2399-4)
Supplement: Supplementary file 4 — Simulated data. The archive Simulated-data.tar.gz contains two folders called Alignments and Trees. Folder Alignments contains 500 simulated 15-sequence nucleotide alignments in fasta format. Folder Trees contains six subfolders, PQ, MP, ML, ME, QP and Reference with trees in Newick format reconstructed from the alignments with five methods and with reference trees used for simulations. Names of the tree files correspond to names of alignment files. (TAR 1860 kb) [file 12859_2018_2399_MOESM4_ESM.tar › Alignments/401.fasta]

>t13
TGAGATAACGTTCGTTTGCAGG----CTC----GGACACTACGATTGAGAAGGGTGTATGCTGCTG---C----TCGAAAT---GCC---TACTAGGTAA---TAAAGAACACCGCCACTATTGGGTA----C--CGGAGGAAAGTGAGCTGCAT-------TGTGTGAAGAAATGATTTGTGCTAA----ACTTTAAAGACTGTCCATAAGTCAC-CACGATTGTGC-----TCCTAGCC--ATGCATAGTTGAGTAT----TCAACCAGTAAT--ATCA---TTTTA----CTTTG--ATTCGACATAA---GAGTCGGGCCGG----AGAAAATGAC----TGTGCGATC----TATGAC---GATAAGCTAGACTTATTA---ATT--ACACCCCAAAGGGCATGGTCTCTTACGAGTGGGTTATGCAA----GA----TTAGAGTTGTGGACAAAGCGCTCAC---G-ACAGT--TGGAGACTGCAG---ATACGTCCGATTGGGGCAGAAAAAGGTTGACAC----CAG---TTTTCACCGGACGG----TTGCTCATA----C---ATGTCATACGCGTATCAGCCTAGGTTCAGAATAATCCATCTGAAATTTAAAGGGTCGGTTTTTTTCTT----TAATTAAACGTACCTCC---AAGCCTTAGCTCCCATGTAGGCTCTTG--TCCTAATTG------TACGCATATAGCGCCGGAGATAATCAGTAGGTCATTAAAACCACATT----AAGATAGAGAGGGAACTGTGCACATAT----ATGT---CCTAGCTCTTGCCTCCCACTTATTATCGCAATCCCA----TCGCCAGTCAGGAAA
>t9
TGAGTGAACTATCGATTCCGGG----CTC----TCACACTACAATAGGATATGGTGTATGCTGCTA---C----TCGAAAT---GCC---TGCT----AA---TCTTGAACACCGCCATAATCGGAAA----C--AAGATTACATTGATCCGTAA-------CGTCGGAGGAATTGGTATGAGAAACTCTAATTTTAAAGAATGGGCATAAGTGAG-CACAATCGTAC-----GCCTAACC--AAATAAAGTTGCGAAT----TCAAGACGTTTA--ACCATAGAATTA----TAGAT--ATTCTCGATAC---GAATCGGGCCGT----ATAAAATAAC----TGTGCGATCAAGGGATAAC---GTTAATTCAGACTTGTTG---GAT--ACTGCGCAAAAAGCAATGTCTCGTACGAGTGGGTTGGTCTA----AA----GAATAGCTGTGGGAAAAGCACTAAC---A-ACCGTATTGGATGTTGCAG---TTGTTTGCGTATGGGGCGCAAAAATATTGACAC----TTGGGTTTTTCAGCGGACTT----GTATACATT----C---ACATCCTACGCGCATCAGACTAGGTGCAAGATAATCCATCGGAAAGTATATGTGTCAGTTTTCTACGT----TAAGTTCACTTAAGACC---TAACCCTAGGTCCCGTGTATG---CGT--TGCAACTGG------CACGCATATCTCTTCGCATGTAATAAATTGATGATTAAAAGCACATTAAATAAGATAATGAGGTCTCTGTGCTGAATT----ATGT---C----CTCTTGCCTTCCACTTAATAGTACGATCACA----TCTCCAGTCAGGAAA
>t12
---GGCATCATTTG----CGCA----TTC----ATACTCT---ATGGGCGATGGTGTTTGCTGATC---C----TCGAAAT---GCA---TCCG----AA---TTATGTGTAAAGCCTAGA---AATTCTAGCAAGAGAACAATATGAACGATAATGCAGGGTGAGAGAGGTAGTGATTTGTGAATGTACTA---TTAGGATTGCTCAACAGTAAG-CACAATAGTTT-----TCAGTTGA--AGTAATAGTTGAGGAT----TCATGTAGACTA--ACCATAGTCTTT----TCCTT--ATTCAGATTAT---GAATAGAGCCCT----TCAATATGACTTATTTTGCGTTCATGCTAATAC---GATTTAAAAGACGTAAAT---CGT--TCTGGTCAAAAAGGAAGGGCTCATACGAATGGCTTCCTCAG----CA----GGATATCAGGGGAAAGCGTCCTTAT---CCACCGTTCTGGAGAGTGCAT---GTCACAGCGAATGGGGCTCTAAAAAATAGTGAC----TGGATTATTTCTCCAGAAGA----ATGATCATG----C---GCATTCTACGAGTCTCAGACCAGGTACACGATAGACCATCAGAACTTTG---TTTCTGTTTTGATTAT----CATGTATACATTATACC---AACGCTTGGCACAATTGTAGG---CTG--TTCTAATAG---TATTTCGCATATGGCTTGG---GTACTTAGTTCATCTTCAAAACCACGTTCAAACAGATACGGAGGTTTTGGTTCGAACTT----ATGT---C---GCTCTGGCCGCCAAGCGCGTAAATCGATCACA----TCGAGAGGCAGGAAA
>t11
---GGTACCTCTAG----CTCAACAGCTCTACGTCACCCC---ATGGCTTACGGTGATTGCTGCTA---C----TCGAAAT---GCT---TTCT----AAATATTTTGCTAAGAGCCTAAA---ATTT----CACATGAACCAGATGATCTCTAC---ACAATGATGGATGCATTGGTCTGTGTGCCTTCTA---TTATGATTGGACAAGAGTCAGTCACTATAGTAC-----TCTTTTGG--AAATAAGGTTGGGAAT----TCAGCTAGTCTAGAACAATACAATTC----ATCTA--ATGCTGAACACGCAGAATCGTGCGCT----TCAATATAACTTATTGTGAGCTCACGTAATGAG---GATTATGAAGACGTAGAG---AAT--GCTTCGCAAAAAGTAAGGTCTCATACGATTGGCTTCAACGA----CA----TAATAAAAGGGGTAAACGGCCTGAG---CTACCGGAGTGGAAAATG-------TAGGGCCGGCTGGGGCGATAAAATTTACCAAC----GGCCATGTTTATCCAGACGA----TTGGTCATA----C---TCATACTAA----GTCAGCCCAGGTTCATGATAGACCATCCGTAGTTTC---ACTCTGTCTTGTTTTTCTTAGATTTCTACTGTGATCC---AATACATAGTGATGCTGTACG---CAT--TTCTAATTGTCCTAGTACGCATTTAGCATCG---GTACTTAGTACATTCAAAAAATCACATTCAAACAGAGTCCGAGGCACTAGTACTGACTT----ATGT---T---GCTCTCGCCCCCTATCGGCTAAACCGATCG-------CTCAAGACCGGAAA
>t3
TGAGGTAACGGTGGTTTCCATA----TTC----AAACACG---ATAGCGATCGGTGGATGCTGCTTGCTC----TCGATAT---GCG---TTCA----AA---TAATGATAATTGCCGGAA---AAAA----CATATGATCTTTCTGACCGCTAA-------AGACAGAGGCACTGTTATGGGGGATTTTAA---TTACGATTGTTCAGTAGT----CACAATTGTTG-----ACCTCAAC--ACCAAAAGTTGTGTAT----TCAAATCGT-----AATATAGGCTTT----CTCCC--ATACTTCTCAC---GAATAGAGCACG----ACAAAATTACTTATTGTGCGTTCATGATAGTAT---GGTACATGAGAAGTAGTA---GTT--ACACATCAAATTGTAATGGCTCATACGATTGGCTTTGACGT----TA----GTATAACAGAGGAAAACGTACTTAT---TCACGGTAGTGGAGAGTGCTT---GTTAAAAGGATTCGGGCCTTAAAAGCTATAAAAGGTCACAAATTTTTCAAAGGTAAT----TAAACCATAAAGCC---TGATCCTAGGTGTTTCAGACCAGGTACATAGTACACCATCTGCATATAT---ACTCTGTCGTATGCCT----AAGTCTAACGATAATCC---AACCCATAGTCAGCTTGTACG---CTG--TTCCAATTG---AAGGCCGCATCTGATAGTG---A--CTTAGTTAGCCAATAAAACCACGTTAAACCAGATTGGGAGGCGTCAGTTCTAACAT----ACGT---T---GCTCTCGCCACCTAACGTTTAGACCGATCACACGC-TCAGAAGGCAGGATA
>t10
TGAGGTAACAATCGTTTTCCAA----GTC----TTACACG---ATAGGTATGGGTGAAAGCTGTTGTGCG----TCGACAT---GCA---TGCG----AA---TGCAGATAAATGCCGGAA---AAAA----CACGAGAGTCCTCTGAACCTTAG-------AGACAGAGGCAATGATGTGTGGGACTTAAA---TGAGGATTGTTCAGTAGTGAC-CACAATTGTGT-----TCCGCAGT--ACCAAAAGTTGTGCAT----TCATAAAGG-----ACCATATCTTTG----GTCAT--ATTCTTCGTAC---GAATTGGGCTAA----TTAAA--TACTTATTCTGCGATCATGAAAATAG---GGTACGTTAGAAGTAGTAAGCTTC--ACATTCCAAATAGAAATGGCTCGTACGAGTGGCTTATTCTT----TA----GTAAAGCTGGGGGAAAAGTCCTAAT---GAACGGTGTTGGAGTTTGCTT---GGTAAAGGGAGTCGGGCCGTAAAATCTAGTAAAGATGA--GTTTTTTCTATTGGACG----AAAACCATAACGAC---TCATCCTAGGTGATTCAGGCCAGGTCCATAACAAACCATCAGAATGTAT---AGTC----TTTCCCGT----TAATACCACTGCAGTCC---TAGCCGTAGTCAATTTGTAAG---CGA--TTCGAATTG---GAGATCGCATGTCGTAGGG---A--CTGAATTCGGGTAAAAAAGCACTTTTAATCAGATTCGGAGGCATTCGTACTCATAT----ACGT---G---GCTCTCGCCGCCAATGCACTATACCGATCACACGCCTCAATAGCCAGGAAA
>t15
TGAGACAGGGTTTGTTTGCTCA----ATC----ACACTCT---ATCGAATACGGTGATGGCTGATA---C----TCGAAATAACG-A---TTCA----AA---TCCAGCGAATAGCCGAAA---CAGA----CAGTTGATTTTTCTGAACTATAC-------AGGTAGAAGGATTGTTTTGTGCTACTCTGA---TCAAGAATGGTGAAGAGTTAA-CACAATTGTTT-----TCCTGTTC--ACATAATGTTGAGAAT----TCATCACGTCGG--ACGATACCTTTAGTATTCTCG--ATACAGAGTAG---GAATTGGGCCAA----TTAACATGACTTATTCTGTGATCACGTTAGTAC---GGTTTAACAGGTTTTGAC---GAC--TCTTAACAAAAAGCAGGGTCTCATACGAGTGGCTATGTCAG----TA----GTATATCAGTGGTAACCGCGCTTAA---AGACTGTAATGGACTGTGCAG---CCAGGTCCGATTGGGGCCTTAAAAGGTAGGCAC----TGTCATGTTTTCACAGCCTA----TATGCCATC----C-------GCTACGTGGGTCAGACCAGGTACAAGGTAATCCATCCGTACGTCA---GTTCAGTAATTTCCCT----GAAGTTTATCATTCGCCGCGGACACATAGGTAGACTGTAGG---TGT--TCCAAATTG---GAATGCGCATATTTCTTAG---GTACTTATTATAACATAAAAACCACCTTAAAACAGACATCGAGGATTGAGTACTAACGT----AGGT---TCTAGCTCTCGCCTCCAAACAAGTACTACGATCTCA----TCTCCAGCCAGGACA
>t8
TGAGCCAAGGTTTGTTTGCTGA----CTC----TCACTCT---ATCGAATACGGTGATGGCTGATA---C----TCGAAATAACGCA---TTCA----AA---TCCAGCGAATAGCCTAAA---CAGA----CAGTGGATTTCGGTGATCATTAC-------AGACAGAAGGATTGTTTTGTGCTACTCTAA---TGAAGATTGTCGAACAGTATA-CACAATAGTTT-----TCCTGTTC--AGATAATGTTGAGAAT----TCATCTCGACAG--ACCATACCTTTAATGTTTTAG--ATACATAGTAG---GAATTGGGCCAT----ATAACATGACTTATTATGCGATCACGTTAGTAT---GGTTTAAGAGGTTTTGAC---GGC--TCTTTTCAAAAAGCAAGGTCTCTTACGATTGGCTATGTCAT----TA----GTATATCAGGGGTAACCGCGCTTAG---AAACTGTATTGGATTATGCAG---CCAGGTCCGAGTAGGGCCTTAAAAGGTAGGAAC----TTTGTTGTTTACACAGCCTA----TAAGCCATT----C-------GCTACGAGGGTCAGTCCAGGTACAAGGTAATCCATCGGTATGTCA---GATCAGTAATTTCCCT----GAAGCCTATAAAACGCCACGCAAACATAGAGAGACTGTAGG---TGT--TTCAATTTG---GAATACGCATGTCTCTTAG---GTAATTATTATATCATAAAAAGCACCTTAAAACAGACAGCGAGGGTCCAGTTCTAACGT----AGGT---TCTAGCTCTCGCCTCCAAACAAATACTACGATCTCA----TCTCCAGCCAGGACA
>t14
TGAGTCAATTTTAGCTTCCTAA----ATC----CCACGCA---ATAGAGTATGGTGAGCGCTGATA---C----TCGAAATAGTGCT---TGCG----AA---TCTCGCGGAGAGCCAAAA---TTAA----CAGAGGATTATATTGATCTGTAT-------AGTCTGAAGTACTGGTATGTGTTACTCTGA---TTATGAATGCAGAGTAGTGCT-CACAATTGTTTTC---TCCTTTTC--AACTATTGTTGAGTAT----TCATAGAGTCAG--ACTATACATTTAGAGTTCAAG--ATACACTGGAC---GAATTGGGCCTT----TGAACATCACTTATTTTGCGTTCACGATATTAT---GGTATGACAGTAGTCGAG---ATC--ACGGAGCAAAAAGCAATG----CTACGATTGGATATGACAG----TA----GTATATGTGTGGCTACCGGGCTTAA---AAACGGTGATGGATTCTGCAG---CCTAATCCGGCTAGGGCCTAAAAATTTATAAAC----TGACTTTTTTTCACAGCCTT----AAGTTCATA----C-------TCTACGAGGGTCAGTCCAGGTACAGTCTAATCCATCGGTATCTCG---TGTCAGTTATTACTCT----GAATTAAAGTAAAGGCCACAGAAGCATAGATGAACTGTAGG---TAC--TTCTAATAG---TACGACGCATATCTCTACG---TTACTTATTGATATATTAAAAACACCTTTAACCAGACGTCGAGGAGCGGGTTCTATCTT----AGGT---TCTAGCTCTCGCCTCCGAACAATTATATCGACCCCA----TCGGCAGCCAGGACA
>t5
TGAGTCAATTGTTGCTTCCTAA----TTC----AAACTCA---ATGGTGTAGGGTGGTCGCTGTTA---A----TCGAAATATGGCT---TCCT----AA---TCTCGCTAAGAGCCAAGA---TTAC----CAGCGGATAAGTTTGAACGTTAA-------AGTCAGAAGGACTGCTATGGGACCCTCGGA---TTAAGAATGCAGAGTAGTGCT-CACTATTGTCTTC---ACTAAATC--AGGTATTGTTGAGTAT----TCAAAAAGTAAG--ATAATTCCTATAGAGTTCGATTCATACGGTCGAC---GAATTGTGCTTGATTTTGAAGATCACTTATTATGCGTTCACGATACAATTACGGTGTGCGAGTACTA-AG---ATC--ACTCAGCAAAATGCAACG----TTACGATTGGATATTCCAGATCAAA----TTAGAAATGGGGTTACCGGACTCAT---ATACGGAGATGGAATCTGCAG---ACCCAGTCGGCTAGGGCCTGAAAATT-AAAAAG----TGCATTTTTTTCTGGGCCTG----ATAATCATC----CCCT----TCTATGTGCGTCAGTCAAGGTACAGGTTATTCCATCTGTATCTGA---AGTCAGTGTTGAAATT----GATATGAAAGGGCCACCATCGAGTCATAGATAAATTGTATG---TAA--TCCTATTAG---TAGAACGCATATAACAAGG---TTACTTAGTGTTTAACTAAAAACACTTTGAACCAGAGGTCGAGGAACCCGTTCAATCCT----AGGT---TCTAGCTCTCGCCACCAAGTAATTAGTTCGACCCCA----TCCACAGCCGGGAAA
>t4
TGAGTTAACTATCGGTTGC--A----ATC----CCACGCC---ATGGGTCACGGTGATAGCTGTTC---C----TCGAAAT---GCG---TTCT----AA---TAAAGTACACAGCCCCCA---GCTC----CCACAGAAATACCTGAACTGCAG-------AGCTTGAGGCATTGATTTGTGATC-TTCTA---TAACGCATGAGCAGGAGTTGA-CACCATAGTAA-----CCCACGTC--ACATAACGTTGGGAAT----TCAGGTTGTCTT--ATGATGAGCTTG----TATTA--ATTCACAGTAG---GAATAGCGCTCA----CGAATATCACTTATTTTGAGGTC----AAATAA---GTTTGCGGAGATTTTGTT---TTT--ACTTCTCAAAATG---TGACTCCAACGAGTGGTTGAAACCT----TAGGTTTAATAGCTGGGGTTATCGCCCTAAACTCT-----CACTGGATACTGCGG---TAAATTTAGCGTTGGGCTCTAAAATATTTTAAA----GACGGTGTTTAAGTGGTCGTCGATATTCACATA----C---CTATTGTAGGTGAGTCAGCCAAGGTACA----AAACCATCTGGA-CTGT---TCTCTGTTATCGACTT----AAAGCTAATGTGTATCC---GATACTTTGTTA---TGTATG---ACT--TACTACTCG---CAGAGCGCATATGAAGTGGCTTTTACTAATTTCTGTATAAAAAGCACATTCAACCAGATGATGAGGA--TTGTACGAGGCTACTAATGT---GCTAGCTCTAGCCGGCAAATCCATAAAGCAAGCTCA----TCACAAGGCAG----
>t1
TGAGATAACAGTAGATTGCTTT----TTC----AGACGCA---ATAGTAGTGGGTGATGGCTGGTC---A----TCGAGAT---GCG---TTCT----AA---TGGGGTGAAAAGCCTCGA---GAGA----CAGCAGATGTATTTGAACATGAT-------GGCCAGAGGGACTGGTATGTGACA-TGGCA---TCAAGAGTGAGCAGTAGTGTA-CACAATGGTAA-----CCAACACA--ATCTATCGTTGGGTAT----TCAATGGGTGTT--AATATTATGATT----AAGCG--ATTCGGATCAT---GAGTTGGGCTAA----CAAACATCACTTATTTTGAGTTC----GAGTAT---GATTGGTCAGGTTTTTTC---ATATTACTTCTCAAAGGGCAATGCCTCCCACGATTGGTTATGCCTG----TAGCTCGTACAGCTGGGGTTAACGCACTTAA---A-ACCGCAGTGGAGAT----A---AGAGCTCAGCATGGGGCGCAAAAATTTTGGAAG----GCCGATGTTTTGAATGATTACAATATATGCATA----C---CAATGCTAGGCGTATCAGCCGAGGTGCA----ACACCATCTGTA-TTTG---TGTCCGTAGTGGTATT----AAATTGAATACGTCACC---CACACATAGCGA---TGTATG---ACA--TGCAATTTG---CAACTCGCATCTATACTGGCTTGTACTAACTTCTACGGTAAAATCACCTTGAACCA---TTAGAGGA--CCGTTCACGGGTTCTTATGTATAGCTAGCTCTTGCCCGCAATTGCTTAAGGCAAACTCA----TCAAT-GTCTG----
>t2
TGAGGAAACTATCGTTTACGTT----ATC----GCACGCA---ATGGCTTGTGGTGTTGGCTGGTC---C----TCGACAT---GCCCATTTCA----AA---TCAGGAAGACGGCCACGA---CCTG----CCAGGGATAAGCATGAGCAGCAG-------GGCCTGAAGAAATGCTATGTGTGA-TGAAA---TAATGTATGTGCAGAAGTCCA-CACTATGGTAG-----ACGACCAC--AAACAATGTTGGGCAT----TCAACTTGACAA--AAAATGTTGATG----TACTT--ATACAGAGGAG---GAATAGTGCTTA----CAAAGATCACTTATTTTGTGATC----GAATAT---GATAATATAGCATTTATC---GTA--ACAACGCAAAGTGAAGTGACTCCCACGAGTGGTTCACACGT----TAGACATTATAGATGGGGCTACCGGGCTAAA---T-ACCGCCATGGACGATGCGA---AAAGCTCAGGGTTGGGCTAAAAAAAATTTTAAA----TACCTTATTTTGTAGGTCGACGATTAGTACATG----C---CCGTTCTACGTGAGTCAGTCGAGGTTCA----AGA----CTGGA-GTAT---AGTCGGTTGTGTCCAT----TAATGTAACTCGTCGCC---GACACGTAGAGG---TGTATG---GGACATACGAATCG---CAAAACGCATGTCGTCAGGCTTTTACTCATTACTTTACTAAAACCACATTAAAACAGATTCTGAGGA--CAGTTCACGGCTCTGAATGT---GCTAGCTCTTGCCAACCAAACCATAATGCAAACTCA----TCACTAGTCAG----
>t6
TGAGTTAATTGTAGTTTTCCGG----ATC----TCACTCA---ATAGCTGCAGGTGGTAGCTGGTC---ATACT----AAT---GCG---TACT----A------ATGTGAATGGCCATCA---GCAA----CCATTGAGCCT--TGAACATTAC-------AGCCTGAAGAAATGTTTTGAGATACTTATA---TTAGGCATGGTC----GTATC-CACCATAGTGG--TATACCGAGCA--ACCAAGAGTTGCGGAT----TCAGCCTGGCAT--ATGATTGCGTTC--------C--ATACTCGTCAG---GAATTGAGCCCA----GTAATATAACTTATTATGCGCTCACGATAGTAG---GTTTTTACAGTTGTATCC---GCT--TCTACTCAAACTGCAAAGTCTCAGACGAGTGGTTCGGTCCT----GA----ATACAACGGGGGCAATGGCTCTGAA---C-ACGGTTCTGGACAGTGCCGACGGTAAGTACGCTTGGGGCCGGAAAAGGTTGATAC----ATAAATGTTTTGTCAGAGCGCAATTAGCGCATA----C---ATATGCTAGGTGCTTCAGACAAGGTTCA----AATCCATCCGTA-ATCT---ACTCGGTTATCAGAGT----AAAGTAAATGTTATCCC---TACACTTGGCCA---TGTATG---CCT--TTCAAGTCG---TAGAGCGCATTTGGAAGTGCATATACTGAATCAGAAGATAAAAGCACCTTGAATCAGATCGTGAGGG--TGGTTCAAGTTT----ATGT---ACTAGCTCTGGCCACCCAAATGTTAAGACGAGCTCA----TCACGAGTCAGGATA
>t7
TGAGGAATTTATTGATTTCCTG----GTC----TTACTCG---ATAGTTGCTGGTGTTAGCTGCTC---AGACTTCGAAAT---GCT---TACA----A------ACGTCAACGGCCAATA---GTAG----CCCTTGACCCA--TGAACAATAC-------AGACAGATGCAGTGTTTTGGGGTACTTACA---TTAGGCCTGTTC----GTCGT-CACCATCGTGA--TATACCCAGCAATAATTAAGGTTGCGCATGGCTTCACTACGTCTT--ATTATTCCCTTC--------T--ATTCTCGCCAG---GAATTGTGCATA----TAAATATAACTTATTGTGCGCTCAAGATATTAT---GATGTCGCAGTTGTATGC---GGT--ACTACGCAAACTGGACAGGCTCAGACGAGTGGTTCGGACCA----AA----ACACAACGGCGGTAATGGTTCTGAA---A-ACTGTTCTGGACTTTGCAGACGGTGAATGCGCTTGGGGCCTGAAAAACTTGATAA----CTGAATTTTTAATGAGCTCACAATTGAGACATG----C---ATTTACTATGGGCGTCAGGCAAGGTGCA----AATCCATCTGTA-ATCG---AATCGGTTATGATAAT----AACCAATAAGCGAGTCC---TACACTTGGCAA---TGTATG---ACT--TGCAATTCG---TATGACGCATATTCGC---CATATACTTAATCGTGAATCAAAATCACCTTTAATCAGATTGTGAGGG--TGGTTCAAGATT----ATGT---ACTAGCTCTAGCCGCCCAGGTGCTAAAGCGAGCTCA----TCCGGAGACAGGATA
