# Supplementary material for: PQ, a new program for phylogeny reconstruction
Source: BMC Bioinformatics. 2018 Oct 12;19:374. doi: 10.1186/s12859-018-2399-4 (PMC6186109; doi:10.1186/s12859-018-2399-4)
Supplement: Supplementary file 4 — Simulated data. The archive Simulated-data.tar.gz contains two folders called Alignments and Trees. Folder Alignments contains 500 simulated 15-sequence nucleotide alignments in fasta format. Folder Trees contains six subfolders, PQ, MP, ML, ME, QP and Reference with trees in Newick format reconstructed from the alignments with five methods and with reference trees used for simulations. Names of the tree files correspond to names of alignment files. (TAR 1860 kb) [file 12859_2018_2399_MOESM4_ESM.tar › Alignments/488.fasta]

>t4
GCTGAATT--------ATAAAAGTGTG----TTTCCCACG---CTAACG---TCGAGCCGAAACAACACCA--AA--TTATTGCTGCAAGATACTGCT---TTCT---CAGGTATCCGTC-ATCACGATGGT---CT--CG--AGTT---ATC----TAGACCAAACTACTTTATC---CTTTTTTGTTTAGGGATCATTCGCTAAATGACGTCGCTGTTGACTGAGGCTACTT---GTGTGC----GTCACACTTCTGATAATTTTGT---CAAAGCATTTACGGCCATTATCCT---GCTT--CATTCAGGCC----ATAGAATATTAG-AGA--TC----CC--CCGAGGTTCTTTGATCTTAATTAATAGAGCT--ACGTGCGTATCGTCGA-T-GAAAAAATGATATAAAGCTA---TCCGGATAGGCAGATGGATGCCACCCATAACATTCGACTATGGACAGCGCCCAATCCTTCAATCAATGATTCGAACTA-------CGCGCAATGATCA----AATAGGGTAGAAGTATGGATAAACATAG---TATAAGATGAAGAATTCTCGAAATTAATCTTTGGGATCGTACGGCCTGCATTATCATAAACGA--TCGTTAACGAGATCCAATGAATCGTAATCCT----CCTCC--TC----CTATGAGCTACGATTGTATA-CATCTTTTCATCTAAACA---AAATGAT----GAAACGTTC----ATGC----CTAAGT-------CATATA----GTGGGTAAT--TCTTTCTAACCG-G---CGAT----ATCGGGTAGTCTACGCTCCAACTGTTACCGG----AGAAGCCAG----TTAA--AGAATATTT-ATGATCGTGAA--AGTACTCGGCTAATCTTGCCGGCTCTTG-CTGGGA-TGACTAAAAGTGAAGC---GT
>t2
GCTTAATT--------AAAAAATTGGT----TTTCCCATG---CTAAAG---TCGAGCCAAACAAACACCA--TA--ATAATGCTGCTAGGAACTGCT---TTCT---CAGGTATGGCTC-ATCAGGATCGT---CT--TG--AGTT---ATC----TAGCCCAAGCTACTTTACC---CTTTTTTGTTTAGGGATCATTTGCAAAATGACGTCGCAGTTTACTGCGGCTTCTT---GTGTGC----GTCTCACTTCTGATAATATTGT---CAAATGATTTATTGCGATTATTCT---GGTT--CATTCAGGCC----ATAGGATATTAG-AGA--TCGAATCC--CCGAGATTCTTTCATCTTAATTAATAGTGCA--ACATGCGTATCGTCAA-C-GAAAAAGTCATATAGAGCTG---TCCGGATAGAGCGATTTATGCCACCTATAACAGTCGACTATTGACAGCGCCCAAGCCCTCACTCAATGATTCTAACTA-------CAAGCAATGACCT----AATATGGTAGAAGTATGCATAAACATAG---TATAATGTGAACAATTCCCGAAATTGGTCGTTGTAATCGTACGGTCTGCATTATAATGATCGA--TTATTAACGGGATCCAATGAAACCTAATCCT----ACTCC--TG----CTATGGTCTACGATTGTGTAGCAGCTTTTCTTCTGAACA---AAATAAT----GAGACGTTC----ATCT----CTAAGA-------CATATA----CCGTGTAAT--TCTTTCTAACCG-G---CGAT----AGCGGGTAGTCTACGCTCCAACAGTTACCGG----AGAACCGAG----CTAC--AGAATAATT-ATGATGGCGAA--AGTATTCCGCTTATCTTGTCGGCTCTTG-CGGTGA-GATCTACAATTGAAGC---GA
>t13
TCTTAATT--------AGAAAAGTATAACTATTACTTTTG---CTAAGC---TCTCACGAAATAAGCACAA--CAAAATACTGCTGCATGAGTCTGCT---TTCT---CAGTTCCGCAAC-ATCATAGTCTAATACT--TG--AGTT---ATC----TATCCCGCCCA----TATC---CTCTTTCCCTTAAGGGTCT----CAAAATAACGTCCCGGTTAATTGGGACTACAT---GTATGA----TTCACAGTTCTGGTAAAGTTGG---GTATA---TTAAGG-CCTTATTGT---CATG--CGATCATGCCTCGTATACTACATTAG-AGC--TGGATTACCTTCGGATTTCTTTGTTCTTAATGTATAATGCA--AGCAGTTGATCGTCAA-A-GAAAAAATATTAGGTAGCTGGAGTCTGGAGAGGGGGGTGCTGGCCCCCAATAATACTCTGCTATTGATAGCGCCTAA--CATACGGTCATGGTCCTAATTA-------CTAGCA----TCT----AGTA--GTAGAAGGATGAATAGAGTAAT---TTTGATCAGAACAAAACACTAGATTAGTCATTGTACTCATACGCACGGTATTTGAATATGCGAATATTTTAATGGGGTTCACTGAAGCTCATTATT----CCCCC--TATGCCCTATGTACTACCATTGTGGAGCAACTTTTCATCTGTATA---AAA--------AATATGTTC----TTCA----CTTGGCGAT----CATAGT----TAGCGTATT--TCTTTCAAACCA-A---CCAC----ACCGGGTAGTCAACGA----ATGGTTAGCGC----ACATCCGAG----ATAA--AGAATAGTT-ATGAACGTGAA--AGTACACTTTTCATCTTGCCGGGTACTT-CTGCGA-TGCCTATAATTGAATC---GA
>t5
CCTAAATTCAAG----ATAAAATTCGA----TTGCTTTTA---CTAATC---TCTCCCCAAACAAGCACTA--TAAGATGCTGCTGCTCGATGCAGCA---TTC-------ATCGTCTCC-ATCAGATTAGTATTCT--TG--AGAT---ATC----TACCCCGATCC----TACC---CTATTTTACTTAAGTGTCT----CGAAATAACGTCGCGGTTGATTGAGACTAAAT---GTATGG----ATC--AGTTCTGATATAATTGC---GACTA---TTACTG-GGTTATAGA---AGTA--CCATCATGCATCGTATAATACATTAG-AGG--TTGATTAC--CCGTATTTCTTTATTCTTAGTAAATAGGGCT--AACCGATGATCCTCAA-A-GAATAAGTCATAAGCAGCTGGAGTCAGGTGAGAGGGGTTGCAGCCCCCTTTAAATCTCTTCTATGGAAATCGCCTATTCCATTTGAACATGTACCGAATTA-------TGAGCA----TCT----ACTAAGGTAGAAGTATGAATATAGAAAG---TTTAAAATGACGAATTCACAAGATTAATCCTTGTACTTTCCCGTCCAGGCTTGAGATAAGCGATTTGGTTACGGAGCTACTTTGAAGCTTAGTATT----CCGCC--TCAGTACTATGGACGACTATTGTAGAGAAACTTATCTTCTTAAAA---AAA--------GATAGGTTC----TAGA----CTGGGCGAG----AATAATATCGTGGGGTAAT--TCTATCGTACCC-A---GGAT----AGCGGGTAATCCACGG--------TTAGCGG----ACATCCCAG----CTAACCAGAATATTT-ATGAAAGCGAA--AGTAAGCAAGTTATCTTGTCGGCTAATG-CAGTGA-TACCTACAATTGAAACCACGA
>t14
CCTAAATT--------AAACAAAT-TA----TTTCTCACT---CTAAAG---TCCCGCTAAATAAGCACCA--TA--TTACTGCTGCAAGGGTCAGCG---TTCT---CAGTTGCGACTCCATCAACCTGGAAACCT--TA--AGAT---ATC----GATCCCCTTCTACGTTAAC---CTATTTCAATTACGTGTCG----CGATATAACGTCGCAGTTTAATATTTCTCGGT---GAATGGGTCATTCACAATCCTGATAATATTGC---CATTG---TTCCGG-GTTTATGGC---CTTG--CATTCAAGCGTCGTATATA--------AGT--TTAATTCC--GCTGTTATCTTTGATCTTAATAAATATAGCTTAAGCTGAGAATCCTCTA-A-GAAAAAGTTTTACTTAGCTCGAGTCAGGCGAGAATGTTAGCTGCCACCTATAAGCCTCACCTATAGAAAACGCCACATCCTTTTAGGTATGAATCTAGTTA-------TTAGCA----ACT----AATATGGTAGAAGA--GAATAGATATAC---TTTGAATGGAAGAACTCCCTAGATCAGTCATTGTAATGATACGACCTGCATTGGATTGTGCGAATAGATTATGGCGGTTCAGTGAAACTTATGATT----CCTCC--TCCGCGCTATGTTCAACCATTGTCAAGAAACTTTTCTTCTTGATAAGTAAA--------GATACTTTC----AAGC----CTGGGAGAT----CATAGG----TAGTGTAAT--TCTATCTTACCT-T---GAAG----ACCGGGTGCTCAAAGT----ACGGTTAACGGTCGGACATTCAAG----CTAA--AGAATAGTT-ATGAACGTGA----GTACTCCGGTGATCTTGTCGGCTCATG-CTGTGA-ACGCTAAAATTGAGAC---GT
>t10
ACTTAATT--------AAACAAATGTA----TTTCTACAT---CTAAAC---TCTCGCCAAAGAATCACCA--AA--ATACTGCTGCAGGAGTCTGCG---TTCT---CAGATGCGGCTCCATCAGAATGAAACACT--TG--AGAT---ATC----TATCCCAGTCCACATTAGC---CTATTTTTCTTAGGTGTCG----CTATATAACGTCCCCGTTAATTATGGCTTCTT---GTTTGCGCTTTTCACAGTCCTGGTAATATTGC---CAAGT---TTGCTG-CGTTATTCA---CGTT--CGGTCAGGCCCCGTAAAAAATA-----AGG--TTGATTCC--CCGAGAATCTTTGTTCTTAATTAATAATGCT--AGCTGCCCATCCTCTA-T-GTAAAAATTATAAGGAGCTCGAGTCAGGGTAGCGTGTTGCCTGCCCCCTATAAACTTCTGCTATAGAGAGCGCCAAATCCATCACTTAATGCATCTAATTA-------ATAGCA----ACT----ACTACGGTGGAAGTATGTATATGAATAC---TTTAACGTGAAAAATTCCCTAGATAAGTCATTGTACTGAAGCGCCCCGAATTAAGTTGGTCGATTACATTATGGAGCTTCAGTGAACCGAATAAAT----CCACC--TTCGCTCTATGCTCTACCATTGTCAAGCATCTTATCTACTATATAATCAAA--------TATACTTTC----CTAA----CTGTGCGAT----CATAGG----AAGCGTATT--TCTGTCTCACAC-T---CTAG----AGCGGGTACTCGAGGA----ACAGTTAACGGCGAGACATGCGAG----CTAA--AGAATACTT-ATGAACGTGA----GTACGCGTTTTATCTTGTCGGATCGTT-CAGTGA-TATCTAAAATTGAGAC---GG
>t8
CCTAAATT----GACGAAAGAAATGTA----TTTCCTAGTTATCTAATG---TCGTACAAAACAAGTACAA--AA--CTGCTGCTGCATGTGTCAGCGACATTCT---CAGGTAGAATTC-ATCACATTATT---CT--TG--AGGT---ATC----TATCCC---CCACGTTATC---CTGTTT---TTAGGTTTCA----CTACATGACGTCGCAGTTAATTTCAACTAGGC---GATTGC----ATCCCAC---TGATACGGTTGGAGCACACTAATTTGATGCCTTTATTTCCTAGGTT--CTATCAC----CGTATATTACATTAGTAGGCTTGTATTTC--CCTTAGGTCTTTGTTCTTAATGAAT----CT--ATATGTGCATCTTCTA-A-GAATAACTCTT--GTAGATAGAGTCCGGTCAGATGGCTCTCCGCCGCCGATATCGATCCGATATTGATAACGCCCTAGCCCTCTAGGT----CTCGATTCAAA---TAGTACCA----ACT----A----GGTAG--GGATGGATATTAAAAA---TTTTATTTGAAAAAAAGCCAAATTCCTACATTGGTTTAATGCGCACTGTTTTGACGTTAACGAATGTATTATCGTGGTGCAGTGAAACCCAAAGTT----ACACCG----GGTCTGTGTCCTACTATTGTATAGAA---TTTCTTCTGTACA---AAA----CCATAAGAGCTTCATTTCTGTTGTTCTTGGCGTC----CATATT----TCGGGTAGA--TCTTTCAGACCTGTTCACCAATGGGACCGGTTTCTCAATGC----ATAGTTATCGA----ACATACGAGCATTCTAC--AGAATATTTTATGAT--TGAAACAG---CCGGATGATCTTGGCGGATCG-----GTGA-TCTCTATAATTGACTC---GA
>t11
CCGAAATT----CGCAAAAGAATTATT----TTTCCTAGTGAACTAAAA---TCACGCCAAATAATTACAA--AA--GTACTGCTGCGAGTATCTGCC---TTCT---CAGTTA----TC-ATCAAATTTGG---CT--GG--AGGTCATATC----TAT------CGACATTAGC---CTGTTT---TTACGTTTCA----CTATATGACGTCGCCGTTAATTAGAACTAAAATTCGTCTGC----TTCCCACTACTGCTAATTTTGTAGCACAGTGATTTATTGCCTTTATTT------TA--CAGTCAGGCCTCGTATATCACATTAGTAGT--TGTACTGC--CCCGCGTTCTTTGTTCTTAATGGAT----CT--AGGGGATGATCATCCA-G-GAAAAATTTTT-TTTAGTTCGAGTCAGGGCAGATGGCTCACCGCCCCCTATAAGCTGCTCATATCGACAACGCCGAATACCTGTCGCTATGACTC---ACAAT---TAGGACCA----ACT----A----GGTAG--GGTTGAATATTAAAAAATCTTTTAAATGACCAAGCTGCCATTTTATGCTTTGGTTTAACGCGCTCTGTATTTAATTTGACGAATT----AGAGAGATGCATTGAAGCCGAATTGT----GCACCGATTAGCCCTGTGGCCTACAATTGTTGAGGATCTTCTCGTCTTAAAA---AAA--------AATAACTTCTTCCTGATTGTTCTTAGCGTT----CATATT----GAGCGTACG--TCTTTCACACGT-TTGACAAATCAGAGCGGTTTCTCTATGC----ATGGTTACCGA----ACAGGCAAGTGTTATAG--AGAATATTTTATGAC--TGAAGTAG---CCGGGTGATCTTGGCGGTTCA-----GAGA-TAGCTAGAATTGACTC---GG
>t1
CCTGAATT----TACTAAATAATTGTA----T----AACTGAACTAAAG---TCACTCCAAAAAATGACAA--TA--ATGCTGCTGCGCGTTTCGGCG---TTCTAGGCAGTTA----CC-ATCATAATTGA---CT--TT--AGATTATATC----TAT------CTACATTAGC---CTGTTT---TTACGTTTCT----CAAGATGACGTCGCGGTTTATTAGAACTGAACATGGTCTGG----TTCCCAATGCTGATAAGGTTGTTGCACAAGTATTTTTTGCCTTTATTCA---TTTG--CTATCATGCCACGTATACTACATTAGTAGT--TGTACTGC--CCCTCGATCTTTATTCTTAATGGAT----CT--ACAGGGTCATCATCCA-A-GGATAAGTTTT-TGTAGTTCGAGTCTGGGGAGATGGCTCACCGCCCCCTATAAGCCACTCATATTGATAACGCCAAAGCCCTGAGGTTATGTCGC---AA------AACGAGCA----TCT----A----GGTAG--GGTTGGATAGGTAAAC---TTTTAAACGACCAAAATGCCATATGTAGCTTTGAATTTACACGTTCTGGGTTTAACTTTGCGATTT----AAAGTGTTGCATTGAATCCTAAATGT----GCA---ATTAGTTCTGTGACCTACAATGGTATAGAAACTTCTCATCTTTAAA---AAA--------AAAAACTTCTTCCTGGTTGTTCTTTGCGTT----CATATA----ACGCGTAGAGTTCTTTCACACAG-ATGTCAAACTGGTCCGGTTTGTCTAAGC----ATTGTTAACGA----ATAGACTAGTATTCTAG--AGAATAATTTATGAC--TGAAGTAG---CCGGTTCATCTTGACGGTTCG-----GAGA-TGTCTAGAATTGACTC---GT
>t6
GCTCAATT----AACCATAGAAATGCT----TTACTAAATCAACTAAAG---TCTCGCCTAAACATGACTACACA--ATAATGCTGCAAGAGACAGCC---TTCT---CAGTTCTTGTCC-ATCAAAATTTC---CTAAAG--GGAT---ATC----GATGCC---CCACGTTAACCTTCTGTTT---TTAGGTCTCG----CGACATGACGTCCCAGTTCATTAAATCTGC-------ATGC----TTCACAGTTCTGTTACGATTGGGTCAATGTCATTTTTTGCTTTTATGCG---AGTT--CAATCAGGCCCCGTAAACAACATTAGTAGA--TACACTGC--TCGTTTCTCTTTAATCTTATTGGATACCGCC--AGGTGTTCATCTTCAA-GAGTACAACTCTT-TGTAGCTCGAGTCCGGTGAGAAAGTTTTACGCCACCTATATCGATCTGTTATGGAGAACGCCATAAGCATTAGGTGATGACGCCAGGGAGA---TTCATACA----TCTTTTAAATA----TG--GTATGTATACAATTAC---TTTTAGGTGAAGAAAACACTAGGTTG--CATTGAGTTTGTGCGGTCCGAGTTTAATTTAGCGAGTATGTTATCGTGTTACATTGAAACCCAGTTGTGGTTACTCCGATCTGTTCTTTGAGCAACAATTGTGAAGGAACTTGTCCACTATATA---AAA--------TAAAGTTTCACTCTAGAAGTTCTTAGAGAGAATTCATATA----TCGCGTATA--TCTATCTTACAA-GTACCGATGGACTGCGGTTTTTCTAAGC----ATAGTTACCGA----AG---CAAGGTACTTAG--AGAATAATTTATGAA--TGAATCAG---CCATTTTATCTTGGCGGGTCATC-CGGAGAAGGCCTATAATTGACGC---GT
>t12
ACTCAATT----ACCCACATAAATGAG----TTACGCAATCAACTAATT---TCGCGCCTAAACAACACTA--GA--ATAATGCTGCATGAGACAGCC---TTCT---CAGTTAGGGTCC-ATCATGATATC---CT--TG--GGAT---ATC----GAACCC---CCACGTTAGCCTTCTGTTT---TTAGGTTTCG----CGACATGACGTCCCAGTTAATTAAGTCTGAAG---GCATGC----TTCTCAATTCTGATACGGTTGGATCGTTCTTATTTTTGGCTGTTATGCA---AGTT--CGATCATGCCTCGTAAAGGACATTAGTAGC--TTCATTAC--ACTTGCATCTTTGTTCTTATTGAATAACGCC--ATATGATCATCATCAA-GAGTAGAAGTCTT-TCTAGGTGGAGTCCGGTGAGTGAGTTTTAAGCCTCCAGTAGCTATCTAATATGGAGACCGCCGGACGCTTATGGTTATGACACCAAATACG---TACATACA----TCTTGTAATTA----TG--GCATGCATACAATGAC---TTTTATGTGAGAAAATGTCTAGGTTG--CATTGGGTTTGAGCGTGCTGATTTGAAATTAGCGAGTATATTAATGAGTTCCAATGAAACCCATACGTAGCAACTCCGTTTGGTTCTATGATCTACAATTGTCAAGAAACTTGTCCACTATATA---AAA--------TAAAAATTCAACTTATAAGTTCTTCGAGAAAACTGATATG----TCGCGTATC--TCTATCTTACCA-TTGCCGATAGACCGCGGTTAGTCTAAGC----AAAGTTATCGA----AG---CAAGACACTTAG--AGAATATTTGATGAA--TGAATCAG---CCATATGATCTTGGCGGGTCATC-CAGAGA-TGCCTATAATTGACGC---GA
>t7
GCCAAATT----CACTACAGAAATAAA----TTTCTCGCTCAACTAAAT---TCTCACCTAATTATAACTA--TA--ATACTGCTGCCAGAGACAGCA---TTCT---CAGATATAGCTC-ATCAACTTGCT---CT--CG--AGGT---ATC----GATCCC---CAACGTTACCCTCCTCTTT---TTAGGATTCG----CAACATGACGTCCCAGTTGATTACATC----G---GCTTGC----ATCTCAATACTGCTACTTTTGCAGCAAAACGTTTTCTGGCTTTTATGCC---CCTTCTCGTTCACGCGTCGTAGACAACATTAGTAGT--TCCATTTC--CCGCATGTCTTTACTCTTAATGGATATAGCT--ACATGGTCATCTTCGAGC-GAAGA----TT-TGAAGTTGGAGTCAGGTCAGATGGGTCTGCGCCCCCTTTAGCTGGCTGATATGGATACCGCCGTACTCTTCCTGATATGTCACGAGGCACC---TAGACGCA----TCG----AATATGGTGG--GCTTGTATAAATTGAG---TTTTAGGAGAGAAATCACCTAAGTGA--CGTTGGGTTGACGCGGGCAGAATTAACATAAGCGAGTTAATTACGGTGCTCCATTGAAACGCAGGGGT----ACTCCGTTGTGATCTATGGTCTACAATGGTGTAGTAGCTTTTCATCTATAGA---AAA--------AATAGATTCCCCGCATAAGTTCTGAGCGAA----CATAAA----TCGCGTAAT--TCTTTCTAACGC-TCCCCGAGAGATAGCGGCTAGTCCAAGA----ATAGTTATCGG----AA---CAAGAAACCTAC--AG---AGTTCATGA----GAACCAG---CCACGTCATCTTGCCGGTTCTTT-CTGCG-----CTATAATTGACAC---GA
>t3
GCCAAATT----TACTAGAAAACTTGA----TTGCACGGATAGCTAAGA---TCTCTCCAAAAAAAAACTA--CA--CTACTGCTGCCTGGTGCGGCC---TTCT---CAGATAAACCTC-ATCACTTTTCA---CT--CGACTGGT---ATC----TATCCC---CAACGTTATCCCCCTCTTT---TTATGATTCC----CAACATGACGTCCCAGTTCATTACGTC----T---GCATGC----ATCTCATTACTGCTACTATTGCAGCAGAAATTTTTCTAGCTGTTATGCC---CCTA--CGTTCACGCGACGTATACTACATTAGTAGT--TACATTGC--ACTCGTGTCTTTTCTCTTATTGGATATAGCT--AAATGGGCATCATCGAAC-GAAAA----CT-GGAAGATTGAGTCCGGTCAGCTGGGTGATCGCCTCCTTTATCTTTCTCATATAGATACCGCCGAACACCTAGTGGCATGGATCGAAGCACC---TAAATACA----ACG----AATATGGTCG--GCTTGAATAAATTGAA---TTTTAGAAGAGGAATCATCTATGTAA--CTTTGATATACTGCGATCTGGATTAATATAATCGAGTTAATTACGGAGCTCCATTGAACCGAAGAGCT----ACTCCGTTATGATCTATGACCCACAATGGTCTAGTAACTTATCTTCTTTAAA---AAA--------AACATTTTCCCGACATAAGTTCTGTGCGAG----CATAAT----TCGGGTAGT--TCTTTCTCACAA-ACAACAAGAGAGACCGGGTAATCAAAGA----ATAGTTAGCGA----AA---CTAGAGACCTAC--AG---AGTTTATGA----GAAGCAG---CCTAGTC---TTGACGGTTCCTCGCTGCG-----CTATAATTGACAC---GT
>t15
ACTTAATT----CACTAAATAAGTTAT----TTTCCTCGGCACCTAAGGAGTTCTAACCAAAATAGTACAA--CA--GTACTGCTGCAGGGATCTGCC---TTCT---CAGGTGGCGTCC-ATCAACATAAA---CT--TA--CGGT---ATC----TAGGCC---CAACTTTATC---CTGTTT---TTACGAGTCA----CGATATGACGTCCCAGTTAACTTCGACTGGAC---GAGTGC----GTCCCACTACTGGTAGTATTGC---GATCTAATTTTGGGCTCTTATGCT---TATA--CAGTCATGCCCCGTATACTACATTAGTAGA--TCAATTAC--CCTTATATCTTTTATCTTAATAGATATAGCA--AAACGTTCATCCTCTA-C-GAAGAATTGTT-GTAAGTTCGAGTCAGGACAGTGTGCTCACCGCCTCCTATAACTTTCTACTATGGAAAACGCCTATTCCATACCGAGATGACTCCAGTCACA---AAGTGCCA----TCT----AGTAGGGTAG--GGATGCATATTACTAA---TTTTATTAGACAAAAAGACTACATGTTGCTTTGTTATAGTACGCGCAGCATTATTATACGCGAATGAGTTATGGTGTTTCAGTGAAGCCCAATGCT----TCG----TTGGCACT----TCTACAATGGTTGAGAAACTTATCTGCTCTAAA---AAA--------AATATCTTCTGATCAATAGTTCTATGAGAT----C---CC----ACGTGTAGT--TCTATCGTACAT-ACTACGATCCAGAGCGGGTAGTCCATGC----ATTGTTATCGC----ACATGCAAG----CTAT--AGAAAATTTGATGAC--CGAAGCAGTAGCCGGTTGATCTTGTCGGATGATG-CTGTGA-TATCTAGAAATGACAC---GA
>t9
CCTTAATT----CTCAATAGAAATCAT----TTTCTAAAAGAGCTAAAG---TCTCACCAAATTATCACCA--TA--GTAGTGCTGCGTGTGTCTGCT---TTCT---CAGTTACTTTTC-ATCATTTTACA---CT--TA--AGGT---ATCCCGCTAGCCC---CAACCTTATC---CTGTTT---TTACGTGTCG----CAATATAAAGTCCCCGTTCATTACAACTGGAC---GGGTGC----GTCACACTACTGTTACTATTGT---CAACACATTTATCGCCATTATACT---ACTA--CAATCATGCCTCGTATACGACATTAGTAGA--TGAAGTAC--GCATATATCTTTGTTCTTACTCAATACAGCT--AGAGGTAGATCCTCTA-C-GAAGAATTTTT-TATAGGTTGAGTCAGGTCAGATAGCTCTCCGCCTCCTATAGCGTTCTTTTATAGAAAGCGCCGTAAGCTTAACGGTATGTGGCCAGTGACATGTAAGTTGCA----ACT----AGTAAGGTAG--GGCTGGATAATTTTAA---TTTTAGTAGACTAATCTTCTAATTGGTGCTTTGTTATAAAGCGATCAGATTTAGAGTGCCCGAATATCTTAATGGGTTCCAGTGAACCCTAAGGCT----GCTCCGGTCGGCACTATGCTCTACAATTGTAGAGAACCTTTTCTACTATAAA---AAA--------AAAATTTTCCAACTAATGGTTCTTCGTGAA----CATATA----ACGTGTACG--TCTTTCTAACTT-TTCGCAAGGAACTGCGGTTATTCTATGC----AATGTTAGCGG----ATATGCGAG----CTAG--AGAATACTTTATGAT--CGAAGCAGTATCCGAATGATCTTGGCGGTTCATG-CTGTGA-TATCTAAAATTGAGGC---GT
