# Supplementary material for: PQ, a new program for phylogeny reconstruction
Source: BMC Bioinformatics. 2018 Oct 12;19:374. doi: 10.1186/s12859-018-2399-4 (PMC6186109; doi:10.1186/s12859-018-2399-4)
Supplement: Supplementary file 4 — Simulated data. The archive Simulated-data.tar.gz contains two folders called Alignments and Trees. Folder Alignments contains 500 simulated 15-sequence nucleotide alignments in fasta format. Folder Trees contains six subfolders, PQ, MP, ML, ME, QP and Reference with trees in Newick format reconstructed from the alignments with five methods and with reference trees used for simulations. Names of the tree files correspond to names of alignment files. (TAR 1860 kb) [file 12859_2018_2399_MOESM4_ESM.tar › Alignments/54.fasta]

>t12
AAGGG---TAATCCCTGACTAGA----CAGTGTCGTCGTCGATAT-GCAATATCGCC----AA---TACGTCAGTGGCAA---TGCTTATTATTGTCGCG----CCGATAATTTCTGCCTAACG----TATGTGC----AAGAC--GTGAACTACGATGCTCTCCTCATAACAGTCGGATAAC-------GAAATCCTTGGCGTAATATAGATGTTTTTTATTCGTGGAGTCTGCCTTCTTATGCAAAGGAATTTACTACAGGATGGCAAAGT--AAAATAGATCTAAGCCATG----TTTCTATAGAAATATGGAGAATGTCGTAGTGTCATGCCTTAACCCAAATTATCTCCAGGCTTAGCGG------GCAGTGGAGTCTCA----GCAGGAGAGCTGGCCCGGACTC
>t10
AAGGT---AGATCTCTGATTTGT----CAGTGTCATCATCGATAT-GCTATATCGTG----AA---TACGTCTTAGGCAA---TGCTTATTATAGTCGCGTGTTCAGAGTATTTGGGCCTACCG----TAGGTAC----AAGAC--ACGAACTCCG---CTCACCGCATAACAGACAGATTACCGA----GAAACGCATATCGTATTATAAATCCTTTTTATTCCTGGATTCTGGCTCCTTAAACTAAGGGCTGTACTACAAGATGGCAACGC--AGCATACTTCTATTCCATG----GTTCTTTA---CTATGGAGAATGTCATAGTCTCAAGCTTTGACCCTGATTATATCCAGGCCCTTCTG------GCTATGGAGGTCAAAAATCCAGTAGAG----CTCGATCTC
>t6
AATGC---TAATCCCTTAGTGGGAAGACAGTGTCATCCACGATAG-GCAATTTTGGG----AA---TACGTCGAAGGCAA---TGCTTTTTATTGTCGCG----ACGAACATTTCTGCCTGCCG----TATATAG----AAGAC--CAGAACTACGAAGCTCTCCTTATAACTTGCAGTTTAT-------GTCATGCATCACACTGTAATAAAGCTTGCCATTCTTGGAACGTGCCTCCTTAAGCTAAGGCATATACTACAGGATGTCATAGCAAGCAATGCATCTATCCCACGTCATTTTCTGTAGAAGTATGGAGAATGTCTTAGTT----TCTTTAACCC--ATTATATCCTGGCAAGACTGGCAT--GCGTTGCAGGTACTAATAGCAGAAGAG----CTCGATACC
>t9
AATGG---AAATCTCTAAATAGTGAGACAGTGTCGTCTACGATAGCGCCATATCGAA----AA---TACGTCGAAGGCAA---TGCTTATTATTGTCGCG----TCGAGGATTGCCGCCTAACG----TAGGTCG----AAGAC--TAGAAGTACGAAGCTGCCCTAATAACTTACGGTGCAT-------GTCATCCCTGACCCAGTAACTATTCTTTACATTCTTGGAGGGTGCCTCCTTAGGCTAAGGTTTTTACTACAAGATGTCACAGC--ACAATACATCAACGCCACG----TTTCTGTAGAATTATGGAGTATGTTTTAGTTTTAAGCCTTAACCC--ATTATGTCCAGGCCTTACTG------GCTGTGGAGGCTCGAATTGCAGGAGAG----CCCGTTATC
>t13
AATGG---GTATCACTTAATAGGGAGACAGTGTCGTCCACGATAC-GCGATATCGAG----AA---TACGTCGAAGGCAA---TGCTTATTATTGTCGCG----TCGAAAATTTCCGCCTACCG----TAGGTGT----AAGAC--CGGAACTACGAAGCTCTCCTTATAACTGACAGTTTAT-------GTCAACCATCGCCCTTTAGCTATTCTTACGATTCTTGGAGTGTGCATTCTTAAGCTAAGGCGTTTACTACAGGATGTCATAGC--TCAATACATCAAGCCCACG----TTTCTGTAGAAATATGGAGAATGTCTTAGTTTGAAGCCTTAACCC--ATTATTTCCAGGCCTGACTG------GCTATGCAGGTTCGAATTTCAGGAGAG----CCCGTTATC
>t1
AATGCTACATATCACTGAGTCGTTAGACAGTGTCATCATCGACAT-GCCATCTCGAAGCTTA-----AAGTCACCGGCAA---TGATTCTTATAGTCGCG----AAGAGCATTGCAGC----CGTCTGTACTTAT----AAGAC--TAG-AGTGCGACGCTTTACCTA---CTGACAGAAAAG-------GTAAGACCTTCCCATGTATCCAAATTTTTAATTCCTGGAACTTGAATTCTTGCACTAAGGACTCTACTACACGATGACAGAGC--CATATTGATCAAAGCCATG----ATTCTTTAGAGTTATGGAGCATGTACTAGTATTATC--TTGACCC--ATTATATGCAGGCGTTTCTG------GCTCTGCA----GAAACGTCAGAAGAG----CTCGTACAC
>t4
AATGCCGCATATCGCTGATTCGTGAGACAGTGTCTTCATCGAAAT-GCCATGTGGATATTTA-----AAGTCCCGGGCAA---TGTTTCTTATTGTC--G----AAGACCATTACAGCCTTCCGGGTCTACATAT----AAGAC--AGG-AATGCGATGCTTGACAAA---CTGGCTGAAAAT---ATCCGGAAGACCTATCGTTGTATACAAATTTCATATTCCTGGACGATGAGTTCTTACGCAAAGGGTTATACTACACGTTGTCACGGA--TTAATTTCTCAATTCAAAG----ATTCTTTAGAGGTATGGAGTATGTTCTAGTATTACC--TTGACCC--ATTATTTTCAGGCGTAGCCG------GCGGTGCA--------CTTCAGGAGAG----CACGAATAC
>t15
AATGTTATAAATCCCTAAGTAGTTTGACAGTGTCATCAGCGAAAT-GCCATATCGGAAACTA-----ACGTCCTCGGCAA---TGCTTATTATGGTCGCG----AGGATCATTCAAGCCTTCCG----TAGATAT----AAGAC--GAGAACTCCGAGGCTGAACCTATAACATCCCGTAAAT-------GTAAGACATGTCGGTGTATCAACATTTGTAATTCATGGAGGTTGAATACTTTCACTAAGGTTTCTACTACACGATGTCAGAGC--GAAATTAATCAAAGCGAGG----TTTCTATAGAGCTTTGGAGAATGTACTAGTTTAACC--TTGACCC--ATTATTTCCAGGCACAGCTG------GCTCTGCA----ATAAAAGCAGGAGAG----CACGCACGC
>t3
AATGGTGCAAATCCCTAATTTGTAAGACAGTGTCATCAGCGAAAT-GCCATATCGGG----A-----ACGTCCTCGGCAA---TGTTTTTTATGGTCGCG----AGGATGATTCAAGCCTTCCG----TAGATAT----AAGAC--TAGAACTCCGAGGCTGGACCGATAACATCCGGTAAAT-------GTAAGACATGTCGTTGTAGCAACAATTCTAATTCATGGAGGTTGAATCCTTTAACTAAGGTTTCTACTACACGATGTCATAGC--GAAATACATCAAAGCTATG----TTTCTATAGAGCTTTGGAGGATGTACTAGTTTAACC--TTTACCC--ATTATTTCCTGGCAGGGCCG------GCTCTGCA----GGAAGAACAGGAGAG----CACGCACGC
>t11
AATGT---GAATCTCTAATTCGATGGACAGTGTCGTCCTCGAGAA-G----TTCGAA----A-----ATGTCGTTGGCAACGATGATTCTTATTGTCGCG----TGGATA---GATGACTAGCG----TAGTTGAACCAAAGAC--ATGAACTTCGATGCTCAACCGATAACATACCGGTCAT-------GTCACACCTTTCTGTTTATGTACCATTTCTATTCTTGGAGCTTGTCTACTTGTTCAAAGGCTTGTACTACACGCTGGCAATGC--TCAATACTTCTACTCAACG----TTTCTATAGAAATTTGGAGCATGTCTT----TCACC--TCTACCC--ATTATGTGCTGGCAGATCAG------GCTCTGGA----CAAATTACAGAAGAG----CGCGCACAC
>t5
AATGT---ACATCACTAACTAGAAAGACAGTGTCTTCTGCGAAAA-G----ATCGAA----A-----ATGTCCTTGGCAATGCTGATTTTTATGGTCGCG----TCGATTATTCAAGACTTGCG----TAGTTCC----AAGAC--AAGAACTACGATGCTCAACCTATAACATACCGTACAA-------GTAACACATTTCGCTGTAGCTACAATTTAGATTCATGGAGTTTGGCTACTTGATCTAAGGTGTATACTACACGCTGTCATGGC--TGGATCCGTCAACGCGACG----TTTCTATAGAAATTTGGAGAATGTCTT----TAACA--TTCACCC--ATTATGTGCTGGCTATTCAG----CAGCTCTGTA----CGAATAAAAGTAGAG----CACGCTCAC
>t14
AATGA---TCATCGCTAATTAGTCGGACAGTGTCGTCCACGAAAC-GCTATGTAGTA----AACAATACGTCCGTGGCAA---TGATTGTTATGGTCGCG----ATGAGAATTTCAGACTTCCG----TAGCTCA----AAGACACAAGAACTCAGAAGCTCCACCTATAACTTACTGTTCAT-------GTCATT----GCGGTCTATCAACATTTAGTATTCGTGGACTTTGACTACTTCAACTAAGGCCTGTACTACACGTTGACATTGC--TAAATGCTTCAAGCCTACG----TTTCTATAGAATTGTGGAGAATGTATTAGTTTTAAACTTGGACCC--ATTATCTCCTGGCATAACGG------GCGCTGCA----CGAATAGCAGGAGAG----CCCGTGATC
>t8
AATGT---TCATCGCTAATTAGAAGGACAGTGTCGTCCACGAGAC-GCTATATAGTC----AACAATACGTCCGTGGCAA---T----GTTATGGTCGCG----ATGAGAATTACAGACTCCCG----TAGATCA----AAGACTCAAGAACTCAGAAGCTCCACCTATAACTTACTGTTAAT-------GTCATA----GCGGTCTATCAACATTTATTATTCATGGACTTTGACTACTTCAACTAAGGTCTGTACTACAAGTTGTCAATGC--TAGATGATTCAAGCCTACG----TTTCTATAGAAATTTGGAGAATGTATTAGTGTTAAACTTGGACCC--ATTATCTCCTGGCATATCGG------GCACTGCA----CGAATAGCAGGAGAG----CGCGTGATC
>t7
AAAGT---ACATCACTAACTGGTGTGACAGGGTCCTCAGCGACAA-GCTATATCGAG----AACAGTACGTCGGTGGCAA---TGTTTCTTATAGTCGCG----GGGAAGATTTCTGTCTTCCG----TAGTTCT----AAGACTAATGAATTCGGAAGCTTTACGAATAACGTACTGGGAAC-------GACATACGTTACACTCTATAAAGTCTTTTAATTCATGGACAATGTCTT--TAAACTAAGGTTTTTACTACAAGTTGCCA---C--CTAATGCTTCTACGCTATG----GTTCTATAGAACTTTGGAGAATGTAATAGTTTAAACCCTGTACCC--ATTATTTCCTGGCTTATCTG------GCACTGTA----GGAAAACCAGTAGAG----CACGCATTC
>t2
AAAGT---AGATCTCTAACTGGCGTGACAGTGTCCTCAACGACAG-GCTATATCGTG----AACAGTACGTCGGGGGCAA---TGTTTCTTATAGTCGCG----GGGAAAATTTCAGCCTTCCG----TAGTTCT----AAGACCATTGAATTCGGATGCTTTACCTATAACGTACAGTTAAC-------GTCAAACATTACTCTCTATTTAGTCTTTTAATTCATGGACATTGACTTCTTACACAAAGGGTTTTACTACAGGTTGCCA---C--CTTATGCATCTATCCTATG----TTTCTCTAGAACTTTGGAGAATGTGTTAGTTTAAACCCTGTACCC--ATTATCTCCTGGCTTAGCTG------GCACTGGA----GGAAAACCAGAAGAG----CACGCAGTC
