# Supplementary material for: PQ, a new program for phylogeny reconstruction
Source: BMC Bioinformatics. 2018 Oct 12;19:374. doi: 10.1186/s12859-018-2399-4 (PMC6186109; doi:10.1186/s12859-018-2399-4)
Supplement: Supplementary file 4 — Simulated data. The archive Simulated-data.tar.gz contains two folders called Alignments and Trees. Folder Alignments contains 500 simulated 15-sequence nucleotide alignments in fasta format. Folder Trees contains six subfolders, PQ, MP, ML, ME, QP and Reference with trees in Newick format reconstructed from the alignments with five methods and with reference trees used for simulations. Names of the tree files correspond to names of alignment files. (TAR 1860 kb) [file 12859_2018_2399_MOESM4_ESM.tar › Alignments/370.fasta]

>t11
AAAATCTGTAATCAATGTACCTCTCTTATGAGGG-AGATCAAATGCGTCCTTGTCAAG-----ATT----TGCCGAACAGCATT--CTAGTGCCACATAA----ACATATATTTAA----CAATACCTTTCCCAAGTGTAATTTAAG---TG---TTCTATAAGTGAATAGTTATGCA--CTAATTTGGTTATCAAAAGCAAATAGCGAATTGCGA---CAG-ACGTTG--GATACCT----GACCTTGCCCTGTTTGTGCATTTAGAGAA----GGCAC----GTAAGTTTCCACTTAATCTTTCTT----CGC--AATTAATTGCG-------ATTGCAG-CACAATAACATAGA----CG---AATGAC----TGTGCATTCAAGTTGGAGATCCTTTAACATAAATTTG----CAATCTCTAATCGCCGTCGACAATCTACTTGCCTGACATTT---GCTCAACAGACAGGGTTGTCGGATATTAAAGGCTGTC--TCCTAAACT---TTGTCCGCA----GCGA---ATCTTTC-AAACA----ACGTACAAGTCTCTTGAATGTATGTTT----ATCGCACAATTACTTGATACAA-TCAGACAGTATAATATTATATCGTCTGACAGTCGG---CATAGGC--CTC------GTGCTTTCACGGTGTATAGTCCTGCAGTTAATTGCTAAAGTAGATGT----TGAAACA----AGCGGAAGGCTTACTCTATAGATCCTACAAT--C----CTTAGCTAGTGTTGC--------ACCGAAAAATCTAA---GG
>t6
AAAATCTGTAATCGGTGTACCTCTCTTATAAGGGGCGATCAAGTGCGTCCTTATCAAG-----CTA----AGCCGAGC----TT--ATAGCTCCACAGAT----ACATATATTTAA----CAATGCGTTTCCCAAGATTATTTTGAG---AG---TTGTAGGAGTGAATAGTTATGCA--GTAATTTGGATTTCATGAGCAAATAGCAATTTGCTA---CTT-ACGTTT--GATACCT----GCCTTTGCCCGGTTAGTGCATGTAGAGAA----GGCAC----GTAACGTTTCTCTTAATCCTACGT----CGC--ATTTAATTGCG-------GTTACAG-CACAATAATATACG----GG---AATGAC----TCTTCATTGGAGTATTAGATCCTCTAACCTAAATGTG----CGATCTCTAGTCGCCGTAGACAATCGAATTTCCAGACATTT---GCGCAATGTACAGGGTTGTCGGCTATTATAGTCTGTC--GCGTAGATT---TTG---GCA----GCGG---ATGCTAC-AAACA----CGGTACATGTCTCTTTATTGTATGGTT----ATGGCACAAGTACTGTGGATAA-TCCGGCAA-ATTATTTTATATCGTATGACTGACGG---CATAGGC--AAC------GCGCTTTCACTTTGTATACTCCTGCAGTTAATTGCAATTGAAGAGGT----TGAAAAA----AGCGATCGGATGACTCTATAGTTCAGACAAT--C----CTTAGCTAGTGGTAC--------ACGGAAAGATCTAA---GA
>t2
AAAATATGCGATCGGTTAACCTCTCTTTTGAGGGACGATCAATAGTGTCCTTGTTAAG-----ATA----GGCCGAGTAGCA-----TAGCGCCTCAAAG----ACCTAGATACGATGTTCAATCCGTTTGCCAAGTTAAATCTGGG---AT---TTCTAGTAGTTAATAGTTATGCA--TTAATTTGGTTGTAAATAGGACATAGTGAATTGCAA---C-----GTTA--GATACCTATAGATCATTATCCTGTTAGTGCTTTTAGAGTA----GGCAC----GTAGTGCCCCGCTTAATCCTACCT----CAC--ATTTAGTTGCG-------ATTTCAT-CACAATCATATTTACCACAT---AACAAA----TCTAGGATATAGGTATAGACCCGATAACCTTAATATG----CCATCTCTATTGACCGTAGACAAT---TTTCCGGGAAATCT---GAACAAGTAACTGGTTTGAGGGTCATAATAGACTGTC--ACCTAAAAT---TTG---GCA----GCGT---ATACTAG-AAACA----TTATAGATGACTCTGTATATTGCGGTG----ATTGCACAAATAAGAGGTTCAT-TCA--CAA-AGTAGTTATTTACGTGTTACTATCGG---GATAGGC--AACAA----GCTCTTTCACTGTATGACCACCTGAATATGATTGCTATTGAAGACGT----GGCAAAA----AGCGATTTGGTAATTGTATAGGTCCTATTATAGC----CTTAGTGAGTGGTTC--------ATCGAGATATCTAACCGGT
>t4
AAAATGTGCCATCGGTATACCTCACTTGTTAGGGTGGCTCGAAAGAGTCCTTGTTAAGGG---ATA----TGCCGATTAGCA-----TAGCTTCGCAAAA----ACATATAGAACA----CAATACTTTTGCCAAGGTAAGTCTGTG---TT---TTCTAGCAGTCGATGGTTATGCA--TAAAGTTGGATATCATCAGAACATAGTAATTTGCCA---C-----GTTG--GATACCA----ATCCCGACCCGGTTAGTGCTTATAGAG--------CAC----GTAGGGATTCTCATAATCCTTCCG----CAG--GGTGAGTTGCG-------TTGCCCT-CACAATTATATGTT----CT---AATAAA----ATTAGATTATAGAAATAGACCCGATAACCTTACTTTG----CTATCTCTATTGACCGTGGAGTAT---GTTGGAAGATATCTGCAGTGCAAGAAACCGGTTAGCAGGGCCTAATAGACTGTA--ACCGTGAGT---TTG---GCC----GCGA---ATAATAA-AAACA----TATTAAAAGACTCTTGATTTTTGGCTT----ATTGCACAAGTAACTGTCTCAT-TCAAACAA-AAAATTTCATAACGTGTTACTATCAG---AACAGCC--ATCTC----GTTCTTTTAGTTGCTTACCACCTGTACGTCATTGCTATGGAAGACGT----GGCAAAA----AGCGTATTGTTCACTGTATAGCTCATAGTATTGC----CTTAGTTAGTGATAC--------AGGGAGGTATCTAAGTGGT
>t14
AAAGTGTGAAATCTTTGA--------TTTGGGGGATGTTCC---GTGTCCTTATTAAG--TCTGTT----CGCCGAGGTGCATG--A---CTACTCAGACGTTTTCGTACATCGTA----CAATACATTTACCAAGGCTTCTTTATGACAAA---TTATACAAGTCCAGCGCTATGCA--TGAAGCTGGTTCTCAAAAGCAGATAGGAATGTGCAA---AAA-TGGTTCGTGATACCC----TACCTCTTCATGGTAGTCTTTTTAGAGGATGTGGGCAC----GTAGTCGTTCGCTTCATACGTCGA----CGCGCAT--ACTTGCG-------CT---TA-CTCAATTAGATTAT----TG---AACTCT----ATTGTAGTTGAGATAGAGACCCACTAACGTCAATATGTGTTCGATCTCTAGTTTCCGTGGACTATCCACTTTTCGGACAAG-------CAATACACTGGTTTGATGGTGTTTAATGCCTGTAGTTCCCCCATT---TTT---GGC----GCGA---TTAATACGAAACA----GTTGATAGGGATCTATATTTTCTGCAT----ATTGCACAGATAGAGACGTGAT-TCTTACAG-AATCTATTATGATGTTTCACTATCAG-----TAGGC--ATA------GTTGTTTCAATTTCAATGTTCCTGAAAATAATTGCAATAGTAGAAGTTGGGTGTAAAAGGTTAGCGATTTGCTAACTATATA--TCTAACAAT--C----CTTAGTTAGTGTTCT--------ATTGACGCATCTAA---AT
>t1
AAAATATGGAATCAATAGACCT----TTTGAGGGAAGGTCT---GTGTCCTTATTAAG--ACTATCGTGCCGCCGATAAGCATT--A---CTTCACAGACCTATGCATGCAGCCGA----CAATTCATTTCCCAAGACTTCTTTGTGTCGAG---TTATAAAAGTCCAAGGATATGCA--AAAAGCTGGTTATCATCAGCATACAGACATGTGCCA---GAA-GCGTTAACGATACCC----TACGA----TAGATAGTGTATATAGAGGACCTAGGCAC----GTAATCTATCGCATGATCCCGCCT----CACCCAT--ACTTGCG-------CT---TC-CTCAATAAGATAAT----GC---AAATCT----ATTCTTCTTAAGATAAAGACCCAATAACCTGAGTGTGCCCCCACTCTCTAGTTTCCGTTGACTATGGACTTGACAGACAATG---GGACAATACACAAGTTTGGTGGCATTGAATGACTGTA--GCCATGATT---TTT---GCT----GCGA---GTGATGCGAAATA----ACTGACAAGCCTCTGGACGTTCCGCAA----ATTGCACATTTATCTAAGGGAT-TCATACAG-AATCTTTCGTAGGGTCTCACTTGCTG-----TAGCC--ATG------GCGGTTTCAAG--CAAGTTACCTGGAACTAATTGCAAATGTAGAAGTTAGATGAAAAA----AGCGATGTGTTAACTTTATAGATCGCACAAT--C----CTTAGGCAGTGGTTT--------AATGACAGATCTAA---AT
>t3
AAAGTCTGCCATCTATTTACCTCACTTATAAGGGCGGGTCCAACGAGTCCTTGTGAAG-----GTA----TGCCGAGGAGCATA--A---GATCTCATAAGCACCCCTAAACAACA----CAATACATTTCCCAAGTCGTATCTAAG---GGTCGTTTTACTAGTTCAATGTTATGCA--TAAAACTGGATCTCAGTAGCAGATAGCCAATTGCAA---ATA-AGGTTA--GATACCC----TTCATCTCCGAGATGGTTCTTGTAGAGCA----GGCAC----GTAGCCCTGCCCATCATCCATCTA----CTC--AA--AGTTGCGGTT----CTTCGGCCCTCAAATAGATAAT----CT---AAAGCT----TGTTATCTTGAGGATGAGAACCTTTAACCTGATTATGCTTCCTGTCTCTAGTTTCCGTAGACTATGCAATTCGACGAGATTA---GGACAATATACAAGTTTGAGGGCAATCAATGCCTGTT--GCCAGCAAT---TTT---GCA----GCGT---GATATACCAAATA----TTTTAAATGGCTCTATAGGTTCAGGTA----ATTGCACAGTTACGAAAAAAAA-TCTTACAG-ATTCCTTGTTCTAGTGTCACTCTCAG---CATGGGC--TTC------GTTGTTTTATT-GTAAAGTTCCTGCAAATAATTGCGACCGCAGACGTTACGTGCAATA----CGCGATGCGCTTACTATATAGGTCTCACAAT--C----CTTAGATAGTGGTTT--------AAAGACATATCTAA---AA
>t12
AAAGTGTGTTATCTTTGAACCTCACTGTTAAGGG-CGCTCTATCGCCTCCTTATAAAG-----ATA----GGCCGAACCGCATA--ATAGGTTCACATAC----ACTTATAAACAA----CAATTCATTTGCCAAGATTATTTTTTG---TT---TTCTACCAGTGAAATGATATGCAGTCGAATGTGGATTTGATAAGCAAATAGGCACTTGCTA---CTTTAAGTTT--GATACCC----AACTTCGGCCCGATAGTCCATTTAGAGTA----GGCAC----GTAGGGATCCGCGTGATAGCTCAT----CGC--CATGATTTGCG---TGTAATTTCTC-ATCAAATAAATTGT----GGCCTAATAAC----AATTAATTTCAGGAGTAGAGCCTTTAACGTGATTTTG----CGTTCTCTAATCGCCGTTGAGAATCTACTTTGCAGATATCC---GCGCAATCCACAGGGTTGCTGGAGTTTAAT---TGTC--GCGAGAATT---TTG---GAGCTAGGCGT---ATCGTGC-AAACAGACGCACTATACGTCTCTCTAGCGTAAGTGGACCAATCGCACAAATAACAATGAAAA-TCCGGCAA-ATTACTTTGTTGGGTCTGACTGACGGCAGTAGTGCC--GAC------GAACTTTTAACCACTCAATCCCTGCACATTATTGTAATGGTAGAAGT----GGAAACA----GGCGGTAGGCTTATTTTATAGTTCCTAGAAT--CTGACCTTAGAAAGTGTTCC--------ACTGAACTATCTAA---TT
>t15
AAAGTATGGTATCTATAGACCTCACTTCTAAGGG-CGCTCGACCGCATCCTTCTTAAG-----ATA----AGCCGATCCGCATTCTTTAGTATCGCAAAG----TCATTAAAATGA----CAGTTCATTTACCAAGTATGATATAAG---TT---TTCTACAAGTGCAAAGATATGCAGTCAAAGTTGGTTTTCAAAAGTAAATAGACACGTGCGA---AGAGAAGTTG--GATACCA----GCCTACAGCCGGGTTGTCCTGCTAGAGTA----GGCAC----GTAGTAACCCCCGTCATAGCTCGT----CTC--CTTGATTTGCG---CACATTTGGCG-TTCAATTAAATACA----TTCTGAAGAAC----AATCGACGTCAGTAGTAGATCCAGTAACTTGATTTTG----CTTTCTCTAATCGCCGTCGAAAATCAACTTTATAGAAAGTC---GGTCAAACTACCGGATTGCTGGAGATGAGT---TGTG--TCCCAAAAT---TTG---GGGCAACGCGT---ACCTTTG-AAACA----AGATACAGGGGTCTAGAGCGTAAGTAGACCAATGGCACAATTAATTAAAAGAT-TCACGCAA-AGGACGTAGTATAGTATGACTGGCAGCGGCAGTGCCAC---------GAACTTTAACTTATACCAACCCTGGATATAATTGAGATGGAAGACGT----CGAAACA----AGCGTGGGGCTGATTATATAGTTCTTAGAAT--CTGGCCTTAGAAAGTGATCCTCAA----ATGGATAGATCTAA---TT
>t10
AAAGTGTGTTATCTTTGAACCTCACTGTTTAGGG-CGCTCTATCGCCTCCTTGTAAAG-----ATA----GGCCGAACCGCATA--ATAGGTTCACATAC----ACTTATAAACAA----CAATTCATTTGCCAAGATTATTATTTG---TT---TTCTACAAGTGCAATGATATGCAGACGAATGTGGATTTGATAAGCAAATAGTCACTTGCAA---CTTTAAGTTT--GATACCG----AACTTCGGCCTGATAGTCCATCTAGAGTA----GGCAC----GTACGGAGCCGCGTGATAGCTCGT----CGC--CATGATTTGCG---CGTATTTTCTG-AACAAATAAATTGT----GGCCCAATTGC----AATAAACTTCAGAAGTAGATCCTTTTACTTTATTTTG----CGTTCTCTAATCGCCGTTGAGAATCTACTTTGTAGATATTC---GCGCAATGCACTGGATTGCTGGACTTTATT---TGTC--GCGGGAATT---TTG---GACCAGCGCGT---ATCGTGG-AAACA----CACTAGACGGCTCTCTAGCGTAGGTGGACCAATCGCACAAATAACAATGAAAA-TCCGGCAA-ATTACTTTATTAAGTCTGACTGACGGCAGTAGTGCC-----------GAACTTTGAACCACTCAATCCCTGCACATTATTGTGATGGTAGAGGT----CGAAACA----GGCGTTAGGCTTATTTTATAGTTCCTAGAAT--CCGACCTTAGATAGTGTTAC--------ATAGAAGAATCTAA---TT
>t9
AAATTCTGAGATCTATGAACCTCGCTTGTACGGG-GGATCGATTGCTTCCTTATAAAG-----ATA----CGCCGAATAGCATA--ATAGTAACTCAAAC----TCTTTAATTTGA----CAATACCTTTGCCAAGTTAGATCTAAG---GA---TTCTAACAGTTA----CTATGCAGATTAAGTTGGCTGTAAAAAGCAGAGAGCAAGGTGCTA---CTA-AGGTTT--GATACCA----GGCTCCAGCACGGTAGTTGACTTAGAGTA----GGCAC----GTAATGAAGCTCTTAATCGTGCCCTCATCTC--CATTACTTGCG-------AT---CT-TACAATAAGATATA----AA---AAAAAGGCTTACTTGAATTTAGGAGTAGAGCCGTTGACTTTATTATG----CAATCTCTATTTCCCGTGGACCATTCACTTTTCTGAGACTA---GCCCAATATACACGATCGGTGGAACTAATAGTCTGTA--CCGGGTATT---TTA---GAT----GCGT---TTAATAT-AAACA----GTATATATGCCTCTTGATAATTCGAGCACCAATTGCACACTTACTTTCATCATGTCGTTCAT-ATTCTGTGGTATAGTCTAACGATCGGCGGAAGTGGC--AAT--CGACGATCTTTGAACAACTAGTTTCCTGCAGCTGATTGAAAATGGAGAGGT----TGAAAAA----GGCGATTGGCTCAGTTTATAGCTCCGACAAT--C----CTTAGCGAGTGATAG----AATAACAGAAATATCTAA---TC
>t7
AAATTATGTGATCTTTATACCTCACTAGTCCGGG-TGGTCAAGAGCCTCCTTATAAAG-----ATG----CGCCGAATTGCATT--ATAGTAACTCAAAC----ACTTAAATTTAA----CATTACCTTTCCCAAGGTAAATCTAAG---CA---TTCTATTAGTTTAAAGCTATGCAGATTAAGTTGGCTATAACCAGCAGAGAGCGAAATGCTA---CTA-ATGTTT--GATACCC----TACGCCAACACGGTAGTGGAGTTAGAGTA----GGCAC----GTAATCAATCTCGTTATCGAACTCGCATCTC--CGTGACTTGCG-------ATAAGCG-ATCAATAATATAAA----TT---AAAAAGACCCGCTTGAAGCTAGTAGTAGAGCCAGTGACATTAGTGTG----CTATCTCTAATTACCGTCGACTATTGACTTCAATGATACTA---GGACAATAAACACGATCGCTGGGAATTAAAGTCTGTG--CCCGGTATT---TTT---GAT----GCGT---ATAATAA-AAACA----TTATAGATGCCTCTCTATAATTGGAGCACCTATTGCACATTTAAAGTCTAAATCTCTTTCAA-ATCGCATTGTGTAGTATAACCTACGGCGGTAGAGTC--TAG--TGACGATCTTTAAACAACTGATATCCTGCAACTCATTGAGAATGTAGATGT----GGAAATA----CGCGTTTGGCTCAGTTTATAGTTCCGACAAT--C----CTTAGAAAGTGATAG--------ACAGAATTATCTAA---TG
>t5
AAAATCTGCAATCATTTTACCTCTCTTTTGGGGG-AGATCAACAGCCTCCTTCTAAAG-----TTG----CGCCGAGGTGCATT--ATAGTTTCGCAAAG----CCTTGAAATAAA----CATTGCCTTTACCAAGCCTAGTCTTAG---TT---TTCTACGAGTTAAATGCTATGCAGATGAATTTGGTTGTAAGCAGCAAA---ACACTTGCGAAGGCGA-ATGTTG--GATACCG----TACGTCTACACGGTTGTTCGTTTAGAGGA----GGCACTTCCGTAGCGGTGCGCATAATTTCACGA----CAC--CTTTAGTTGCG-------ATAAAGG-CCCAACAAAATGGA----GT---AACTACAACCACTTTAGTAAAGTATTAGAGCCCGTAACATGATTCTG----CCATCTCTAATCTCCGTGGACAATCGATTTTCACGACAGAA---GTTCAAGTCACGGGGTCGGTGGATCTAAAAGCCTGTG--CCCGCTAATAAATTG---GAG----GCGTCACATTGTGA-AAAGA----CCGTACAAGCTTCTGTAACGTTCGCTGACCAATCGCACACATATAGCCGATAGTTCTTTCAG-ATCGCATGA--AAGTATCACGTTCGGCAGGAGTGAC--CAA--GACTGATCTTTTAAATTCAATCCGCCTGCATCTTATTGGGAGGGCAGACGT----GGCAAAA----CGCGGTAAGCTTACTTTATAGTTCCTAAGAT--C----CTTAGACAGTGATAA--------AGGGAAGGATCTAA---AT
>t8
AAAATCTGTAATCGATTAACCTCTCTAGTAAGGG-GGATCC-TTGCACCCTTCTAAAG-----TTC----CGCCGAACAGCATT--ATAGTTTCGCG--------CTTAAAATAAA----CATTACCTTTACCAAGCTTTGTCTTAG---GA---TTCTAAAAGTCAAGTGCTATGCAGGTTAATTTGGATCTAACAAGCAAA---GAAATTGCCAAGCCGC-ATGTTG--GATACCT----TCCTTTGACACGGTAGTTCATGTAGAGTA----GGCAC----GTACTTTAACGCATTATGGCCCGC----CAG--CTTTAGTTGCG-------ATAGCCG-CCCAACGAAATAGT----AG---AAAAAGTACTAGTTTACTAGAGTAGTAGACCCTTTAACATGAATATG----CTATCTCTAATCCCCGTAGAGTATCTACTTAACAGACAAAA---GTTCAATGTACTGGATCGCGGG----GATAGACTGTG--TCTGATAAT---TTG---GAC----GCGA---GATTTCA-AAAGA----CGGTACAGGCTTCTCTATCATTTGTGGGCTAATGGCACACGTATATAAGAGAGTTCTTTCAG-AGCGACTAATAAGGTATCACTTTCGGCGGAAGTGAC--GGA--GGCTGATCTTTCATGTACTAAGCGCCTGAAACTTATTGGTATGGCAGAGGT----GGTAACA----AGCGGTAAGCTTAGTCTATAGATCCTAAAAT--C----CTTAGCGAGTGATTA--------ATTGAAAAATCTAA---AT
>t13
AAAATTTGTTATCGATTTACCTCCCTGGTAAGGG-AGATCAATAGCCTCCTTCTAAAG-----TTG----CGCCGAACTGCATG--ATAGTTTCTCGAAG----ACATAAAATAGA----CATTACATTTACCAAGCTTAATCTTAG---TT---TTCTAAGAGTTAAGAGCTATGCAGATGAATTTGGATTTGACAAGGAAA---GGACTTGCTAAGCCGT-ATGTTG--GATACCA----AACTCCGTCACGGTAGT---TGTAGAGGA----GGCAC----GTACCGTTTCGCTTAATGTCCCGG----CAC--CTTTAGTTGCG-------CTTATCG-CCCAATCAAATCGG----TG---AACAACTACTAGTTTAATAAAGTAGTAGAGCCTATAACATGATTATG----CCTTCTCTAATCCCCGTTGACAATCGATTTTCCTGACATAA---GAACAAGGCACTGGATCGCTGGTACTGATAGGCTGTG--TCTGTTAAT---TTG---GAC----GCGA---AGTGTCA-AAAGA----CTGGACAGGCTTCTCTAGAATAAGTTGACCAATCGCACACGTATAGATAAGAGTTCTGTCAG-AGCACGTAATAAAGTATCACTTTCGGCAGGAGTGGC--TGA--GACTGATCTTTCAAACACTAAGCGCCTGAAACTTATTGGGATGGCAGACGT----GGAAACA----CGCGGTAAGCTGATTTTATAGTTCCTAAAAT--C----CTTAGGTAGTGATTA--------ATTGAAACATCTAA---AT
