# Supplementary material for: PQ, a new program for phylogeny reconstruction
Source: BMC Bioinformatics. 2018 Oct 12;19:374. doi: 10.1186/s12859-018-2399-4 (PMC6186109; doi:10.1186/s12859-018-2399-4)
Supplement: Supplementary file 4 — Simulated data. The archive Simulated-data.tar.gz contains two folders called Alignments and Trees. Folder Alignments contains 500 simulated 15-sequence nucleotide alignments in fasta format. Folder Trees contains six subfolders, PQ, MP, ML, ME, QP and Reference with trees in Newick format reconstructed from the alignments with five methods and with reference trees used for simulations. Names of the tree files correspond to names of alignment files. (TAR 1860 kb) [file 12859_2018_2399_MOESM4_ESM.tar › Alignments/400.fasta]

>t15
AGATAA---AATAT----GTCTTTGTAG---CATCAAGTATAAAGCTTAAGCTCTTCTCAATGTTAAATTATCTG---GT---TTCCATCTCAAC--ATCCTTATAACGAAGGTACG----CTTTAAGGAAATCCT--ATGGGT------A--GTGAAGAGATCAAGACTTAAGCAAACGGCACTTAGTGAATACTTAACACTTACGATGTTGCTATAA----TAGGTTTAG----ATAAAAATGT----T---ATAG----GGA----AGATACGGTAAACGA----TTCCACCTTAATG---CCATAATAC---A--T----G-GAGAAAA---AATACTAAACTTAAGCACACGACCGACGGTAGAAGACTT----GTTACAAAACTGA----CTCTACCCGACGAAAAGGTA--CTTATTGTTCTCTATCTTAAATCTCTGAAATAGTGCTTAG---ACGTGGAAATAAAGTTCA----GC----GTCGATATTT--G--ACTCATTCCATGAAATT----AGGTTGCGTTGGGA---AAAT---AAAGTTACGTACT----ATTACATCCTAATTC----AATCAT----AG----AGTTAAGGTGGGTCCCTCCAA--A----ATAAA-TTTATTT---GTT---TCTATTCTGTGTTCCCTCTTCCATTCTGAAACATTTAATTTT----CACAAATGTTGGTA--AGAAGTCAGGATGTGCATAACACGCTAAAGAG---TTTTTTCAACCGCTATAACGTGCCGAACATTATTAAAATTAATAGAATTCG--CAGTTGAAACAGATTTGGATGCGAATGGAAGCTGAAAATGATGCCGGTTGGAT
>t10
ATAGGA---ATTTT----ATATTCGGCT---ATGTGAGTATAAATCTTAACCTCTT-GCAATGTTAAATTCTCTT---GT---TTCCATATCAGA--TTCCTGGTAATGTATGTAAT----CAATTAGGAACTCTT--GCTGGC------A--TTGAACAGGTCGAGACATAAGCAACAGGCGGTTAGTAAAGATTTAACGGAGACGATGTTGCTAAAA----TTGGTTAAT----ATAAAAAGGT----T---ATAT----GCA----AAATACGGTAAATGT----GGCCACCTTATTG---CCCCAATAC---A--T----T-GTG-------CATAGTCTACTTAAGCGCTCGACCGAGCTTATTACACTG----GTTACAAAACTGT----CTGGGCCCGGCGAAAAGCTA--CGCCCACTTTTCTGTCTTAAATCTCTATAATATTGCTTAT---ACTGGGAGCTAAGGTTCA----AC----TTTTCAATTT--A--ACTCATTCTACGAAATA----ACGTTCCGTTGTGA---AAAA---AAAGTGAAGCCTT----ATGCCATTATAATCC----AATTTTCCCGCG----AATTAAGGTGAGTCCCTATGAATC----ATTAT-TTTATGT---CTTACATCAATTCTGTATCCCCTCTAGCTTTCTGAGACGTTGCAATTC----CTAAATTATTGGTA--ACGAGTCAGTACGTGCCGAACTCTCTAACGAG---TTTTAGCAACTACTATAACGTGCCGGACGTATTTAAAATTAATATAAATCG--TAGTTGAAACAGATTTACATTCGAATGGAAGTCTATAAGCATTCCGGTTGCAA
>t14
AAACTA---AAGATAGGCTTTTGAGCAT---TGGGGATTATAAAATTGAATCTCTGCGTAATGTTGAATGACTTA---GA---TCCCATGTCAAA--CTATTAATTAACGTTGTATA----GAGTAAGGAAAGCGA--TCAAGC------G--TTGCTAAGATCAAGGCGTCAGCAAAGGGCGGTCAGGAATTACTTAAACATA----TGTTGCGAAAA----TGGGTTTAT----TTAATTAAAT----T---ATAA----GTA----AAATACGGCGATAGT----GCCAACCCCACTG---CCAAAATAC---A--T----G-GAGAAAA---AGTAGTATACTTAAATACGCGACCGAACGTATAAGTCTC----TTTACAGAACTGA----CTGATACCGGCGAAAAGTTT--CAGTCTCTCAGCTGTCTTAAATGTCTCTGATAATTATTAG---ATCGGGTCACATAGGTCT----AC----GACAAAATTG--CTGACTCATGCAACGAAATT----GAGTA----TGTGA---TAAA---AATGGAAAGATTT----AA--TATGCAGATGCAGTAGATTCGCCGGTG----AGTGCAGGTTTGACCCTCA----------TGAT-TTTATAT---ATG---TCAATGGAGTGTTCCTGCTTGCATGCTGTTATGT----GGTTCCAGAAGAAATCTCAGTT--ACAAGTGAGTATTTGAAGAATACACTTATGCA---CTTTCTCTACT---AGTACGAGCCGAGCATGACGAAAATTAATACAATTCG--TAGTTGAAGCATATTTATAGTCGAAAGGAAGTTAGTAGCGATTCCCGTTGAAG
>t7
AAACTA---ATTAT----ATCTGGGATGGCTTAGGAATTGTAAACTTAAAGCTCTTCTCAATGTTAAATGACATA---GC---TTCCATGTCAAT--ATATAATTTATCAAGGTAAA----CTTTAAGGAAATCTC--TTAAGC------A--TTGGACATATCCAGGCGTGAGCAA---GCAATAAGAGAATAATTAATAATA----TGTTGCGATAA----TCGGTTTAC----CTAAGTAAAT----T---ATAA----GTA----ATATACGGGTATCAT----GTCTACCCCACTG---CCAAAATAG---A--T----T-GCGGAAA---TATAATTAACTTAAATACGCGACCGGCTGTAGTATTCTA----GTTACATAACTGA----CTTATGTAGGAGAAAAGTTT--TGTGTGCTTAGCTGTCTGAAATGTCTCCGATACTTATTTGAACATAGGGTCTAAAAGTTCT----TC----CACATTATTG--G--A----TTCGACGAACTT----GCGTA----TGTGA---TAAG---AAAGTGAGGAATT----AC--GATACGCATACGGTGTATTGGCCAGAG----GTTTCAGGTTTGACCCGCCAA--G----ATAAA-TTTATTC---TTT---TCAACATTGAGTTCCCTCTTGCTTGCTGCTAATTTCAAGTTGCAAAACCAATTCTTGGTA--ACGAGTAAGGATTTGATGAATACACTGAGGCA---CTTTGTCTACT---AATACGGGCCGGCCATCAGAAAAATTAATAGACTTCG--AAGATGAATCAGATATAGAAACGAAAGGAAGATAGGAAGGATACCCGTTCTAG
>t5
AAAATA---AGTAT----ATATGTGTAA---CTTTCATTCTAAAACTTGAACTCTTCCAAATGTTGAATAGTCTT---GA---TGCAATATCAGA--TTATACGTAATAATTGTATCGCATTAATAAGGAAAACCG--CTGCGA------T--ATGGAACAATCGAGACTTGACCAAACGGCCTTGAGGTAACACTTATACATTACGATGTTGCCAAAT----TGGGTTTAAGTCTCTAAGAAGCT----A---ATGG----GGA----AAAAACGGGAATATT----ATCCACCATATTG---CCAGAATAC---A--AGGGCA-GCGAAAA---TATAGTGCCCTTAAAGGCCCGACCGAAGGTACTAGGCTT----GTTACAAAACTGT----CT-CTGTGGTTGAAAAGATT--GGTACTTTCCGCTTTCTAAAATGTCTTAAATAATATTTAC---ATCGGGGCATATAGTTCG----GC----ATCGCAATTG--A--ACTCATACTAAGAACTG----TAGTG----TGAGA---AGAG---AAAGACAGGTCCT----AA--GATTCATGTACTGTCTATAATCCTGAG----GTTCCAGGTAGGACCCT---A--C----ATTAATTTTATAT---CTG---TC---TCAGTATTCCCTCTGC----CTGGCATGTTCCAAATG------TAAGTTT--GTT--AATAGTAAGCAAATGTACAGACCACTCAAGCG---CTTTATCTACT---GTTACGAGCCGGCCGTAAAAAAAATTATTACATGTCGTCAAGTTGAAACAAAATTAAACGCGAATTGAAGCGTGTAGTAATTCCCGTTTAAA
>t6
AAAACA---AAAAT----TTTTATGTTC---TTCACAGTTTAAAACTGAACCTCTTCCGAATGTTGAATACTTTC---GT---TTGGATTTCAAA--GTGTTAATTAGTTAGGTATT----CTATTAGGAAAGCAT--TGCCGG------A--ATGTATTTATCTAGGCCTAAGCAAACGGTCTTAAGGAAAAACTTAGATAAAACGATATTGCTAGAT----TAGGTTAATGATCCTAAGAACAT----G---ATGT----GTA----AAATACGGTGACTCT----TTCCACCATATTG---CCACAATAGCTTAAAAAGGAA-GCGCAAA---TGTAATGGACTTAAATTCGCGACCGGACTTAGGAAGCTT----ATTACACAACTGA----CT-TTGATGCGGAAAAGATA--AACACCGTGTGCTTTCTAAAATGTCTTGGATACTTATTAC---AACTGGACAGAAAGTTCC----TC----CTGTCAATTA--T--ACCCATACAAAGAAATG----TTGTG----TGAGA---ACATATCAATGGCAAGTATT----AC--CATGAAACTGCAGTCTATATGCCGGTG----ACTCCAGGTTTGTCCCT---A--CCAACATTATTTTTATTT---ATG---TC---GCTGGTTGCCTTCTGC----CTGTAATTTTAAAGATC------AATTTTT--GTA--ACAAGTTAGGATATGCATAAAGCTCTCAAGGG---CTTTATCCACA---ATAACGTGCCGCGCATGAATAAAATTAGTATAACTCGTCGAGTTGAAACAGAACTGAAGGCG----GAAGCCTTAGGATATGCCCGATAAAA
>t11
AAAACA---ATTAT----CTATATGTGT---AGCCCATTTTAAAACTAAATCTCTTCATAATGTTGAATAGATTC---GA---TAAGATATCAAA--GTATGCTTGAGATATGTATG----CTTTTAGGAAATCTT--AGCAGT------A--GTGATAAAATCGAGCCTTGATCAAATGGAGTTCAGGCAAGACTTATACATAACGATGTTGCCAAGG----TGGGTTAAAGGCTCTAAGAACAT----A---ATGA----GTA----AGATACGGTGACTCT----ACCCACCTAATTG---CCACAATAGTTTAGAAGCTAA-GGGCAAA---GGTAATTCCCTTAATATCACGACCGTACCTAAGATTCTT----ATTACAAAACTGT----CT-TCCTTGTTGAAAAGATA--TACACGTTGGTCTTTCTCAAATGTCTTAGATAATAATTAC---AACTGGGCGAAGGGCTCC----AC----CCTCCAATTA--T--ACCCATTCAAAGAACTT----GAGTG----TGAGA---ACAG---AAGGCCAAGTCAT----AC--GATTTAACTTCCGTTTATTAACCGGAG----ATTCCAGGTTCGGCCCA---A--C----ATTATTTTTATGA---ATA---TC---GAAGCATTCCTTCTCA----CTGTAATTTTATATATT------AATTTAT--GTA--ACTAGTTAGTAGATGAAGAGTACGCTCAAGGG---CTTTAGCCACA---AGTACGAGCCGCGCATTTACAAAATTATTATAACTCGTCAAGTTGAATCACAAGTATAGTCGAATGGAAGCCAGGCGAAATTCCCGGTAGAA
>t3
AAAAGA---AATGT----ATGTTTGGAC---CTCTCACTTTAAAACTGTATCTCTTCCGAAT-TTGAATAGACTC---GT---TTCAATATCAGA--GTAGATCTTAGAAATGTATA----CAATTAGGAAAACCT--CTGCGC------T--GTGAAAATATCGAGACATAAGCAAAAGGTCTTCAGGAAACAGTTAAACGTAACGATGTTGCCAAATAGTTTTGGTTTAGGTTCCTAATAAGCT----A---ATGA----GAA----AGATACGGGAAATTT----TTCCACCTTAGTG---CCAAAATAC---A--GAGGGA-GCGTAAA---GTTAATCCCCTTAAGTACCCGACCGAAAATAGGACTCGA----GTTACAAAACTGA----CT-CTCTTGGTGAAAAGCTAACGATATCTTCTGCTTTCTCAAATATCTAAAATATTATTTAC---ATCGGGGCAAATAGTTCC----AC----ACCTCAATTA--A--ACGCATGCAAAGAACTT----ATGTG----TGAGA---AAAG---AAGGGAAAGTGCT----AA--AATTGGTCTTCCGACTATATGCCTGGG----GTTACAGGTTGGGCCCA---A--A----ATAACTTTTATGA---ATG---TC---TCTGGATACCTTCTCC----CTGGCAAGTTGTATATC------CATTTAT--GTC--AGTAGTTAGTAAATGCACAAGGCCCTGAAGCA---CTTTATCAACT---GGAACGGGCCGTACGTAGAGAAAATTATTACATGTCGCCTAGTTGAAACAAAATTAAAGGCGAATGGAAGCCGTGATTGATTCCCGGTACAA
>t4
AAAAAA---AAGGT----TTGTTAGTCT---TCAGGACTTTAAAAATTTATCTCTTCACAATGTTTAATTCTATT---GC---TTCTATATCACC--TTTCACGTAAAGCGCGTATA----CGTTAAGGAAGACAT--ACGGGT------G--TTGTGGCTATCGAGCCATTACCAAGTGGTATTGGGATAATACTTAGGCAAAACGATGTTGCGAGTT----TAGGTTGAG----GTAAGAACTT----C---ATTA----GAA----ATAGACGGAAAAAGT----TACTACCGAAGTG---CCCA----C---A--A----C-GAGAAAA---AATATTAAACTTAAGTACCCGACCGATCGTACTATGCTG----CTTACACAACTGG----CT-CTGACGGCGAAAAGGTC--GTGTAATTGCCCTGTCTAAAATCTCT--GATAATTGTTAA---ATAAGGAATTAAAGTTCT----TC----GACCTTATTA--T--ACGCATTCCAGGAAATAGGAA----C----TGTGACGGACAA---AACGCCACGTGGTATGTAA--CATTTAGATTCTGAACATCCGCCGGTG----AGTCTAGGTTAGACCCA---A--C----ATAAG-TTTATTA---CTT---TCGACTCCGATTTGCGTCTGCCGAACTGGAAATTTCTATATT------TATATGT--GTT--AATAGTGAGGAACTGAAGAATGCTCTGATGCGATTTTTTCACTACA---ACCACGAGCCGACCGTCCAGAAAATTACTATATTTCGTCAAGTTGAAACATCTGTACACTCGAATGGAA---GTGTGTGATACCGGCTTAAG
>t9
ACATAATCCACAT--------TTGGTA-------ATACTATAAACATATAACTCTACATAATGTTAAATCCAATA---GCTGGTCGGATTTCAGGCAGTTTTTATGAGTTAGGTAGT----AGATGAGGAAAACAA--AAGAGC------AGCTTGATGCCTTCGAGTCCTTAGCAATGGGGAATCGGATATAACTTAGAACCTACGATTTTGCTAAGT----TGGGTTCAG----TTAAATAATT----AAAA--------GCAACCAACACACGGATAGAAT----GTCTACCTCAATG---CCTA----C---A--G----GAGAGTAAA---CGTAGTATG---AATGGCTCGACCGTTTGTAATACTCTAAACGATTACAAAACTGTATCTCT-TTAACGGCGAAAAGTTC--GTTTTTCTGTTCTTTCTGAAATCTCTTACATAATTCTT------TTAGGGCTTAACGCTCCAAATAC----AGGACGATTTCAT--ACACATACAACGAATTGGATATGGTC----TGAGACGGACAA---AACGCTACGTTATTGTTAA--TATGGAAATACGGATTATGTACCAGAG----TATATAG-------CCT---A--A----ATCAT-TTTATCG---CTC---TCTACCAAGGTTAACCTCTTGCGTCC-GGGACGTTATATATA------TATCTTT--GTGGCAT----TAGGAATTG----CTTCCCTTAGGTATCGATTTGTCTACT---AGTACGTGCCGGCCGTTCAGAAAATTACTACATTTCGTTAAGTTGAACCATCACTCTAGCCGAAATGAAGGATTTGACAATACCGGATTGAT
>t12
AAATAATGAAAAT--------TATGGGG---TCAGAACTATAAACGTAAAGCTCTACACAATGTTTAATACTCTT---GCGATTCGGATCTCAGACAGTGTCAATGAAATACGTATG----TGTTGAGGAAATCAGATTGGGGCTGAT--AACTTGGTGCATTCAAGTCATGATCAAAAGGGATTAGGATATGAGTTATTTCATACGATTTTGCGATGC----TGGGTTAAG----TTAAACAGGT----TAGG--------GCA----ACACA---GCATTAT----TTCAACCTGACTG---CCTC----G---A--A----CAGAGAAAA---TATAGTCAT---AATTGCTCGACCGAATGTATAAAACTCAGCGATTACAAAACTGA----CT-GTGCGGTCGAAAAGTTT--AACAAGCTAGACTTTCTTAAATCTCTTGAATATTACTT------GCAGGTTGAAGTGTTCCGATGTC----GATAAGATTACGC--ACTCATGCAAAGAAATATACTCCGTC----TGAGAAATTTAG---AACGCTAGGGACTGTTAAA--AATTATACTACCGATCATCCGCCCGCG----TATGGAG-------CCA---A--T----ATTAA-TTTATCT---TTC---TCTAACAGGGATTTCCTCTTGCT--CTGCAATGTTCGAGATG------CATGTTT--GTTGAAA----TAGCAATTG----CCACGCTGAAGTACCAATTTGTCTACA---ATTACGGGCCGGTCGTACCTAAAATTATTACATCTCGTCCAGATGAACCACCAGTGTAGGCGAATGGAAGTGA----CAATACCGGGTTAAT
>t13
AAATAATCAATAC--------TTTGTTG---CATACACTTTAAACTTGTATCTCTACACAATGTTTAATACAGTA---GGAGTTTCTATATCACTCGATTTCGCTGAACTGGGTACT----ATTTGAGGAATTCGA--TTGTGC------AATGTGGACATTTCCAGTCATCAGCAAAAGGGAATCTGATATCAATTATATCTTACGATTTTGCGACTT----TGGGTTTAG----TTAATCATTT----GGTA--------GCA----ACATACGGACAGTATTGGAAGCAACCTCATTGTAACCGA----C---A--A----C-GAGAAAAATGTATACTATTCTTAATTACCCGACCGAGAATAATATTCAA----ATTACAAAACTGT----CT-AGTTCGTCGAAAAGTTA--ACTTCATTA----GTCTCAAATCTCTTTGATATTTGTT------TTAGGTTGAAGAGATCC----AC----GCAAATATTTAGA--ACTCATGCAACGAATTTGAAGCCGTA----TGGGACGAATAC---AACGGTACGAACTACTAAC--TATACTAATACAGAGGATTCACCTGAG----TTTTTAG-------CCA---A--A----ATGAT-TTTATAA---CTC---TCTACCTCGGCTACCTTCTTGCATACTGGAATCTTCAAGATT------AATCTAT--GTGACAATAGTGAGAAATTG----CCCCCCTGACGAATGGATTTTACTACT---ACGACGCGCCGTCCCTACTGA--ATTATTAGACATCGTTAAGTTGAAACAGCAATATACGCGAAAGGAAGTAAATGACGATCCCTGCTAAAT
>t1
AAAAAAACAACACT----TTTTATGTAC---TCGGCATTTTAAAGATTTAACTCTTCAGAATGTTAAATCCCATT---GT---TCATATGTCACT--CTTGAGATTATGTTCGTAGT----AATTAAGGAAGTCGG--ATTAGT------ATGGTGAACATTTCGAGTCATTACCAAGGGGTATTTAGAAAAGACTTAAGTTAGACGATTTTGCGATTG----TAGGTTGAA----GTAAAAATATTCATTGCA--------GCA----ATAGACGGAAAGGCT----GCCTACCTCAATG---CCGG----T---A--G----C-GCGAAAA---TATACTGCCCTTAAGGACCCGACCGACGTTACTAGGCCG----ATTACACAACTGA----CT-GAACAGGGGAAAAGTTT--GGGGATATCCCCTTTCTAAAATCTCTTAAATATTTGTT------TTAGGGTTGATAGTTCT----TC----TGCAGTATTG--A--ACTCATTCCACGAATTGAATCTTGTC----TGTGACGGAT-------CGTTACGGCGTGACTAA--GATAAAAGTTCTGACGATTATCCTGTG----CTTAAAGG---GTCCCA---A--T----ATTAT-TTTATTT---TTG---TCTATTCTGATTACCCTCTTC---ACTGCAAATTTAGATCTT------TATCTCT--GTTTCACGAGTTAGCATGTGTTGAAAGCCCTGATGTAGTATTTTAACCACT---AATA----CCGTCCATTCCTAAAATTAATAGATATCGCCTAGATGAACCACCTTTAAACTCGAATGGAAGCTTAATTAGATCCCTGCTTTAT
>t8
AGATAA---AATGT----TTCTAAGCTT---TGGAGACTATAAAAATCTATCTCTTCAA----TTGAATCAAATTAGAGC---TGCAATATCAAT--CTACATATTAGTAACGTAAG----CAATTAGGAAAGCAT--AATTGG----GTT--CTGTAATCATCGAGACATTATCAAGAGGCATTTTGCTAATACTTACACACTACGATGTTGCCAAAT----TAGGTTTAG----ATAAGAACGT----A---ATTAGTCAGTA----AAAAACGGGAATCGT----AACCACCTAACTG---CCAAAATAT---A--C----A-GTGTAAA---GATATTTAACTTAAACACACGACCGCTCATATAACACT-------TACAAAACTGT----CT-ATTGTGAAGAAAAGTTA--ATCAAAATCAACTATCTGAAATCTCTCTGATAG----TCC---ATCAGGGCTGAGGGTTCA----TC----CTCTGTATTT--A--ACACATTCCACGAAATG----GCGTT----TGGGA---ATAC---AAGGGTACGTACT----AA--GATGTGGTTCCCGTCAATACTCCGGTGTTGCACTCCAGGTTGGCCCCA---A--A----ATGAT-TTTATTT---TTA---TCAACTTTGGATGCCCGCTGTCATTCTGTAAGTTTTCAAATG------GATATAT--GTG--ATCAGTTAGTATTTGTGCAATCCACTCAGGCG---TTTTGTCTACC---ATAACGTGCCGCACGTAACCAAAATTACTATAAGTCGCCTAGTTGAAGCAAATTTCAAC-CGAATGGAAGCACGAATAAATACCGGTTAGAA
>t2
AGAATA---ATTTT----GTATTAGACT---CGACAAGTCTAAAGATTGACCTCTACAAAATGTTAAATACGATG---GT---TTCCATATCAAT--TTCATCGTTAATCGCGTAGG----CCGTTAGGAACTCAA--GACCGA------T--CTGTTATAATCAAGACCTGACCAAAGGGCATTCAGATAATAATTAATCATCACGATTTTGCCACAT----TTGGTTTAA----TTAATAACCT----T---ATTG----GTA----AAATACGGATAACAA----TTCGACCAAAATG---CCACAATAA---A--T----A-GCGGAAA---GAT--TAGTCTTAAATACGCGACCGGCCGTAGTATTCTT----GTTACATAACTGT----CT-TAGCTGTTGAAAAGATT--CTTGAAATCAGCTATCTAAAATCTCTTTCATACTTCTTTA---ACCTGGTGATATAGTTCT----CCATTTGGTTCTATTA--A--ACTCATTCCAGGAACTC----CCGTT----TGAGA---AAAG---AAAGTAAAGTACT----AG--GATCGAATTACAGAAAATCACCCGGCG----TGTCTAGGTT--ACCCCTGGA--A----ATAAC-TTTATTCTCTATC---TCCAAGCAGGATTACCGCTTCCAAGCTGGGAAATTTAACCTT------GAGTTAT--GTT--AAGAGTTAGAAGCTGCAAACTGCACTTAGGCC---TTTTATCTACG---AAAACGCGCCGTCCATTATTAAAATTAGTACAGTTCG--GAGATGAATCATATTTAGATTCGAATGGA----TTAGTCTATGCCCGTTCAAG
