# Supplementary material for: PQ, a new program for phylogeny reconstruction
Source: BMC Bioinformatics. 2018 Oct 12;19:374. doi: 10.1186/s12859-018-2399-4 (PMC6186109; doi:10.1186/s12859-018-2399-4)
Supplement: Supplementary file 4 — Simulated data. The archive Simulated-data.tar.gz contains two folders called Alignments and Trees. Folder Alignments contains 500 simulated 15-sequence nucleotide alignments in fasta format. Folder Trees contains six subfolders, PQ, MP, ML, ME, QP and Reference with trees in Newick format reconstructed from the alignments with five methods and with reference trees used for simulations. Names of the tree files correspond to names of alignment files. (TAR 1860 kb) [file 12859_2018_2399_MOESM4_ESM.tar › Alignments/142.fasta]

>t6
TATGCG----TGCTTTACAT----TCGTGCACAATGTTTATCTTATCATACTAATTTGATGTCC---ATGAGTACTACGGTTTATTAACGCAAGCACTTTTAGATAA----AAGAAAACGGCTTCATAAGTGTTGAGCTTACA--------GAGTCGAA--TTCACGGTTT---AGCAGTATT----ACCCGTGTAAAGCCATTA---AATAACACGA--TATCACCCATTGAAAGCTGCAGCGAC----GGTTCCTTTTTTTGTTGGATTGACGCAGCAAAATTCCCCTCGGATTCCA--ACCATTCACTCCATCACTTTACGTTTATAC----AGGAGTACT---TAAATAGATCATACTA---GTAGGGTTCGT--TG----GCGTCGTAATTTGAGAAACAA-GAAGAACAGTAGATACACACTAAGTATATATG--T--GATGACAGATAATTCGATAACTTGTCTTACTCAACGCTTCAGTTTGATTGTCTTA
>t12
AATGTG----GGTTATACAC----ACGTGCTAAATGTTAATATTAGCATATTAAATTACTATCC---ACAATAACTACGGGATATTAACGCAGGCAGCTATAGATATTAAAACGAAAAAGACACCGTAAGTATTGTGCTTACG--------GAGTCTCGATTTGACTGTTT---ACCAGCTTTTAAAACATTTTTAAAGTCACTT---ATTTACGTTA--TTTCACCCAGTGTAATCATATGCGACCACTTAATCTCATTTTAGAGGGATTAACGTATCA----ACTCCGATGAGACC------ATTGACGACTTCACTGAACCGACATAT----AATGGTACT---TAGATAGTTAAGCCTT---GTAGTGTTCCT--TG----GCAACGGAGCCTGTCTAACCA-GCATAAAGAGTACTATACATTAATCATGTCAGGTA--GACGACAAATTATCCGATAACTTTTCTTACAGAACGTTTGAATTCAGGTGTCTGA
>t8
TATTCGTACGAGGTGTACGG----CCGTTCTGAGTGTTAATGTTAGCATACTAAATTACTATCT---GCAATGAGTACGGAATAAGATCGCTTGCTCATCTCGAAAATAATAGGAAAAGGTCCCCGTAAGTTTTGTGCATACG--------GAAACGGAGCTAAACTGTTT---GACTGTGTTTATAACCAATCAAAAGTCATTA---ATTGAAGCTTGTTTACACCAAATGAAATCATTGGCGACGCCTGTTTCTAGTTATAGGAGGATGAACACATCAAAATACTATTTCGAAACT------AGTTACCTCCTCAGTCAACAGATATTC----AATTGTACT---TCGATAGATAATACTC---GTTGCGTTCTT--TG----GCTACGGATAATGTCTA---G-GTATAAAGAAGCTTATATAGAAAGAATTTATGGCT--AACGAGATATTATCCGATAGCGTGTTTTTCGGTACCCTTCATTTGAATTGTCTGA
>t2
TATCAG----TGGTGTACTC----GCGTCCTGATTTTTAATATTAGCATACTAAATTACTTTCG---CTAATGAGTACGGGTTAAAAGCGAGGGCTCATCTGAAGAATAATATGAAAAGGACCCCCTAATTCTAGTGCATACG--------GAAGCCCAAATAAACCGTTT---GACGGCTTTTATAACCAATGTTAAGGCAGTA---CGTTATTGTTGCTTACACCTAATGAAATGATCGGCGAGACCTAATTTCATTTATTGTAGGATTAACACATCAGAATCCTGCTTTGAAACT------AGTTACCCCTTCATTCAACAGATATGC----AAAGGTAAT---TCGATAGATAATACTC---GTAGGGTTCTT--TG----GCTACGAACAATGGCTA---G-GTATAAGTAGCCCTTTATATAAAGAATTTCTGCCT--TACGATATATTATCCGATAGCGTATTTTACTGTTCCATTAATTTCGATTGACTGA
>t11
TATTGG----CGCTGTACAT----GCGTGCCGGATGTTTATATTATCATACTAATTTTATCTCC---TTAAGGACTACGATATCACAAGGTCTGCATTTTTAAATAATAATAAGAAAA-GTCTAGATAAGTTCTGCGCAAACA--------GAACCATT--TGAACTGTTT---AGCCGATTTTAAAATCATTCTGAAGGCACTA---CGTAAGCCTA--TGTCACC----GTAACC----GCGAT----CATTCACATTTTTGTGGGATCGACTAAACATAATTC---ATTGATGCAT--AATATTAACTACCTCGATAACTCACTAGGC----AGGTGTATT---TGTATAGGTGATACTAGCGGTTGAGTTCGT--AGGAAGGCAGCGAAGTATGACTAACCA-GAACAATAAGTTCTACACAGAAAGGATATATG--A--AATGACACATAATACGATAACTTTTCTTGCGT----TTTGAGTTCATATGCCTAC
>t15
TATTGG----CGCTGTACAA----GCGTGCCGGATGTTTATCTTATTATACTAATTTGATGTCC---TTTAGTACTACGCTATCTCATAGCATGCTATTATAGAAAATAATAAGAAAACGTCTTGATAAGTGATGGGCAGACC--------GAATCAAT--TTAACAGTTT---AGCGGTTTTTACAACCAGTATGAAGGCATTT---GGTGACCCTA--TTTCACCTAGTGGAATCAGCTGCGAC----TATTTACTTTGTTGTGGGATTGACGCAGCATAATGC---AATGAAGCCT--AAGAATAACTCCCTCATTGTAACAAAAGAC----AGTTGTATT---TAAATAGGTCATACTT---GTTGAGTTCGT--AGTAGGGCAGCGTATTGTGAGAAACCG-GAAGAAGTACACGTGCACACTAAGGATATATG--T--GATGACAGATAATACGATAACTTATCTTGCGCAACAATTGAGTTCATATGCCTAC
>t5
AATAGG----AGCTATACACGCTTGCGTACTGCCTGTTTATCTTATCATACTAACTTGATATCA---TTAAAGAATCCGATTTCCAAGCGCGTGTTAGTATTGATATTAATAAGAAAACGTCATGATAATTCAGGCGCGTACTAA----AAGATTCTCG--TTAACCGTTT---AACCGTTTTTAAAACCAATATTAAGCCAATA---GTTAAATCTA--TACCACCCATTGAAAACCGCTGCGAA----TTAT----TTTTAGCCGGATCAACAGATCAAAATCC---TCGGAAACTC--ATCAATAACTCCGTCTTTTCCCTACTATCC----ATACGTATT---TCAATAGATCAAGCTA---GTTGTGTTCAT--TG----GCTCCGTTGGCTGAGTAACTG-GTATAACTCATTGTCCACAGAAAGCATATGTG--C--TAAG---CATAATGCTACAGCATTTGTTGCGCTTCATTTAATTT--TCTGGCTTT
>t3
AATATG----CGGTATACAATTTTACGTACGATATGTTAATATTAAAATATTAACTTTATTTCC---CTGATAACTGCGATCTTTCAAGGAGAGCGCCTCTTCAAAATAAGATGAAAACGACAAAATAATTCAAGCGCTTACCGT----AAGATACTCT--TTGACGGTTT---GAGCGTCTTTAGAAGCGTTAGAATGCCAATA---GGTAAGGTTA--TGTCACCAAGTGCAAAGTCCGGCGAA----GACT----TTATGGCTGGATGAACCGAACATAATGC---ACTGAGGCGC--ATTACAGACTCCGTCCTTAAAGTTATACGC----AATAGTATT---TTAATAGATCATACTA---GTTGTGTTCCTAAAG----GCTCCGTAGTATGAAGAACTA-GAATAAGTTAGCATATACAAAAAGAATTTATG--C--TATGAGAGATAATTCTACAACATTTTTTACAATTCAGTTAACTT--ACTGGCTCG
>t9
AATGTG----CGTTCTACCAAA----GTGCTGTTTGTTAATTTTATTATACTAAATTTATGTCCACGCTCATTACTGCGATCTGCCATAGTAGGTGTTTTTGCAGAATAAGACGAAAAGGACATGATAAGTGTGGAGCCTACGCGTACGAAGAATCACT--TGAACAGTTT---T----TTTTTA----CATTTTAAGGCCAATA---TTTAAAGTTG--TGTCACCCAGTGCAACGAGCAGCGAA----CGCT----TTTTTGAAGGATAGACCCATCAAAATTC---TAAGAGTCCATTAACAACAACTACTTCATTTGTAGTACATAC----ATTAGTATT---TGTATAGTTCATACTT---GTGGCGTTCTT--TG----GCTCCGAATCCTGATGAACATTGCAAAAAGGCTTATACAGATGAACTATCTACG--G--TACGAAAAATTATTCAAAAACATTTGTTACTATGCA---GAGTT--ACTGTCTAT
>t1
AATACG----AGGTCTACCAGATTACGTCCTTCATGTTAATTTTATTATACTAAGTTTATGTCTACGCGCATAACTCCGATATTACAGCGTAGGTATGTCTAGAGAATAATATGAAAATGACATGATAAGTGCGGAGCAAACTCT----AAGAAACACG--TTAACAGTTT---G----TTTTTA----CACTTTAACGCCATTA---TATGACAAGT--TAGCACCCAATGCAAGGAGCGGCGAA----CGCT----TTTTCGGTGGATAGACTCAACAAAATGC---TCTGAGTCCA--AACAAAAACTACCTCACTACCAATACATAA----ATCAGTACT---TGTATAGTTCATACTG---GTGGCGTTCAT--CG----GCTTCGTATCCTGTTAAACTTTGCAAAAAGTGATGTACAGAGAAACTATCTGCG--G--TAAGAAAAATTATTCAAAAGCATATATTACTATTCA---AACTT--ACTGTCTAG
>t14
AATGTG----AGATCTACCATGTTACGTGCTGTATGTTAATTTTATTATACTAAATTGATGTCCACGCATATTACTCCGATATTTAATCGTAAGTAAATATACAGAGTAAGATGAAAATGACGTGATAAGTGCGGAGCCTACACT----AAGAATCCCT--TAAACAGTTT---G----TGTTTA----CAATTTAACGCCAATG---TTTTATGGTA--TCTCACCCAATGTAAACAGCAGCGAA----CGCT----TTTTTGCAGGATTGACTCATCATAATCC---TCGGATTCCA--ATCAGGAACTACATCGCTTTACAGCCATTC----ATTAGTAGT---TGTATAGTTAATACTG---GTTGCGTTCAT--TG----GCTCCGAAGCTTGATAAACTATGCAAAAAGGGATATACAGAGGAACTATCTGTG--G--TATGATAAATTATTCAAAAACATTT----CTAAGCA---GACTT--ACTGTCTGT
>t13
GATTAG----AGGTATACGCACTTTCGTCCGAAATTTTGATCTTACAATATTAACTTAGTATCTGCGGTGATGACTTCGATTTTCTACCGTCAGTGAGTCTGCAGATTAAGATGAAAATGCCTGCATAAATCCCGAGCCTACCTT----AAGACACAAA--TTGACGGTTTTGCG----ATGTTA----GTGTTCAACGCCAATCTACTTTGATGCTA--TTCCACCGATTGAAAAATTTAGCGAC----AGCT----TTATTGCAGGATGAACTAATCATAATGC---ACT-AATGTT--AGCACTTACAGCTTCGGTCGTTCAGAAGAG----AGAGGTAGT---TTTATAGATCACACTT---GTTGCGTTCCT--TG----GCTCCGCATCCTGAAAAACGT-GCAAAAAGTCACGTTCAGATAAAATA--TCAG--A--GATGAGAAATGATCCTAAAACATTTATTCCGGTACC---GACTT--ATTGCCTAA
>t4
T----G----TGGTTTACCCTGTTGCGTCCGTATTATTAATCTTACAATAATAAATTAGTATCTTAAAAAATGAATTCGGTATAATACAGACGGGCGTTTTGCACATTAAGAAGAAAAAGTCAGCATAAATCGAGCGCGTACAAT----AAGACACATA--TATACCGTTTAGGT----ACGTTA----GACTAAAAGG--AATA---TGTAAGCATT--TTGCACCGAGTGGAACTATCAGCGAA----TGCT----TTATAGAAGGATACACATAGCATAATTC---AAT-AGTGTA--AACATTGACAACATCGTTACCTTTCTAGTT----ACCGGTATTTGGTCGATAGGTGAGCCTC---GTCGAGTTCAT--CG----GCAGCGAAACCTGACTAACTG-GTAAAAACTCATATCTAGATAAAGCA--TTGG--GGCTATGAAAAATTATCCTAAAGCATCTTTTCCAAGCCT---CAATT--GTTGTCTGG
>t10
TATAGG----CGATATACCCTTTTACGTTCAGTCTTTTCATCTTACAATATTAAGTTAGTGTCTCTAAATACTAATCCGTTATCGAATAGTCTGCACTTATGCACATTAAGAAGAAAATGCCTGCATAAATCACGGGCATACTGT----AAGACACCAA--TTGACAGTTTTGCC----TCCTTA----GTATCGCAGGTCAGTC---TGTTAACAAT--TGACACCCACTGTAACTCTCGGCGAG----TTCT----TTGTAGAGGGATAGACATAACATAATTC---TTG-ACGGTC--AACAGTCACAGCATCGTTTTGTATCCAGTTCGGCACAAGTATTTTCTCGATAGGTAACGCTC---GTCGAGTTCGT--AG----GCTTCGAAGACTGAGGAACTT-GTATAATAGTAGTTTCATATTAAATA--TCTG--T--TATGAAAAATCATCCGATACCATATATTCCAAGTCC---GAATT--TTTGTCTTT
>t7
AATGTG----AGATCTACCCCTTTACGTCCCGTGTGTTTATATTAGGATATTAAGTTATTGTCAATAATTATGACTGCGCTGTCCTACAGCCTGGTCATTTTCAGATTAAGATGAAAATGACTGCTTAATTCCCGAGCCTACGTT----AAGACCCAAT--TTCACAGTTTATCT----CAATTA----TTTTACAA----ATTC---TTTAAGACTA--TCGCACCGAGTGTAATCTTCCGCGAT----CGAT----TTGTAGAAGGATTTACTTATCATAATCC---CGA-AATCTG--AGCACTTACATCATCGTTTAGGGATGAGTA----AGGGGTACT---TGTATAGGTCAGTCTT---GTCGCGTTCGT--AG----GCAACGTCGTCTGAGGAACCT-GGAGAACATTATATTCAGACAAAATA--TGTG--A--TATGATAAATGATTCAAAAACATTTCTTCCCATACA---AACTT--ATTGCCTTA
