# Supplementary material for: PQ, a new program for phylogeny reconstruction
Source: BMC Bioinformatics. 2018 Oct 12;19:374. doi: 10.1186/s12859-018-2399-4 (PMC6186109; doi:10.1186/s12859-018-2399-4)
Supplement: Supplementary file 4 — Simulated data. The archive Simulated-data.tar.gz contains two folders called Alignments and Trees. Folder Alignments contains 500 simulated 15-sequence nucleotide alignments in fasta format. Folder Trees contains six subfolders, PQ, MP, ML, ME, QP and Reference with trees in Newick format reconstructed from the alignments with five methods and with reference trees used for simulations. Names of the tree files correspond to names of alignment files. (TAR 1860 kb) [file 12859_2018_2399_MOESM4_ESM.tar › Alignments/391.fasta]

>t10
------TTC----CCCTCTTTT----AGTTCATGAGCCCCAATGAACTTTAACG---GCAACTCTC---TAGACTTCATGTCACGCGTCGCGGAGC--GTAC---TATAATACCA---CATGCCAC----TGGGGTACCGACGATGCT--TTGCCTTTCCTGCAGTCAAGGTGA----ACCAACGTTACG--A---AACAAAACGTGAGAGGGTCTCA---GGGAACATGCTAAGCTCCTATGTACGCCTAAATAG----AAATAGTTGTTGAACA---TAATTGGGAAACCGAAGACG--AGTATTAATTAGGGCTTGATATCTTTAATGG---GAAATAGGCAACCTGC-CCGAGAATCCTGCTAAAGTGAAT--AGGCGACTT---T---CAGATCTCTAGCAGATTGAACTTTTCACCCTATATAAAACATAAAAAAAACAATCTAGTTCATTCTAACGTTATTACT---GCTTATATTTTCCCTTTGATTAGTCCGCGGCCGTTAGCG---TGAAATCTGAAGAAGGG----ATG-CC----CGT-CATCGAAAGCCTCAGTAAGTGTA----CTAGAAATTATTG---A--TAGATATT-CAGCACAGATATTACAGACTTCAAACTTGCATATACAG--ATTGAGAAA--ACTAGCCCCATTCTA---TTGATTG----TTA---A----AATATGTATAGACTATTTAC--GCGAAGATTAGTCACACGC----TACTGACAATTATTATA---TAAC----AATCAAATTCAT----ATGTAACATGATCGAGATAGATCA
>t7
T---ATTTC----CCCTCTTTT----AGTTCAAGAGCCCCAATGTACTAGAACG---GCAACTCTC---TAGACTTCATGTAGCGCGTCGCGGTAC--GTAT---TATATAACCA---CAAGCCAC----TGGGATACCAACAATGCT--TTGCCTATCCTGCAGCCAAGGTGA----ACCAACGATACT--A---AACAAAACGTGAGAGGAATTCA---GGGAACATGCTAAGCTCCCATGTCCG----AATAG----AATTATTTGTTGAACA---TAATTGGGAAACCCAAGACG--CGTATTAATTAGCCCTTAATATATTTACGGC---GAAATGGGCATCGTAC-CCGAGAATCAGGCTAAAGTGAAT--AGACGACTT---T---CGGAACTCTGGCATATTGAACGTTACACCCTATATAAATCTTATAAAAAACAATCTAGTTCATGCTAACGTTATTAGT---GCTTATATTTCCCCTGTGGATAGTCCACGGCCTTTAAAG---TGATGTCTGCAGAAGGA----TTA-CC----CAT-CATCGATAGCCTCAGTGAGTGGA----CTAGATATTATTG---A--TAGATATT-CAGCTCAGATATAACAGACTTCATACTTGCATTTTCAG--ATTGAGAAA--ACTAGCCCCATACTA---TAGATTG----ATA---C----AATATGTATAAACTATTAAC--GAGATGATTAGTCACACGC----TACTGACAATTATTATA---TAAC----AATCAGATTTAT----AGGTATCATAATCCAGATAGATCA
>t15
C---GTTTG----ACCGCATTT----AATTTAATAGTCCCAAGGTACTGGAACG------ACTTTC---AAGACATCATATTTCGCCTCGGGTTAC--GAAA---CATATAACCA---CAACACAT----TGTAATACGCTCTGTGCA--TGGCCATTCATGCAGCAATAGTGA----ACCAAAGATTCAGTA---TACATAAAGTGAGAAGTAATCA---GGGAACAAGCTCATCTCCTATGTGCCCATTGTAAG----AATTAT--GTTCGACA---TAATTGGCAAACCCATGACG--ATTATTATATAGTACGTAATATATTGAAACC---GAAATGGGCAGAC----CGAAGAATCATTATATATAGAAT--GGTCGACTT---T---CTTAACGCTGACATATTGCACTATTCACCCATGATAAAGGCTACAAAAACAAATCTAGTTGATTCTAAAGTTATTAAC---GATCATATTTGCTCTGTGAATATGCCTCTGACGGTATGG---TGAGATCTGTAGAAGGT----GTT-CAGTAATTA-GATTGATAGCCTCATTAGACGAC----CTACAAATAAGTG---T--TATCTATT-GAGCACAGGTATAACAGTCTTGGTACCTTCATTTTCAG--ACTTAGAGA--ACTGGCCCCATCCTA---TATTTTG----ATGAGTA----ACCTTGTTAAGACTATTAAC--TGGAAGTTTAGTCACACAC----TAATGGCAATTAATATAAGTGGAC----AATCATATTCAT----AAGTTTCTTAATCAAGATAGAGCA
>t4
A---TATGTCGTCCGCCCTTTT----AGTCCTAAAGGCCCAATGAACTGTAACG---GCAACTATCCGCTAGACTTAATATAGCGCTACGGGTGAC--GAATGTGAATATAAC------AA---AG----TGAAGTAAGACCTCTGCT--CCGCCGGTCGTGAAGGATCTGTGA----A----AGAAACTGT-----ACAAAAGGTCAGAAGGCGTCG---GAGAACAAGCTTTACTCGAATGTAGCAATGGTTAG----TAACAT--ATTCGACA------TTGGC--ACCTAAAAAGAATTTAATCGTTAGCCCGTTTTAAGTTCTAAGT---GAAATTGGCTATCTTCGATTAGAATCTAGTTAGATAGAAT--TGACG--TT---T---TCTGGCAT----TAATTGGTGCGTGCACCTGAAATCAATGTTAAAAAA---AATCTAGTTTATACTAAAGTTATTGGC---GTTAATATTATCCATTTGAAATCACACCTACCGTTAAAG---AGTTCTCCGGAGAAGTA----CTC-CCATTATAA-AATGGATAGCCTCATATTAAGAA----CTGAATATAAATG---C--TAACTATT-CAGCCCATTTCCTAATGTCTTAAGACCTTCGTTTACAG--AGTCAGATA--ACTTGCCCGATCCTA---TAGTATG----TAC---C----AGCATGTTCAGACTATTTAA--TCGAAAGTTAGGCACACAC----TGTTGTCAATTAACACG---CCTC----ATTCAAATTCAT----GTGT---GTGATCTGTACAGAACA
>t3
C---TATGT----CTCCCATTT----AGTACTAAAGTCCCAATGAACTCGAACG---GCAACTGTT---AAGACGTGATATGACGCTTCGTGTAGC--GTATCCGCATATTACCA---CAAGACAA----TGAATGAAGAGATCTGCA--CAGCCCTTCATGAAGTTGTCGTGA----A----AGAAACAAT-----ACATAATGTTAGAGGACTTCG---GAGAACATGCTTTACTCCTATGTCCCGATTTGTAG----TAACAA--ATTCTACA---TAATTGGC--ACCAATAACGGCTGTAATCGTTAGTCCTTTGTAAGTTTCTGCT---GAAATTGGCGGTCTGCGCTAAGAATCTAATTAGATAGAAT--CGTCG--TT---T---GAAACCAA----TAATTGTGGTATTCAGCGAATATTAAAATTATAAAA---AATCTAGTTAATGCTAAAGTCATTAGC---GATAATATTATCGCTTTGAAGTCACTTCAACCAATAAAG---TGTTCTCTGTAGAAGCT----CTC-CCATTATGA-CATAGACAGCCTCACTCGTAGTA----CTAAATATAAGGG---A--TAACTATT-CAGCTCATCTCCTAATGTCTTTTTACCTTCTTCTACAG--AGTTAGATA--ACTCGCCCAATCCTA---TCTTGTG----TGT---C----AGCATGTTGAGACTATATAT--TAGAATGTTAGTCACACTC----TAATGTCAATTAAGATG---CCGC----ATTCAAATTCAT----GGGT---TTGATCTGAACAGACCA
>t1
C---TATTT----CTCCCTTGT----AATCATTCAGCCCCAAAGTACTACAACGATTGCAACTATG---TAGACTTGATTTAACGCCACGAGGTGC--GGAGTTGAATATTACCA---CAGGCCAG----TGATTCAATGCGTGTGCT--ACTCCGCTCCTGCAGTGGATGTGA----ACCAGCGGGGCATT-----ACATAATGTTAGAGGTTTTCGAGT----ACAGGCTTTGCTCTTATGTTCCATTTATTA--------CAA--ATTGGACA---TAATTGGGAAACCGATAACG--TCTAATATTTAGGACGTAGTATTTTTATTAT---GAAATGGGCTGAGATCACGAAGAATCATAATAGAGAGAAT--TGTCGACTT---T---CCAGTCAG----CAATTGTCGCATTCAACCAGTATCAATTATATAAAA---AATCTAGTATATACTAAGGTTATTTGT---GTTCATATTACCACTATGGGGTGGCATCAACCA--ATGG---CGGATTCGGTAGAAGAGTTAGATG-CCCTAATTG-CATCGAAAGCCTCATTCTATGTA----CTCCACATCGGAG---A--TAATTATT-AAGCACATCTACGAACGACTTAAAACTTTCTTGTGCAG--AG--AGATA--ACTTGCTCGATCCTA---TTGATTG----TTG---G----ACCGTGTGAAGACTATAGAA--CAGTCAGTTAGTCACACTC----TTATGTCAATTAAGATA---TCTGCCAATATCATATTCAT----TAGT---TTCAGCTTGACAGACCA
>t8
C---TATTA----CTCCCATTT----AATGAAAAAGCCCCAACGTACTTTAACG---GCAACTATT---TAGTCGTTATTTCACGCCTCGTGGAGC--GTATTTGTATAGTACCA---CAATCCAA----TGTAATAATCACAGTGCT--AAGCCCGTCTTGCAGAGGACGGGA----ACCAAAGTGGCCTT-----TCAAAACGTTAGATGATTTCG---GGGAACATGCTTTGCTCGTTTGTGACAATTATTAG----TATAAA--ATTGTACA---TAATTGGCAAACCAATAACG--TTTAATACTTAGTTCATAATAAGTTTAAGCG---GAAATAGGCAGTCGACCCCTAGAATCTAATTATATAGAAT--GGTCGACTT---T---AATTTCGA----CAATTGACGTGTTCAGCTTAAATCAAAGATATAAAAATTAATCTAGTTAATGCTAAAGTTATTCAC---GCTCATATTACCTCTTTGAATACGCTACGGCCAATAGAG---GGGCATCTGGAGAAGAT----ATA-CGTTAATGA-CATCGACAGCCTCAGTCGCTGAG----CTACATATCAGTG---A--TAATTATT-CAGCTCATCTATAAAGGTCTTTATACATTCTTATACAG--AATTAGATA--ACTTGCCCTATCCTA---TCATCTGCTAAGTA---C----AGGATGTACAGACTATATAA--TCGAAGTTTAGTCACACGC----TCTTGTCAATTAATATA---ACCC----AGTCAAATTCAT----TTGT---TTAATCTTGATAGACCA
>t5
C---ACTTA----CCCTCCTAT----AATACATAAGACCCAAGGTACTGGAACG---GCAACTATC---GAGACATGATGCAGCGCCTCGAGTTGC--GTAG---TATATTACCA---CAAGACAT----TGTAGGACCCTCTTTGCA--AAACCAGTCTTGCAGCCAACGTGA----ACCACAGATGCAGTA---TACATAATGTGAGAGGAATTCT---GGGAACAGGCTCATCTCCTATGTGCTGATCGCTAG----AAGCAATTGTTCAACA---TAATTGGCAAACCCATAACG--ATTAATGAATAGAACCTAGTAAATTGGTACC---GAAATTGGCGTCCTGCTGCAAGAATCAGATTAAAGAGAAT--AGCCGACTT---T---TTTTTCTGTATCTTATTGAACTGTTCACCTTAGAAAAATATTAGAAAAATCAATCTAGTTGATACTAAAGTTATTATT---GCTCATATTCACACTGTGGTTATGCCCCTACCACTAATG---GGAAGTCAGAAGAAGAC----CTA-CCCTCACAT-GATTGACACCCTCAATCATGGGC----CTCCATATGATAG---G--TAGGTATT-AAGCTCAGATAGAATGGACTTGCTACCTTCTTCTTCAG--ATTAAGGGA--ACTTGCGCCATCCTA---TTTTTTG----GAG---T----A---TGTCAAGACTATTAACACGTGAAAATTAGTCACACAC----TGATGTCAATTAATAAA---ACAA----GCTCAAATTCAT----GGGTTTCGTAATCATTAGAGAACA
>t12
A---CAATT----CTCTCATCTCCCCAGTTCTACAGACCCAAAGGACTACAACG---GCAACTCTT---CAGCCTTGATTGGACGCATCGTGTGAC--GCAA---TATATG---A---GAGCCCAG----TGGCCCATTTTCATTGCTTGTACCCAGTCGTGCAGACTGGGTGA----ACCAGAGATTCTTTA---CACAAAACGTCAGAAGCTGACT---GCGAACATGCTATCCTATCATGTGATAGTTCATAG----AAATAAATTTTAAACA---TAATTGGTAAACCGAATAAG--A--ATTACTTAGGTCTTGGTAC----GATCT---GAAATGGGCATACGTCTATAAGAATTACGCTATATTGAAT--CGACGACTT---TCCATGTGCCCGTTTCTGATTGGATTGTACACCGGAGATAAAG---ACAAAAAAAAATCTA----ATGCTAAAGTTATTACTTGCGGTCATATTATCCTTTTGCGAG-TCGTCTTCCTATAAGG---GGGACTCTGAAGAAGTG----GTGACTATTATTGTGATAGAGATCCTCAGAACATGTTCTGCCTC---ATAATTGTTAA--TAGATATTCAAGCTCATTTTACATAGGCTTGTTACGTTCAT--GCAGTCATTAAGGTA--ACTGGCCCGATTCTA---TTCTTTG----TAT---T----A---TGTAGAGAATATGAACACAGGATAGTTAGGCACACAC----TGGTGGCAATTAGCATT---TTCT----GGTCACATTTATCTAATGGTGAATTTATCAGAAGAGAGCA
>t9
T---ACACC----ATCTGCTCTAAAAAATGCGCGAGCCCCAAAGTACTTTAACG---GCAACTCTA---AAGTCCTAATGACACGCGTCGTGTTTC--GGAA---TATATTACCA---GACACCATTGGCTGCCAAACATACCCTGCTGATGTCCATTCATGCAGATACTGCGA----ACC---GTTACTCTATATTACAGAACGTGAGATGATGGCA---GCGAACAGGCTCAGCTAGCGTGTCA---TACTTAG----CATTAGTTGTTGAACAAACTAATTGGAAAACA---GACG--G--AGTTCTTAGGCCTTTTTAC----GCTAC---GAAATGGGCATACAACTTCAAGAATTATTCTACATTGAAT--CGCCGACTT---T---GACTCCGGTGCCATATTGCTACGTTCACCATAGATTAAA---ATAAAAAAAAATCTA----ATTCTAAGGTTATTCATCGCGTTAATATTCCCAGTATGTCAG-ACAGCTTCCTCTATCG---TGGGCTCAGAAGAAGTT----GTG----TCACAG-AA---ATATCCTCAGGTTACGAAGTCACTC---ATCCGGGTGTG--TAAATATT-AAGCTCATTTTCAATTGCCTTGTAACGTTCAT--ACAGCCAGTTAGCCA--ACTCGCTCGATCCTATGTTTTTTTG----CTA---C----A---TGATAAAAATATAGACACACGTTACTTAGTCACACAC----TCATGGCAATTATTATT---CAAC----GATCAGATTCATTCACAGGTTAAATTAACA--ATAGATCA
>t2
A---TCATC----ATCTGCTCTAAGAAGTGCGCTAGACCCAAAGTACTGAAACG---GCAACTCTA---TAGTCCTAATGAGTCGCGGCGGGTTAC--GAAA---GATATGACCA---TAGACCATTGGTTGGCTAACGTACCCTGCTGATGTCCTGTCTTGCAGCGAGTGCGAGTGTACC---GTTTCTGTA---TACATAACGTAAGACGATGGCA---GCGAACATGCTAGACTAACGTGT-A---TACTTAG----TATGAGGTGTTTCACAACCTAATTGGTAAACA---GACG--G--ATTGCTTAGACCTTTCTAC----CCGCA---GAAATGGGCATACAACTACAAGAATTGAGGTACATTGAAT--CGGCGACTT---T---CACTCCCGTACCATATTGCTACGTTCACCATAGATAAAA---AAAAAAATTAATCTA----ATGCTAAGGTTATTGCTCACGCTAATATTCTCCGTATGTCTC-ACAACTTCCTCTATTGCCATGCGCTCAGTAGAAGTG----GTA----TCAAAG-AATCGAGAACCTCAAGTTAGGAACTCACTA---ATCCTGGTTTT--TAATTATT-TAGCTCATTTGGCAATGGCTTATTACTTTCAT--GCAGCCAGTTAGGTA--ACTCGCTCGATCCTA---TTTATTG----TTC---T----A---TGTTGAAAATATACAAACGCGACATTTAGTCACACACTTGCTAGTGGCAATTAGAATT---AAAT----AATCATATTTATTCGTGAGTTAAATGAACA--ATAGATCA
>t11
T---AAATC----A---CGTCTTGGAAATGCTCTAGACCCAAAGTACTTTAACG---GCAACTCTG---TAGTCCTAATGCCACGCGGCGGGCTAC--GGAA---TATATTACCA---TATACCACTATATGTCAAACAATCCCTGCTGGTGTCCTCTCATGCAGCGACTGCGA----ACCAGTGTTTCTATA---CACAAAACGTCAGACGAGAGCA---GGGAACATGCTATACTAGCGTGTCCAAATACATAGCATGCAATATTTTTTTCACAACATAATTGGTAAACA---GAGG--G--ATTACTTAGTCCATCCTAC----GTGAA---GAAATAGGCGTACAGCACGAAGAATTTGTCTACATGGAAT--CGGCGACTT---T---AAGACCCTTGCCATATTGTAGCGTTCACCCGATATTAAA---ATAAAAACAAATCTA----ATACTAACGTTATTAATCACGGTTATATTATCGCTGTGTCAT-GCGACGTCCTCTAATG---TGGTCTCTGCAGAAGGT----ATA-CACTCATTC-AATAGAGAACCTCATAAACGGCGCCCACTG---ATCGGGGTCCC--TAAGTATT-GAGCACATCTTACATGGCCTTGATACATTCAT--GCAGTAACTCAGCGA--ACTTGCTCTATACTA---TTTATTG----CTA---A----A---TGTCTAAAATATTAATACTAGATAATTAGTCACACAC----TCTTGGCAATTAAGATT---TTAT-----ATCAAATTTATCCGAATGTTAAATTAACA--AGAGAGCA
>t6
G---TAGCC----CGCACCTCT----ACTAAATCAGCCCCAAAGCACTTTAACG---GCAACTCTT---TAGACGTTATTCATCGCATCGTGAGAC--GAAA---CATAATACCA---CATTTCAT----TGATAGAACAGTCCTGCG--GAGCCGCTCCTGCAGAGAGGGGGA----CCCAAAGTTACAGTA---CACAAAAAGTGAGAAGGAGCCC---GCGAACAAGCTGATCTACCATGTTTTCATGTGTAG----AAATAATTATTAAACA---TAATTGGTAAACCAAATAAG--A--AATAGATAGAACTTGTTAC----GACCGCGCGAAATTGGCCAGTGTCGACTAGAATTTATATAAA---AATTACGTCGACTTGTTT---CCAGGCTGTAACTTATTGGAATTTGCACCTCTAAGCAATACTAAGAAAAAAAATCTA----ATCCTAAGGTCATTATGGCTGTTGATATTTGCGTTTTGAAAGATCAGCACGCCCTAGAG---TGGTCTC---AGAAGGA----TTC-CGGTTAACT-CATCGACAACCTCATACCGAGGG-----TTCAAA---TAGAAATGATAAG-----GAGCTCAGCTAGCAGTGCCTTTAAACCTTCGT---CAGCGATTTAGTAAACACTCGCGCTATGCTA---TTGTTTG----CAA---GCCTTA---TGTAAATAGTATGCACACAGGAAAATTAGTCACACCC----TACTGTCAATTATTATA---AACT----TATCACATTAATCCCTGTGTCTACTTAGCTTAATAGACCA
>t14
G---TATTG----CTCTCATCT----ATTTTTCAAGTCCCAACGCACTTTAACG---GCAACTGTC---TAGACTTAATTAATCGCATCGAGTTTC--GAAG---TATAGTACCA---CATTGCAC----TGCACTAATACCCCTGCC--TAGCCACTCCTGCAGAGAGGGGGA----CCCATGGATACAGTA---CACATAAAGTGAGAAGGATCCC---GCGAACAAGCTTGGCTACCGTGTGGTCATATATAG----AAGAATTTATTGTACA---TAATTGGAAAACCAAAGAGG--A--AATCATTAGGTCTTGGTAC----GTGCTCGCGAAATTGGCAGCTTCCAGCAAGAATTC---TAAA---AAT--CGTCGACTTGTTT---CACCGCGGGCACTTATTGAAACTTACACCACAGACTAATTCTAAAAAAAAGAATCTA----ATCCTAAGGTTATTGGTCCTGGTTATATTGTCATTGTGGAAGCGCAGCATCCCCTAAGG---TGTGCTCTGCAGAAGTG----TTA-CTGTTAATG-AATTGAGAACCTCAATGTGAGGA-----TTCAAA---GCGATAA--TATATATT-CAGCTCAGCTAGGAATGACTTTAAACTTTCGTTTACAGCGATTGAGCTATTACTCGCCCAATGCTA---TTGTTTG----ACG---ACCTCA---TGTTTATAGTATGAACACACGACAGTTAGACACACAC----TCTTGTCAATTA---TA---GAGT----TATCAGATTTATTCCCAGGTATACTTAGCTTTATAGAACA
>t13
GGAGTTTTG----GCCACCTAT----AATCCTAGAGGCCCAAAGTACTAAAACG---GCAACTATT---AAGACGTTATTTAGCGCATCGGGTCGCTCGGAG---CATATTACCACGTCACTACAG----TGTACAACAATCTTTGCA--TATCCGGTCGTGAAGGCAGCGTGA----ACCATTGATTCAATA---TACAGAATGTTAGATGAATCCA---GGGAACATGCTAAACTCCCCTGTCTCAGTACTTAG----AAGCATTTTTTCTACA---TAATTGGAAAACCCACTACG--TCTATTAGCTAGTACCTATTAAATTTCGACG---GAAATAGGCCGCGATCCAGGAGAATCCCGTTAGAGAGAAT--TGCCGACTT---------CGTCATGAGCAAATTGAAGCTTGCACCCTATAGAAAAGCTAGAAAAAGAAATCTAGTTAATCCTAAGGTTATTAGTAATGATCATATTGACGGTGTGCATACGCCCCGTCCACTATAG---GGATATCGGTAGAAGCA----ATA---ATCACAC-AATTGAGAGCCTCATGGGCTGGC----CTGCACATTAATG---A--TATGTATT-TAGCT----TTGTAGTGACTTTAGACCTTCTTCTGCAG--ACTAAGGTA--ACTAGCTCCATACTA---TTTTTTG----GAT---G----A---T----AGACTATGAACACGAGACAGTTAGACACACAC----TAATGTCAATTAATACA---ACGT----GGTCAAATTGAACCTTAAGTTTCATTATCAAGACAGAGCA
