# Supplementary material for: PQ, a new program for phylogeny reconstruction
Source: BMC Bioinformatics. 2018 Oct 12;19:374. doi: 10.1186/s12859-018-2399-4 (PMC6186109; doi:10.1186/s12859-018-2399-4)
Supplement: Supplementary file 4 — Simulated data. The archive Simulated-data.tar.gz contains two folders called Alignments and Trees. Folder Alignments contains 500 simulated 15-sequence nucleotide alignments in fasta format. Folder Trees contains six subfolders, PQ, MP, ML, ME, QP and Reference with trees in Newick format reconstructed from the alignments with five methods and with reference trees used for simulations. Names of the tree files correspond to names of alignment files. (TAR 1860 kb) [file 12859_2018_2399_MOESM4_ESM.tar › Alignments/453.fasta]

>t7
CA----GACGGTA-TGGTT----TCAAGTA---ATAT--AGATACAGAACATCAATATCCGCTG---C---AACGCG-TCATGTTTAATAGTTAATCTACTTGAATCATACCATCTAT----CATTTTGGTGTGGAATCAAGACGGTTACATTCGAAGAGGTT---TACCGGTTTAGC----GT----GCAGCT----CATTG--TGT----TCATAGATTGTTGATC---TTATTGCAA--AGAGAGGATCACGG----GGAT----ACTTGG--GA---TAGCGCAGGGTAATACAATTGTCGG--TCACGATC------GA---ATAGGTAGAAACGATT--CACTATT--C----GGTGAAC---T--G----TG---ATGATGGCTTCTCTGCTATT---TTGACCTAGCCCGCCTAAAAAA-CTATAACTATATTGGGGCTGGAGAAAGACTACAAAAGGGTCCCAACA--GTAGGGCG--GGAGATGTGGA--GC--GCTTTAATCTTCCGCCTTCTTATA----AGA--TGAACCGTAAGCTATCCCATCCATTTTGGCC---CA---GTTATGTTGGCA----TAAAACT--G----AAAG--CTAACAGTAATACTCGAG---GAATAGC----GGCAGTATACTTTAAAAA---CTGGAGAACGCGTTTGCTGACC--CCGCTTCCATCGCACGAATATGTTGGTTGAAAAA-GCTTCTTTTTTCTCTGAGGTTC---TCGCTG------ACACTGTTATGGTATTAATTTGT---TGCCGA-T---AACGCATTGGAATCGTCCGGAACAACGCGGTAAGTCGTTTGAGT--GAGCCA----GTTAGTATAAGATT----CGGCAGCATCCTCGCAGAAATTAGG---TAAA----AAAATCAACAACACTTCATAAT
>t8
CA----AACGTTA-GGGTT----T----TA---ATAA--AGAAACATAACAGTACAATACACATTAAT---AA--GG-TTTAGTTTCTTCGTAGGCCGACTTGTACCGTACCATGTGT----CGTAGAGGTGTGGAGTCTAGACGCTTGAATTCGAAGAGGTT---TGTCGGTTTGAT----AT----CCGGCA----CTATG--TGT----TGATAGATAGTAAATC---TTATTATTC--AGAGGGGCACAAGA----CAAT----ACGAGGTCTA---CTGCGCATTGTTCTACCAATGTGGG--TGGCAATT------GA---ATAGCTAGATACGATT--CACTATT--C----ATTGATC---T--G----TA---GGGTTAACTTCTCTGCTATT---TTGACCTAGGCCGCGTAAACTA-CTGTAACTAA---TGGGCCGGTGAAATTAAAAAAAAAGGGCCCAACA--GTAGGACA--GTAGATTAAAA--CT--GCTTTTATCTTCCGCCTTCTAATC----AGA--TGAACCCTTAACTATTCCATTCATGTTATCC---CA---TTTATGTTTCCA----TAAAGAG--G----AAAG--CTGACAGTGATATTCTGA---CACTAGC----T---GTATGATGTAATAA---CCTGAGAAAGTGTTGGCTGACC--CTGCTTCTAATTCACTAATATGTTGATTGAAAAT-GCTTTTTATTGCTCTGAATGTC---TCGCTG------ACTCTGTAATACTATTAAGATCG---TGCCAA-T---ATCACAGTAGTGAAATCCAGA----CACGTTAGATCACGAAGCG--TATCCA----GATAGTATTATAGT----TGCCAGCAAAAGCGCAAAAATTAGG---TAAC----AAAGGCAACAAGGCTTTATAAT
>t4
GA----AACGCTA-GGGAT----TCAAGTA---ATAC--AGAGATAACACAGTAGAACGCTCAGTATG---AAGCGG-TTGGGTTTCTGAGTGTATCTACTTGTACCTTACCATGTAT----AGTGTAGCTGTGGTATCGATTCGG----AGTCGAAGAGGTA---GAGCGGTTGAAT----AGTTTCCCAGCT----CTTTG--TGT----TGATAGATTGTAAATC---TTATCAGTA--AGAGCGGTCCAAGATTTGTAAT----ACTTGG--TC---CGGCGCCATGATCTACCAAAGTAGG--TGGCAATG------GA---ATCGGTAGAGCCGATT--CACTATT--C----ATCGATC---AACG----TA---AGGATAACTTCTTGGCTATG---TTGACCTATGTCGCCTAAAGAA-CAGTAACATAATATGGGGTGGAGAAATTTCAAAAAAAGGTACCATCA--CTAAGGCT--GAAGATTAGTA--AC--GCATTAATCTCCCGACTTATTAAT----AGA--TGAACCGTTGTCTATACCATTCATTTTTCAC---CAAGTATGATGGTTGCA----TAAGTTCCGG----AAAG--CGTACATTTATAGTCTAA---CTTTAGC----A---GAATAGATTAAGAA---CCTGAAAAATCATTTGCTAAAT--CTGCTTCTATATCACCCATATGAAGTTTGAAAAG-GCTTGTAATTGCTCAGATTCTC---TCGCTGCGT---ACGCTGAGAGAATAGTAATTTCT---TGCCGA-T---AACTCAGTCGCGATTTCCAGA----CGCGAGAGATCCTGGCGCG--TAGCCA----GTTAGTAA-AGATT----TTCCAGCAAGGGCGCATAATTTAGGAGAAAAC----AATATCAGCACGGCTTGATCAT
>t3
GA----AACGGGA-AGGTT----TCAATTA---ATAT--AGATACAAGACAAGACTATGCTCACTATTCATAAACCG-TTGGGTTTTAGTGTTG---TACTTGTATTACACCATATGT----CCTCCTGGTGTGGTATTTGGACGATTAGAGACGAAGTGGTA---TATCGGTTAATC----TT----ACGGCT----CTTTG--TGT----TAATAGATTGTTGATC---TAA----GG--AGAGCGGACCAAGATACTGTAT----ACGTGG--GC---CCGCGCAATTAATTAAAAAAGTTTG--TTGGAACCTACAACGA---ATCGATAGATACGATT--CACTAAT--C----TGCGACA---T--G----TG---TCGATTACTTATCAGGTATC---TTGACCTACTTCGCGTGATGGA-CAGTAACAAAATGAGGGGAGGTGAAATAAGACAAAAAGGTCTCATCA--CTGAGGCT--GTAGATGACTA--AA--CCATTGAAATTCCGACTTTTATTA----AGACCTGAACCATTTTCTATCC----CATTTTCTCC---CAATTCTAATGTGCGCA----AAATTAA--G----AGAG--CAATCATTTATAATCAAA---CTCTAGA----T---GCATTTTTAAATAT---GAAGTGAA---GTTAGCTTACG--CCGCATGAACGGCACTAATATGAGGATTGTAATG-GCTTGTAGTTCCTCTGAGTTTC---CCGCTG------TCGCTGTAAGATTAGAAAATTGT---GGCCTA-A---ATCGCATTAGGGCGTTCCTAA----CGCGCAAGATCGA----AG--TAGCCA----GTTAGTATGACAAT----CCTTAGCAG---CGCATAATTTAGGATGAAAC----AAATACTTCATAGCTTAATTAT
>t12
TA----AACGTTA-TGGTTGCGTGGTATTA---ATAA--TGATACAATATAACAGT---CCCGCTTCTCCTAACTCG-TGGGGTTTAAAGGTCT---GACTTGAAAATAACCATCTATAGTAACTCCAGTTGACGTATTTGGGCGCTTCAAACCGAAGAGGTA---GTGCGGTTATTTGCTTAA----CCGGCT----CGCTG--GGT----TTTTAGATTGTACATC---TAA----AGAGAGAGAGGAACATG---TAATAA----ACTGGG--CC---CTGCGCTATTTAGTAAAAATGTGAG--TGTTAAGCAACAACGATTAATCGTTAGATACGGTT--CACTATTTTC----TCAGATA---C--GGCTATA---TGGA----TTGTCAGATATA---TTGACCTACTACGCATTAGAGACCGATAAGCGTATGAGGGGT-GTGAAA----ACAAAATGGGACCAGCA--TTTGGACT--GTATATGTGCA--ACGCGCGTTAAGTTCCCGACTTCCATCT----AGACATGAACCTTGGGCTATTCCATACATTTTTCGC---CCAGTCTAATGTACGCT----AAATATT--GACCAATAG--CGATCACTTATAGTCATC---TATTAGA----C---GGATAGAAAAACAA---GATGGGAA---TTTTGCTGAGC--CAGCATACACCACACTTATATGCTGATTGATGGC-GCTTGTATTTCCTCTGAAAGTC---CCGCTG------TCTCGGGCAGAATTATAAATTCA---TGCCCA-TTGGAGCACCTTGGTGCTTTCTAAA----CCCGTTAATTCTA----CC--TAACCA----GCTAGCATGATAAT----AGTCAGCAG---CGCATAAATTAGGTAGAAAG----AAAAACCTCAATTCTTTATTAT
>t1
TA----CACGGAA-TGGCT----TCTAATA---ATAG--AGATAGATGATAAGATTATTCTCGTTTTGCATAACAGG-TGAGGTGTAACAGTAA---AACTTGAAAGTAACCATCTATAACCTTTGCAGTTG--GTTTCAGGCCGCTTTAACCCGAAGAGGTAGCTCCGCGGTTAAGAGCTGAA----ACGGCA----CACTG--CGT----TTTTAGATAGTAAATC---TAA----GTGAAGAGTGGAGCATGGTTAAATAT----ACTCGG--CC---CTGCGCGAATAAATATTAAAGTAAG--TGTGTATCTCCAACGATTTATAGTTAGAAACGTTTACCACTATTTTC----AATGATA---A--G----TT---GTGTTTTCTTGTA----ATT---TTGACCTACGACGCATCATATACCAATAATAATATTCGGGCG-GAGAAA----ACAAAACGGAGGCACCA--TTAAGAAT--GGGTATAAGTAGCGA--GCTTTAAAATTCCGACTTTATTCA----GGACGTGAACCCTGTGCTATGCCATTCATATTACAC---CTAGTCTAATGTGCACA----AAATAGT--G----AAAG--CTATCAATTATAATAGAC---ATCTAGA----C---GTATACTTGAAGAT---GATGTAAA---TTTGGCGTACA--CGGCATTGATGTCACGGATATGAAGCTTGAAACA-GCTTATGGTTCCTCTGAATCACAATTCGCTG------CCTCGGCGATGGTTGTAATATCT---CGCCTA-T---ACCCCCGTAGATTTATCCCAA----CCCGTAGGATCTT----TC--AATCCA----GGTAGCAAGACATT----ATGGAGCAT---CGCATAATTTAGGGACAAAAACCGAAAACCTTCAAGGCTTTATTAT
>t13
TA----AACGGTA-CGGTT----TTTACTA---ATACCTAGAAACAAGATAACACAAGTCCCTCTAACTGTAATTCG-TTAAGTGTGAGGGTTT---TACTTGAATATGACCATATAT----CTTCGTGTTGTCGGGTAATGACGCTTTTAGCCGAAGAGGTA---GGTCGGTTTCAT----AA----GCTGCG----CCCTG--GGT----TTATAGATTGTCGATCGTCTAA----GG--AGAGCGGGTCAAGGTTCATAAG----ACTTGG--AC---CGGCGCCATTAACTAGTAAAGTACG--TTATAAGACTCCACGATCCATCGGTAGAAACGATT--CACTATT--C----ATCGACA---G--G----TT---GTGATATGTTGTCTGCTATG---TTGACCTACGTCGCTTGATAAATCCTTAATCATAAGTGGGGAGGGGAAA----ACAAAAAGGCCGCACCA--CTATGAAT--GTATATTAGTA--GA--CCGTTGATTTTCGGACTTTTGTTA----AGACATGAACCATGCTCTATCCCATCCTTTTTGCCC---CTAATCTAATGAGATCAGGGCAAATAAA--G----AGAG--CATTCAATTATAGTCTAC---GCGTTGT----C---GTATGGGGTAATAA---GGAGAGAA---TTTAGCTAAAA--CAGCGTATAAAACACTCATATGTGGATTGTGAGA-GCTTATTGATCCTCTGAGTTGA---TCGCTG---GTCTCACGGAGAGCTTTCTAATTTGG---AGCCTAGT---AGCACCATAGTGCAGTCCGAA----CCTGCTTAATCAT----TA--AATCCA----GATAGCAGGAAACT----AAAGAGCAG---CGCAGAAGTTAGGATATAAG----AAACACTTCATTGCTTAATTAT
>t6
CA----CACGAGA-AGGTT----TACATTATATATAC--AGAAATATAATAGTATTATTCACTTTGAATTTAATTGGGTATCGTTTATTAGTTT---TACTTGAAATGAACCATCTCT----CGTTCTGGTGTAGTGTGTCATCGGTTTTAACCGAAGAGGTT---TAACGGTTGGCA----GA----ACTGCT----CCTTGGCAGT----TAATAGAATGTTAATC---TAA----AA--AGAGCGGTTCAGGGTATGATAC----ACATGG--TCAACCAGCGCCTTTTTATATTAATGTAGG--TTGATAACTGCAACGA-------ATAGAGGCGATT--CACTAGT--CGCAGCTGGAAA---T--G----TA---TCGGTTTATTCTGAGGTATT---TTGACCTATGTCGCATGATCCA-CAATAAAAAGATTTGGGGGGGCGAAATCGCACAAAAAGGTCACAGCA--ATAAGCCT--GATATTGCTTA--TA--CCATTAAGATACCGTCTTGTTTTTTTGCTGATCTGAATCATAATCTATACCATGCCTTTTACGCACCCTACTATCATGGCCACC----GAACCTT--G----AAAG--CT--CATTTATAGT--GG---GACTAGA----A---GAATTTGATAAGATAATGAAGGTAA---TTTAGCGTATG--CTGCTTCAAAATCACAGATATGCTGATTGAATTT-GCTTTTAACTACTCTGATACTG---ACGCTG------CCACAGTGATACTAAAAATCTCA---TGCCTA-A---ACCACAATTGAGGTATCAGGA----CGCGAGTTATCTG----GGGCCACCCA----GTTAGAAGGATAGT----AGAGAGCAA---CGCATAAATTAGGAAAAAAG----AATCGCTTC----CTTAATTAT
>t14
CA----GACGGTA-CGGTT----GTCAATAGTTATAG--AGATAGATGATAGTATTAGACACATTATACTTAATCGG-TTTAGTATAACAGTTT---AACTTGTACACGACCATATAT----TGTTAGGTTGTTGTCTCTGGGCGTTTAGAA--GAAGGGGTG---TCTCGGTTTAGC----GA----ACTGCGATCA---TGTAAGT----TTATAGACTGTGCATC---TCA----TG--AGAGAGGGTCAAGCTACCATAA----ACAAGG--TCAAGCTGCGCCAGAAATTAAGATAGTTAG--TCATTAGATACAACGA-------TTAGATCCGGTT--CACTAGT--CCTCGCTTGACAATGG--G----TGGAAGCGATGTATTCTAAGGTATA---TTGACCTAGACCGCCTGAACCA-CATTAACACAACTAGGGGCGGAG--AAAA----AAAAGGCGTCATCAGTGTAAGCCT--GAGCATTATAA--CC--CCCGTTAAATCCGGACTTATCTGT----TGACGTGAATCTTAATCTATTCCAAACTTTTTACTCGACACAATATCATGATCGCC----CAAGTAT--G----ATAG--CG--CAGTTATAGT--GATCCACATGGC----C---GTATCTTTAAATAT---GTAGACAA---CTTCGCTCAACATCGGCATGTATCTCACGAATATGCCGTTTGAACTT-GCTTTTCCATCCTCTGAGGCTC---CCGCTG------ACACTGTGAAAATCAGAAGCTTA---GGCCAA-A---ACCACTGTCGTTCCTTCAACA----CAGGCCTATTCCT----GACGTACCCA----GACAGTATGAAACT----TTGTAGCAA---CGCAGGATTTAGGGTGAAAT----AATGACATC----CTTTATTAT
>t2
CA----TACGCTA-TGGTT----TCTAATAGGTATAA--AGATAGACAACAAAATAAGCCACTTTGTTGCTAACCCG-TTTTGTATATACGTTT---TACTT---TAGCACCATATTT----CTTTACGTTGCTGTTTTTGTACGATTTCAC--GAAGTGGTA---TCGCGGTTATTA----AA----TCTGCT----CAATGCGTGT----TATTAGATAGTAAATC---TCA----TG--AGAGGGGAGCAAGTTCTCCAAA----ACAGGG--ATCTGCAGCGCTAGGTCATATTACCGTTTGTATCCGGAGTTCCTACGA-------TTAGATACGTTT--CACTATT--CATCAGGCGACT---A--G----TG---GCGATTCTTTGTCGGCTATA---TTGACCTATCTCGCATGAGACA-CGTTAACCTAATATGGGATGGAGAAATTG----AAAAGGTAGCATCA--CTACGCCT--GATCCTGCTAA--TA--GCTTTAAACTACT--CTTATTTAC----GGACCTGAAGCTTACTCTATGCCAAACGTTTTTATCACCCTAATATTATGACGACC----CAAAAAC--G----AAAGTGCT--CAATAATATT--AC---TACTAGA----T---GCATTATTTAACAG---GTTGGAAA---GTTAGCAAAAA--CGGCATAAAAGTCACTGATATGCCGATTGATTTC-GCTTATTCATCCTCTGAGCTGC---TCGCTG------GCACGGGTAAATTGACAAAGTCG---CGCCGA-A---AGCACTTTAGATCAATCTGCA----CTTGTCTTATCGC----ATCTTAACCATAGAGCCAGGAGG--AAT----TGTAAGCAT---CGCATAATTTAGGTACAAAA----AATGACAAC----CTTGATTAT
>t10
AAATCCTACGTTA-TGGGT----TCTACTAGACATAA--AGATATAGAATAGCATCATTCCCGGTAGTGGTAACCGG-TGTTGTATTAATGTTC---AACTTGTAACATACCATGTAT----GATTCAGTTGGGGTATTCGTACGCTTAAAT--GAAGTGGTA---AGACGGTTCTTG----TT----ACCGCA----CTATGGTTGT----TAGTAGAACGTAAATC---TGA----TG--AGAGGGGTCCATGGTTTCCAAA----ACA------TACGTAGCGCGAGATTTTAATATAGTGCGAGTCTCCATTACCAACGA-------CTAGATACGATT--CACTAGT--CTCAAGAGGACA---A--G----TC---GGGATCTATTGTGAGCTATAGATTTGACCTATCTCGCCTGAAGCA-CTTTAATGCAAATCGGGGAGGGGAA-TGT----AAAAGGTGGCATCA--TTTGGCCT--GTTCTTTTGTA--TT--CCGATTAAATTCCGACTTTTATGT----TGACATGAAACGTTTTCTATGCCAGACATGTTGACCGATGCAGTATAATGTGAACG----AAAAGAT--G----AGAG--CT--CACTCATAGT--GT---GGCTTGT----A---GAATTAGTAAAAAA---GTGGGAAA---ATTCGCGGAAG--CGGCATACAAAGCACGCATATGGTGATT--ACTT-GCTTTTCGATCCTCTGAGGGAT---ACGCTG------CCGCAGTTATACTACGAACCTAACAGGGCCTA-G---AGCACGGTTGTGGAATCATCA----CCCGCTGTTTCCC----AGACGACCCA----GACAGAAAA--AATGTTGTAAAAGCAT---CGCACAATTTAGGTAAAAAA----AAGCTCAGC----CTTTATTAT
>t11
AA----GACGATA-AGGTT----TCGATTA---ATAC--AGAGAAATTATATTACCATGCTCTATCTTCTTAAGTCG-TCGCGTATTATTGTTG---TACTTGAAAGAAACCATATAT----GGTACTG----GGCTTTTGAACGGTTAAATGCGAAGAGGTG---TTGCGGTTAATA----TT----TCGGCT----CAATGTTTGT----TAATAGATAGTTGATC---TTA----GA--AGAGGGGATCAGGATGATTTAA----ACACGG--TG---GGGCGCTGAATATTAAAAAGGTTGG--TCAGGACGTACGACGA---ATCGGTAGATGCGTTT--CACTATT--C----TGGGACG---T--G----TC---TTGTTCGGTTATGAGGTATT---TTGACCTACAACGCATGAGACA-CTATAAAATCAGAAGGGTGGGTGAAAAAGAACAAAAAGGTACCAACA--TTTAG------AGACTAGCT-------GCGTTTAAATCCCGGCTTAATGTG----AGAAATGAACCCTTGTCTATGCCAAGCGTCTTACAC---CTATTATAATGATAGCA----AAATTGT--G----ATAG--CAGTCACTTATATTCTGT---GCCTGGTTCGGT---GAATGAGTGAATAA---AACGTTAA---TTTTGCTTAAT--CTGCGTCTATGCCACTAATATGTAGATTGCTTTGTGCTTCTTATTCCTCGGAACTGT---CCGCTG------ACGC--AAACCTTATGA---TGA---TGCCTA-T---ATCGCATTCGGTCTCTCCGAA----CACGGCGGCTCGG----AC--TAACCA----GTTAGTACCACATT----TCTCAGCAA---CGCAGGAGTTAGGACCAAAT----AATGACAGCAAGGCTTTATCAT
>t5
CA----AACGTTA-GGGTT----TCGATT-------A--AGAGAAAGGACATTACCATACGCATTCCTATTA---CG-TTGAGTATAAGTGTTT---TACTTGAATAAAACCATGTAT----CATGTTGTTGTGGCTTAAGACCGCTTCCAATCGAAGGGGTA---GTACGGTTCGGC----AA----TCTGCT----CAGTGCGTGT----TACTAGATAGTATATC---TGA----TT--AGAGAGGAACAGGTTACTATAAGCAGACATGG--CC---TCGCGCTATTAACTACAACGGTTCG--TCAAAACCTGCTACGA---ATCGATAGAGTCGTTT--CACTAGT--C----TCTGACC---T--G----TC---CCGTTTGCTTATCTGGTATT---TTGACCTAATTCGCCTGATGGA-CTTTAACAGTAAGAGGGGAGGAGAAATAAAACAAAAAGGGAACAACA--GTAGGGCA--GGTTCTAATTA--GG--CCGTTGAAATCCGGACTTGTCGTC----AGAGTTGAAGCATTTTCTATACCAACCTTATTAACC---TAAATGTAATGAGCGCG----AAAAGGT--G----AGAG--CGATCAATGATAGTAATA---TCCTGGG----T---GGATCTTTCAAGAT---AAAGAAAA---ATTTGCTCAAC--CTGCATCTAATTCACAGATATGATGATTGTCGCTTGCTTTTAGGTCC---GATAGTT---CCGCTG------ACTCGGCAAATGTAGGAAAGTTT---TGCCTA-A---ATCCCTATAGGCCTGTCCATA----CACGACGAATCAA----GC--TAACCA----GCTAGAAGTATAAT----GTATAGCAA---CGCAGGAATTAGGCGGAAAC----AATACCTTCAGGGCTTAATTAT
>t9
CA----GACGAGAGGGGTT----TCAAATA---ATAC--AGAAACAATACATAACTAGGCACGGTCGTATTAATCGG-TCTTGTATTATGGTGT---TACTTGTAAAAGACCATTTGT----CATCCTGCTGTGGGTTTTATACGATTTCATACGAAGTGGTT---AGACGGTTGGTC----AT----ACGGCC----CGATGTTGGT----TAATAGATTGTGTATC---TGA----TG--AGAGAGGGCCATGATACTCTAA----ACAAGG--CT---CGGCGCTATTCAGTATGAAAGTCCG--TAGTAACCTCCAACGA---ATAGATAGATTCGATT--CACTATT--C----TACGAGC---T--G----TA---TCGGTTATTTTTCAGCTATG---TTGACCTAATCCGCCTTACTGA-CGCTAAACAAATTCGGGGTGGTGAAACATTACAAAAT----TCAGCA--CTATGAGTGAGAATATCGGGA--GC--CCTATGAAATCCCGACTTAGGTTG----AGAGATGAACCATGCTCTATACCAATCGTATTCCGC---CTAGTCTGATGTGCTCA----TAAGCAT--G----AAAG--CCATCAATAATAATCGTA---GCTTCGG----T---GTATACTTAAACAT---CATGTTAA---GTTGGCTTACT--CAGCATGGAACACACTAATATGGAGATTGAGATA-GCTTATCGGTGCTCTGAGGGTG---ACGCTG------CCTCCGTAAAATTTAAAATTTAG---CGCCTA-T---AACGCATTAGCTCACTCGATA----CGCGACAGATCAT----TG--AAACC--------AGGATGAGAAT----ACTAAGCAA---CGCAAGATTTAGGAATAAAC----AATAACAACATATCTTGATTAT
>t15
GA----AACGGTA-AGGTT----TCAATTA---ATAT--AGATACAAGACAATACTATCCTCAGTAGTCATAATCCG-TTGGGTGTTAGCGTTT---TACTTGTAGTAAACCATATGT----CGTACTGGTGTGGTGTTTAGACGATTAGATACGAAGGGGTA---TATCGGTTAAGC----GT----ACGGCT----CTTTG--GGTCGCGTAATAGATTGTTGATC---TTA----TG--AGAGCGGTCCAGGTTACTGTAT----ACGAGG--CC---CCGCGCCATTAAATAATAAAGTTCG--TTGTAACCTCCAACGA---ATCGATAGAGACGATT--CACTATT--C----TGCGACG---T--G----TG---GCGATTACTTATCAGATATC---TTGACCTACGTCGCCTGACCGA-CAGTAAGAAAATAAGGGGAGGTGAAATTTAACAAAAAGGTCACATCA--CTAAGACT--GAGAGTAAGTA--CA--CCTTTAAAGTTCCGACTTATATTA----AGACCTGAACCATTCTCTATCCCATACATTTTCCAC---CAAGTCTAATGTGCGCA----GAATTGA--G----AGAG--CATTCATTTATAATCAAA---ACCTAGG----T---GGATGGTTCAACAT---TAAGCTAA---TTTAGCTTAGT--CGGCGTGAATTTCACTTATATGAAGATTGACCTG-GCTTGTTTCTCCTCTGAATGTC---CCGCTG------TCGCGGTAAGATTAATAAATTGG---TGCCAA-T---ACCGCATTAGTGCGCTCCTAA----CGCGCATGATCGC----AG--GAGCCA----GCTAGTAGGACAGT----CGTTAGCAG---CGCATAAATTAGGAAGAAAC----AATCACTTCATACCTTAATTAT
