# Supplementary material for: PQ, a new program for phylogeny reconstruction
Source: BMC Bioinformatics. 2018 Oct 12;19:374. doi: 10.1186/s12859-018-2399-4 (PMC6186109; doi:10.1186/s12859-018-2399-4)
Supplement: Supplementary file 4 — Simulated data. The archive Simulated-data.tar.gz contains two folders called Alignments and Trees. Folder Alignments contains 500 simulated 15-sequence nucleotide alignments in fasta format. Folder Trees contains six subfolders, PQ, MP, ML, ME, QP and Reference with trees in Newick format reconstructed from the alignments with five methods and with reference trees used for simulations. Names of the tree files correspond to names of alignment files. (TAR 1860 kb) [file 12859_2018_2399_MOESM4_ESM.tar › Alignments/178.fasta]

>t14
AAATTAAATCG----AAACTACCCTCTTTAACCAATAATTCAAGGACAATCTAGTGTTCATGTTTACTTTCGATGTGGAGTGGGCGCTTAGATCGTCAACCGTCGCAT---TAACCACTTTACGTGTAAAGGAAGA----TAATTAC----TCAATTATCTC---AATCGCCGT--TTTTCATCCGTGGCAGCGGATCGCCTCATT---ATGCCCAAT----GACTTTAGCTCTAGAGGCGCTGG-------GTATACCAGAAGTAAG--GATAAGTGTTTGTCATATGAATCTCTTCACAG---TAGACGCAAATGTGTGCCATATCTTTCCATAGAAGGACCACATACTATGT----GACATTGAAAGTA--CATCGTCCAGCT----CTAGTCCTACAGAGACTACCAGTCAGTA-ACATATTTTAATAGACCCGTTTTCATAATAAACTTAAGTTGGCACGATACTATAGCGT--CATGGCAATTCGATATCTGCGCTACCAATGAAAAGACATG---TAGATTG
>t6
AATTTATATCG----AATCTACCCTCATAAACCATTAATTCAAGTTCAATCTAGGGTTTACGTGCTCTTTTGTGGTTGATAGCGCGCTTAGATCGTCAACCGCCGCAT---TAACCACTTTAGTATTAATCGAAGA----TAATTGT----TCATTGATCTC---CAGCCCAAT--TTTTAACTCGAGACGGCGGATCGGCTGAAA---ATGCACGCTCAGTTACTTAAGCTCTAGATGCGCTAG-------TAAGACCAGACATAAG--GAGAAGTATATAGCACATGTTTCTCT----AG---TACTCGTAAAAGTGTCCAACGTCTTGCCATATAAGGACTACATACTATGT----GAAATTGAAAGTA--CATAGTTCGACT----CTTGACCAATAGAAGCTACCAGAGAGTA----AAGTTTAATCGAGCCGTTTACATACAATAAGGAGGTTGGCTCTATAATATAGATT--TAGGGTAATTCGATAGAGGCGCGTCCAAAGAA----AATG---CATATGG
>t8
AAATTATATCG----AATCTACCCTCATAAACCATGAATTCAAGGTCAATCTAGGGTTAACGTGATCTATTGTGGTTGATAGCGCGCTTATATCGTCAACCGCCGCAT---TAACCACTTTACTGTTAATCGAAGA----TAATTGA----TCATTTATCTC---CAGCCCACT--TTTTAACGCGAGACGGCGGATCGGCTGATA---ATGCACACACAGTTACTTATGCTCTAGATGCGCTAG-------TGAGACCAGCCATAAG--GAGAAGTATATGGCACATGTTTCTCT----AG---TAATCGCAAAAGTGGCCAATGTCTTGCCATAAAAGGACGACATACTATGT----GAAATTTAAAGTA--CATAGTGCAACT----CTTGGCCAATAGATTCCACCAGAGAGTA----AAGTTTAATAGAGCCGTTTACAAACAATAAGGAGGTTGGCGCTATAATATAGATT--TAAGGTAATTCGATAGAAGCGCAACCAAAGAA----TATG---CATTTCG
>t10
AAGTTATGTCG----ATTCTACGTGTCTGTACAATAAATTCGAGGTCGATCTAGGTTAAATGCTC----TAGACGGTGATATCGCGCTTAAATCGTAAACCGTCTCTTCCTTAACCACTTTACATCGCACTGATGA----AAACTCCGGTCTCAGTCATCTC---TAACACACT--TTTTGACCCGTGAACACGGATCCACTAAAA---ATGCGCTATCAGTACCTACAGATCTAGGGGCCCTCC-------AAAGATCAGATTTAAGACGATAAGTGTT----ATATGAGTCTCATCACAGCGTGAAA----AATGTATGCGATGTCTATCCATATAAAGACTACATAATTTTT----GACCTTCAAAGGA--AATTCTACGTCT----CTTGTCGAACAGACGATACCAGGTAGTA----AATTTTAATCGATCCGTTTTCTAAAAAGAATTAAGTTGGTTCTACTTTATAGAAT--CATGGTAATTCGAGAGCCGCGCCACCAATGCAGGTATATG---AAGTCAG
>t11
AATTTACGTCG----ATAATACCCCACTATACGAGTAATTCCAGATCAATCTAGTGTATAAGAAT----TTGGCGGGGAGAGCGCGCTTAAATCGATAACCGCCTCGTGCTTAACCACTTTATTAGTTATTGAAGATGTGTAAGTCT----TCAATCATCTC---GAACACAAT--TTTTTACCCGAGGTCTCGGATCTACTTATT---ATGCCCAATCACTTCCTCCTGTTCTAGACGCGCTCG-------ACACGCCAGA---AAGCCGATAAT---A----AGATGTGTCTCATCACAGCGTAATT----CAAGTATTCTATGTCTATCCATATAAAGACTACATATTTTAT----GACTTTCAAAGAA--AGTTTTTCAACT----CTGGACGAATAGCCAGGACCAGGTAGTA----TATTTTAATTGATCCGTTTTCGAAGGAAACTTAAGTTGGTTCAACCTTAT---AT--GAAGGCAATTCGATAAAGGCGCCTCCAATGTAAACGGATG---CAATTGG
>t7
AAGTTATTTCGTCTAAGGATACCTGTTTATCCGATTAATTCCACGACCATCTAGTATTCAGGATG----TCGTGGTGGACATCGCGCTTAAATCGATAACCGTCGCTTATTTAACCACTTTATGGCTTACCGATGA----GAATTCG----TCAATCATCTCTTCGAGCCCTGT--TTTTCATTCGAGATTGCGGATCAGCGTACC---ATGCCCACCCAGTAACTAATGCTCTAGTTGCCCTCA-------GATTGTCAGTTTTAGGCCGAGAAGTGTTTATCATATGTGTCTCATCGCAGAAACCCG----CAAGTCAGCTAAGTCTTGCCATAAAATGACGACATAGTTTGT----GAACTTCAAAGGA--TTTAGGTCTTCT----CTAGACGAAAAGTCGGAACCAGAGAGTA----TACTTTAATTGATCCGTTTTCTTAATAAATGGAGGTTGGATCCACCTTATAGAAT--CAAGGTAATTCGATAACAGCGCAGCCAAAGAAAGATAATG---CATGGGG
>t1
GAATTACTTCG----AAAATACCATCTTATACGATAAATTCCAGATCTATCTAGAGTTTAAGCTTACTATTGCAGTTGATATCGCGCTTAGATCGCTAACCGTCGCATCGCTAACCACTTTAGAATGAAAGGAGGA----TAAGTCT----TCAATCATCTC---GAACCCGGG--TTTTGATCCGAGGCGGCGGATCTTCTGATC---ATGCTCGGACAATAACTAGTGTTCTAGGAGCCCTAC-------CAACAGCAGATATAAGTTGATAACTGTATGTCACATGTTTCTCTTCACAG---AAGG----CATGTTTTCTATGTCTTTCCATAGAAGGACAACATAGTTTGTTTTTGAGTTTCAAAGGA--AGTAACCCATCT----CTTGACAAACAGACTCAACCAGTCAGTA----GATTTTAATTGATCCGTTTCCGGAAAAAACGCATGTTGGCGCGAACCTATAGAGT--CACGGCAATTCGAAACTTGCGCTACCAATGAAATAATATG---AAATGGG
>t15
GAGTTATATCG----AATCTACAGTCCTAAACGAGAAATTCGAGTCCTATCTAGTGTTTAAGTCTACTCTTGGGGTTGATGTCGCGCTTAAATCGGGAACCGTCACAT---TAACCACTTTATTTTAAATTGATGA----CAATTAC----TCATTGATCTC---TATCACATA--TTTTCATTCGTGGCAGCGGATCATCAGATA---ATGCCCTCGCACTCTCTTAAGCTCTAGGGGCGCTTACGA----CATGGCCAGATATAAG--GAGAACTCTATGTCAAATGTGTCTCCGCTCAG---TGATTGCAAATGTCTACCATGTCTT-CCATATAACGACTACATATTATGT----GAACTTCAAAGAA--GTTGTGTCAACT----CAAGACGCACAGGGTCTACCAGAGAGTA-ACAGATTTTAATTGAACCGTT---AGATAAAACCTATGTTGGCACGATACTATAGTATCCCATGGAAATTCGAGATCGGCGCAACCATTGGAGGTACATG---AAGTATG
>t12
CAGTTATATCG----AATCTACGTTGCTAACCCACAAATTCTAATCCTATCTAGTTTTAAGGACTACTCTCGTTGATGATGGCGCGCTTAAATCGTAAACCGTCACAT---TAACCACTTTATATGATAGCGATGA----CAATTGA----TCATTTATCTC---TAACGCATT--TTTTCATTCGTGACGGCGGATCTTCAGATC---ATGCTCAAGCACTCCCTCAAGATCTAGGGGCGCTTTCGG----GATAGCCAGCGATAAG--GAGAACTGTTTGTCACATGTCTCTCCGCGCAG---GCAATGCATATGTCTTCTATGTCTT-CCATATAACGACTACATAGTATTA----GATCTTAAAAGAATTGTTGTGCCGTCT----CAAGACCCAGAGGATCAACCAGAGAGTA-ACATATTTTAATAGAACCGTT---TGAGAAAACCTATGTTGGCCCGAATCTATAGTGTCCCAGGGGAATTCGACAGCTGCGCAACCATTGAAGAATTATG---TACTTAG
>t4
GAATTAGATCG----AAGTTACGCGAGTGACCCATAAATTCTATTCCTATCTAGGTTTAAGGTCGACTCTAGGTGTTGATTTCGCGCTTAAATCGAAAACCGGCTCAT---TAACCACTTTAATTGAGAGCGATGA----CAATTG--------TTTATCTC---TAACACTGT--TTTTCATTCGTGTCTGCGGATCTAC----C---ATGCACAAACAATCCCTCTTGATCTAGAAGCCCTTTCGA----GATGACCAGCAATAGG--GAGAACTATATTTCACATGTTTCTTATCCCAG---AGCGAGGA--TGTCTTCAAAGTCTT-CCATAAAATGACTACATAATTTTG----GATCTTTAAAGAATTGTTGGAGCGTCTATGCCAAG----AAAGTTCCTACCAGTAAGTACACAGAGTTTAATTGAGCCGTT---CAATTAGATCTATGTTG----TATTCTATAGATTCCCATGGAAATTCGACAG----GC----ATTGAAGATATATGGTTGAGCAAG
>t9
GAGTTACATCG----AAGCTACAATCGTGAACCACAAATTCGACTACTATCTAGCGTTAAAGGATTCTCTTGAGGTAGATTTCGCGCTTAAATCGACAACCGTCACA-------CCACTTTAGTGTAGACTGATGA----AAAATTC----TCATTAATCTC---GATCCCATG--TTTTCATCCGCGACCGCGGATCAACTCACT---ATGCCCACTCATTGGCTTAAGGTCTAGGAGCGCTTATTG----ACTAACCAGTTATAAG--GACAATTTTATG---CATGTGTCTCCTCACAG---TAGGTGCGTATGTAGGCGAAGTCTT-CCATAGAACGACTACATAGTATGA----GAGTTTCAAAGTA--CGTGAGTCTGCT----CACGTCCCAAAGATTTTACCAGGGAGTA-ACACATTTTAATTGAACCGTTTTCGAATAATACATAAGTTGGCTCTAAGCTATAGTTTCGCATGGGAATTCGAGAGCGGCGCAACCAAGGAACGAACATG---AATAAAG
>t5
AATTTAAATCG----ATGTTACACAGTTTAACTACAAATTCGAGTACTATCTAGTATTTATGACGCCTCTGGTAGTAGATGACGCGCTTAGATCGGCAACCGTCACT-------CCACTTTATGGCATATGGATGA----AAATTTC----TCACTTATCTC---CATCCCAATTATTTTCAGTCGCGGTCTCGGATCTACTTAAT---ATGCTC----AATATCTGCTGGTCTAGAAGCCCTTATGGTGGGCCTCACCAGTGTTAAG--GACAAATCTTTGACATATGAGTCTTGGCGCAG---AAACTGCCGATGTGTGCAATCTCTC-CCATAGAAGGACTACATAATATTG----GAA----AAAGTA--CCTAGATCTACT----CCTGACCCACAGAATTAACCAGGGAGTA-ACATATTTTAATCGAACCGTTTTCAGAGTATAAATAGG---GAGCTAAGCTATAGGTTACCATGGTAATTCGATATGCGCGCTACCAGCGGATAGA-------GAGAAAG
>t3
TAATTAAATCG----AACTTACAAGGTTAAACCATGAATTCG--GACTATCTAGAATAGATGGATTCTCTAGAAGTTGATCACGCGCTTAGATCGACAACCGTCGCT-------CCACTTTAATTTTCACCGACGA----GAATTGA----TCACTAATCTC---CATCCCGTT--TTTTGATCCGCGACCTCGGATCTTCATATT---ATGCTCTCTCAATAACTTTAGGTCTAGAAGCG-TTTTGG----GCTCTCCAGTTATAAG--GAGAAATTTATGGCAGATGAGTCTCCTCGCAG---TAAGTGCAGACGTGAGCCATCTCTT-CCATAAAAGGACGACATATTATGT----GAG----AAAGTA--GCTGAAGCTTCT----CCAGACCCAAAGAATTCACCAGTGAGTA-ACACATTTTAATTGAACCGTTTGCGAATTATACCAAAG---GGACTAAGCTATAGAATGGCAGGGGAATTCGAAAGCCGCGCAGCCAACGCACAGC-------TACGACG
>t2
GAATTACATCG----AATCTACAATGCTGAGCCACAAATTCGAGAACAATCTAGTGTTTATGTAGGCTCTCGAAGTTGATCACGCGCTTAAATCGACAACCGTCACT-------CCACTTTAAATAT----GATGA----AAATT-------CACTGATCTC---GATCCCTGG--TTTTGAACCGCGCCCTCGGATCGGCTAAATCTTATGCTCGCACACTTTCTGTTGCTCTAGAAGCCCTCTTAA----GCTGACCAGTCATAAG--GACAAATTTGTGGCAGATGTGTCTAGTCACAG---ACGATGACTACGTGTCCCATTTCTT-CCATAGAATGACAACATAATATGT----GAT------AGGA--CGTAGAGCTACT----CCAGACCAATAGATATTACCAGATA--A-ACAAAGTTTAATTGAACCGTTTTCGTAGAATACCTAAGTTGGCTCAATTCTATAGCTTAGCAAGGTAATTCGAGAGGAGCGCAACCAAAGAATAGT-------AATCGAG
>t13
GAGTTATATCG----AATCTACAAGGGTACACCACGAATTCGACGACGATCTAGTGTTCAAGTGGTCTCTGGAAGTAGATTTCGCGCTTAGATCGTGAACCGTCACT-------CCACTTTATATTT----GATGA----TAATTTC----TCACTAATCTC---CATCGCATG--TTTTTATCCGCGACCTCGGATCAACTTAGT---ATGCTCTCTCATTAGCTTTTGGTCTAGCGGCGCTTTGGG----GCTCACCAGTTATAAG--GACAAATTTATGGCATATGTGTCTCCTCACAG---TAAGTGCCAATGTTGTCCATGTCTT-CCATAGAACGACTACATAATATGT----GAA----AAAGTA--CCTAAAGCGACT----CCTGACCCATAGATTTTACCAGCTAGTA-ACAAATTTTAATTGAACCGTTTTCATATAATAGATAAGTTGGCGCTAAGCTATAGCATCGCATGGTAATTCGAGAGCAGCGCAACCAACGTACAGA-------AATGGCG
