# Supplementary material for: PQ, a new program for phylogeny reconstruction
Source: BMC Bioinformatics. 2018 Oct 12;19:374. doi: 10.1186/s12859-018-2399-4 (PMC6186109; doi:10.1186/s12859-018-2399-4)
Supplement: Supplementary file 4 — Simulated data. The archive Simulated-data.tar.gz contains two folders called Alignments and Trees. Folder Alignments contains 500 simulated 15-sequence nucleotide alignments in fasta format. Folder Trees contains six subfolders, PQ, MP, ML, ME, QP and Reference with trees in Newick format reconstructed from the alignments with five methods and with reference trees used for simulations. Names of the tree files correspond to names of alignment files. (TAR 1860 kb) [file 12859_2018_2399_MOESM4_ESM.tar › Alignments/102.fasta]

>t12
GTTGTCTCAGCCCTTACGA---TTCGAAGTTTCTTGTGTACTGTTTATA----AGAGGGATTATATAAGTGGCCTTATGTTCCGTTCTGTCTAGGTTGCTTACAT--GCGTAGCTT----AAACG--GGAGGATGACGTTAGCG---AGCATCTATATACCCATT-AGTTCATT-CCGAACTAACATATTTAACAAGGTCATGGCTCGACTA--CCCGAA----TGT---CGCTGGACATTTAAGAGAAGTATATTATTCCATGCTAAAATTCTTTTTTTGTG---GGATTAC--CCCGC---AA--GA---ATCAGTGGACCATGCATGTCTTTGTGCGTTT--TAAACTGCCAGACAT----TCATCCGGTTAGTGC---TTATTAGACAATTCGATTATCGGCTTCGTCCAGGTGCTGTGATAGGTGAAAATGATGAAGAGAGA
>t3
GTTGTATCAGCCCTGCCGT---TTCGAACTTGCTTGTATACTGTATATA----ATAGGGATTCAATAGGTGGTCTGATGTTCCGTTCTGTCTAGGTTGCTTACATACGGTTAGCAGCTCTAGACGCTGGCGGATGGCTTTATCG---TGCATCTATTGACCAATT-AGTTCATG-CCTACCTAACATATTTAATAATTTCATGGCGCGGCTA--TCCGGACCGTTGT---CGTTTGACCGTTAAGAGGAGTTTGTTCTTCCCTTCAAAATATCTTTTTTTGTG---AAATTAC--CCAAC---AT--TA---ATCAGTATAGCATACATGTCTTTGTTCGCTT--TA--CTGGCGGGCAA----TCATCCGATTAGCGC---TGTAATGTTAATTCGATATTCTGCACCGTCCATATGCTGTGATAAGTGAAAATGATTAAGAGATA
>t9
TCTTTATCAGCCCTTAGAG---TTCGAAATGACTTGTGTACGGTATAT-------AGTGATTCACTACGTGCACTGATGTTCCGTTCTGTCGTGTGTGCTTACATACGGTTAGCAGCCCCATACGGTGGTGTATTGTTCAAGCC---TGCATCTATAGACCAATT-AGTTGATG-CCTAGCTAACATATTTAATAATTTCATGGCGGGACTC--TCCGTGTCGGTGT---TTCTTGACTTTTAAGATGACTTTGTTATTCTCTTCTAATGGTCTTATTTTGGG---AAATTGC--CCAAC---AC--TACTC---ACTACAACATGCATGTCTTAGTACGGTT--CA--CTGGCGGTCAC----TCATCCGATTAGCCG---TTGAATGCTAATTCGATCTTATGCACCGTCCATGTGCTGTGAGGAGAGTAAACGCGGAAGAGAGA
>t14
ATTGTCTCAG---TATTTACTGTTGGAAATAGCTTGTATACAGTGTATA----ATAGCGATCAGAT---TGACCTGATGTG-CGTTCTGTCGAGAGTGCTTACATACGATTGG-------ATACGTTGGTGTATTCTTGTAGGT---TGCATATATACACCATTT-AGTTCATA-CCAACCTACCATATTTAACATATTCACAGCAAGGGTA--TCCGATCCGTTGT---GTGTTGACCATTAAGAATAATTTGTTAATTGTTCCCGAGGATCTTGTTTGGTGAGACCATTACGACGGACGAGAC--AA---ATCATTGTAGCCTGCATAAATTCGTTCGCTACGAA--CTGCCCTTCAT----TAAACGGAGTAGTGCAATTCGGGTGGTAATTCGGTTCTTAGTATCGTCCATTTACTGTGACATGTGGAAATGATGAAGGGAGA
>t7
ATTTTGTCAG---TTCAGACTATTGGAAATAGCTTGTATACAGTGTATA----AGAGCGATCATAT---TGACCTGATGTG-CGTTCTGTCACGGGTGCTTAAATACGATTGG-------AGACGATGGGGCATGCAAGGATGT---TGCATATATGCACCATTT-AGTTCATT-CCAACCTACCATATTTAACATATTCACAGCTAGGGTA--TCCGATCCGTTGT---CTATTGACCATTAAGTATAATATATTAATTGGTCCTGAGCATCTTTTATTGTGAGACTATTAC--CGGGC---AC--GA---GTCATTGTACCCTACTTAAATTCGTTCGCTACGAA--CTGCCTTTCAT----TAAACTGATTAGCTC---TCAAATGCGAATTCGGTTCTAAGTAACGTCCATTTCCTGTGACATGTGGAAACGAAGAAGGGATA
>t8
GTTATCTCAG---TGTCTGTCGTTCGAAATATCCTGTGTACGGTTTAT-------AGTGATAATAT---TGTCCAAATGTGCCGTTCTGTCTTGTGTGCTTAATTACGGATGGCCG----AAACGGTGGCGTATGACGGTATAT---TGCATATATGTACCAATT-AGTTTATG-CCAACCTACCATATTTAAGAAATTCACTACGCGAGTA--TCCGACCCGGTGTATTCACTTGACAATGAAGGCAAGTGGGTTGATATTTGCACAGGATCTTATATTGGGGGTCCATTAC--CTTTC---AC--TA---CTCACTACAGCCTACATTTCTTTGTTCGCTA--AA--CTGCCGTACAT----TCAACGAAGTAGATC---TTAAATGCTTATTCCCTTTTCAGAAACGTCCAGATTCTGTGTTGCGTGGAAATGTATAAGAGAAA
>t10
ACTGTATCAG---TTGTTGTTGTTGGAATTGTCCTGTTAACGGTATATA----AAAGTGATAAATTAGGTGCACGAATGTACCGTACTGTCATGATTGCTTTTATACGAGTCGCAC----AAACGGTGGGGCATGTTTGAAGAA---TGCATGTATGTACCTATTAAGTTCATG-CCAATCTATAA----GAAGACCCTCAGAACAGGGTTG--TCCGCCACGGTGT---GCATGGACAGTAAAGATAAATTGATTAGTGACTTCTGATGATCTTATTTTGTG---CTATTAC--CGGCC---TA--TA---GTCAATTTACCTTACCCTCTTTGGTTCGCTC--AA--CTGCCGTTCAC----TAAGCTAATTAGGCT---TGAAAAGCTAAATCGTTCATGTGCTTCGTCCAAATTCTGTGAAAAGTGAAAAAGGAGTAGTGATA
>t4
ATTCTATCAG---TAATTACCGTTCGAATTACCATGTCGACTGTTTATA----AAAGAGATTTTCTATGTGCGCGAATGTGCCGTACTGTCCAGAATGCTTTTGGACGCGTGGCTA----AGACGG---GGAATTATGCTAGTG---TGCATCTATCTACCTATTAAGTTGATG-CCAATCTATTA----GAAGAGGCTCAGAACTC---TG--ACCGACACGGTGT---ATGTTGACGTTTAAGAGAACTTGATTAGTGTCTCCTGAGGGTCTTATATGGTG---GTATTAC--CGTCC---TT--TA---GTCATTTGAGCTTACCACTATTTGT--GCTG--AA--CTGCCCAACAC----TAAGCAAACTAGACA---TCGGTAGGTAAGTCGGTCTTTAGGTCCGTCCATATTCTGTGTATAGTGGAAAGGGGGGAGTGAAA
>t6
ATTATGTCAGCACTGAGGA---TTCGAACTCACATGTCGACTGTGTATA----AGAGGGATTTTATAGGTGGG----T---CCGTGCTGTCTTGCATGCTTGAATACGCATCGCGC----ACACGCTGGTGTATAAGGTAAACA---GGCATCTATGAACCCTTT-AGTTAATG-CCTAGCTACGATATTAAAGACATTCACGACGCGTGTG--TCCGATGCGATGT---CAATTGAAAGTAAAATGAAATTTTTTAATCCTTACCCAGTGTCTTATATTGCG---AAATTAC--CTGGC---TA--TA---GTCACTATATCATACGTGACTAAGTTCGGTA--CA--CTGTCGTGCATGGAGTGAACTGTATAGACT---TCGATGGTTAATTCGTTTGTTTGGATCGTCCAGATGCTGTGATCCGCGAAAA-GAGAGAGTGAAA
>t1
TATATGTCAGCACTACCGT---TTAGAACTACCATGTCAACGGTATATA----ATAGGGATGTTATAGGTGGTCGAAT---CCGTTCTGTCCCGCATGCTTAAATACGCTTCGCTC----ACACGTTGGTGCA--GTGGTATCG---GGCATCTATAAACCCCTT-AGTTGATC-CCGACCTACAATATTGAAAACTGTCACAACGCGTGTG--TCCGCTTCGGTGT---CTGTTGACAATCAACTGAATTGTTTTCATTTTTCCTCATTTTCTTATATAGCG---TAATTAC--CTAGC---TA--TA---TTCATTTCACCTTTCTCCACTAAGTTCGTTA--AA--CTGGCTTACACATTATAAACGGATTAGGAA---TTGACGGGAAAGTCGTTTGTAAGGATCGTCCAGCTTCTGTGGAGCGTGAAAAGGAGAGAGTGAAA
>t2
GTTATATCAGCTCTCGAAT---TTGGAAGTGTCGTGTTTACAGTCTATA----ATAGGGATTG----AGTGGTCGAAT---CTGTACTGTCGAGATTGCTTATTTACGTCTCGCGG----ACACGTTGGTGAATAACGGTATAA---TGCATTTATAAACCACTT-AGTTGATA-CCT----AATATATTTAAAACGTTCAAAGCGAGTCTA--ACCGTTACGCTGT---ATGTAGACTGTGAACTTTAATGTTTTGATCACTGCGGATAATCTTTTATTGGG-----ATTGC--CTCAC---TA--AA---ATCAATATAA---GCGGTATTAGGTACGCTA--GA--CTGTCAGACATTGTTTCATCGGGTTAGCTT---TCAGTCGGTAAA--TCTCTTGTGGAACGTCTATGTTCTGTGGTACGAGAAAAAGACAAAGTGAAA
>t5
GTTATTTCAGCTCTCGACT---TTGGAAGTGTCGTGTAGACAGTCTATAGTCGATAGGGATAT----AGTGGTCGAAT---CTGTACTGTCCAGATTGCTTATTTACGTCTCGCGA----ACACGTTGGTGCATTAGAGAATAA---TGCATTTATTAACCACTT-AGTTGATA-CCT----AGTATATTAAAAACCCTCAAAGCAAGTATGATACCGGTACGCTGT---CTGTAGACGGTGAACTATAGTGTTTTAATCATTTCGCATAATCTTTTATTGGG-----ATTAC--CTCTC---GG--AA---ATCAATATAT---TCGGTATTATGTACGCTA--AA--CTGTCTTACATTGTCTCATCCGGTTAGCTA---TCTGGCGGTAAA--TCTTTTGTGTAACGTCTATCTTCTGTGACACGAGAAAAAGACAAAGTGAAA
>t15
TGTTTATC--CTCTTCTCG---TTCGAACTAGCATGTGTACAGTGTATA----ATAGTGATAGTTTATGTGGTCTTAT---CTGTTCTGTCCAGATTGCTTTATCACGTCTCGCCC----AAACGTTGGGGAATCGCGACATGCGGAGGCATTTATAAACCACTT-AGTTCATTGCCG----AGAATATTTAAAACATTCACATCGAGTAGG--ACCGGAACGATGT---C----GACCCTGAAATCTAGTCTTTTCCTCATTTCCCATATTCTTTTATTGGG-----ATTAC--CGCTC---TA--CA---GTCAGTTTAACATGCCGTGATGAGTCCGCTG--AA--CTGTCCTCCACGGCATCAGCTGATTAGCAG---T---TCGTTAAG--CGTTTTCTGAAACGTCTATGTGCTGTGCAGCGAGAAAATGATGAAGTGATA
>t13
TGTATTTCAGCACTCCGCT---TTCGAACTGACATGTGCACAGTTTATA----AAAGTGATAGTTTAGGTGAGCAGAT---CTGTTC--TCCGGATTGCTTAATCACGTCTCGCCC----AAACGTTGGCGAATGACGAAATCC---GGCATTTATTAACCACTT-AGTTGATT-CCT----ATAATATTTAAAACGTTCACAGCGAGTCTG--ACCGGTACGATGT---CTTTTGACCATAAACTATAATCTATTGATATATGCCCACATTCTTCTATTGGG-----ATTAC--CGGTC---GA--AA---ATCATTGAAGCATGCCGTATTAAGTACGCTA--AA--CTGTCCTTCATAAGGTCATCTGATTAGCAT---TCAGTCGATAAG--TTTTATGTGAAACGTCTATGTTCTGTGGCACGAGAAAATGACGAAGTGAAA
>t11
TTTGTTTCAGCGCTGAGAG---TTCGAACTACCCTGTCTACTGTATATA----AGAGGGATGGTTTAAGTGGGCCGAT---CCGTGCTGTCCTGCTTGCTTAATTACGCTTCGCCT----AAACGTTGGGGAATACTATAATCA---GGCATTTATAGACCCTTT-AGTTAATA-CCTACCTACGATATTTAAGACTATCACAGCGGGGGTG--ACCGGGACGATGT---TACTTGAGGTTGAAGTCTAGTCTTTTAATCAATTCAGATTGTCTTATATTGTG---CGATTGC--CGAAC---TATTTA---CTCAGTTTATCATTCCGCACTATGTTCGTTA--AA--CTGGCTCTCACAATATTAGCGTACTAGTTG---TTGGTAGGAAAG--TATAATAGGAATCGTCGAGGTACTGTGACCCGAGAAAATGTCAAAGTGATA
