# Supplementary material for: PQ, a new program for phylogeny reconstruction
Source: BMC Bioinformatics. 2018 Oct 12;19:374. doi: 10.1186/s12859-018-2399-4 (PMC6186109; doi:10.1186/s12859-018-2399-4)
Supplement: Supplementary file 4 — Simulated data. The archive Simulated-data.tar.gz contains two folders called Alignments and Trees. Folder Alignments contains 500 simulated 15-sequence nucleotide alignments in fasta format. Folder Trees contains six subfolders, PQ, MP, ML, ME, QP and Reference with trees in Newick format reconstructed from the alignments with five methods and with reference trees used for simulations. Names of the tree files correspond to names of alignment files. (TAR 1860 kb) [file 12859_2018_2399_MOESM4_ESM.tar › Alignments/39.fasta]

>t10
CACC----AGTCCGAT---TACGGCTCATGTT---CACGCATACTTTAATAATACCTCTTTT----ACC----AAATCGTTATGAATCCAAGCAACCTTTT---AGGG----TCCAGTTAGTGAT---CCTAGAATAGCAGATTGTTTCGAGTACGATGTACTTATATC--GCCGGTGCTGGCCAGTCGCTTA----GCCGACCCTCACTGGAGAATGTG--GAAAAATCACTA----GATCGTCTAA---ATTTTTGGAGTTA---TGACATCCCACGGATCACCGGACGGAGAGATA----GCTTATT----TTCGTTGTTGTACGACG----TCCACCTTAATGGATCCAGGTTCTGAA---AA----CGATTAATACGGGATTCTAAGCGCTTTCGT-GGT---ATCA
>t11
---C----AGTCCGAT---TAGCGCTCATTAT---CACGCATGCTTTGATAAT---TATTTT----ACT----GAATCGATATCAATCCAGTCTACGTGTT---GGGC----ACGAGATAGTGATGTCCATAGAATAGCAGATTGATTCGAGTACGATGTTCTTATATG--GCCATTGCGGACCATTAGTTGA----GCCGACCCTCAGTGGCGAATGTT--CAAATATCACTA----GATAGGCTAA---TTTCTTGGAGTTA---TGACACCCCACGTATCATCGAACCGAAAGATT----GCTTATT----TTCGGTGCAGGAAAATG----TCAACCTAAATGGAACCAGGTTTCGAG---AA----CGTCTACTACGGTTTTCTATGCACTTTCTA-GTT---ATCA
>t7
CCCC----AGTCCGAT---TGATCCTCATCCAGACAAGGCATCCTTTGATAATACCACTATTCAGAACT----GAATCGTTATGAATACCAGCAAGAAATT---AAAG----AGGAGATCGTGAT---CCTAGGATAGGAGCTTGTTTCGAGGACGATGTGCTAATATC--TCCTTTGAGAGCTACTCGGTTA----GCCGTCCGTCACTTGTGAATGTG--GCATTATCACTA----AAAAGTCAAA---CTTTTTGGAATTT---TGACAACCCACGTATGAAAGGACTTCCAGAAT----GCTTATA----TTCGATGTAGTCGGACGCGAATCAACATGAATGGAGCCACATTCTGAA---AA----CGATTGTTTCGAGA----ACGCAGTTACGT-TAT---ATCA
>t6
CACC----AGTCCGAT---TAAAGCTCATCTT---TAAGCACCCTTTTATAATATCTTTGTT----ACC----TAATCGGTATGAATACGAACAACCATTT---CAAT----TCAAGATAGTCA-------ACGATAACAGCTTGTTACGAGTACGACGTACTGATAAC--TCCGTTGTTGTCTAATCGTTCA----GCCGAACATCACTAGTGAATGTG--GAAATATCACTA----AATAGGCTAA---GTTGTTGGAATTT---TGACAACCCACGAATCATAGCTCAGACAGAAT----GTTGAGG----TTCGCTGTAGTGCGACG----TCCACCTTAATGGAGCCATGATTCGATTGCAA----CGAGTACTTCGTGA----AGGCAATTGCGT-CTTAGAATCA
>t8
CGCC----AGTCCGAT---TAAGACTCATGGG---AAGGCATCCTTTGATAATACCTCTTTT----ACT----AAATCGTTATGAATCCAAACAAGCGATTACTGAAT----ACAAGGTAGTTAT---CATAAAATACCAGCTTGTTACGAGTACGATGTACTTATAAC--TCCTTTGCTGGCAAGTCGTTTA----GCCGCTCGTCACTAGTGAATGTT--GTAAGATCACTA----AATAGTCTAA---GTTTTTGGAAT-----TG--AAACCACTAATCTCCGAACTGAGAGAAA----GCTAAGA----TTCGATGTTGGACGAAG----TCCACCTTAATGGAGCCAGTTTTTGAG---CA----CGTTTGATTCGAAA----AAGCTCTTGCGT-GCT---ATCA
>t4
CACC----AG--CGAAGGCTTTTGCTCATATT---CAGGCAACCTTTAATAATACCATTGTT----ACC----AAATCGTTATGAATTCCATCAACGCGTT---TTTT----TACAGTTTGTCAT---CTTAGAATACCAGCTTGTTTCGAGTATGCTGTACTGATACC--ACCGCTGTTGACGAATAGC-------GCCGCCCCTCACTGGGGAATGTC--GAAGAGTCACTA----AATAGACTAA---TTTGTTGGACT-------ACAT--CACGAATTTCCGACCACATAGATT----GCTTAGC----TTCGATGTTGTGCTAAG----TGCACTTTAATGGAACCACAATTGGAG---GA----CGATTAATTCGGGA----AAGCGCTTACGT-TAG---ATCA
>t14
CACCCAGCAGTCCGAT---TTGGACTCATGTG---TATGCAAACTTTAATAATATCACTGTT----ACC----GAATAGGTATGAATACTTGCTACGGTTT---TTTT----CCCAGTTAGTGAT---CGTAGAATAAGAGCTTGATCCGAGAAGGGCGTACTAATATG--GTCGCTGGAGTCTAATTGCTGA----GCCGAACTTCACTGGTGAATGTG--TAAAATTCACTA----GAACGATTAA---GTTTTTGGATTTTAAGTGACAC--CACCCATTCCGGCACAAGTAGATA----GCTATTG----TTCGCTGCTGTACGAGG----TTCACGTGAATGGAACCA--CTATGAT---AA----CGGTTGATTCGGGT----AAGCTATTTCGGGTTT---ATTA
>t9
CACC----AGTCCGAA---TTGCACTCATCTT---GATGCAACCTTTCATAATAACATTATT----ACC----TAATAGCTATAAATGCATACAAGCGATT---TTTA----TCTAGTTTGTGAT---CATAGAATATGAGCTTGCTACGAGAATGCCGTGCTCATAAT--ACCGCTGAAGGCTATTAGTTAA----GCCGTACGTCACTTGGGAAGGTG--GGAAAGTCACTA----CAACGGTTAA---TTTTTTGGATTTTCAGTGACAA--CACACATGGCGGAACAGAAAGATG----GCTAGTT----TTCGCTGTTGTGCTAGG----TACACGTGAATGGAACCA--TTTCGAG---AA----CGTATAATTGGGGG----AAGCATTTTCGT-GAT---ATTA
>t1
CGCC----AGTCCGAA---TTTTGCTCATTTT---TAGGCAACCTTTTATAATAGCTCTTTT----ACC----TAATCGTTATCAATACCTCCGATGAATT---ATTG----TGCAGATAGTTAT---CTTACGATATAAGGTTGATTCGAGTATGCGGTTCTTA---T--ACCGATGGGGACGACTAGTTAAAGTAGCCGCCCTTCACTAGAGAAGGTG--TAACACTCACTA----GATCGAGTAAATATTTGTTGAACTTT---TGACAT--CACCAATTACGGAGCATTTAGATT----GTTTAAC----TTCGTTGTTGTACTAAG----TAAACTTCAATGGAACCA--ATTAGAC---AA----CGATTTTTTGGCCG----ATGCGTTTACGA-TAG---ATTA
>t2
CACC----AGTCCGAT---TTTTGCTCATAAT---TAGGCACCCTTTAATAATAGCTGTCTT----ACTTTATTAATCGCTATAAATACAGTAAACGTTTT---AAAG----GCCAGGTCGTAAT---CCTATAATAGCAGCTTGATGCGAGAAAGAAGTACTCATAAC--TACGCTGGTTGCGATTGGTTAA----GCCGACCCTCAC---GGAATGTA--TAATAATTACTA----GATCGGCTAA---CTTTTTGGATTTT---TGACAACCCACGCATCTTTGGACGGGAAGATTTAGCGCTTC--------CGGTGGAGTCTGAGG----TACACTTGAATGGATCCAATTTACGAG---CAGTCACGTTTTCTTTGATC----AAGCGCTTACGA-AGA---ATCA
>t13
CACC----AGTCCGAG---TCAGGCTCATGGT---AACGCATTCTTTCATAATACCGTTATT----ACC----AAATAGTTATCAATACAATCAACTTGTT---ACAT----ACCAGGTAGTAAT---CGTATAATATCAGCTTGTTCCGAGTACGATGTACTAATATA--GCCGGTGCTATCGATTCGTTTA----GCCGCCTGTCACTGGAGAATGTG--TGATCCTAACTA----GAATGAAGAA---CTTTTTGAACTTC---TGACAACCCACACATAAATGGCCCGGGAGAAT----GTTACCA----TTCGTTGTCGACGAAGG----TTTA----AATGGAGCCACTATGGGAC---TA----CGATTGGTTCGGCA----ATGCGATTGCGC-GAA---ATTA
>t3
CACC----AGTCCGAA---TCGAACTCATGAT---AACGCAGTCTTTCATAATAACGATATT----ACT----AAATAGATATAAATGCCCTTAACTGATT---AGGT----ACCAGTTTGTAAT---CATACAATATAAGATTG----GAGTAAGACGTGCTTATATAAAAACAATGGTATCGAATCGTTTA----GCCGATTATCACTCGTGAATGTC--TAAATATAACTACGTTGAATGACTAA---CTTTTTGGAATTT---TGACAACCCACGTATCGTTGGACACAGAGACG----GGTACCA----TTCGGTGATGACGAATG----AGAA----AATGGAACCATAATCAGAA---AA----CGTATGATTGGGCC----ATGCGATTTCTG-CTG---ATAA
>t5
CTCC----AGTCCGAG---TCAAACTCATTTT---GACGCATTCTTTCATAATAGCGTTATT----ACT----AAATAGTTATGAATCCACAGAACTTATT---TGAA----GCCAGTTTGTAAT---CATAATATATAAGCTTGCTGCGAGGAGGAGGTACTTATAAAAGTTCACTGGTAGCGAATGGGTTA----GCCGGATATCACTGGGGAATGTA--TAAGGGTAACTA----GACTGGCTAA---TTTTTTGAAATTA---TGACATCCCACGAATCAAGGGACCCCGAGATT----GTTACCT----TTCGATGACGACGAAAG----TCAA----AATGGAACAACTGTCCGAG---AA----CGTTTGTTTCGTCC----ATGCGGTTACGT-ATG---ATAA
>t15
CTCC----AGTCCGAT---T----CTCATTCT---TACGCATACTTTGATAATATCAATCTT----ACG----TAATGGTTATTAATGCGTACAACTTGTT---TCAGCCCCCTTAGTTAGTGAT---CGTAGTATATAAGCTTGTTTCG---AAGGTGTACTGATATT--TCCATTGCATACCACTCGGTGA----GCCGCGCTTCACTCGGGAAGGTA--TTAAAGTCACTA----AATCGACTAA------TTTGGAATTG---TGACAAACCACGTATTATCGTTCAGCAAGATC----GTTAATG----TTCGGTGACGTTCGAGG----ATAACTTCAATGGAACAACGGTCTGAG---AA-------TTCGTACGATATTAAACGCCGTTTCTT-GTC---ATCA
>t12
CTCC----AGTCCGAT---T----CTCATAGG---CAGGCATACTTTTATAATAACTATGTT----ACT----AAATCGGTATTAATGCAAGCAACATTTT---AGTC----CCGAGATTGTAAT---CATACGATATAAGCTTGGTTCG---AAGAAGTTCTGATAGA--GGCATTGTTTACCAGTCGCTAA----GCCGACCGTCACTTGGGAAGGTAAAGGAATGTAACTA----AAACGTTTAA---GTTGTTGGAATTA---TGACAACCCACTTATCAGCGGTCAGAAAGATT----GATTTCTAGCTTTCGTTGGCGGGCGAGG----AAGACCTTAATGGATCGATAGTCGGAT---AA----CGTTTCATACGCTATTTGACGCGGTTTCAG-ATT---ATCA
