# Supplementary material for: PQ, a new program for phylogeny reconstruction
Source: BMC Bioinformatics. 2018 Oct 12;19:374. doi: 10.1186/s12859-018-2399-4 (PMC6186109; doi:10.1186/s12859-018-2399-4)
Supplement: Supplementary file 4 — Simulated data. The archive Simulated-data.tar.gz contains two folders called Alignments and Trees. Folder Alignments contains 500 simulated 15-sequence nucleotide alignments in fasta format. Folder Trees contains six subfolders, PQ, MP, ML, ME, QP and Reference with trees in Newick format reconstructed from the alignments with five methods and with reference trees used for simulations. Names of the tree files correspond to names of alignment files. (TAR 1860 kb) [file 12859_2018_2399_MOESM4_ESM.tar › Alignments/410.fasta]

>t10
GATCG--TTAGACCAGTTTTGA----CTGGCAATT-----TACTTAGATATCCCGACA----GAC----ACGTTTGTGC-CGTGATTTGAAATTGGCATAG----A-GAGTGTACCATGCGATTCGTGTATCATCCGA---GCAGCTCATTGCAAACCAAATAACTA----TGAAT----GGTTTGGAC----CGACGATGCCAAGCGCAAGAGCATTGGAAAAC-ACATT-AATT----GCAGGTCGT----CTGAGAATT----TAATTACTGACCCTCGGGTCCCC----GGTC----CAAGAACCTTTACCCA--CAGGTAGAAACTACGCGTTGATTGGATA--ATTCGCGTTG---TC---AAGATAA----CCTATTG--GTGATCTGTG----AC----CTATTAGTC---AACACCTCGA---CTCGTTAAACGGAGTGATACGGTTCTAATATAATGAAGC---AC----TGATT---A----G-GGTGGATCGAGAACATAAATGCATCTGGAAAATGGACATC---TGACTATAGATC----CTGTGCCT--GCTAGTTACCTTCTATACTAGCAC---TACTCGTGGGTTTCGGACCAC--------TGAGGAACGTGTTAATTTGAACGATTTGACCGGCTACTCCCCGATTCAC-GTACGGTCGTTTATCGCGTGGCATTGCT--GCATCGACACTGAGACCAAAATTGT----AATTCTGGTACTTCTATTGTTTACATCGCTAATATA--TCAAAGGTGTCAC-------TGACATCCGAATACAGGTTA---G---GCCTCG---ATAAAAA----GTGCCGTAA-AGCGCACTTTTTAGATAGGC----AGA--GTT---G
>t15
GTTGC--TTTGAACGGTTATGA----CTGGCGAGTTA---TACATAAGTATTGCATGC----GAT----GAGTCTTAGC-CCAGATATGGAATCACCATTG----T-TAGTGTATACCC-GCTTCGTGGAGCGTCCGA---TTAGTTCATTTCTAACCACATATCTA----TGAAT----GGTGCAGAC----CGATGATGCCATGGGTAAGAGCAATGAAAAAC-ACTGT-AAGT----GCAGTTCGG----CTAAGTAGT----TAATCTCTGCTCCTCTGGTCCAC----AGAC----CCGGAACCTTAACCCA--CATCAAGGAACTACTCATTAAGTGGAGA--GTCCACGTTG---TC---ATGATAA----CCTATTG--GTGATCAGTC----AC----ATATAATTCTTTGACTTCACGATTACAAGTGAAACGGAGTGTTACGGTGCTTATATAGTTAAGC---TA----CGATTATTC----G-TTTGGCTCGAGAACTTCGTTCGATCTGACAAGTGGACATC---TGAGTAGAGATC----CTGTGCGG--GCTATTTCACTTCTTTGCTAGTGCCAATACTCATGGTTTTCAGACCAC--------TAAGTTAGGTGTTAACTTGCATAATTTGACCAGCGACTCCTCTATTGAC-GAACTGTCGTTAATCGCGGTGC--GATC--GCATCGACAAAAACACCAGAATTGTTGTAAATTAAAAAACTTCGTTAATTTACATCACCTTAAAT--ATAAAGGTGTAAA-------TGCCATGCGAGTAGAAGTTA---T---GCCTGG---AAAAAAG----G---CGTAA-ATCGCATATTGTAAATAACC----ATA--ATT---G
>t8
GTGGT--TGAGATCAGTTTTGA----CTGGAAAGT-----TACATAATTAGTTAGCCT----GAC----AAGTTTTTGC-CCAGATTTGTAGTTTGCATTGGAGTA-TCCTGTAATGACAGATACATGTACCAGCCGA---TTAGATCATTACTAACAACAGAGCTA----TTAAG----GTTCCTAAC----CGACGAGACCGAGTGAAAGAGCAATTAAAATC-ACCTT-TATA----GTAGATCAG----CTAAGTAATCGTCTGAGTCGTGTGCTTCCGGACCGC----AGGC----CGCGAACCCTTAGCCA--CGTCGTGAAACTACTCATTGATTTGATA--TTACACGATG---TC---AGGATAC----AATATTG--GTCATCGGTG----AC----AGGTAGAAC---TACG----AAGTGCTGGTTAAACGGAATGCTAAGGTTCTTATAAACTCGTGCAGTTA----CGAAT---T----G-TGTGGAGAGAGAACTTCAATGTAGCT--CAATTGGACAGC---TGAATAAAGGTA----CCTTGCGG--GCATATTTACTGCTATACTAGGTA---TAATAAAGGATTTCCGAT-AC--------TATGTCATCTGTTTATTTAATCTATTTGACCCGCGACTCCCCGCTTAAC-GTACAATCTTTTATGGAATTGCGTTCGT--GCATCGTCACATAGACCAAAATTGTTTCAAATTTGAGACCTTCCACGTTTAACATAACCCTCAAA--AAACA-GTGCCTA-------TGTCATGCGAGTACAGGTTA---A---GTCTTG---AATTACT----G---CGTAA-ATCGCACATTCTAGATAAGC----AGA--ACT---G
>t4
GATAT--TAAGAACAGTTGTGA----ATGGCATTT--CTATTCATAAATATCGCG--G----GAC----GAGTATAAGC-CCAGATTTTGATTTATAATTGGTACA-TGATGTAACA-AAGTTACCGGGAACTCTCGA---TCAGATCATTGCTAACTATCAAGCTACTTATGAAT----GTACTCATC----CGAGGAGACGGTGGGAAAGAGCAGTATAAATA-ACTCT-TGGG----GCGGTTCGGACACCTAAGGAGC----TTATTACTGACCATCCGGTCCTC----AGTC----CAAGAACCTTAAACCA--CATATAGTGTCTACGAATTGGATGTATA--ATCCCCGTTG---TC---AAGATAT----TATATCT--GTCATCTGTT----AC----CACTATCAC---CACT----CAATAGCTGTTCAACGGAATGATAAGGAGCTAATAGAATATTGC---TT----TGATG---G----G-TTTGGAGCGAGAACGTGAATATGCCT--CAAATGGACATT---TGGACACAGATC----CGTTGCAG--GCAGATTAACTACTCTACTAGCTG---TAATTGAGGTTTTCCGAA-AC--------TAAGATATTTGTTTAATTGGTTTATGTGCCTCGCAACTAGGCATTTGAC-CTACAATCCGTCATTGCAATGCGTCGTC--GCATCGTCACACAAACCATAATTGGAGTAAATTGAATATCTTCGCTATTTCACATTGCCTTTACT--AGACA-GTGACGC-------TGTCATAAGAATAAAGCTTA---A---GTCTTG---AAGAGGT----G---AGTAA-ATCGCAAGTTGTAGATACTC----ACAGTGTTTGCG
>t14
GCTTG--TAAGAACAGTGGTGA----TTGGCCGTT-----TACATAAATACTACATCT----GAG----ATGTTTAAGC-CCAGATATTCATTGCACATAGCTCTT-TGATGTACGA-TAGTTACTTGGAGCATGCGA---ATAGCTCATTGCTGACAGTAGAGCTA----TTAAT----GGCTTTGTC----CGAGGTCACGGGGCGGAAGAGCAGTTGAAAGC-ACAGT-GCAA----GGTGATCGT----CTAAGCAAC----T----GCTGTCCTTCCGGACCGCCAATAGTC----CGCGAACCTTAACCCA--CTTAAAGCAACTACGTTTTCAATATATA--ATACCCGATGGAGAC---ATGATAC----TATATCT--GTTATTAGTT----AC----CATTTAGAC---AACT----CAAAAGTGGTTGAACGGAATGCTACTGTACTAATATAACGGTGC---GA----CGATG---A----G-TGTGGGTAGAGAACGCTAAAGAAGCT--CAATTGGACAGC---TGGGTACAGGTC----CTATGCGG--GCACCTTTTTTGCTTTTCTAATCC---TAATATAGGACTTCCGAA-AC--------TCAGTTACGTGTTTATTTATCTTATTTGCCTCGCAACTCCTCACTTAAC-TTACTCTTCTTTATAGGATTGCATTATC--GCATCGGCACAGATACCAGAATTTATCCAAATTGAAGCGCTTCGCACGTTAACATTACGAATAGG--AAATA-GTGTTGA-------TGTCATGAGAATACAGTTTA---A---GACTTG---AATTCCT----G---CGTAA-ACCGCACATTATA----TAC----AAA--ACTCCCG
>t9
GGTAC--TGTGAGCTG----GA----TTGGG---------TGCTTACTTAG----ACT----GAG----GGGTATATGCTTTTGATTTTAAGTCCAGATTG----A-GATTGTACCCTGTGATTCTGGCATCGACCGA---GTAGATCATTACTTACCACATATC------TTAAA----GCAGAAAAC----CGACGATCCCCCGCG--AGAGGAGTT----TA-ACGCT-ATTT----GACGTTCAT----CATAGTATA----TTAAAACTGCACGTCAGGTCCGC----AGTC----CTAGAACCCTGATCCA--CTATTAGTTTCTACGCCTTAGTTCGACACAGTCCGCGTTG---GC---ACGATAT----GCTATGT--GTTATCTGTA----ACGCGCTGTTGCGAC---AACATCTCAA---CAAGTGGAACGGAGTGTTAATGTTCTGATTGGTCCTCGC---TG----AGACG---ACACAG-GTTGGGGTGAGAACATATGTTATAATGGGAAGTGGACATC---TGATGAAAGCTA----CCGTGCTG--GCCCATTTGCTGCACTACTAGCAC---TAATGTGGGTTTTCCGAGCAC--------TGTGTGTGCTGTTAATTTGACTAATTTGTCTAGCTACTTCGCGCTTGCC-GAACAGGCGGAAATAGCTGCGCGTATGG--GCATCGGCAAAAATACCAGAATTCT----AACT----GACTTATCCGAATCACATAGCGCCCAGA--TTAAAGGTGATAT-------TGCCAT---AATAAAGATTA---A---GACTGG---AGGAAGA----GTGCTGTAAAACCGCATTTTTTAGATAGCC----ATA--ATT---G
>t2
GCCGA--TGCGAACAGTTTTGA----CTGGC---------TACTTACTTAG----GCA----GAC----AAGGTTTAGCTCTTGATATTAATTTCGTATGG----G-AAGTGTACCACGCGGTTCTTGTATCATCCGA---TAAGGTCATTGCAAACCGCATATCTA----TTAAC----GCTGTTTAC----CGACGATGCGACGGGCAAGAGGACTTGGAAAT-ACTTT-TTAT----GCCGATCAG----CAAAGTATT----TTAAAACTGCTCCTCAGGGCCGC----AGGC----CGAGAACCGTAATCCA--CCATTAGAATCTACGCATTATTTCCACATAGTACGCGATG---TC---ATGATAA----TCGATGT--GTAATCAGTA----AC----TGGTTTTCC---GACAGCCCCA---CGGGTGAAACGGAATGATATGGTGCTTATG-AATGAGGC---TT----TGACG---T----G-ATTGGATTGAGAACAGTGTTCAAACTGCCAAGTGGACATC---TGACCAGAGCTT----CCATGCGA--GCCGATTCTCTACGTTACTAGCTG---TACTGCAGGCTTTCAGATCAC--------TTGGAGACATGTTAACTTGACTCATCTGACCAGCTACTTCCCGATTTAC-TTACTGGCAAGAATAGCAAAGCTTCGAT--GCATCGACACAAATACCAGAATTGT----AAGT----CTCTTGTACAGATCACATATCATTCATACGTCATAGGTGGGAG-------TGCCAT---ATTAAAGGTTA---A---GACTGG---ATAGAGA----GTTCTGTAACACCGCAATTTTTATATATCC----AAA--CTT---G
>t12
GCTAT--TGAGATCTGTGGTGA----TTGGCTACT-----TACTTAGGTAT----AGA----GAA----CTGTATGCGC-AGAGATATCTACTGCGGATCG----C-TGTTGTAACTTTCGATTCTGGAAGCCACCGA---GTAGCTCATTTCGTACGGCACATCTA----TGAATGTCTGCATTAAGC----CGACGATACAAAGAGCAAGAGCATTTGTAAGT-ACC-T-GTTT----GCTG-TCAT----CAGAGAAAT----TTATCATTGTCCCTCAGGACCAC----CGAC----CCGGAACCCTTACCCA--CCTGCTGTTTCTACTCCTTGACTAGAAATAATACACGCTG---GC---ATGATAC----GCTATCTTTGTTATAGGTCCTACAC----TAATCGCGC---TACCACCGCA---TAGGTGAAACGGACTGATAATGAGCTGATCCAAAAAAGC---TT-------CA---G----G-ATTGGTATGAGAACCCGGGTAACTCTGGCAACTGGACGTCAGGTGCCTATAGCTT----CTATGCAA--GCCTGTTAACTTCGCTACTAATGG---TAGT--GGGGATTCGGACCACTG----AATAAGATTCTTGTTTAATTTAGCAATATGTCGCGCTACTGCACATTTATC-CTAGGTCCTCTAATTGCGATGCGTGCATTTGCATCCACATCCAGACCAGAATTAT----AACT----GTCTTAACAAACTGACATTACTCCTAAA--CTATAGGTGAACCCCTA---TGCCATGAGATTACATATTA---G---GGCTCGCCTAGGGAAGAAGGGTACAGTAA-AGCGCATATTTAAAATAAGC----ACA--CTT---G
>t11
GGTAA--AGTGATCAGTGATGA----ATGGGAACT-----TACATACTTAG----CCGTTATGAGATGCTAGTTTGCGC-CTGGATCTCAATTACAAATTG----C-TTTTGTAGCAGGAGTTTCCTGAAGCCACCGA---ACAGCTCATTACTTACAGCACATCTA----TTA---CCTGCCATGAAC----CGACGCAACGGAGAGTAAGAGAATTGCGAATC-ACC-T-GAGT----GTTG-TCAT----CCAAGAAGA----TTAA---TGATCCTCTGGTCCGC----GGTC----CTTGAACCGTTAACCA--C----AGCCTCTACTTATTATTTAGAAAGACTTCGCGCTG---AC---ATGATAT----AAAATGA--GTCATGTGTAATCCAC----ATGTATGAC---GACCTCCCGA---ATAGTGAAACGGATTGATAAGGACCTGATTTACAAACGC---TT----CGAGA---C----G-CATGGCACGAGAACCCGCCTGATTCTGAGAACTGGACGACAGGTGCTAAAAGCTG----CGATGCCA--GCTAGTTTA---CCG--------G---TACT--TGGGTTTCTGAACACTA----GATGTGATTTTTGTTTACTTCTGCAATGTGACCCGCTACTACACAATTTAC-ATAGACCTCGTAATGGAGTCGCCTTCCCTTGCATCCACATTGAAACCAGAATTTT----AAGT----CTCTTTAGACAGTAAC----CTGCGACG--CCAAAGGTGTTAACCTTATTTGGCATCGGATTATAAATTA---T---GACTCGACTATTCAATCAGGGTACAGTAA-ATCGCACTTTTAATATACGC----AGA--CTT---G
>t1
GAAAA--T---AACTGTTGTGA----GTGGCGACT-----TACATAGCTAG----CCA----GA-------GTATACGC-TAGGATATCGACTGAAGATGG----C-TTTTGTATCACGAGTTTCTGGTACCCACCGA---TTAGCTCATTTCCTACCGCACATCTA----TAAATGGCTGCCTTGTGC----CGAAGCTCCACTGAGCAAGAGGATTTAGGATC-ACC-T-GATT----GCTG-TCAT----CGTAGAAAG----TTAA---TGTTCCTCTGGTCCCC----CGTC----CGAGAACCGTTACCCA--CCAGCTGACTCTACTCCTTATCTAGACAAAGTACACGCTG---GC---ATGATAG----GATATGT--GTTATAGGTTTAGCAC----GCATCAGGC---AACCACCGCA---TCCGTGTAACGGATTGGTATGGTTCTTATTCAGTATCGC---TT----CGAGA---T----G-CGTGGA----GAACCACCCTTGTGCTGACAACTGGACGGGAGGTGCTCAAAGATC----CTATGCCA--GCCTTTTAA---CTC----ATCTG---TACT--AGGTTTTCAGAACACTG----GATAGGATTTGTGTTGAATTTTGTAATATGACCAGCTACTACTCAATTGGC-ATATAACCCTAAATGGCGACGCATTGGCTTGCATCCACATCCAGACCAGAATT-------AAT----TTCTTAGCAGAGTAACATATCCTCAAGG--ACATAGGTGTTGCCCTGGGTTGCCATTAGAGTATAAATTA---TTTAGTCTGGACTAAGCGATGAGGGTGCAGTAA-ATCGCAGATTTAAAATAAGC----AGA--CGT---G
>t6
GCTAG--CTAGAACAGTGATGACGCTGTGGTCACT-----TTCATATATAT----TGA----GAA----GGGTATTCGC-GCGGATCTCTACT----ATGG----G-GGGTGTAATTTGCGTTTCGTGCAACCTGCGA---GTAGTTCATTTCCCACCTGACAACTA----TAAAAGCCTGCAT----C----CGATGTTACTA---GCAAGAGAAATAGGTACT-ACT-T-GAAA----GCCGTTCGT----CTGAGTACT----TTATTAATGACCGTCAGGACCTC----GGGC----CACGAACCTTCATCCA--CGGTAGGTATCTACTTA---TGTCGACAGAATACGCGTTG---AC---AAGATAT----TGCATGT--GTGATAAGTT----AC----ATATCAGGC---TACCTCGAAA---ACTGTACAACGGACTGATAAAGACCTCATTGTGGTATGC---ATTGAGAGATT---A----GTACTGGCAAGAGAACGGTTCTCTTATTGAAAATTGGACCCAAGGTGTACAAAGATGCAAACTATGCCA--GCCTATTGGCTTCTGTCCTATCAA---TAAT--GGGGTTTCGGAACACTA----AGTCAGAAACCTGTTTAGTTAAATAATGTGTCGCGCAACTACTCGGTTAGC-TAACATCCATGGATGGCATTGCTTTTATTTGCATCCTCAACTAGACCATAATTTT----AACT----GGCTTAGA----TCACATATCCAATAAG--GTAGAGGTGCTCTCCTA---TGCCATCTGATTACATATTA---A---GTCTAGTGTAATAATGTAGGGTGCGGTAA-AGCGCACTTTAAAGATAAGC----ACA--TTT---G
>t13
GCTGT--CGGGAACAGTGTTGATGCGATGGGTACT-----TGCCTAGCTAG----ATA----GAT----GTGTATTAGC-GCTGATCTCTACT----ATGG----T-TGCTGTAGCGTTCGGTGCCTGCAACCTCCGACTGTCAGTTCATTTCCCACTTGATATCTA----TTAA----TGCTC----C----CGACGGGTCTAAGCGCAAGAGTAGTTAAGACT-ACC-T-GTAACGGTGTAGTTCGT----CT-AGTAAT----TTAGCAATGGACCTCAGGACCAC----TGAC----CCCGAACCATCATCCA--CGTTAAGCTGCTACGCATTTGGTCGACATATTGCGCGGTG---GC---ATGATAT----TTTATGT--GTTATAAGTC----AC----AGTTCAAGC---CACCACCACA---ACCGTACAACGGATTGTTAAGG---TCATGCTTTTATGC---AG----AGAGA---T----G-ACTGGCAAGAGAACTTTCTTCTTCCTGGAAAGTGGACCACAGGTGTACAAAGATG----CAATGCCG--GCCGATTATCTCCGGTTCTAGCAA---TAAT--AGGCTTTCCGAACACTC----AGTTTGACACTTGTTTACTTGAGTAATTTGTCCCGCGACTGCCCAGTTCTC-GCACGGCCATACATGGAGTTGCTTTCGTTTGCATCTGCAACAAAACCATAATTAT----AACT----TGCTTAGA----TCACATATCCAATAAA--GAAAAGGTGATGACCTA---TGCCATCCGATTAGACCTTA---G---GTCTCGAATACGTATCTAGGGTGCAGTAA-ATCGCAAATTAAAGATATTC----AAA--CGT---G
>t7
GTTAGTCCGTGAGCGGTTATGA----TTGGCTTGT-----TCCGTATCTAG----TAT----GAT----AAGAATTAGC-ATAGATATATATT----ATGG----TATGTTGTACCTTACGCTTC--GGATCCTCCGA---CTAGTTCATTTCACACCGGAAATCTA----TTAATGACTGCTT----CCCATCGATGGTACTATGCGCAAGAGAATTGCTAATCTACT-TATTAT----GGTGATCAT----CGCAGGAGT----TAATGGCTGAGCCTCGGGGCCCC----CGGCGCGTCGCGAACCGTTAACCA--CGTGGCGTAGCTACAGATTAATTAGATAAATTCCTCGGTG---AC---AGGATAC----AAGATCC--GTTATATGTA----AC----AGTTAACTC---AACGCCAGGA---GCTGTAAAACGGAATGTTAGTGGACTCATAGTCATAAGC---TT----GGATA---T----G-TCTGGTTTGAGAACCGGGGTATTGCTGCCAAATGGACGCTAGGTG---AAAGGTG----CGATGCAG--GCCTTTTGAGTACAATACTATGAT---TATT--AGGTATTCGGACCACTA----TTTGAGAATTGTGTTTACTT----GATTTGACCTGCGACTTCGCAATTTTCAAGAAGCCCCGTTATGGTATTGCAT----TTGCATCTGCAGCCAGACCATAATTGC----AACT----GTCTTACT----TTACATAACTGGGACA--AAAAAGGTGCTCACTTA---TGACATGAGATTACATTTTA---A---GTCTAGCCTAATCAATTAGGGTACAGTAA-ATCGCATATTGGAGATACTC----AAA--CTT---G
>t5
GTTACTTCTTGAACGGTTATGA----TTGGGATTT-----TGCATAGCTAT----AGT----GAA----TAGTATAGGC-TGGGATATGTATT----A-------GAGACTGTAGGTTGGGTTTC--GGAACCTCCGA---CTAGGTCATTCCGCACAGGCAATCTA----TCAATGGATGCTT----C----CGAGGAGACAAAGTGCAAGAGGATTTAAGACAAACC-T-GTAT----GGTGCTCAT----CGTAGGATT----TAATGACT--GCGTCCGGCCCTC----GGTCACGTCATGAACCATAAACCAGTCATAGTGAGTCTACATATTAAATTTATAAAGTACGCGATG---GCGCAATGATATGTATATTAT----GTTATGTGTA----AC----AATTTGAT-----ACGTCACGA---ACAGTC--ACGGAATGTTAATGAGCTTATATTTTTAGGC---TG----TGAGA---T----G-ATTGGGTTGAGAACAAGCTTTTTTCTGACAATTGGACACGAGGTG---ATAGTTT----CAATGCAGTTGCACTTTGATTTCAATACTAGAAT---TAAT--AGGGATTCTGAACACTCGGGAAATGAGCGGTTTGTTGAGTT----C---TGACTAGCAACTGAACAATTTGCGCCAATTCGTAATATAGTCGCGCAT----TTGCATCTGCAACTAAACCAGAATTTC----AATT----TACTTACG----TCACATCTCTTTGATG--TTAGAGGTGGTGACTTT---TGCCATGTGACTATATGTTACTGA---GTCTGGCCTAGACAAGGTGGGTTCAGTAA-ATCGCATTTTGGAGATAATC----ATA--ATT---G
>t3
GGCCC-TATGGATCAGTTCTGA----T---TGTGT-----TTCATATCTAT----ACT----GAT----GTGTATATGC-ATA--TAT--ATT----ATGG----ACTAGTGTAATTTCGGCTTC--GAACCCACCGA---ATAGGTCATTGCACACAGAAAAACTA----TCAATGAATGCTT----C----CGACGACCCTATGAGCAAGAGTATTCGAAACCGACA-T-TGAT----GGTGATCAT----CGCAGTAAT----TTATGGCTGGGCCTCTGGCCCTC----GGTCGCGTCATGAACCATAATCCA--CATAAGGTGGCTACATATTGTCTAGATATATTGCGCGTTG---TCCCAAGGATAACTGGTTCAT----GTAATTTGTT----AC----AAGTAGAG-----ACTTCAGTA---GATGTG--ACGGATTGATAGTGTGCTCATTTTTACCTG-----------GATA---T----G-ATTGGCTGGAGAACACATAATGTACTGTCAAATGGACACTAGGTG---AGAGTTT----CGCTGCCATAGCACATTGGTTGCTGTGCTAGCAA---TATT--GGGCCTTCTGATCACTC----TTTATGCGAGGTGTTAACTT----A---TGACGAGCAACTAGCCACTTTTCAATAATTTCTCATATCGACTCGCAT----TTGCATCTGCATTAATACCACAATTTC----AATT----A--TTTCT----TAACATGACAAAAAGG--TCAAAGGTGTTGACGTA---TGCCATAAGACTACATATTACTTG---GGCTCGCCTATGCAAGAAGGGTACAGTAA-ATCGCAATTTCTAGATATTCCGCTATA--CAT---G
