# Supplementary material for: PQ, a new program for phylogeny reconstruction
Source: BMC Bioinformatics. 2018 Oct 12;19:374. doi: 10.1186/s12859-018-2399-4 (PMC6186109; doi:10.1186/s12859-018-2399-4)
Supplement: Supplementary file 4 — Simulated data. The archive Simulated-data.tar.gz contains two folders called Alignments and Trees. Folder Alignments contains 500 simulated 15-sequence nucleotide alignments in fasta format. Folder Trees contains six subfolders, PQ, MP, ML, ME, QP and Reference with trees in Newick format reconstructed from the alignments with five methods and with reference trees used for simulations. Names of the tree files correspond to names of alignment files. (TAR 1860 kb) [file 12859_2018_2399_MOESM4_ESM.tar › Alignments/232.fasta]

>t14
GTGTAA---CA----GGTGTCACATAACGAAGCGACAATTTTTT----TTT---TGAA----TCTT--AAAACATCAAAT---ACTAG----AAGCTCTGCAGATTTATTTTAAAGGAT---TATGATCCT-CAAAAGTTTTTATT--GGGACTGA----TCGACACT--AACTATATTCGGCCCTTGGAGTTCTGCCTAAATCTCCACTTATGAGATATGCGTTCCGATTTTGTGTTTATAGAAGCTAGCTTGCGATTGAGTTAATCAGTA--GATATATGCTCTGGCCTT---TCATCTTG---A----A---CATTGTCTATC--CCTGAAGACGTAATAAGTG-ATCCG--AAGTTTAGG----AACTAACGGGTAAACGGCAAAAAGGCTGAGGTTATCAGGAGTGCTGATTACGTCAAAG----A----TATAGTGCACTAGTAAATTCCTGGACATTCCTCCCACCAACACCATGTGCTATCCA-ACTTAG----TGTAAGGCATAGCTAGGCAGGCATCATAGATA---GAATTCATTTCGTGAATAAAAC----TTGATTGGTGTAAAAATAAAGCTGGGATCCC----TCCTTCCCAAATTGTTAA----CATGACTGA
>t11
ATCTGT---AA----GCTGTCACAAATAGAAGCTACTATTAGTT----TTT---AGAT----CTTA--GCAACATCAATT---ACAAA----AAAATGCGCATATAGATTCAAAATAAT---TATCTTTCC-AAAATTATGTAATT--GGTACTGA----TCGACACT--TA---TCTATGGCCCTTGGATGTCTGCCGATA--GCTTCTGAGGAGTTCTGTTTTGCGATATTGTGTTTCAAGCAGCAA----ACAGTTGTGATAAGTAGTT--AGTATATGCTATGGCGAT---TAAATTTA---C----ATTTCTTCGTCTAAT--CCCGAAGACATACTTAGTG-ATATG--GAGATTAGG----GACCAAAGGGCAGAACGTAAAAAT----GGATTATCACGGGTGCTGATTAGATCGAGG----AATCCTTGAGTGATCTAGTAATATCCCCTTCATTCGTACCACCTACACCATGTGCTATCAA-ACTCAG----TGCGATACATAACTAG--GTGCTCCATATATT---GATGTCCTATCATAATTATACC----AAGATTAATGTACACATATGGGTGTGATCTC----TCTCTCCCTAATTATTTA----CATGACTGA
>t6
TTATGC---AA----GATGTCACAAAGTGATGCGACAACTCTTT----TTT---ACAA----AGAG--AGAACAACAAAT---ACAAT----AAACTACGCTTATAGATAAAAAAAAATAGGTATACTTTT-TAAAAACTGTAATT--GGTACTGATTGCTCAACACT--TTCAATATATGGCCCTTGAAGATCTGCCTAGA--GCTACTCCATAAGACTGTTTTTCGATATTTTATTTCAAGGAGCCA----AC--TTGTGCTAAGTAGTGGCGGTATATGTTTTGGCTGT---TAATATTA---A----AATACGTCGTCTAAT--CCCGAAGACGTAATGAGTG-ATACGCCGAGAAGAGG----CGCAAATGGGAAATCCGTAAAAAT----GGTTTATGACGAATGCTGATAAGATCTACC----AATCCTTCAGCGTGCTAGAAAACTCCCCGGCATCCTTGTCAGCTACACCATGTGCTATCGA-AGTGAA----TGCAAGACTTATCCAT--TAGCTTCATTTGTT---GAATTCCTGTCTTTATTAGAGC----CAGATTGATGTAGACATAGAGCCGTGCTCCA----TCAGTCCCTGATTTTTTA----AATGACTGA
>t9
ATATGC---AA----GATGTCACAAAGGGATGCTACGACTCTTT----TTT---ACAA----AGAG--AGAACAACAAGT---ACAAT----AAACTATGCGCATAGATAATAAAAAATGGATATACTTTT-TAAATACTGTAATT--GGAACTGATGGTTCAACACT--ATCAATATATGTCCCCTGAAAATCAGCCTAGA--GCAACTCCATAGAACTGTTTGGCGATATAGTATATCAAGGAGCCA----TCAATTGTGCTAAGTAGTGGCGGTATATGTTTTGGCTGT---TAAGTTTA---A----AACACCTTGTCTAAA--CCCGAAGACTTAATGAGTG-GTACGCCGAGAATAGG----GGATAAGGGGAAATCCGCAAAAAT----GGATTATGACGAACGCTGATATTATCTACC----AATCCTTCAGCGAACTAGAAAACTCCCCGGCATCCTTGTCAGCTACACCATGTGCTATCAA-AGTGAA----TGCTAGTCTTATCCAT--TTTCTACATTTGTT---GAATTCCTGTCTTTATTAGATC----CAGATTAATGTAGACATAGAGCCGTGCTCCC----TCAATCCCTAATTATTAA----AATGACTGA
>t7
CTATACACCAA----GATGTCAC----CGATGCGACTATTCGTT----TTT---ACAA----ACAA--ATAACAACAAAT---ACGAA----AAACTTTGCTTATATATATAAAAGAATATGTATACTGTT-TAAATAATCTGATT--GGAACAGAGTGCTCGACTCT--ATCAATATATGGCCCTTGAATTTCCGCCTAGA--ACTACTCAATAACACTGCTTCGCGATATGATCTTTCAAGAAGCTA----ACAATTGTGCTAAATAGTGGAGGTATATGATTTGGCTAT---TGAGATTA---A----AATACCTAGTCTAAA--CCCGAAGGCGTATTGAGTG-TTACCCGGAGAATAGG----GCAAAATGGGAATTCCGTAAAAAG----GGTTTATAACGTGTGCTGGTAATATCTACC----AATCCTACAGCGAACTAGAAATGTCCCTGGCATCCTTGTAAACTACACCATGTGCTATCCA-ATTGAT----TGGAATACGTATCCAT--TGGCCCCATCTG-------CGTCCTTTCATCAGTAGAGC----TGGATTATTGTAGACATAGGGATGTGATCAC----TCCTTCCCTAATTTTTAC----AATGACTGA
>t2
TTGTGA---AA----GGTGTCTCATAAAGAAGCGACAATTAGTT----TTT---CTAT----AAAT--AGAACATCAAAT---ACTAG----AAACTTTGCAGATTTATTTTAAAATAT---TATAATAGA-TAAAGTATGTCATT--GGTACTGA----TCGACACT--TACTATGTTGGGCCCTTGTAGATCCGCCGAGAGGTCCCCTTATGAGTAATGATTTCCGATATAATATGTAGAGGAGCCA----TCCCTTGG--TAAAAAGTA--AATATATGCTATGGCGTT---TCAATTTG---A----A---CTTAGTCTAGT--CCTGAAGCCAGAATGAGTG-TTACT--TAGACAAGG----ACGAAAGGGGAAGATGGAAAAGAG----AGATTATCACGGTAGCTGTTTACTTCTAAAGGTAAATCCTATAGCGCTCTAGTAAATTCCGGGTCATTCCTGACGCCGACACGTTGTGCTATCCA-ACTGAT----TGCAATACGTATCAAA--GTGCGGCATCAATA---GCTTTCTTATCGTCATTAGACA----ATGATTGATGTAAAAATAGAGGGGAGTTCCT----TTAATCCCAAATAATTCA----GATGACTGA
>t12
GTCTGA---CA----GGTGTCACATAAAGATGCTACGATTATTT----TTT---CTAA----ACAT--TGAACATCAACT---ACAATTCGCAACCTGGGCTCATGCATTAAAAACAAG---TATTGTTCT-CAAACCCTCTTATT--GGCACAGA----TCTACACT--AACGATATTTGGCCCTTGCAGTTCTGCCAACAGTGCAACTATTCAAAAATGAATTCCGATTTTATATGTAGAGAAGCAA----TGATTTGCGTT----AGTA--GGTATATGATGTGGTTCT---TCACTTTA---ACTCAA---CTTTGTCTAAT--CCTGAAGACCGAATAGGTG-TTAAA--AAGCATAGG----AACAAAGGGGAACACGGAAAAGAG----GGATTATCACGTGGGCTGTTAATTTCGAGA----AATCCTCTAGTGCCCTAGGAAAATCCGGTTCATTCATGAAGCCCACACCATGTGCTATCCG-ATTGATCACCTGCCAGTCCTACCGAT--GGGCTCCATAAATA---GTTATCGTT----AATTACAAC----TTGATTAATGTATATATAAAGTAGAGTTCGC----TGATTCCCATATTATTAT----CATGACTGA
>t15
CTTTCC---CA----GGTGTCCCATAAGGATGCGACTAATATTT----TTT---AAAA----TCAT--AGAACATCAATT---ACCACTTGCAACCTAGGCAAATGTATTAAAAAAGAT---TATACTGCT-CAAAGAGTGTTATT--GGCACTGA----TCTACGCT--TACGATGTTTGACCCTTGGAGTTCC----ACAGATCTACAGTCTATAAGTGAATTCCGATTTACTGTATTAAGTAGCAA----CCCATTGTGTTAAATAGTT--AGTATATGATTTGGAGGTTGGTTAGATTA---T----A---CGTAGTCTAAG--CCTGCAGCCACATTATGTG-TTTTC--AAGAAGAGG----AAGCAAGGGGAACGGAGGAAAAAT----TGATTATCACGGATGCTGTTTATATCAACT----AATCCTTTAGGGATCTAG----TTCCGTAACATACATTATACCCACACCATGTGCTATCCG-ATTAACTTTATGGCATTCATAC--AG--TGGGACCATTAATA---GATTTCTTA----CAGTAGACC----ACGATTAGTGTATAAATAATGCAGTGGTCGACATATCTGTCCCATATGCTGTA----TATGACTGA
>t3
CTTTTT---AA----GATGTCTCATAAGGACGCTACGATTAATT----TTT---GCATACAATGATCTTAAACAACAAAT---ACAAG----AACTTTAGCTGATCCATTAAAAAGAAT---TATATTCATAAAAAATGTATAATT--GGCACGGA----TCCACACT--GCCTATGTGGGGCCCTTGCACTT---CAAAGAGCTCTACACTAAACATATGAATAGCGATCTGCTTTATGTAGCAGCGA----GTGGTT----T----AGTA--AATATATGTTATGGTTCT---TAATGTTT---T----A---CTTAGTCAAAC--CCGGTAGCCATAATGAGTGGATTAG--AAGTAGGGG----CCGAGATGGGTAACATGAAAACAG----TGGTTATTACGATTGCTGTTCCAATCTATG----AATCCTCAAGAGTCCTAGAAATATCCATATCATGCATTTTTCCCACACTGTGTGCTATCTG-ATTAAG----TGGCAGACATAACCAT--AATAAACATTTCTCGTTCCATTCATCTCGTAAGTAAACACGAAATGATTAACGTAAAAATATAGTAGTGATCAC----TGATTCCCACATGATGAG----CATGACTGA
>t4
CTTTTT---TA----GATGTCTCACAACGACGCTACGATTAATT----TTT---CGACCCACATGT--AAAACAT----T---ACAAA----AACTTAAGCTGATCCATTAAAAAGAAT---TATGGTCAGAAAAACAATATAATT--GGCACAGA----TCGACACT--ACCTATATGGGTCCCATGCATATCGGCAAAGATCTCCACTATTTACAGTTGAATTGCGATGTACTTTTTGTAGCAGCGA----ATGGTT----T----AGTA--AATATATGGTATGGATCT---TAAAATTT---G----A---CCTTGTCAATA--CCAGTAGCCTTAATGTGTGGATTAC--AAGTAGGGG----GTGAGAGGGGAAGGATGCAAAAAT----TGATTATGACGACTGCTGGTCCGTTCAATG----AATCCTTAAGTGGCCTAGAAATATCCAGATCATACATGTTGCCCACACTGTGTGCTATCAT-ATTCAT----TGATATGCATAACGAT--AATAAAC--CTCTCTGTCCATTCATCTCGTTAATAAATACAACATGATTAGAGTAAAAATAGTGTAGGGATCTA----TGAATCCCAAATGTTTAG----CATGACTGA
>t10
CTATTG---AA----GTTGTCTCA-AGCGACGCTACAAGTTATT----TTTCATATATAAAAAATA--CAAAGAGCAAGT---ACTAC----AACTTACGCATATCTATTGAAAACAAT---TATATTTGAGTAAAGATTTTCATTCGGGGACTGA----TCAACACT--CACTATATGCGACCCCTGCATTTCGGCT----GTTCTACTCAAAATAATTGGATTTCGATGTTATATGTTAAGAAGCCA----TGCGTT----TAAGGAGTT--AGTATATGCTATGG--CT---TCAATTTGCCCA----A---CATGGTCAAGA--CCAGAAGCCGGAATGCGTG-TTTAA--AAGTTGGGG----CGGCGAAGGGAAAGGAGCAAATAT----TGTTTATTACGGTTGCTGATCCTGTCAATT----AATCCTCAAGCGAACTAGA--GATCCC----ATTCGTTAGACCGACACTGTGTGCTATCCG-ATTAAT----TGCCATACATAACGAC--GGTAAACATCTCTCAACCAATTCGTCTCATAAATAGATGTTAATTGATTAACGTAGAGATAAAGGAGAGCTCAA----TAGGTCCCACATGTTGTA----TATGACTGA
>t1
CTTTTT---AA----GTTGTCTCATAAGGACGCTACTATTGGTT----TTT---TGATACAAAGGT--TAAACAGCAATT---ACAAG----AACATTGGCTTATCCATTTAAAATGAT---TATTTTCGGGTAAATGGTGTAATT--GGCACAGA----TCTACACT--GCCTATATGGGTCCCATGAACTTCGGCAGAGAGTCCTGCTCTAAAGATTTGGATTTCGATGTCATGTATGTAGTAGCTA----AGATTT----TAACGAGTC--TATATATGGTATGGTAAT---TAATCTTC---A----A---CCTTGTCAAGT--CCGGTAGCCGGAATAGGTG-ATAAG--AAGTAAGGG----GAGAGAAGGGGAAGGTGCAAACAT----TGGTTATTACGATTGCTGATCCGTTCAATG----AATCCTCCAGAGGCCTAGT--TATCCAAATCATTCATTTGTCCCACACTGTGTGCTATCTG-ATTAAA----TGGCAAACATAGCTAA--TATACACATCTCTCGACCGATTCGTCTCGTTACTATAGACATGGTGATTGGCGTAAAAATAAGGTAGCGTTCAC----TAGGTCCCACATGATGAT----CATGACTGA
>t5
ATTTTA---CA----GTTGTCCCAAATAGACGCAACAATTTCTT----TTT---CTAAATAAACGT--ATAACATCAATT---ACGAG----AAATTTTGCAAATTCATTAAAAACGAT---TATCCTCAGATAAATATTTTTATT--GGCACAGA----TC----CT--GTCTATTTTCGCCCCATGAACTTCAGCAGATAGAACCTCTGATCACTGATGTATTGCGATGTCGTCTATGTAGTAGCGA----GTGTTT----TAACAAGTC--ATTATATGTTATGGCAAT-------ATTT---G----A---CTTCGTCAACTGGCCGGGAGCCGCATTGTGTG-CTTAA--AAGTGACGGCTAAGCTAAAGGGGTACTTTGAAAAGAC----TGGTTATTA----TGCTGATTGAGTCAATA----AATCCTCTAGAGACCTAGGAAAATCCAGCTCATACATTAGGTCCACACAGTGTGCTATCGC-ATTTAA----TGGTAT---TATCTAA--TTTGTTCATTACTCGGACTACTCTTCTCATTATTATATGTGAGCCGATTAACGTAGAAATATAGTCGCGCTCAT----TAGGTCCCAGATGGTTAG----TATGACTGA
>t13
CTTTTA---TA----GATGTCTCATATAGAAGCTTCAATTACTT----TTT---GAAA----ACTA--AGAACATCAAGTTCCACTAC----AAAATTTGCAGATACATAATAAACGAT---TATTGTCAATGAAAAGGTCTAATT--GGGACGGA----TCAACACTGTGACAATTTTGGCCCCATGAAATTCAGCTCAGATCCCGTCACTTGAATGATGTATACCGATTTTCTGTCTAGAGTAGCTA----TAAATTGGGGTAATCAGTC--AATATATGTTATGGC------TGAAATTC---G----A---CTTGGTCAAGA--CCTGTAGGCCCACTACGTG-GTAGC--AAGTGTAGG----GCTTAACGGGTAGCTGGAAAACAT----CGTTTATTACGCTTGCTGGTCAGATCTAAG----AATCCTAGAGAGCGCTAGTAAGGTCCGAATCATGCCTTGGACCCACACCTTGTGCTATCGCTAGTTAA----TGGTATGCCTAACTAG--CGCCAACATGGCTT---CAGTTCTTCTCTTAATTAAATC----TTGATTTGTGTAGACATAGAGGCGTGATCTC----TATATCCCACATTTTGTA----TATGACTGA
>t8
TTTTGT---GACTAGGTTGTCTCATACGGAAGCTTCAATTAGTTCTTCTT-----GAG----CGAC--GAAAGAGCAAAT---ACCAT----AATGTGCGCTCATTCATGAGAAATAAT---TATCATTCTTAAAAAAATGTAATT--GGAACTGA----TCGACACT--AACTATTTTCGCCCCTTGAATTTCGGCAGATAGGACTGCTCTTAAATTATGTATTACGATTTGTTCTTTCTAGTAGCTA----CCAGTTGTGATAATTAGTA--CATATATGTTTTGGTCTT---TCAGCTTA---A----A---CGTTGTCAATT--CCTGAAGCCACAATGGGTG-TTTTC--GAGATTAGG----ACTAAATGGGAATACGGAAAAAAT----CGTTTATGACGGGCGCTGTTGAAATCAATC----AATCCTATAGAGCGCTAGTAAGATCCAACTCATTCCTTGAGCCCACACTGTGTGCTATCTCCACTAAG----TGATATACATAACTAG--CTGC----TTTTTA---CTACTCATATCATCAATATATC----CCGATTCGCGTACAGATATAGCCGGGTTCAA----TT----CCAAATAATTGGTCATGATGACTGA
