# Supplementary material for: PQ, a new program for phylogeny reconstruction
Source: BMC Bioinformatics. 2018 Oct 12;19:374. doi: 10.1186/s12859-018-2399-4 (PMC6186109; doi:10.1186/s12859-018-2399-4)
Supplement: Supplementary file 4 — Simulated data. The archive Simulated-data.tar.gz contains two folders called Alignments and Trees. Folder Alignments contains 500 simulated 15-sequence nucleotide alignments in fasta format. Folder Trees contains six subfolders, PQ, MP, ML, ME, QP and Reference with trees in Newick format reconstructed from the alignments with five methods and with reference trees used for simulations. Names of the tree files correspond to names of alignment files. (TAR 1860 kb) [file 12859_2018_2399_MOESM4_ESM.tar › Alignments/395.fasta]

>t11
GCTATATATAGGATGATCATAGCTATC----TCCACGTCTTTCATGTGGGAAAATG---AATGAATCTTATCA----GAAGTGCTGGCGATATTAC---AAAGGTAAAAGATGTCATATCCGAGATGGAACCGCAACTTGTACTC----T--GCCTCGACGAGGACAGTGAACTGATTCTCTAAGACTTAAATAC---TAGATCCGAATTATTGCTGTGTAATCGCGGACGATTC---CAATTCCTCTACACTAAGCTCAAAAACACGGAAGTATGGTTTAA---CCGGACGATTAGGGTAACAGTCATAGCGCCTATTAGATGAGAGA---AT----TATACAGGATGGGGAGTGTAACTCGA--AAAGACCCA----AAAATGGAATTTCATACCGGC----CGCCTGATCCGTTA----ACGACAAGAAGAAT---TTAACATCTGCCTATCGA----CATTCATCTACGAATCGGCTCGAACAAGGTGTAA---AGG----TTAATTTTCTCTCGAATCATCCAATAACTGCGATTT----GTAAGGGCTTACG-CATGATTAGAGTATTGTGAACCAGGCTTTAA----TCCCTGCTTATCCCCGACATCAACG----CAC---TTAAATCAAGAATTAATATAGTACTTTGGTAATATAG-TCGTAGGCAATGCA---TTATTAACAGCT-TAATTTCTAGTCTAATAAGCGTCAGAACTAGG----GACTTAATTACGGGTCTATTCTAGTACCTC---GA----TCACCAGGTGAAA---TTCACGAAAC---TCT--
>t12
GTGATATTTGAGATGATTACGCCTATC----TCTACGTCTTTCATGTGGGAAACTG---ATGGAATCTTATCA----GAAATGCTGGAGATACGAC---AATGGAATGAGATGACATATCCATAATGGAGTCGCGACTTTTACTA----T--ACCTAGACGTGTAGTTTGGTCTGATTCTCTGACGCGTAAATAT---TAGAAAAGAATTATTGCTGTGAAGTCGCCGACAATTG---CAGTTTCTCTTT----AACAGATAAACACAGCAGAATTATTATA---CTTGATGATTGAAGGAGAAGTCTTAGCCCCCCTTCGATAAAAAA---GA----TACGCAAGATGTGGAGTGTAACCCGA--AAAGTCCCG----ACAGTGGAATTTTATAGCGTA----CCCCAGATCCGTTA----A----ATGAAGTGA---TTAACATT----GATACA----CTTTCAGCTACTAGTCTCCGCGACCAAGGTACAA---AAG----TTAAATTCCTCACTAATTATAGAATAACTGGTATTT----GTAACGACTTAAGTCATGCTGTGAGTAAGGCGAATCAGACATGAAAAGTTCTATGGTTTTCACCGGCATCAACG----CTC---TTTAAACATGACTTAAGGTGGTACTATAGTAATATAA-TAGTAGGCAAAGCAAACCAATTAGATTCT-GAATGTC----CCTCTAAACGTCGAACCTAGT----CACATGATTACGAGGATATTCTAGTACCTA---CA----TCACCTGATGAGA---GACGCGAATC---TCT--
>t4
GCACGATTTACAATGATGAAAGTTACC----TCCACTTCATTCATGTGGTAAACTG---AACGAATCGTATCC----GAATGGCTGGGGAGGCAACCATAACGGTTTTATA--ACATG--CGAACTGTACACGCAGCTTTTCCTA----T--TCGTGGACGATTAAATGGGTCGGATTCTCTAAGCCATAAATTC---TAGAACGGTACTCTTACAGCAGAATCGCCGTCTATTC---CAATCACTCTATAGTCACCAAGCAAACACAGCAGAATCTTTGAA---CCTGACGATGATTTAAATAGTCATTGCACCTTTTCGATCACCCG---TG----TTCTCGACATGTGGAGTGTACCCCGC--AAAGACCCA----AAACGGGAATTGCATACCGTC----ATCAAAATCCCTTA----A----AGGGAGTAGCCGTTGCCATG----AATATA----CCTTCGACTACGTTTCGCAACGTTCCTGGTACAT---AGG----TTATCGAGCACTCTGATAATGACGTAACTGAAATTT----GTAAGCGCTTACTTCAGGCTATGAGTTAGGCGAGTGAGTCTAATC----TCTCTTATTCTCGCCGACATCAACG----CTCGACTTCACTCAAGACTAAACCTCGGACTTGAGTAATATAC-TAGTAGGAAATGCAACCATATATTCCTCTTTAATTTA----CTCATAAGCATTAAATCTATC----TACATTAATACGGTTATATTTTTGTACCTT---AA----TCACCAAATGAAA---GGGCCGAAACACTTCT--
>t8
GATCGATTTACTATGATCAAGCGTACC----TCCACTTCATTCATGTGGTAAACTG---AACGAATCTTATCC----GAATTGCTGGGGACTCTACTATAAGGGTGTTATA--ACATG--CGAACTGGACTCGCAGCTTATCCTA----T--TCGTTGACGAGTAAAATGATCGGATTCTCTATGCCATAAATTC---TAGGACAGTACTCTTGCTGCATAATCGCCGTCGATTG---CATTCACTCTATAGTCACCCAGCAGACACGGCAGGATGGTTGAA---CCGGACGATAATTAAAAGAGTCATTGCACCTATTCGATTACGCA---TT----AATCCTACATGTGGAGTGTAACCCGG--AAAGACCCT----AGAGAGGAATTTGATACCGTC----ATCAAAATCCCTTA----A----AGGGAGTCGTCGTTACCATG----AATATA----CCTTCAACTACTATTCTCCGTGTTCCTGGTCTAT---AGG----TTATCTAGCACTCTGTTAATGACGTAACTGTCACTT----GTAAGCGCTTAATTCAGGCTGTGAGTTAGGCGAGACAGGCTCGTC----TCTCTTATTCTCACCGACTTCTACG----CTCTGCTTCAATCAAGACTAAACGTCGTACTTTAGTAATATAT-TAGTAGGAAAGGCAACCTGATATTCATCTAAAATTTA----CTAATAATCTTAGAACCTATC----AACATAAATACGTAAATATTTTAGTAGCTT---TA----TCACCGAATGAGA---GATCCGAATCGCTTCT--
>t13
GAAATGTTTCGAATGATAGTATATAAC----TCGACATCAATCAGGTGGTAAAGCG---AGAGAA-CTTATCA----GAATTGCTGGAGACACAACTAAAATGGAGACAAA--GCATT--CTCCATGTAATCGCTTCTTCTACTG----T--TCTTGGACGCCGAATAGGCGCGGAGTGACTTAAACCTAAATGT---GTGTCCCGAACTTTTACTGGCTCTTCGCCGCCCATAT---CATTAAAACTTCAGTGAACCTTAAGACACAGAAGGATGTTCAAA---CGGGAAGATAATCGGAATAGTCATGGCCCCTCCTTTATA----G---TA----TAAGCAAGAAGTGGAGTGTATCTCGGTCAAAGCCCCG----AGAGAGGGCTTTAATAACGTC----GCCAAGA--CTTTA----A----ATGTAGTATTCGTTTACAT------ATAGA----CATTCTGC----TTTCACCTGGGACCAGGTCGAA---AAG----TTAAATAGGCTTCCACTTATAAGATAACAGATATTT----GTAAGCTCTTAGTTGATGGTGTGAGGATGGTGAATCAGACATTAA----TCCTTGTTTCACGCCGACTTCTACG----CGCGTCTTTAGTCAAGAATAAATATAGGATTTTTGTAATATAA-TAGTTGGGAAGGCACACTTCTAATCTGCT-CAAGTGG----CTTATAAT--TGGAACCTATG----AACCTAACTACGAATATATTCTCGTACCTT---TA----TCACCCTTTGAAT---GACCCGAATC---TTT--
>t14
GTAATGTTTAACATGATAGATTCTATC----TCTACATCATTCATGTGGTAAATCG---AATGAATCATATCC----GAAATGCTGGCGAGCCTACAACAATGGCAACAAA--ACATG--CTTAATGTAATCGCATCTTATTCTA----T--ACATGGACGCCGAGGAAGAGCTGATTGACTTTGACTTAAATAT---AAGACCCGTACTGTTACTGCGGCTTCGCCGGCTATAT---CATTATAACTTCAAATATCTTATAGACACTGTAGGATGGTTAAA---CAAGACGATATTCGGAAAAGTCGTAGCTCCATTTGTAT---------------AAGACAGAAGGTGGAGTGTATCACGGTTAAAGCCCCA----AGAGAGGTATTGAATACCGTC----TGCTAAATCCTTTA----A----AGGTAGTGATTGTTTTCAT------ATGGA----CATTCGGC----ACTCACTAAGTACATGAGGTAA---AAGAGTCTTAAAAAACCTGCGTCTAATTAGTTAACAGATACTT----GTAATC----AAGTTATGATTAGAGTAAAGTGAAACAGCCATAAT----TCCCTTATTTACACCGACTTCTACG----CCCCCCTTTATTAACGAGTTAATCTGGGACATTTGTAATATAA-TTGACGGAAAGGCACACAGTTCACATTCT-TAATGGT----CTACTAAA--ATTAAGCTATG----AACTTTAATACGGTTATATTCTGGTACCTA---GA----TCACCGGATGACT---CACCCGAGAC---TCT--
>t15
GCGATATATCTATTGATGTCGACTACC----TCTACGTCATTCATGTGGTAAACTG---ATCGAATCATATCC----GAAATGCTGGTGATTCTACAAGAATGGAACGAAA--ACATG--CTCTATGGAAACGCATCTTTTACGC----T--CCTTAGACGTTAAGATAGGTCTGATTCGCTGGAACTTAAATAT---AAGTCGTGAATTTTTTCTGCCCCATCGCGGACAATGG---CAATTACTCTTAAAACAACAAACAAACACTGGAGAATGGTAAAA---CTTGAAGATGATAGGAATAGTCATTGCCCCTATTCGATTAACCA---TG----TAAGCACTAGGAGGAGTGTATCTCGT--AAAGACCCG----AGATCGGTATTCTATACCGTC----AACATAATCCATTA----A----ATTTAGACTCTGTTGGCATG----TATATA----CATTCAGCTACTTTTCCCATTGATCCCGTAAAATTGGAAG----TTATCAATCTCTCATTTGATATCGTAACTGTAACTT----GTAAACACTTAGTTCAGGCTTCGGGGATTGGGACTTAGGCGAATC----TCCTTTTTTGACGGCGGCTTCTACG----CCCCTCTTCAGTCAAGACTAAACTTAGGACTTGAGTAATATAA-TAGTAGGAAATGCAAACTGAATTTACGCT-AAATTTG----CTAATAACCTAAGTACCTATG----AACTTTACTACGGTGCTATTCTCGTATCTC---CA----TCACCGGATGAGG---ACCCCGAAGC---TCT--
>t1
-CAAGTTGTTATATGATTTCTCTTAAC----TCGACCTCGATCAAGTGGAAAAGTG---AATGAATCTTATCC----GAAATGCTGGTGATATTACCACAAAGGAATTAAA--TCATG--CATCCTGAAGGCGCTCCTTCTGCTTAGAGT--TCATAGACGGGTACCCCGTTCTGGGTGGCTGGTTCATAAATGA---GAGTTTAGGATTCTTCCGGTCTCCTCGCCGTCCCTTA---CATTGGCTCTTGATGTAGCTACGACACACAGTAGGATATTTTAA---CTCGAAGATCGCCAGAAGAGTCATAGCCCCATATCAATAACGCC---TT----TTTACAGTAGGAGGAGTGTACC------AAAGCCCCG----AAATTGGCGTTCTATATCGTC----ACCAGTATCCCTTA----A----AAGTAGTTACTGT---TATC----TATTTA----CATTCATCTACTTATCAGCCCGAACTT----TAC---AAG----TTAGAAATCCCATTACTAATGAGCTAACTGCAATTT----GTAAGCGCTTAATTCAG---GAGTGGAGAGGGAGATAGCCGTAAT----TCAATTGTTTTCGCCGACTTCAACG----CTCCTTTTCATGAACGAATTAACATAGGACCGAGGTAATATAA-TG--TGGGAAGGCATACCTGTTTTTTTCT-TAATGGT----CGGTTAACCTTAAAACCTATA----TACTTGATTACGTTCGTATTATGGTACCTC---AA----TCACCTGTTGAAACCTGTCTCGACAC---TCT--
>t6
-CAAATTTTAGTGTGATATGTAGTAGC----TCGACATCTATCAAGTGGTAAATTG---ATGGAATCGTATCTTTGTGAAATGCTGGAGATGTCACGACAAAGGACTTAAA--GCATG--CGTACTGTAGCCGCGCCTTGTTCGAGAAGT--TCTTAGACGGGTACCACGTTCCGTATGGCTGGTTCATAAATCA---AAGAATAGAAGTTTTGCAGTCAACTCGCCGACCATTA---CATTGGTACTTGATCTAGCGGCTACACACGGTAGGATGTTGTAATGCCTCGATGATTGATAAAAGAGTCATAGCCCCTCATTGATAAATCC---TTATCCGTTACAGTAGGGGGAGTGTATCTCGT--AAAGGCCCA----AAAATGGCGTTGTATAACGAC----AACAGGATCCGTTA----A----AAGTAGTCTAGGTTCCCATC----TATATA----CTTTCATCTACTTATCAAGACGTACAG----AAT---AAG----TTAGGAAACTCATATCTAATAGACTAACTGCAATTT----GTAATCGCTTAATTCAC---TTGTGTTAGGTGATGAAGCCTTTGT----TCCCTGTTTTTCTCCGGCTTCAACG----CACCTCTTCATGAATGAATCAACATAGGACGGTAGTAATATAAGTA--AGGTAAAGCATCCGTGTTATGATCT-AAATGAT----CGATTAACCATTAAAGCTAGA----GACTTGAGTACGTATGTATTATTGTAACTC---AA----TCACCTCCTGAAACCTTTACCGACAC---TCT--
>t3
GCGATGTATGATATGATAAGGCTTAGCCGCATCTACCTCAATCATGTGAAAAATTG---ACGGAATCTTATCA----GCATTGCTGGCGACCCAACAAC----GATGTAAA--TCATT--CCGTATGAAACCGCTACTTGTCCGA----T--ACCTGGACGATTAAGCTGAACAGAATCCCTGTTACATAAATAA---TTGGCTGGCACTTTTACTGGCAAGTCGCCGACTATCG---CATTGGCTCTGTAGGAAACAAGAAGACACGGTAGGATATTGTTA---CTTGAGGATTGATGAAAAAGTCCTCGCCCCTGTTCCATAAGACA---TC----ATTACAATATGCGGAGTGTATCCCGT--AAAGTCCCAATACATAATGGTTTTGGATAACGTT----AACAATATCCGTTA----A----ATTTAGACACACTTGGAATA----TATAAACATTCGTTCAACTACTCGTCGTCTAGTACAGGGTTAAT---AAG----TTAACAATCTCACTTATAATGTATTAACTGGAATTT----GTAAAAACTTAAATCACGCTGGGAGGCAAGAGAAAGAGACGTAGG----TCCCTATTTACCACCGCCATCTACG----CCCCCTTTGATACAAGACTAAACGTAGGATTGCGGTAATATAA-TA--AGGCAATGCATTCAATCATGCAACT-CAA--GG----CTATTAAACGTATTACCTAAC----CACATTATTACGGTCTTATTCTCGTAACTA---AA----TCACCGGTTGAAT---GAGCCGACTC---TCT--
>t7
GCAATGTGTTAAATGATTACGGTTAGC----TCTACATCACTCATGTGTGAAACTG---AAAGAATCATATCC----GAAGTGCTGGCGACCCTACGAAAATGGGATTAAA--TCATG--CAAGATGGATTCGCTACTTATACTA----T--TCCTAGACGAGTAGGCAGATCTGAATCGCTGTTACATAAATTA---AAGACGGGCACTTTTCCTGTAATTTCGCGGACTGTTA---CAATTACTCTGGAATCAGCTATAAAACACGGGAGGATAGTATGA---CTAGATGATTATGCTAAGAGTCTTTGCCCCGCGTCGATAAAGCA---TG----TTAACAGTAGGGGGAGTGTATCCCGT--AAAGTCCCG----ACAATGGAGTTAGATACCGTG----TACATCATCCGTTA----A----ACGTAGACCTCATTAGCATC----TATTAACGATCATTCAGCTACTGTTCCCCTAGAACCTGGTGAAG---AAG----TTATCAATCGCTCATATGATATAATAACTGTAATTT----GTAAAGGCTTACTTCATGCTGGGAGAGACGCGAGTGAGACTTGAG----TCCCTGGTTTGCCCCGTCATCAACG----CCCTTTTTCATACATGATTAAACTTAGGACTACTGTAATATAG-TC--AGGCAATGCAGGCTACTTGTCGACT-AATTAGG----CTTTTAATCTTCTAACCTAGA----CACTTTAATACGAGCTTATTATCGTATCTG---AAGCGTTCACCTGGTGAAC---GTCCCGACTC---TCT--
>t9
GCACCTTGTAATGTGATTTCATGTATC----TCTACGTCTTTCATGTGTGAAAGTG---ATTGAATCGTATCT----GAAAAGCTGGTGAGCCCACTACAAGGGATTTAAA--GCATC--TTGCATGAACTCGCTCCTTTTACGA----T--ACATCGACGATAAGGACGAGCTGATTCTCTTTGACGAAAATAGATGAGGACTAGCAGTGTTACTGATAACTCGCGGTCATTGT---CACTTCGCCTATAAACATCATTTACACACCGGAGCATATTGGCA---CTAGAAGATAAGTATATTAGTCATTGCACCTAATCAATGAAATAGGCAC----GTCACAAAATGGGGAGTGTATCCCGG--AAAGACCCA----ATAAGGGGATTGAATATCGAG----TACCTCATCCGTTA----A----AAGTAGATCTTTTTAGGATA----TATCTA----CATTCGACTACAGATCCTCTTGATCGTGGACAAT---AAG----TTATCCAGCGTTTTGTTCATTAAATAACAGGTAGTTACGTGTAAAATCT---ATCATGTTTTGCGTTTAGGGAGTAAGACTGTAA----TCCGTGTTTTACTCCGACATCCATG----CACTACTTCATTCAAGATTTAAATTCGCACGGCCGTAATATAC-TA--GGGAAACGCAGTCTAGTGGGGGCCT-GAGATAG----ACGATAATCATCGTACCTAGA----AACGTCAATACGTCAATATTGTTGTACCTA---GA----TCACCTAATGACT---ATCCCGAGAC---TGT--
>t2
GCGCTGTCTGCTGTGATTCCTTTTAAC----TCGACTTCCTTCATGTGTAAAACTGTACAGAGAATCTTATCA----GAATAGCTGGGGAACCGACTACAAAGGTTATAAA--GCATG--GGCAATGTAGGCGCTTCTTATGCGA----T--ACCTCGACGATTAGTTAGCGCTGGGTCCCTTACTCGAAAATAACTTTTGACTCGAAATCTTACTGCTTTGTCGCTGGCTTTTC---CAGTTAAACTAAAAGCAACCATAATACACAGTAGGATATTATGA---CTTGACGATCGATCAATAAGTCATCGCACCCAATCGATCACTGAGCCCT----TGTACGAGAAGTGGAGTGTACCCCGC--AAAGACCCT----AAAAAGGCATTACATATCGTA----TTGGATATCCCTTA----A----ATGTAGTGCGATTTTACATG----CATATA----CATTCATCTACTTATCCACTTGAACCTGGAAAAT---AAG----TTAACTCGCTCTATGGTGAT-AAGTAACAGTTAATTTCACGTAAACCCTTAGGTAATGGTGAGAGAACAGAGATAGAGCCATTAA----TCCTTTTTTTACCGCGTCGTCAACGCGTGCGCCTTTTTAGATAAGAATAAACATAGAACCAAAGTAATATAG-TA--GGGGAACGCATGCTATTTTCTTGCT-TATTCTG----ACTGTAATCATGACATCTAAT----GACCTCAATACGGCTCTATTTTAGTACCTC---GA----TCACCGCATGACT---TGAGCGACTC---TTT--
>t10
GTTCGGTATAGCTTGATTCCTCTTAGC----TCGACATCCTTTAAGTGTCAAACTG---ATAGAATCTTATCT----GAATGGCTGGGGATGCCACAACAACGGATATAAA--TCATG--GACAATGTAGGCGCTTCTTGTTCGA----TACGCATCGACGCATAGAATGCACTGGTTCCCTTTCTCGAAAATATCTTGTGTTGCGAAATCTTCCAGTTTTATCGCTGACTTTTG---CACTTGCACTAAATTCAGCTATAATACACGGTAGAATAGTTTGA---CGTGAAGATTGATTAACTAGTCTTGGCTCCAACTGGATCAGAGCATCCG----GATACAAGAAGCGGAG--TAGCCCGT--AAAGACCCC----AGAATGGCTTTGGATATCGCA----TCATG----CCTTATGCAA----ATATAGTCCTGTTTTTCATG----CATACA----CTTTCATCTACGTTTCCACGAGCTCCGGGATAAT---A------TTAACGCGCTCGATAATGATAGATTAACTGTGATTTGCACGTAAACGCTTAATTAATGTTCTGAGGTAGGTGAACGAGG--GTAA----TCCTTTGTTTACCGCGTCGTCAACGCGCCCCCTCTTTTATATATGAAT----TTGGAACTGTAGTAATATAA-TA--GGGTAACGCACACTAATTATTTCCT-TATCCTA----TCTGTAATCATTAAATCTAAA----CACCTGAATACGCAGCTATTTTAGTAGCTCCGTTA----TCACCTGATGACA---AAGTC----C---TGT--
>t5
GGCATATATTAGATGATAGCGTTTATC----TCTACATCAGTCATGTGGTAAAGTG---ATGGAATCATATCA----GTATGGCTGGCGATTCTACCACAAAGGAAGAAGA--GCATGGCCATAATGTATCCGCGGCTTATACTA----T--TCTTAGACGTCTAGTTCGGTCTGTTTCCCTGT---CTAAATTT---AAGAGAGGAACTTTTGCCGATGTATCGCGGACATTAGTATCATTTGGTCTCTATGCAACATAGAAACACTGAAGCATGGTATAA---CCGGAAGATTCTAGAAATAGTCATTGCGCCTTTTCGATAAAGAA---TG----TGTGCAAAAGGGGGAGTGTAGCCCGC--AAAGACCCC----AGAAGGGCATTGAATAGCGTCGAATAATAAAATCCGTTA----A----ATTTAGTTC---TTAGCATC----TATGAA----CGTTCATCTACTTTTCGACAAGTACCTGGTAAAG---AAG----TTACCTCTCTCCCTCATAATCCATTAACCGAAATTT----GTAAATCCTTACTTCAAGCTGCGAGGTACGAGACACAGTCGATAC----TCACTCGTTAAC---GCCTTCAAGG----CCC---TTCACTAAAGATTAAACGTGGGACTTGTGTAATATAT-TGGCGGGTAAAGCAAGCCGTATTTATCCT-GAACTTG----ATGTTAAACGTACTAGCTATTCGACTACATGACTACGTCGCTATT--AGTATCTC---TA----TCACCGGATGAGG---TTTCCGAATC---TGTTT
