# Supplementary material for: PQ, a new program for phylogeny reconstruction
Source: BMC Bioinformatics. 2018 Oct 12;19:374. doi: 10.1186/s12859-018-2399-4 (PMC6186109; doi:10.1186/s12859-018-2399-4)
Supplement: Supplementary file 4 — Simulated data. The archive Simulated-data.tar.gz contains two folders called Alignments and Trees. Folder Alignments contains 500 simulated 15-sequence nucleotide alignments in fasta format. Folder Trees contains six subfolders, PQ, MP, ML, ME, QP and Reference with trees in Newick format reconstructed from the alignments with five methods and with reference trees used for simulations. Names of the tree files correspond to names of alignment files. (TAR 1860 kb) [file 12859_2018_2399_MOESM4_ESM.tar › Alignments/357.fasta]

>t8
GAGCCACGCTTCAAAAGCACAGTACACAATGACTTATTGCTCGTAGTTAGAAGTTACGTTACTTCAT----TTATATGTCTCATTAACTCAAAA-TC-ATCCCGAATCTAAAGCTCTCACAAGTTCGGAGTTAGTGTGCGTTA---CATTTCTAAAAAGG----ATTGTATGCCCTTGA----TGCATGTGGATGAGAATATTATAGA---ATGTGATGTAGTTG----GTATAACGG---GTATTG----AACG--AAATCAAAAAA----TTTAGCGCGCTCAG--GCTGG----AGGGCCGATCTGATCCCAAACCGT----TTCGCTGAAGACTCTT---T---GTAAAAC---ACCA---GAT-CGAAGCTTGACA----ACAGGAAATGTTTAGGGTGCA----AACCGATA---TATAATTAACCGGATTCGCACCAATTCTCTAATGCCCG--AAATTT--TTCC---TTACTCGTGG--TCTATG----G---AGA---CGTGCCATGGTATTTCCAC--GAAGCA----AAAGTATCATTCTCGTACGGTTGTGCCAATTTTCGCGCTCC--CGCTATTAATCGCGGGGCTTCAATTAAAT--CCGAAACTGTCAGACTGAGTA----GGAAACCCGGAAGTTTTATAGGATTGTCATGGCTATTGCCACGAGGTG---T---ATTA---AC--CAATGACGTCTATGGGAAATGAAAAAT----T---TCACTCGAGTAGC----AG---TCCATCACTG---GACGAAATCAC
>t10
GCGCTTCGGTTCAAAAGCACTGTGCAAAATGACTCATTCATTGTATTTTGAATATACATGTCTCCAT----TCGTCCGCCTCATGAACTCGGAA-TG-ATCCCGGTTCTAAAGCGACCAAAAGTGCAGTGTAAG----CGTGA---CATGCCGTAAAAGG----ATTGTATGCACTTGA----GATACGTGGATGAGAATAATATACCCTATTGTGCTCGCTTTG----GAAGGTTGG---GTATTG----TCCC--AATGCAAAAAA----TTTAGCGGCCTTCG--GCTTG----ACGTCCGATCTGATCCTTACCAAG----TGCAA--AAGGCTGAA---T---GTAAAAC---ACCA---TAT-CGAATATTATAA----TCGAGAATTGTATACAATGAA----ACACGATA---AATAATTTTCCGGATGGGCGGCAGTTGGCTTTTTTAGG--AAATTT--TCCC---GTACGCATGG--ATAATC----G---TCA---AGTGCCAAGGTCTATCCTC--CAATCA----AAAGAAACAAAGTCGTAGAGTTGAGGCCATGTTCGGCCTCA--CCCTTTTTAT---GGGGCTTCACTTAAGG--CAGTTGCTAACACACTGAGTC----GGAGACCCGTAAGATCTAAACGATTGGCATGGATATTGTCACGCGGTGTGCT---ATTA---AC--AGATTACCTCTAGGGGATATCAACATTCCGGT---GCCCGATTTTAGT----AG---TGTATGACAT---TTGAAAACCAC
>t11
GCGCCACGTTTCAAAAGCACTGTGCAAAATGACTGATTCATTGTAATTTGAAAATTCATCTCTCCAT----TCGGTCGCCTCATGAACTCATAA-TA-ATCCCGTTTCTAAAGCGTCCATATGTACATCGTAAG----CGTGA---CATTCCGTAAAAGA----ATTGTATGCGCTTGA----TTTACGTGGATGAGGATAATATACCTTATTGCGTCTACCTCG----GTTCGTAGC---GTATTG----ACCC--AGAAGAAAAGA----TTTAGCGCGCTTCG--GCTCG----AAGTCCTATCTGGTCCTAACCGAC----TTCGA--AAGGCTGGA---G---GTAAAAC---ACCA---CAT-CGCGTGTTCAGA----TCGAGAATGG---ATATGGTG----ACACGATG---AATAATATTCAGGACGAATCTCAGTTATCTAGTGTATGAAAAATGA--TCCC---CTATAGTTGG--GTAATC----G---ACA---TGTGCCATGATGTATCCTC--AGAGCA----AAAGAATTTGAATCGTAGAGT----CCCATGATCGTTCGCC--CTCTTCGTGT---GGGGCTGCACTTAAGG--CTGGTCCT--CACACTGAGTC----GGAAACCCGTAAGATCTATACGATAGGCATGGATATTGACTCGCTGTGTGCT---ATTA---AC--GAATAACGTCAAGGGGAGATCAAGAATCCGGT---CCTCGGTTTTAGT----GG---TAGATGTCAA---TAAAAAAACAC
>t2
GGGCCGCGTTTCAAAAGCACTGTGCAAAATGATTTATTCATGGTATTTTGAAATTACATCTCGCCAT----TCATACGCCTCATGTACCCTTAA-TACATCCCGTTTCTAAAGCGACCAGATGTTCAGCGTAAG----CGTAA---CATACCAAAAAAGG----ATTGTATGCACTTGA----TATATGTGGATGAGGATAATACACCCCGTTGCGTCCGCTTTT----GTAGAGTGC---GTAGTG----TGCTTGAGTACAAGAAA----TTTAGCGGGCTTCG--GCTCG----ATGTCCTATCTGATCCCAACCATT----TGCGT--AAGTCAGAG---T---GTAAAAC---ACCA---TAT-CGTGTCTTGAGA----GCAAGCATGG---AAAGGGAAGAATACGCGATA---GAGAATTGCCCGGAGTGTGGACATTTATCTACTCTGTGAAATATGT--TCCC---CTACACATGG--ATAATC----G---T-----AGTCCCATGATGTATCCCC--AGATCA----AAAGAAACAGTTTCGTAGGGTTGTGACCATGTTCGTTCGCG--CTCTTCGTGT---GGGGCTGCACTTAAGC--CAGATACT--CAAACTGAGTC----GGAAACCCGTAAGATCTATACGATAGGCATGTTTATTGGCTCGCTGAGAGCT---ATTA---AC--AAATTACATCAATGGGAGATCCATATTCCGGT---CCTCGTCTTTAGT----GG---TGGATATCAT---TTAAAAAACTC
>t4
GTGCTTCGATTCAAAGGCACTGTTCATAATGACTTATTCATTGTAGTTTGAACTTTGATGTCAACAT----TTGCAAGGCTTATAAACCCAAAA-TT-AT---GTTTCTAATGCCACCACAAGTACAAAGTAAGTCTGCGTAA---CATGACGTAAAAGT----ATTGTATGCACTTGA----AATATGTGAATGAGAATACTATATT---ATGGGCCCTATTTG----GTGTCTATG---GTAGTT----GGCC--AAAATAAGAAA----TTTAGGGTACTGCG--GCTAG----AAGTCCTATCTGTTCGGTATCAAT----TGCTG--AAGTCCGAA---T---GTAAAAC---ACCACCTTAT-CGAAGATTAATA----ACCTGAAAGGTCTACGTTGGA----AGACGATA---TATAATACACCGGAAACACTGCATTTTGCTATTAACAG--AAATTG--TGCC---ATACGCATGG--AAGATC----G---ATT---TGTTCCAAGTTGTCTCCCC--CAACCA----AAAGT----ATTGCGTAATGTTGTGATCATGTTC--TCACTTGCCCATTTCGC---GGGGCTTCAATTAATA--CAGATCCTCTCATCCTGAGTT----GGACACCCGTAAGATATATATGATTGACATGAATATTGACACGTTGAGGGCT---ATTA---AC--ATATAACATCGATGGGAAATCAAGATTGCCGA---CCTCGGTTGTAGT----TG---TGGATGACAGAAGTTCAAAATCAG
>t9
GTGCTTCGTATCAAAAGCACAGTGCAGAATGAGTTATTTGTAGTATTTCGAACTTATTTGGCCCCATGTCCTATATGGACTTATTCACCCCAAA-TT-ATCCCGGCTCCAAAGCGCTCACAGGTACATAGTAAGTCTGCGTCATTGCATATCGATAAAGG----ATT-TATGCACT--A----TCCATGTGAATGAGTATAGTAAAGA---ACGAGA----ATTC----GCAAAATGC---GTACTA----ACCG--AATTCAACAT-------TAGCGGTCTATG--GCTTG----AAGCCCTATCTGATCTCTACCTTT----TCCGG--AAGACATAGAAAT---GTTAAAT---ACCA---AAT-CGGCCATTAATA----GCGAGTAAAGTGTAAGTTGAA----ACACGATA---CAAAATGAGCCGGAATTGA----GTTTATTTATAGTGG--AGATTG--TGTG---CTAAGCGTGGGTATTATGCCTAG---AGCATCAGTCCCATGATGTATCCTC--CGAACA----CAAGGCGAACTCGCGTGGAGTTGAGGCCATCGTTGTACACC--CACAGTATTC---GGGGCTCCATTTAAAT--CTGAGCATTTCAAACTGAGTC----GAATACCGGTAAGTTGTATACGATGGATATGGATATTGACCCGAGGAGTGCT---ATTACAGAC--TTACCTGGTCAATGGGAAATTGAAAATCCTGC---ACCAAGCATTAGG----AGGCATTCCTATCAG---CATAAAAGATC
>t6
GGGCGTCGCTTCAAAAGCACAGTGCACAATGACTTATTTGTTGTAATTCGAACCTTCTTCACTTCAT----TATGATGTCTTATTTACCCCAAA-TG-ATCCCGCCTCCAAAGCGCGCACAAGTCCGAAGTGAGTGTGCGTCATTTCATGACATAAAAGA----ATT-TATGCCCTTGA----TGCAAGTGAATGAGAATACTATATG---ACGGGA----ATTG----GAGAAAACC---GTAGTG----GCCT--AGTCAAAAATA----TTTAGCGCTCTATG--GCTGG----AAGTCCCATCTGATCCCTACCACT----TCCGG--AAGACATATAATT---GTTAAAT---ACCA---GAT-CGGTCTTTAATA----CCGAGTAGGGTTTAAGTTGAA----ACACGATT---TATAATTTTCCGGAAACGAGGCAATTCGGTCATTGACG--AAATTG--TGCG---CTAGGCTTGGACTTGATAACTAG---AGTAGCCGTCCCATGGTATATCCTC--CCAGCA----AAAGCCTTAATCACGTGGAGTTGAGATCATCATGGAGCTCC--CACGGTAGTG---GGGGCTCCGATTAAAA--CGGAAGCTTTCATACTGAGTC----GGAGACCGGTAAGTTGTATAGGATTGAGATGTTTATTGTCGCGTGGAGAGCT---ATTAGTAAC--CTAGTCACTCTAAGGGAAATGAATAATTCTGC---ACGGAGCTGTAGG----CGCAATTATTGTCAG---CAATAAACAGC
>t12
GAGCAGCGATTCAAAATCACGGTACACAATGAGTAATTTATAGTACTTCGAAAGTTGGTCA---TAT----TAAAGAGACTAATTTACGCCAAA-TC-ATCCCGCATCGAAGGCTATCAGACGTTCTGTGTAAGTGTGAGTTATTCCATTACC---AAGC----ATT-TATGCACTTGA----TTTAAGTGTATGAGGATATTATATT---ACGAGA----ATAG----GATCTAGTC---GTATTA----AGCC--AGGTAACCATA----TTTAGCGAACTACG--GCTTG----AAGTCCCATCTGCTCCATATCTTTCTTCTCCTG--AAGACTCATAAAT---GTTAAAA---ACCA---CAT-CGGGTTTTCCTA----TCCAGAACTGTTTATAATGAA----ACGCGATAACTCAAAATTATCAGGAACATGCCCATTTCGATTATAAGTG--ACATTCCTTGCC---CTAAGCTTGGATAAGATAGCTGG---GACACCCGTGCCAAGGTATATCCTC--GCATGA----AAAGCGTAA---CCGTGATGTTGGGGTATTCATCGAGCCCT--CGCTATCTGC---GGGGCTCCAGTTAACA--CTGCACATTTCATCCTGAGTC----GGAGACCTGCAAGGTGTATATGATAGAGATGTGTATTGTCCCGAAGAGTGCT---ATTAACGAC--CAATTCCGTCGATGGGAAATCAATAGTACTTCGGCACGCATCTGTAGT----TGGACTTTTTCCCAG---GTTTAAATAAA
>t14
GTGCAACGGTTCAAATGCACGGTTCACAATGACTAATTCATTGTACTTCGAAACTTGTTCT---TAT----TAAAGGGTCTTATAAACACAAAA-TT-ATCCCGCCTCAAATGCTTTCAAATGTTCTTAGTAAGTGTGTGTTATCGCATGACT---AAGT----ATT-TATGCACTTGA----ATTATGTGTATGAGCATATTA-ATA---GCGGGA----ATTG----GACATTTGG---GTAATG----CTCG--AGATAAATATA----TTTAGCGAGCTACG--GCTAG----AAGTCCTATCTGTTCTATAACAATTTTTTCCAG--AAGACTCAGTATT---GTTAAAA---ACCA---AAT-CGAACCT--TAA----TCTTGAATTGTTTATAAAGGA----ACACGATTCTGAATAATGGGCCGGAGTATTACCAGTTACATTGTTTTTG--ACATTG--TGCC---CTAGAGTTGGAAAAAATCCTTGG---CATAGCCGTACCAAGGTGTATCCGC--CCATGA----AAAGCCTTA---ACGTGTAGTTGTGCTTTTCATCGCACCCA--CGCTAGCTGG---GGGGCTCCGGTTAAAT--CTGTCAATTCCAACCTGAGTG----GAAAACCTGGAAGATGTATAAGATGGTAATGTGTATTGACCCGAAGTGGGCTTCCATTAATAAC--GGATAACGTCTAAGGGATATAAAAAGTGCCTCAACACGATGCTTTAGTCCTGTGTGATGCGTCGCTC---GTTTAAAGGCC
>t7
GAGCGTCGATTCAAAGACACAGTACACAATGAATAATTACTAGTACTTCGAACGTTTTTCA---TAT----TAT----ACTGATAGACTCGGAACTA-ATCCCGGTTCTAAAGCGGACAGTTGTCCTGAGTCAGTCTGCGTTACCACATGGCT---AAGG----AAT-TATGCTCTTGA----GATATGTGGATGAGAATATTCTATT---GTGTGT----GTTGTTAAGGCCTGGAT---GTAATGGCTGCACT--AAACAAACACATGTTTTTAGAGATCTTAGGGGCTAG----ACGTCCTAACTGATC---AGCTCT----TTCTA--AAGTCTCACAATAATGGTTAAATACCACCA---CATACGCGCCTTCTCAACACCCCGGGATTGTATATATTGGC----ATCCGATG---CACAATTGCCA--AAAATCTTCATTTCAATGTTAACGG--ACATGT--TCCCTCCCTAAGACTGGGGCCAATCCCTAGAGGAGT---CGTCCCAAGATTTATCCACACGTATAA----AAAGATTGATCAACGTACAGTTGTGGAAATCATGGACCACT--CTCTAACAGA---GGGGCTTCTATTAAAT--CTGAGTCTGACAGGCTGAGTA----GAAGACCAGAAAGATGTACAAGATAGATATGTATATTGTCACGATGGGCGCT---TTTAACAAC--TGATGATATCTAGGGGATATAAACAGTCC------TCCCTATTGTAGC----AGGCCTTAATAACAA-------AAACAAC
>t5
GAGCACCGAATCAAATTCACCGTTCACAATGAATTATTACTGGTAATTCGAAGGTGAATCA---AAT----TTA----ACTGATGTACGCCCAACTG-ATCCCGCTTCGAATGCGATCAGTAGTTCTGGGTTAGTCTGCGTCACGCCATAGCT---AAGGAGAAATT-TATGCCCTTGAAAGCGAGAAGTGAATGAGGATAATTGATC---TTGGGT----TTTGATGGGCCCTAAAC---GTATTGGATGTACG--AATTGAACACACTATTTTAGGGAGCTTAGGGGCTAG----ACGTCCGAACTGCTC---AACCGT----TCCAC--AAGCCCTTTTAAAGGCGTGAAATCTAACCA---CATGCGGCTCTTCCCACACATCACGAAATGTTTAGATTGCA----ATTCGATT---TATAATACGCG--ATTGACACCATTTTGTTGTTAAAAG--ACATCG--TCCCAGACTATTTATGGATCCGATCTTTCGACATTA---AGTACCATGCTATATCCAC--GGAGGACGTTAAAGCTTGGGTTGCGTCCTGTTGGGACGGTCATGGACCCCG--AACGATCGCT---GGGGCTCCAATTAATAAGCTGAAACTAACATACTGAGTCGAAAGAATACCAGAAAGGTGTATATGATAGACATGTATATTGTCACGAAGAGGGCT---CTTAATTACTCGTATATGCTCA---GGAAATATACAATAC------TCCTTTCTTTAGG----AGTCATTTATCACGT---ATATAAAGACT
>t13
GTGCACCGCGTCAAATTCACTGTTCACAATGAATTATTACTAGTAATTCGAACCTTATTCG---AAT----TTA----GCTGATGGACACCCAATTC-ATCCCGATTCGAATGCAATCAGTGGTGCTCGGTTAGTTTGCGTAACGTCATAGCG---AAGGAGAAAAT-TATGCACTTGACAACGAGAAGTGAATGAGGATAATTAAAC---TTGCGT----TTTGATTGGGTCTATAC---GTATTAGCTGAACT--AAGGCAACACACAATTTTAGGGTTCTTAGGGGCTTG----ACGTCCTATCTGCTC---ATCCGG----TCCTC--AAGCCCTATGAAAATCGTGAAATTTAACCA---CATGCGACGTTTCCCACAAAACTCGAAATGTTTAGATTGCA----ATACGATT---AATAATACTCT--ATAGGCTCCATTTTGGTCTTAAACG--ACATGG--TCGCGGCCTATGGATGGATCCGATCCTTCGGCATAA---AGTACCAAGCTATATCCAC--GGAGAA----AAAGATTGTGTTGCGTACTGTTGCGTCAGTCATTGACCCCG--AGCATGCCAT---GGGGCTCCTTTTAATA--CTGAAACTGACAATCTGAGTC----GCATACCAGAAAGATGTATAAGATAGACATGTTTATTGTCACGAAGAGGGCT---ATTAATTACTCGGATCGGCTCTATGGGAAATAAATAATCC------TCCTTTCTGTAGC----AGTTGTTTATCACAT---ATACAAAGAGT
>t1
GAGCGACGCTTCAAATTCACTGTGCATAATGAATAATTACTAGTAATTCGAACCTTCTTCG---AAT----TAT----ACTGATCAACGCCCAA-TA-ATCCCGGATCTAATGCAAGCATTAGTCCTAGGTAAGTTTGCGTCACCTCATAGCA---AAGG----AAT-TATGCCCTTGA----GCGAGGTGAATGAGAATAATTAATC---ACGCGA----GTTCCTAGGCACGTAAG---GTAATAACTCGACG--AGGGAAACACACTGTTTTAGAGCTCTTAGGAGCTAG----ATGTCCTACCTGCTC---ATCGTT----TCCGC--AAGTCAAGTTACGATCGTGAAATTGTACCA---CATACGCCCCTTCTCAGAGTACGCGAAATGTTTAGATTGCT----AACCGATG---TATAATTTTCA--AAAAACCCCATTTTATTCATAACGG--ACATGT--TCCCGAGCTAAGGATGGTTCCTATTTTCAGGAGTAGAACAGTACCAAGCTATGTCCAC--GCATAA----GAAGATTAAGTTACGTACAGTTGTGTTGGTGATGGACCCCT--CACTTGGAAT---GGGGCTCCAATTAACA--CTGAAACTAACAAGCTGAGTC----GAATACCAGAAAGATGTACAGGATGGATATGTGTATTGGCTCGATGCGTGCT---GTTAATGAC--GTAAAATTTCTATGGGATATAAATAATCC------TCGGTACTATAGC----AGTTGTTAATCGCAA---ATGCAAAAACG
>t15
GTGCGACGCTTCAAATGCACTGTGCAAAATGAATAATTTCTGGTAATTCGAACGTTGTTCG---AAT----TAT----TCTGATCAACGCCCAA-TA-ATCCCGATTCTAATGCCATCATTAGTCCCATGTGAGTTTGTGTCACCTCATGGCA---AAGT----AGT-TATGCTCTTGA----TCGAGGTGGATGAGAATAGTTAATG---GCGTGC----GTAC----GCACGTAAG---GTAATA----GGCA--AGACAAACACACGGCTTTAGAGTTCTTCGGCGCTGGAGCCACGTCCGATCTGGTCCCGACCACT----TCCTC--AAGTCAGTTTACG---GTAAAAT---ACCA---CATACGCACCTTCTCA----ACTGGGATTGTTTAGATTGCT----AGACGATA---CATAATTTTCA--AAAAATACCAATTGGATCATGACGG--AAATGT--TCCCGCGCTACGAATGGTCCCTATATTTAGAAGGTGAACAGTTCCAGGTTGTATCCTC--ACAG--------AGAGTTAGTTACGTAAAGTTGAGTTTGTGATAGATCCCC--CACGTGCTAT---GGGGCTCCGATTAAGG--CTGGAAA----AAACTGAGTC----GAATACCGGAAAGTTGTACAAGATAGATATGTATATTGGCTCGTTGAGTGCT---GTTACTCAC--CTAGTATTTCTATGGGATATTAAAAGTTC------TCTCTACTATAGC----AGCCGTTCATCTCAG---ATACAAAGAAG
>t3
GTGCCTCGAGTCAAATACACTGTGCACAATGAGTTATTTCTCGTAGTTCGAATCTGCTTCC---AAT----TAG----TCTTATTAACTCCCAA-TA-ATCCCGTCTCAAAAGCGCTCACTTGTTCAAGGTAAGTGTGCGTTACTTCATGTCA---AAGG----ATT-TATGCACTTGA----AATAGGTGTATGAGTATACTTGATC---GCGGGC----GTAG----GTGAATTAGCTTGTATTA----GGCC--AAACTAATACA----TTTAGAGCAC------GCTGG----ATGACCCATCTGTTCCTGAACTCA----TCCTG--AAGTCAAATTAGG---GTTAAAA---ACCA---TAT-CGCGGCTTCTCA----ACTCGTATTGTCTAAAATGCG----AAACGATA---GAAAATGTCCG--AAGAACGGCAATTCTATGTTAATGG--AGATGC--TCCCAGCCTATGAATGGATCATATACAAGG---ATCGGCCGTTCCAAGTTTTATCCTC--GCAGCA----TAAGGTTTGTTCCCGTTAAGTTGTGTCGATTATGGATCGCT--CGCCTACGCC---GGGGCTCCGATTAAGT--CTGTAAATAACAACCTGAGTT----GAAAACCAGAAAGATATATAAGATAGTAATGATTATTGACTCGGTGGGAGCT---ATTACTAAC--CTATTTATTCGATGGGATATTGAAAATCC------ACTCAAATATAGC----TGCTTTGGGTTACAA---AAGCAAAATAG
