# Supplementary material for: PQ, a new program for phylogeny reconstruction
Source: BMC Bioinformatics. 2018 Oct 12;19:374. doi: 10.1186/s12859-018-2399-4 (PMC6186109; doi:10.1186/s12859-018-2399-4)
Supplement: Supplementary file 4 — Simulated data. The archive Simulated-data.tar.gz contains two folders called Alignments and Trees. Folder Alignments contains 500 simulated 15-sequence nucleotide alignments in fasta format. Folder Trees contains six subfolders, PQ, MP, ML, ME, QP and Reference with trees in Newick format reconstructed from the alignments with five methods and with reference trees used for simulations. Names of the tree files correspond to names of alignment files. (TAR 1860 kb) [file 12859_2018_2399_MOESM4_ESM.tar › Alignments/13.fasta]

>t1
AGGGTGTAAAAAGAGCCTGTTTATTAC----AAGAACTTCGACTCGACTGTTGTTG-CCGTGC----TG----ATAAGTAAAATATGATTAATCTGAT----AACT---TACTTTCTGTTGTTAATCTTAAAATAGTTTATTTGGTTGATATAA--TTC--GCCAAAATAAGATTCGTGT--CAGGTCC----CGCGCTTCAAA--TCAGGATCCATTCGGATGGTTTCGCTAATGT---GC--GATACCCTACTTATGATAGCC----GGTCTTTCCACAA----CTAC-AGTATTGATGGTTTGAATTTCGGTTGTGCCTTGCC-CGCT---TTAGTCCTTCCCTTAGAACGTTCGGAATCTGCCTTATTA
>t15
AG---GGCCAAAGAGCATGTTTATTAC----AAGTATTTCGACTCGACATTAGCCGCCCTGTA----TG----AGGGATAAATTATGCTTAATATGGT----ACCC---TAGTTTCTGTATTCAACCTAAAAATAGTGTATCTTATCGCTAAAA--TGT--ACGTACATATGGATCATAC--CAGCAC--------GCTTGAAA--ACAAGATCCAGTGGGCTCGGACCGAAAATGAGGCGC--TATAGCTAATCGATGAGGGCA----GGCCTTCCAACAA----AGTC-CGTATATACGGTTTAAATTTCAGTACTGGCACGCC-CGCT---TTATTCG----CTAAGATCCATCGTCATCAGCCTTCTTC
>t12
TG---GGCAAAAGTGCTTGTTTATTAC----AAGAAGTTCGACTCGACAGTGGTAG-CCTTGG----TG----AAGAATAAAGTATGGTTAATCTGAT----ACCC---CAATTTCTGTTTTTAACCTTAAAGTAGATTTTTTGGAAGATATAATATGG--GCCAATATAAGGAGCATAC--CGTGAGC----TGCGCTTCGAA--ATCTGACCCAATCGGTTGGGTCCGCCAATGTAACGC--TATATCCGGTCTATAAGAGCC----GGCCATCTAACAA----CAAC-TGTAAGCACGCTATGAATTTCAGTAGTGTCACGCC-CGCT---TTACTCC----CTAAGATCTATCGGGATCGGCCTTCTGA
>t8
GG---GGGTAAAGGGTTTGTTTATTAC----AA----TTGGTCTCGACAATATTG----ACTC----CG----AATTCTAAAATCAGGTTAATGAGAT----AACT---TAGTGGAGGTTTTGAATC--AAAATAGTCTCTATAACCGATAGAA--ATA--TCATACAAATGGATCAATCATCTTAGCG----TGCGCTTATAACTTACCAAACCAATCTAATAGTTGCGTAAATGG---GA--GATATCTTCAAATTAACTGTACTAGGGTCATTTTACAA----TCTCCAATACACCGGTTAAGAATT----ATATGCAGCGGC-CGCGTTGTTAACAA----CTATAATCACTCGGTCTTGACGTTATTC
>t13
GG---GGGAAAAGGGTGTGTTTATTAC----AA----TTGGACTCGACATTTTCC----AGGG----TG----AAGTCTAAATTCAGATTAATGGGTT----AACA---TACTGAACGTGTTGAAAC--AAACTAGTCTCTATATCCGGTAGAA--ATG--TCATAGACAAGCTGCTTAC--CTTTCCGAACGTGCGCTTGTAATCTAGCAATCCAATCTATTAGTTGCGCAAATGG---GA--GATATCATCTATTTAACTGTACCAGGGTCGTTGCACAA----TATCAGTTACGTCTGATAAGAATT----ATTTGCATCGGCGCGCCCTGTTATTAG----CAATAACCATTCGGCCTTGACGTTTTTG
>t11
GG---GGATAAAGCGGTTGTTTATTAC----AAG----TCGCCTCGACCGTTTTA----TCTAGCGAAG----AAGTCTAAATTGAGGTTAATGTGTTGCTAAACT---AATTCATGGTTATTAAGCTTAAATTAGTTTCTATATATGCTAGAA--GTG--ACAGATAAAGGTGGCTAGT--CTGAGCG----TGCGCTTTTAA--TGCGGATCCAATTGATTGGGCACGCGAATGT---GA--TATAGCACTGCAGTAACAGTG----GGACTTTGTACAA----TTTC-CGTATACGTGCTAATAATT----AGATGCGGTGAC-CGCT---TTAGTAG----CTAAGA---CTCGACGTAATCGTTTTTG
>t2
GG---GTAGAAAGGGACTGTTTATTAC----AAG----TCGTCTCGACCGTTTTC----GATAGCGAAG----AAGACTAAAGTAAGTTTAATAAGTTGCTAAACT---TAGTCCTGGTTATGAATCTTAAAGTAGAATCTGTATATGGTAGAA--ATG--ACTGACAAAAGTGACTGGT--CAGATCG----TGGGCTTTAAA--GGCGTATCCAATTGATTAGAGGCGCTAATGT---GA--TATAGCATTACTGTGACAGTT----GGACTTTGAACAA----TATC-AGTATGGGTGCTAACAATT----AAATGCTATGAC-CGCT---TTAGCTG----CTTTGA---TTCGATTTATTCGTTATGG
>t10
GG---GGATAAAGTGGGTGTTTATTAC----AAG----TGGACTCGACCGTTTTA----GCTAGGGCAG----AGCTCTAAATTATGTTTAATAGGTTGCTAACCT---GAATCCTGGTTTTGAATCTAAAATTAGACTTTTTATATGTTAGAA--TTG--ACTTATAAACGTGGCTCTT--CTGATCG----TGGGCTTTAAA--TGCATAACCAATTTAATAGAGGCGCGAATGT---GA--TATAGCCGTCCAGTGACAGTA----GGACTTTGTACAATGTATATC-TGTAGTCACGCTAACAATT----AGATGCGAGGAC-CGCT---TTAGTAT----CTAGTA---TTCGACTTAATCGTTATTA
>t4
GG---GATAAAAGTGAATGTTTATTAC----AAGA----CGACTCGACGATTGAT----ACAA----TGTTGTAAGATTAAACTCGGATTAATCAGCT----AGCA---TAATTTATGTTTTGAATCTTAAATTAGTGTTTTTAATGGGTAGAA--ATT--TCGTACAAATGCATCGATA--CAGCCCT----TGCGCT---AA--AGCGCAACCAATCTTCTTGTGGCGCT---GT---GT--GATAGCGTCAC----AGGGGT----GGGCGTCTTACAA----TGAC-GGTAAATCTGGTTACAATT----AAATGCTCAGCC-CGCT---TTAATCG----CTTATAGCAATCGGAATCCTCATTTTAT
>t7
TG---GTTAAAAGTGATTGTTTATTAC----AAGTATTTTGACTCGACGATTTTAG-CCA-------AG----AAACCTAAACTAAGATTAATCAGAT----ACCG---AATTCG------TAAATCTAAAACTAGGATATCTATAGGTTAGAA--TTG--CCCTAAAAATGTATCTAGT--CAGTACT----TGCGCTTCGAA--GGGAGAGCCATTGTACTCGCTATGGCAATGT---GC--TATA--ACTTATTTGATAGTG----GGCCCTTGGACAA----GGTC-AGTATTTAGGATGTAAATTTCAGCAATGATCAGCC-CGCT---TTATGCA----CTGCAAGCCCTCGGAGTCGTCTTTTTAA
>t3
GG---GTTAAAAGAGATTGTTTATTAC----AAGGATTTTGCCTCGACGATTGACG-CCA-------TG----ATAGCTAAAATTCGTTTAATCCGCT----ACCA---TA---G------TTAAGCTGAAAATAGTGTATTTTTCTGTTAAAA--CCG--ACCGATAAATGAAGCTATG--CAAACCG----GGCGCTTGAAA--AATCCATCCATTCTAGTAGCTTAGAGAATGA---GC--TATA--AAATGTTTGAT---G----GGACATAAAACAA----CTGC-GGTAATAACGATTATAATTTCGGATCTGTTCTGCC-CGCA---TTAAACT----CTGGGACCCGTCGATCTAATCATTTTAT
>t9
TG---GTTAAAAGGGAGTGTTTATTAC----AAGTATTTTGCCTCGACGGTTTACG-CCA-------TG----ATAGCTAAAATTCGCTTAATCCGCT----ACCA---TAATCG------TTAAGCTGAAATTAGTATATGTTTCT---AGAA--CTG--ACCGAAACATGTAGCTATA--CAAAGCG----GGCGCTTCAAA--AATCCATCCATTTTAGTTGGTTAGAAAATGA---GCAGTATA--TTGTGGGTGAT---G----GGACTTGAAACAA----CCAC-TGTAATTACGTTTATAATTTCGGATCTGGTCTGCC-CGCA---TTAAGCT----CTGAAAGCGGTCGATGTAGTCATTTTAA
>t6
TG---GTTTAAAGTGTTTGTTTATTAC----AAGTATTTAGACTCGACGGTGAGGG-CCA-------TG----AAATCTAAAATTAGTTTAATCCGAT----ACCT---CAATCG------TAAATCTGAAATTAGTTTATTTTCAAGCTAAAA--AATAAACCAAAATATGTAG-TATA--CGGGACG----GGCGCTTGAAA--ATCCCATCCATTGTATTAGCGTAGTTAATGA---GC--TATA--ATTTGATTGAA---G----GGCCGTAAAACAA----ACTC-ATTATTAATGTTGCTAATTTCGGGTCTGGACCGCC-CGCA---TTATACG----CTTAGAGCCGTCGAGGTAATCATTGTCG
>t5
GG---GTGAAAAGAGGTTGTTTATTACTGCCAAGCAGTTAGACTCGACGCTTTGTG-CTA-------TG----ATATGTAAACTTGGATTAATCAGAT----ACCT---TATTCG------TTAAGCTAAAAATAGAATATCTTCAGGTTACAA--GCT--GCCAAGAAAGGTATCTTTA--CAGAACT----AGTGCTTAAAA--GTCCGAACCATTATAATAGCCGTGGGAATGA---GC--CATA--CATTGAATGAT---T----GGGCATAAAACAA----CGGC-CTTAATCGTGATTCGAATTTCGGAGATGAGCCGCC-CGCA---TTATGTT----CTTTTAACCATCGGATTACTCATTTTAA
>t14
AG---GTCCAAAGAGAATGTTTATTAC----AAGAAATTAGCCTCGACTCTTTGGG-CTA-------AG----AAACTTAAACTTTGATTAATCGGAT----ACCGATGTAGTTT------TAAAGCTAAAATTAGAGTATATTTTTGTTATAA--TCC--TCCAACAAAGGTTTCTATT--CCGCACG----AGTGCTTTTAA--GTGCGAACCATTATGATAGGCTAGAAAATGG---GC--CATA--GCAAGATTGAA---G----GGCCATGAAACAA----CGTC-CTTAATCATGTTGTAAATTTCTGACATGATAGGCC-CGCA---TTATATT----CTACTATCCATCGAATTAGTCGTTGTGT
