# Supplementary material for: PQ, a new program for phylogeny reconstruction
Source: BMC Bioinformatics. 2018 Oct 12;19:374. doi: 10.1186/s12859-018-2399-4 (PMC6186109; doi:10.1186/s12859-018-2399-4)
Supplement: Supplementary file 4 — Simulated data. The archive Simulated-data.tar.gz contains two folders called Alignments and Trees. Folder Alignments contains 500 simulated 15-sequence nucleotide alignments in fasta format. Folder Trees contains six subfolders, PQ, MP, ML, ME, QP and Reference with trees in Newick format reconstructed from the alignments with five methods and with reference trees used for simulations. Names of the tree files correspond to names of alignment files. (TAR 1860 kb) [file 12859_2018_2399_MOESM4_ESM.tar › Alignments/169.fasta]

>t13
TGCATATTAGAGGA-CCTGTTGGGAGAGTTAGAAGAGAGCAGCTACCACATTGACCGACTGGTAGATCAGT-------TTAATCTTAC----TCCAAATGAGGCCAAAGTACAGAAGTTTTA---CGGGATA----TAGTCAACA---GTCAAAATCTACCCTAATAATTT----TTAAGGTCTTTCTGGCGATGAAACTTTC---GCGATCCTGCT---CTCACCATTA---ATGTTC---GCGTGATGCTGTAAGAAGTGTCGA----TCAA---CCAATATAAACTGGCTGGAATGAATGAGTG---GAAATGGAATTCGCTATAATTCCGGTGTCGAGTTA----TCCAAAAAAATATGCTCCTATTC----ACCCTACTTTTA---CTGGTTGGGATGAGCTAAACTCAGCCTGGGGATTTAGTATAAACATC--GCCACTCAAGATTCAGGCGGCTATTCATAACTT----GATGCACTGGCCATTT----AGATCTACCCTAATTTGTGTTCTATTCAGG-ATGATCGGG
>t10
AGCATATGAGGGGC-CCTTTCGGGGCAC--AGAAGAGAGCGGCGGCCACTTTGATATACCCGTATTTCCGA-------TTCATCTTAC----TGCATATGAGACCAGAGTGCAGACGGTTAAAGAGGGGGTA----TAATCGACC---GTTAACATACATCTTAATAACTT----TTCACGTGTAAGTGCCGAAGAAACTTAC---GCCATGCTGCT---CGAACCATTAACGATGATC---GCGTATTACTGTAAGAAGTGTAAACTGCTCCA---CCTATATGAACGGGCCGTGATCAATGAGTA---GTGAAGGGATTCGCTATAATGCTGCAGTCAAGAAC----ACCCACAAGTCGTGCTCCAATTC----TCCCTATTTTAA---GCGGTTGGGATGAGCTAACCGCAGCCCTTGGTTTTAATATGGTCATC--TCCAGGCAGCCATGAGGCGGTTATTCATAACGT----GTAGCATCGACCATTG----AAATCTACCATAAATTGTGTTCAATCCAGT-ATGAGAGTA
>t7
TGCATATGAGCGTCTCCGATCGGGGGAC--AGATGAAAGCCGCAGCCACTTTGATATACCCGTCTTTCGGA-------TTGATCTTAG----TGTGTATGTAACCAGTGTACAGTCTGTTTATGTCGAGTTG----TAATCCACA---GTTAACATTAATCATTATAACTT----TTTACCTATAGATGCCGAGGAAACTAGC---G--ATGCTGCT---CCAACCTTTGGCGATGATC---GCGTATTACTGTAAGAACTGTTGACTGATCCA---CCGACAACAACAAGCGGTTATGAATGAGTG---GATATGTGATTCGCAATAATAAGGCAGTCAAGAAC----AACCACAGATTTTGCTCCAATTC----TCCCTAATTTTA---AACATTGGGATGAGCTAAGCGCAGCGCTTGGATTTAGTATGGTCATC--TTCACACAGTCTTGCAGCGTTTATTTAAAACATTTGAGACTTGTCGACCATTG----AAAGCCACCTTAAATTGTGTTCACAACAGA-ATGCTTGTA
>t6
AGCATATATGCGGA-CCTATAGGG---------AAAAAGCTGCAGCCACTTTTATACACCGGTA--TCGGCCTACGCTTTCAACTTAC----TCAAATTGCAATCAGTGTTCAGCCATGTTATAAAGCGATCGCCATAATATACA---GTAAAAACTTACCCCTGTAAC-------TGACGTGAACCGGTCGACGAAACTTAC---GCCGTGGTGAT---AAAAC----T---ATCCTC---GCGTGCTATGGTA-GTAGGGTCGACTGTTCCA---CTATTAATAACTAGCTGGAGTTAATGAGAT---TTAATGAAATCCGCTATAATAAGGCGGTCAAGGTT----TAGCAAATTACATGCTCCGATTC----ACCCTACTTTAA---T---TTGGGATGAGCTATAGACAGCCAAAGCCTTTAATATTGACATCCTTACACCCATGTATATTGCG---ATAGGAAACGT----GCGCTGCAGTTCATTTAGTGATAA--ACCCTATATTTTGTTCACTGC-----TGTTGGGG
>t2
AGCATATAAGCGAA-CCAATTGGG---------AAATAGCAGCAGCCACGTTTATACACCAATA--TCAGTCCACGCTTTCAACTTAC----TCGAAATGGATACAGAGTTCAGTCATTTTAGAACGCGTTAGCCATAGTATACA---ATCAAAACTTACCCCTATAAT-------TAACTTAACCCGGTAGACAAAACTTAC---GCCGTAGTGCT---ATAAC----T---AACGTC---G----ATATGGTA-GGAACGTCCACTGTTCCA---CTATGAATAACTAGCTGTAGTTAATGAGTT---TGAATGAAATCCGCTATAATTTAGAGGTCAAGATT----CGGCTAAGTTCGTGCTCCAATTC----GCCCTACTTTAA---A---TTGGGATGAGCTATGAACAGCCAAGGATTTTATTATGTACATCCTTGCACCCATTAATATCGCG---ATTGGAAACGC----GGAGGGGAGTTAATCTAATCAGAA--ACCCTATGTTTTGTTCACTGC-----TGTTGGCA
>t1
GGCATATTTGTGAG-CCAATTGGG---------AAAGAGCCGCGGCCACGTTTACTAACT------TCCGGCCGCGATTTGATCTTAC----TAGGTGTGATCCCAGAGTACAGACATCTAAGGGCGTGATAAGCCTACACTACA---ATAAACACATATCCCGTTAACTT----TTGACTTTTTCCTGACGATTAAACTAAC---GCTATACTGAG---TTTAC----T---AGATTC---GCGTAGTATGTTA-GTAAGGTCCACTGATCCA---CATGTAGGAACTTGCAGGTTACAATGAGTAATTCTGATGTTAAGCGCTATAATCAAGATGTCAAGACT----ACTCAGAATTCATGCTCATAGTC----GCCTTAGTTTTA---A---ATGGGATGAGCTAACTACAGCTGAAGCATTTACTATTTTCATCTGTGCACCCACATAACTAGCA---ATACGTAACGC----GCGCAGGGGATGATCA----ACATCCAC--TCCGTCATGTTCTCTAC-----TGCAAGGA
>t14
AGCATATGTGCGTT-CCTGTGGGGAAAG--AGGAGAAAGCCGCGACCACTTTTAGTCACATGTTAATCCGATGAT---ATAATCTTAC----TCTGATTGTGCCCATAGTACAGGCGTTTAAGTGAGTGATA----TACGCTACT---CTGAACACATATCTTAATAATTT----TTAACTTTTACCTGCCGAATAAACTAAC---GCCTTGGTGCT---GCCAC----A---AAGATC---GCGTTGTATCATA-GTACTGTTGACTGATCCA---CGTTTATAAACTAGCCGTATTAAATGAGTA---GTTATGAGATGCGCTATAATAGAGGAGTCTAGGTG----TCCCGCAATTCATGCTCCCAATC----ACCCTATTTTGA---G---GTGGGATGAGCTAACTGCAGCCGATGATTTTAGTATGCACATCGATACAGCCATATGTCTAGCA---ATTTGTAACAC----GCACATAGGCCCATCA----ACATCAACCCTCAGTGGTGTTCTATAC-----TGTTAGCA
>t5
AGCATATGAGGGAG-CCTATCGGGGCAG--AGCAAATAGCAGCTCCCACGTTGAATAACCTTTAACTCAGTACAA---TTTAACTTAC----TCGAGTTGTGTCCAATGTGCAGACAGGTGATGTAGAGATG----TACGGAACC---CTC---AAAAAC----GTAAATT----TTCAGATTTTGTGGTCGAGAAAACTATC---GCCATTCTGCT---CGTAC----A---ATGGTC---GCGTCGTAACGTAAGTAGTGTTTACAGGTCCA---CCTTGAGAAACTTGCCGATGGCAATGAGAC---GT---GAAACGCGCTATAATTACGCACTCCAGCAC----TGCCAGAAATCATGCTCTTATTC----TCCCTATTTTAA---G---ATGGGATGAGCTAACTGCAGCAGGTGGTTTCAATATGTTCATC--TGCAATCAGCCTATTAGCATTTATTCCTAACGC----GAGGATTAGACCATTG----AAAGCTACCGTGAGTAATGTTCTGAACAGT-ATGCTAGCA
>t4
TGCATATGAGGGAG-CCTTTGGGGGCAA--AGCTTAGAGCGGCTTCCACTTTGAGTAACCGTTAGCTCAGTACGT---TTGATCTTACTATGTCAATTTGAACACAATGTTCAGAGTCATCATATGGAGCTT----TAGGCAACCAAGCTA---AAAAAA----TTAATTTAACTTTGAGTTACAGAGGTTGAATAAACGTGC---GCGGTACTGCT---TAAAC----T---ATAATC---GCGTCCTATCGTAAGCACTGTCAAATGATCCA---CCAAA---AACAAGCAGTTACAAATGAGTC---CT---GATAGACGCGATAATATTGGGCTCGAGGAG----TGGCTCAACGCATGCTCCTACTC----GCCCTATTTTAA---T---TTGGGATGAGCTAACGACAGCGGAAGGTTTCATTATGGACATC--GTCATACAGCTCTTTAGCAAGTATACCAAACTG----GAACAACCGTCCATTC----AAATCGACCATCGGTGCTGTTCTGATCAGT-ATGCGAGAC
>t3
CGAATATGAGAGCA-CCAATAGGGGAAC--AGAAGAAAGCAGCTCCCACGTTCAAAAACATTTTTATCTGTCCAG---TTAAACTTAG----TCTAAATGGACCCATAGTGCAGACGAGTTACAGGGAGGTA----TAATGAACC---TTTAACAAAAATCGCA----ATT----TTCATTTGTAGCTGTCGAAGAAA----C---GCCGTACTGCA---CATAC-----------TTC---GCGTATTTATGTAAGCAATGTTGACTGTTCCA---CATTAATAAACTGGCCGATGTAAATGAGAC---GT---GAAAAGCGCTATAATCTCGTAATCTAGCTC----TTACCCAAGTCCTGCTCATAATC----TCCCTAATTTAA---G---ATGGGATGAGCTAATTGCAGCTTAAGGCTTAATTATGCTCATC--GTCAATCAACGATCTAGCAGTTATTTCTAACAC----GTATGTATGACCATAT----AAATCGACCATGATTTGTGTTCTCACCAGT-ATGGTAGCT
>t9
AGGATATCAGAGCG-CCTATAGGGCCAC--AGCAGAAAGCAGCACCCACATTCACATACCTTTTTATCGGACCCA---TTCACCTTAG----TTGAATTGCACCCATGGTCCAGGCGACTTACCACGGGGTC----TAGTGGACC---GTTAACAAAGAGCAAG----ATT----TTCATTTTTACCTGTAGAAGAAA----CGTCGTCGTACTGCT---CATAC-----------TGC---GCGTTATTTTGTA---ATTGTTGAGTGTTCCA---CTAAAATGAACAGGCAGGTATCAATGAGTT---AT---GTGAGACGCTATAATGTAGGATTCAAGCAC----GGGCCCAGGTCATGCTCTCATTC----ACCCTAATTTTAAACG---ATGGGATGAGCTACGTTCAGCATAAGCTTTAAATATAGGCATC--ATCATTCAACCTTCTGGCAGTTATGTGTAACAT----GAGGTTATGAGCATAG----AAATCAACCTTGGTTTGTGTTCATAACAGT-ATGGTAGCG
>t12
TGCATATATGAGCC-CCAATAGGGGCAC--AGCAGAAAGCAGCGCCCACATTCATGAACAGATTG--CTGCCCAA---TTAACCTTAG----TCTTATTGGAACCAGAGTACAGACTATTTATCTTGAGCTA----TAAAGAACA---TTTAACAGAGATCATA----TTT----TTCAGTTAGATGCGTCGACAAAA----C---GCTATATTGCT---CCTAC-----------TTC---GCGTTCTTGTGTA---ACAGTTGACGGTTCCA---CATAAAGCAACGTGCAGACCTAAATGAGAG---TA---GAAAAGCGCTATAATGTGGAATTCCAGGTCATCATTGCCCAAATGGTGCTCGAATTC----GCCCTAATTTAAAACC---ATGGGATGAGCTAAGTGCAGCTATTGTCTTCAATATCATCATC--TGCAACCAAGTGTCTAGCTGGTATGAAGAACAC----GTAGTACCGACCATAA----ACAACGACCCTATTTTGTGTTCGTAGCAGA-ATGATAGCG
>t15
CGTATATGCGTGGT-CCAATGGGGGAAG--AGAACACAGCGGCTTCCACGTTGATATACCCGTATATCTGA-------TTAAACTTAC----TGCCTCTGCAGGCAGCGTGCAGGTTGATTACT-CGCGGTA----TACATGACT---CTGAAGATTTAACAATGTAAATT----TTGATTTGAATCTGCTGAGGAAACACAC---GTCATCGTGCA---CATACCCTTA---ACGTGC---GCGTTATGTTGTAAGGAATGTATAGTGCTCAATCCCCTAGAGCAACAAGCTGGTCGAAATGAGTA---CTCAGGTTATTCGCTATAATTCGGATATCAA--AG----CTATACAAAGTATGCTCAGAGTCGGTGGCCCTATTTTGA---C---ATGGGATGAGCTAACGCCAGCCGGAGGTTTAAGTATTTTCATC--ACCATTCACCCAAGAAGCCTTTATTCATAACCG----GTAGAGCTGCCCATTA----ACATCCACCATAAATTGTGTTCCAATCAGTCATGGGAGAA
>t8
GGTATATGCGTGGT-CCAATAGGGGAAG--AGAACACAGCGGCTTCCACGTTGATATACCCGTTTATCTGA-------TTAAACTTAC----TGCCACTGCAGGCAGCGTGCAGGTTGATTACT-CGTGATA----TAAACGACT---CTGAAGATTGAACTGAGTAAATT----TTGACTTGAATCTGCTGAGGAAACACAC---GTCATCATGCATGGCAAACCCTTA---ACGTCCGCCGCGTTATGTTGTAAGAAATGTAAAGTGCTCGATCCCCTAGAGCAACAAGCTGGTCGAAATGAGAA---CCCAGGTTAATCGCTATAATTCGGTTGTCAA--AG----GTGCACAATGAATGCTCATAGTCGATGGCCCTATTTTTA---C---ATGGGATGAGCTAACTCCAGCTTGAGGTTTAAATATTTTCATC--ACCATTCACCTAAGAAGCCTTTATGCATAACCC----GTAGAGCAGCCCATTA----ATATCCACCATAGCTTATGTTCCAATCAGTCATGGGAGAA
>t11
CGTATATGAGTGCT-CCGTTTGGGTAAC--AGAACACAGCAGCTTCCACATTGAGTGACCCCTATATCTGA-------TTAAACTTAC----TGCCTATGGAAACAGGGTCCAGGTTGATAAAG-GGCGGTA----TACCCGACG---CTCAACATGGAACTTTGTAATTT----TTAATTTGAATTTGCTGAGGAAACACAC---GTCATCCTGCG---ACGACCCTTG---AATATC---GCGTTATGTTGTAAGAAGTGTATAATGCTCAA---CTTAGAAAAACATGCGGCACTTAATGAGAT---CACAAGTTATTCGCAATAATAGGGATTTCAA--TG----AAACTCAAAGTTTGCTCCGAGTC----GCCCTATTTTAA---C---ATGGGATGAGCTAACGCCAGCCGGTGGTTTAAATATTTTCATC--GTCATACATCCACCACGCAGGTATGCAGAACTT----GAATTGCAGCCCATTA----ACATCCACCATACATTGTGTTCCAATCAGCCATGCGAGAA
