# Supplementary material for: PQ, a new program for phylogeny reconstruction
Source: BMC Bioinformatics. 2018 Oct 12;19:374. doi: 10.1186/s12859-018-2399-4 (PMC6186109; doi:10.1186/s12859-018-2399-4)
Supplement: Supplementary file 4 — Simulated data. The archive Simulated-data.tar.gz contains two folders called Alignments and Trees. Folder Alignments contains 500 simulated 15-sequence nucleotide alignments in fasta format. Folder Trees contains six subfolders, PQ, MP, ML, ME, QP and Reference with trees in Newick format reconstructed from the alignments with five methods and with reference trees used for simulations. Names of the tree files correspond to names of alignment files. (TAR 1860 kb) [file 12859_2018_2399_MOESM4_ESM.tar › Alignments/287.fasta]

>t7
AATCTGACAGTGACCTCTCAGGATTT---ATCATATTTT-------ATAGAGCAGTAAGCCCTTTTATGGCG---ACTATTCTCTAAAC-----TACTAGCACCAAGTTC-CAGGCTTATGC--CAACCTTAC---GGGTGATCATTCCACGCAGCTTC---CAAATGAGGGCCTTCCCACAG--TAAAAATCATTTA----AAACCAGCACCCTATTATAATAATAAGACCGCACTCTATAAGTGTGAACTACAACCAA---T----CATCGCGTAAGCGTTTAACGTACCTGTGATATA------ATCT----TCATAGCAAGGAGC-AAGAATC--GTTGCCCGGAAGG----TAGCTTAAT---TGGAGTGCGGAAGATGGT---GAATCAC--T--CGTG----GATTAAAATA----CA----GTATATACGAAATTTAAAATTTACATGAAAATGTGTTCCATCATACGCCAATGTT--CACTC--ATATTCACAATAATATTATCGTCTGCCTGTTCGAACTTAACATA--TACATG---ATATAGTCTCTA---AACTTCCGACCGTCAACTCAGTTGACCATATTTGGAGGGATTAAAATGCCT----TGAATGTACTGAATCCGGAGATTGGTATACACGAATTGCAAAATCTTGTAAACGCTTACCAGAC
>t15
AATCTGACATTGACCTCGCAGGATTT---ATCATATTTTGCGT---GTAGAGCTAGAATCCCTTTTTTAGCG---ACT---CTCTATTC-----TTCTAGCCCCAAGTTA-AAGGCTTATGC--CAACCTAAC---GACTGATCATTCCACTCAGCTTG---CAAATGAGGGCCTTCCCACAA--AAGAAATCATTTT----TTACTCGCACCCTATTATAATAATAAGACGGCACTATAGAAGTGTGGACTACAACCAA---T----CAACGCGTATGCGTGGAACGTACCTATAAGATA------ATCT----TCAGAGCATGGAGC-AAGAATC--GTGGCCCGAAAGG----TAGATTAAA---TTGAGGGCGGAGGATGGT---GAATCAC--A--CGTT----GATAGATATA----AG----GTATATACGAAATTCAAATTTTATTTGAAATTGAGTGCCATCATACGCCAATCTG--CACTT--AAATTCACAATAATATTATCCTCTGCCTCTTCGAACTTAACATA--TACATG---ATATAGTCTCTA---AAC---CTACCGTCAACTCAGTTTACCATATTCGGACGGGGTAAAAGGCAT----TGAGTGGACTGACTACAGAGATTCGTATACACGAATTGCAAAATCTTGTAAACGTTTACCAGTC
>t4
AATGTGACAAAGACCGCAAAGGCTCA---AATATTCGGG-------ATAGAGATTTATAACTTATTATC-------CTTTTCTCTCTCA-----TTCCCCCTCCAAGTAT-CAGGTTCTTGC--AAACCCGAT---GAGTGTTAGTTCCACTTGGCTTT---CAGGTGAGTGGCCTCCCACTTGTATTTAATCATTTA----ACACAAGCACCCTTATAG----ATAAGTCCGAACGCTAGAAGTGTGGACTCGAACGAA---T----CAACGCATGTGCTAATAACGTTCCTATTATTAT------ATCATGGCTCATAGCTTGGTGCAATGAATC--CGCACCCGTAAGT----TAGATTATA---GCGTTCGCGGAGGTAGGTTCTGAATCAC--T--CATT----GATTAATATA----TC----GTATTTACGAAAATTAATCTTTTTGTTAAAATGTTTTCCATCTTACGTGACTTTT--CACTG--ATATGCTCAATAATATATTCATCTGTCTAATGGAATTTAATATA--TACTTT---CTGAAGTCCGTC---AACTTCCGACAGTCAACTCACATCACAATATATGGTTAGGGCACAATGCCTGA--AGTATGATACGAGTTATGAGATTTGTAGACACGAAATAAAAAATCTTGTAAGTGCATTCCAGAC
>t1
AGGTTGACAGAGACCGCTGAGGATCA---AATATTGTGT-------ATAGAGATTTAAGACTTATTCTC-------CTTACCTATGGCA-----TACTCTCTCCAAGTATGCAGGATCATGC--TAACCCTAT---GTATGTTAGTTCCGCTGGGCTTG---CACGTCTGTGCCCTCTCGCTTGATTATAATCACTTG----ATACCAGCACCCTGTTAG----ATAAGTCCGAACTGTATAAGTGTGCACACTGACG----------CAACGCGTTGGCGAATAACTTACCTTAAACGAA------ATCGTGGTTCACAGCGGGGGGCTAAGAGTC--ACAACCCGTAAGACACCTAGGTTTGT---GAGTCGGAGGATGGAGGGTTCGAATAAC--T--CATT----GAAACATATA----TATCTTGTATTTACGAACTTAAAGCTTTGTATTAAAGTGTTGGCCATCCTACGCTAGTATC--TACTT----ATACCCAATAATATATTCATTTGACTCTTAGAACTCAACATA--TACTTT---CTGTAGGCCATC---ATCTATCC----TCAACTCATATGACCAAATCTGGTTGGCCCACAAAGCAGTC--GGCGTGAATCGAATAGTGAGATTGGAGGACACGAATTAAAAAGTCTTCTAAGTGCATTCCAAAC
>t11
AAATTGATAGAACCCACTCAGGCTCG---AATATTGTTG-------ATCAAGCATTAAGACGTATTGTC-------CTTACCTGTATGA-----TACACTCACCAAGTATACAGGCTGATGC--AAACCCTAC---GTCTGTTACTTCCGCACGGCTTGTAACAGGTCGGTGCCCTCTCGCTGGGATTTAATCAGTTA----ACACCTGCACCCTGTTAA----ATAAGTCCGAACTCTAAAAGTGTGGACAATGACC----------TAACGCTTTGGCAATAATCCTACCTTGTACTATATAT--ATCTTGGTTCATAGCGAGGGGCTAGGATTC--CCATCCCGTAAGTTATTTAGGTTAAA---GTGTACGAGAATGCAGGGGTTGAATCAC--G--CTTTGTTTGAAGCATATA----TAGGTTGTAATTACGAACGTTAATCTTT---TGAAAATGTTGCCCCT--TACGCTAATAAC--GACGT----ATACCCAATAATATAGTCATATGACGCATGGAACTCAACAGA--TTCTGT---CTGTAGACCATA---AGCTAACC----TCAACTCATATGACCAAATGGGGTTAGGCCAAAAAGCATTC--TGAGTGATACGAATACTGAGATTGGTTAACAAGAAATAAAAACTTTTCTAATTGCATTGCAAAC
>t3
ACAATGACATACTCCACTAAGGTTAG---AAAATACAAA-------TTCTAGGTGTAAACCATATTATG-------CTTGTTTATGGGA-----TCCGACCTCCAAGTAT-CAGGGTAATGC--AAACCCAAC---GAGTGATTATTCCACGTTGCATT---CAT--CTGAGACTTCACCCTCGATGTT----ATTTT----TGACCAGCACCCTGGTAATATAATAAGGCCGAACTGTAAAAGTGTGAAATGGGAGTGA---T----GAACGCTTCCGCTATAAACATGCGTTAAATTAT------ATCTGCAATTCTAGCGTGGGGCTAAGATTCGGAGCACCAGGAAGA----TCGC---TTTCGGAGTTCGCGGATGCTGGCCTGGAATTACATT--TCTT----CAAGAATATAAGATCT----GTATTTAGGGAGAAGAACGTTTGGTTTAAAACGTATCCCGTCGTATGAAAATGTA--C------ATATGCGCAATAATATACTCGTGTGTCTACTTGAAATGAATACA--TGCGTG---ATATAGCCTGTC---ATCTGCCTACTG--AACTCACATAACGATATCAGGATCGACAACGATGCAAGG--AGATTGCGATGATTATAGAGATTCGAATACACGAATTATAAAATCTTGTAATTGTATTCCATTC
>t5
AAGATGACAAAGGCCACCTAGGTTAT---AAGATGCATG-------ATCTAGGTGAACCCCTTATTGTA-------CTTGTTTTTACTG-----TGCTACCACCAAGTAT-CAGGCTAATGC--GAACCCGAG---GAATGATACTTCCACCGTGCATT---CATCTGAGAGGCTTCACTCTCGTGATG----ATTTA----TGACACGCACCCTAGTAATATAATAAGTCCGAACTGTAAAAGTGTGGAGGGAAAACTA---T----TATCGCATTCGCTACAAACTTTCATTATAGAAT------ATCACTGATTCCAGCATGGCGCCATGATTCAGCCGACCGGAAAGA----TCGT---CTCTGGAGATTGAGTATGAAGGCTTGGAATCAC--T--ACTT----TAAGAATATA----CT----GTATTTACGAACTTTAATCTTTCGTTGAAATAGTATCCCATCTTGTGGAAATATTCGAAAAT--AGATGCCCAATAATATAATCGTCTGTCGTCTGGAAGTAAAAACA--TGCTTG---ATTTAGCCTATC---ATCTTACTGCCGTCAACTCACATTACGATATTCGGAACGTTTAGGAAGCTTGT--AGATTGTATGGATTGAGGAGATTCGTAAACACGAAGTAGAAAATCTTGTAAAGGAATCCCATTC
>t12
AATGTGAGAAAGACCACGAAGGATCATGGAGTATTCGGC-------ATG----GTAACAACATCTTTTG-------CTGTTATGTTGGT-----TGCCCCCTCCAAGTTC-AAGGCTTTTGC--GAACCGGAC---GATTGATTGTTCCACTCAGCTTA---CAGGTGGGAGGCTTCCCACTCACGATTAATCATGTA----ATACTAGCACCCTAATAATAGAATAAGGCAGAACG----AAGTGTGAATTGATACCAA---T----TACCGCGTACGCGTTGAACCTTCCTGTAATCAT------ATCATCGTTACAAGCATGGTGCGATGAGTC--CTCACCGGAAAGG----TAGTTTTAC---ACGTGCGCGGAAGCCGGCATAGTATCAC--T--GATA----TATTAAGATA----GC----TTATTTAGGCAAATAAAACTTTCTATAAAGTAGTCTTCCATCCTACGCGACTACT--CATTTTCATATACTCAATAATATAATCATTTGCCTACTGGAAGTTAATATA--TTCGAA---GTAAAGCCCTTA---AACTTACCACAGTCAACTCACGTAACTATATGGGGTCTGATCACAAAGCCATC--GGCATGTGAAGACTGAAGAGATTAGTACACAGGAATTACAAAGTCTTATAATCGCATACCATTC
>t6
AATGTGAAAAGGTCCACGAAGGTTCA---ATAATACAGC-------CTA----TCTAAACCTTCTTTTG-------CTTATATCTGCAA-----TGCCACCACCAAGTAC-AAGGCTGTTGC--CAACCTAACAGCG---GATTGTTCCACTAGGCTTG---CAAATAGGGGGCTTCCCACCCTAAATTAATCAAGTA----AGACGAGCACCCTAGTAATATAATAAGGCCGAACGCTATAAGTGTGTAC----ATCTA---T----TATCGCATTTGCATAGAACCTGCCTCTAATGGT------ATCGTCGTTACTAGCTTGGTGCGATGAGTC--ACCTCCAGTAAGT----TAGTTTAAG---ACGTTCGCGTAAGTAGGTATTGTATAAC--G--GATG----TATGCAAATA----CC----TTAATTATGTAGATAAAACTTTGTTTAAAGGAGACGTCCATCATTCGCCAGTAGT--CATAATAATATTCACAATAATATAATCGTTTGCCGACTGGAACTTAATATA--TTCGCG---TTAAAGACTTTT---ATCTTGCCACAGTCAACTCACATAACTATATATGGTAGGACCAAAAAGCCTGC--AGTATGTTTTGACTCAAGAGATTTGTAAACATGAATTATAAATTCTTCTAAACGCATACCAGTC
>t9
AATATGACAAAGACCGCGCAGGTTCG---ATTATTGATC-------GTCGAGCTTTATAACATGTTCTA-------CTTTTGTATACCT-----TACACCCTCCAAGTAC-GAGGCTTTTGC--AAACCGAAC---GAATGTTTGTTCCACTATGCTTA---CAGATGGGGGGCTTCCCACATGTAAGGAATCATTTA----ACACATGCACCCTATTAATACAATAAGTCCGAACGCTAAAAGTGTGAACTATTACCAA---T----CAACGCTTTTGCGCTTAACTTTCATTTGAGATT------ATCCTCGGTTCTAGCAGGGTGCGATGAGTC--CCCGCCTGCAAGT----TAGATTGGT---TCGGTCGCGGATGGGGGTATGGAATCAC--T--CTTT----TAGGAACATA----CC----GTATGTAAGTATTGTAATCTTTTCTTTAAATTGACCTCCGTCTTATGACAATATT--CAGGG--ATATGCTCAATAATATAGTCTTCTGCCAACTGGAATTTAATATA--TACAGA---TTACAGCCAGTC---ATCTTACATCAGTCAACTCACTTAACAATATTTGGTTAGTCCACAATGCCATG--AGTATGTTAGGAGTGAGGAGATTGGGACACATGAATTAAAAAATCTTGTAAACGCCTCCCACAC
>t13
ATCGTGACATGACCCGCAAAGGATGT---ATGATGCACA----TAAGTGAAGGCGGAACGCGTATTATTGCGAAAACTATTATT----CACT--TACCCGCTCCAAGTTA-GAGGTTACTGCGGCAACTGCAC---GAGTGCTCTTTCCACCACGCATA---CATTTTCGCGCCGTCACACTCACAAGTAATCATCTA----AAACTTGTACCCTCGTAGGAGAATAAGTCGGAACCCTAGAAGTGTGTAGGGACAACGA---T----GACCGCCTTTGCTGATAACTTACGTCAAATGTC------ATCCCTCTTACAAGCTAGGTGC-AAGAATC--A----CAGCAAGT----TAGATTAAT---GCGTTCGCGGACGGGGGA---GAATCAC--G----------AAAAAAAATA----GA----ATATCTACG--ATTCAACCTTTGATTAAAACCGTTTACCGTCGTACGAAATTTTC--TAAAT--AAATGCGCAATAATATTTTCATCTGTCTTATGGAAATTAATAAATATCCTAA---TTACAGGCACTT---ATCTAACATC-GTCAACTCAGTTTACTATATCTGGAAAGCTCATAAAGCTG----AGTATGGAAAGAGTTCAGAGATTAGCATACACGAATTAAAAA------TAAATGCTTAACAGTC
>t2
ATCGTGATATGTTCCTCATAGGGTGT---AATATTTACG----TCGCTTAAGTCGG----CTTGTTATAGCGACGACTATCATTTATAC-----TACCTCCCCCAAGTTC-TAGGGTTCTGCAGAAACCCTAT---GATT----ATTCCGCCACGCATA---CAGTTAAGCGGCATCACACACTCCAATAATCAATTG----TAACTTGAACCCTCCTAAAAAAATAAGTCGGCACTATAAAAGTGTGTAGCTACACTTACAAT----CACCGCTTATGCAGGGAACTTGCCTCGAATCTC----CCATCTCTACTGCGAGCGAGGAGC-ATGAATC--TCATCCTGGAAGG----TAGCTTTAT---GCGTAAGTGCAGGACGGT---GAATCAC--A--CATG----GAAATAGATA----TA----TTATATAAG--GGGAAACCTTTCCTTAAAACTGC--ACCGTCTTTCGTGACTCCA--AAACA--AGATTCACAATAATATTGTCCTCTGTCTATTTGAAATAAAGAGACCTACCCT---ATAGAGCCTCTA---AGCTTTCATCGGTCAACTCACTTAACTATATCGGGAAAGCTAATGAGGCGC----AGGTTGTGTAGAGTTCTGAGATTAGCTAACAAGAAATTAAAA------TAAATGGTTATCATCC
>t10
AACATGAAATATACCACATAGGGTCT---AATATTAGCA----GTGATGAAGTCGGACTACCTCTTGTCGCGACGACTATCATTTGCTC-----TTCCTCCCCCAAGTTC-CAGGTTTATGCCGAAACCCTAA---GATT----ATTCCGCCGCGCGTC---CAGTTATGGGACATCGCCCCCGTTATGAATCAAGTT----TTACTTGAACCCTCCTA---AAATAAGTCGGCACTGTACAAGTGTGTAATATCAAGTAGCATAACACATCGCGTTGGCAATTAACCTACGTCACATTTA----CCATCTCCCATGCAAGCTAGGGGC-ATGAATC--TTATCCAGAAAGG----TAGCTTTAT---GTGTTAGTGGATGGTGGA---GAATCAC--A--CCTC----AAGTAAGATA----TC----TTAAGTACG--GGCGAACCTTTCAGTAAAACGGA--TCCTTCTTACGTCATTCCA--GAACT--ATATACACAATAATATGTTCTTCTGTCTAATAGAAATAAACAAATCTACGTC---TTATAGCCTCTAAGGAGCTCGCGGCCGTCAACTCATTTAACGAGATGGGGATAGTACAACAAGCCA----AGGTTGGTAAG---TCAGAGATTGGAATACAAGAACTGCAAA----------TGATTTAGAAAC
>t8
ATCATGAAAACTACCCCAAAGGCTGT---ATGATGTACT----CCGCTACAGACGAACCACCTTTTTTGGCGGCAACTATGATTTTCAC-----TACTACCCCCAAGTAG-TAGGGTTATGCCTAAACAGCAT---GTCTGTTGATTCCACCACGCATA---CAGCTTGGCGACGTCCCTCAGCAGCAGAATCAACTGCGAGGAACAAGTACCCTCATAGAATAATAAGTC---ACTATAAAAGTGTGAATGCGAACTAA---T----CAACGCTTATGCAGTTAACTT----GCTAAATT------ATCGCTAGTACTAGCTTGGAGC-ATGACTC--TAATCCTGAAAGT----TAGATTTCG---AAGCAGGCGGAAGTAGGT---GAATAAC--TGGTTTG----AAAAAAAATA----AG----GTATGTAGG--GCTAAACCTTTTTTTAAAACTGA--ACCATCATTCGTCATTTAC--GAG-----GATGCGCAATAATATTTTCCTCTGGCTCTTCGAAATAAAAAGACATGCCATTAAATATAGCCACTG---AGCTTTCACCTGTCAACTCACTTTACAATATGAGGGGAGTATAGCACGCAT--AGGGGTTGATGAGAATTC---GATTAGTACACATGAATTACAAA------TAAGGGTTTGTTACGC
>t14
AAGTTGACATAGCCCACATAGGGTGT---AACATAGTTA-------ATGAAGGACAATCACTTATTTTGGCGAATACTAAACTATATAC---TGTTCATCCGCCAAGTGA-CAGGCTGCTGCCGTAACCGTAC---GTCTGATCGTTCCACTCCGCGTA---CATTTTAGTGCCATCGCACACTGAGTAAATCATGTA----ACACTTGGACCCTCATAATAGAATAAGCCGGGACTTTACAAGTGTGAAGTAACACCGA---T----CAACGCATATGCTCAGATCTTACATTAAATCGA------ATCGCGACTACTAGCTAGGTGC-ATGAGTC--GGCTCCTGCAAGT----TAGATTACA---TCGTAAGCGGACGTGGGA---GAATCAC--C--CATC----CAAGGAGATA----AA----ATATATAAG--TCTAAATCTTTTTATAAAGAGGGTTTCCGTCTTACGTGAGTATT--TATAA--ATATTCACAATAATATAATCCTCTGGCCAGTCGAAATTAATAAA--TTCGAA---GTAAAGACTCTT---AGCTGCCCACTGTCAACTCACTTCACGACATTTGGATAGCTCATGACGCAT----AGGCTGCCAAGAGTGCTGAGATTAGTATACACGAATTAAAAAGTA--GTAATCGCTTAACATGC
