# Supplementary material for: PQ, a new program for phylogeny reconstruction
Source: BMC Bioinformatics. 2018 Oct 12;19:374. doi: 10.1186/s12859-018-2399-4 (PMC6186109; doi:10.1186/s12859-018-2399-4)
Supplement: Supplementary file 4 — Simulated data. The archive Simulated-data.tar.gz contains two folders called Alignments and Trees. Folder Alignments contains 500 simulated 15-sequence nucleotide alignments in fasta format. Folder Trees contains six subfolders, PQ, MP, ML, ME, QP and Reference with trees in Newick format reconstructed from the alignments with five methods and with reference trees used for simulations. Names of the tree files correspond to names of alignment files. (TAR 1860 kb) [file 12859_2018_2399_MOESM4_ESM.tar › Alignments/73.fasta]

>t6
GTATGTTAAAATTAGT---GAGAT---TATAATAGAAGCCAA----GGAAGGGGTCGGTGTTCCTTCCGGTATAATTAAG----GCAATAGTGCCGATGCTTT---AGAAACATTGTACACATATCTATCTAACGTGCGAGC----GGGATAAATTCTTTTAATCGCAAGCTATGGTAACAATAGGGCAGAGTAGTTAGTACATCTCG----CCAAAAGTAAGGGAAAAGTGTTAGGTT----AATTGACCCACTCGGATTAAAC----GAATCTTTTAATTGTT-T----TTTAATTTTATTTGTCC--AGACGTCGAGGGCAAGACCCTCAAGGAAACACCCTTGGGGGTACAAATAAATATGAC--TCTA----ACCTTAAAAGGTGATACCTTCT--CCGTTTAAGCTATGCTTAC
>t4
GTATGTTAAAAATAGT---GAAGT---TTAGATAGGAGCCAA----CGTTGGGGTCGCTATGCCTTCCTGAATTATTGTG----GCAATAGTAGCGATTCTAT---AGAAACACTATACGCATAGCTAACTGACGTGCGTAC----GGGATAAATTCTTTTATTCGCACGCTATGCTAACAATAGGCCGTAGCCGGTAGTAGATCTCG----ACAACATTAAGTGAAATGTGATAGGTT----ACGCGACCGCCTGGAATTGAAC----TAATCTAGTTGTTGTT-T----TTTGACTTTATTACTCC--TGATGTCGAGGGAATGACCCCCAGCGAAACACCCTTAGGGGTACAATTAAATAAAAC--TCTA----ACCTTGAAATTTGACACTTTAG--ACTTTTGAGCTATACTTAC
>t10
TTTTGATAAGACTAGT---GAACT---TAAAATAGAAGTCAA----AAGAGGTGTCGAAGTGCGTTCCTGCATTAATTTG----GCAATAGTAACGATAGTAT---CGCAATGTGTAACGCATATCTGCCCCAGGTGCGTAC--------TAAAACGTTTTATTTGCGAGCTATAATAAAAATAGGGCGGCGACGTTAGAAAATCTCG----TCATTACTACGTGAACGGTGTTAGATTTGCATGGGGACCACCTCGAATTATAC----GAATCGGCTAATTGAG-T----TTTCAGTTTATTGGACC--TGCCGCCGAG--AATGATTCTCATAACAACCCGTTTAGGGGTACAAAGAAATACTAC--TCTC----TCCTTCAGAACTATTACCTTCA--ACTTTTCAGGTATACTCAC
>t2
ATAT--TAAAATGAGT---AATTT---TTAAATAGTAACCAA----AATCGGGGTCACACTCCGTTCCTGGATTAATTTG----GCAATAGTTTCGATCATAT---TG---TGTAGTGCTCATAGCTGTCAAACGTGCGTGC----GGGATAAAATTTTTTATTTGCTTGCAATTGTAAAAATAGGACGATGGCGCTAGTATATCTCGATCAAAACTAATAGGTGAACGCTGATAGATT----TATTGACCACCTTGCATTTCTC----GAATCGGCTGATTGTG-T----TTTCATTTTATT-CCCC--TGCAGTCGAG--ATAGAGCCCCTCTTCAACACCCTTAGGGGTACAATTAAATAATAC--TCTC----CCCTTTGAAACTCACACATTCG--TCT---AAGCTATACTTAC
>t13
TTATGGTAAAACAAGAACAAGTTT---TACAATAGCAGAGAA----GCTTGGGGTCGATATTCCTTCCGGTATTAGTTTG----CCATTA---GCGATTTTAT---AGCAATATAAATCGCATAACTTCCCGACGTGCGTAC----GGGATAAAAGATTTTAGTCGCACGCTATTATAACAAAAGGTCATAGGCGGTAGTATATCTCG----ACATAAATATGTGAACTATGATAGGTT----GATCGACCGCCTCGAATTTATC----TAATCTGATCGTTGAC-T----TTTTAATTTATTATCCC--TGATGCCGAGGGCATGACCCCCTGAAAAACCCAGTTAGGGGTACAATGAAATACGAC--TCTC----ACCTTTACATATGAGACCTTGG--GCATTTCAGCTATCCTAAC
>t1
GTATGTTAATAATAGC---CTCAT---TCCTATAGTA----A----CTGCGGGGTCCCTGTTCCTGCCGGAATT--TTTGACCTTCAGTAGTCTCGATCATGT---GGTAACGTCAAGCACATACCTACCTGACGTGCGCAC----GCGATAAAT--TTTTAATGGCTCGCCATAGTAACAATAGGCCATGGTCGATAGTATATCTCG----CGATTAGTAGGTGTATTTTGTTAGATT----GACTGACCGCCTAGAATTTACC----GAATCTGATAGTTGAA-T----TTTCAATTTATTTCACC--TGAAGCCGGGGGTTCGAACCCCACCCGAACACCATTAGGGGTACAAATAAATACTAC--TCTAAACAACCTTGAAATATCAGTCCTTAA--ACATTTAAGCTATTCTTAC
>t5
GTATGGTAATAATAGC---GTTAT---TCCTATAGTA----A----CTACGGTGTCTCTGTGCCTCCCGGTATT--TTTGGCCTTCACTAGTCTTGATCATCT---CGTAACATCTAGCACATAGCTACCTGACGTGCGCAC----GGGATAAAT--TTTTAATCGCACGCCATATTAACAATAGGCCTTGGTCGATAGGATATCTCG----CGAATAGTAGGTGTATTTTGTTAGATT----GACTGACCACCTAGAATTCACC----GAATCTTATAGTTGAG-T----TTTCAGTTTATTTTACC--TGAAGCCGGGGGTTCGAACCCCTCCAGAACTCCTTTAGGGGTACAAATAAATACTAC--TCTAAACAACCTTGAAATATCAGTCCTTAA--ACATTTAAGCTATTCTTAC
>t9
ATATGTTAAAAATAGT---GTATT---TCGGATAGTA----A----CTGTGGGGTCAGTTTCCCTACCTGGATTAATATG----GCAATAGTAACGATATTTT---GGTAA---TCAGCACATAGCTAGCCCACGTGCGCTC----GAGATAAATGCTTTTATTCGCATGCTATACTAACAAAAGGACATGGTTGCTAGAATATCTCG----AAAAAAGTA-GAGGAAGGTGTTAGGTT----ATACGACCCCCTGGGATTTAAC----TAATCTCATGTTTGTA-T----TTTAAGTTTATTGCCCC--TGAAGCCGGGGGGCTGACCCCCACCAAAACACCCTGAGGGGTACAATTAAATATAAC--TCTGAACAACCTTAAAAGTTCCTGGGTTTGTATCCTTTGAGCTATTCTTAC
>t12
CTATGCTAAAACTAGT---TCGTT---TTGGATAGTA----ACAGTCGCGGGCGTCTGAATACC--CCAGGATAAATATG----CCAATAGTGTAGATTGTCT---CGCAA---ACTTCTCATACCTATCACACGTGCGAACGCACGAGATAAAAAGTTTTAGTTGCCAGCAATGGTAAGAAAAGGTCTGCGCAGCTAGAAAATCTCG----GCATGAATATGTGGAAGGTGGTAGAGT----ATAGGACCAGCTAGGATTGGTC----GAATCCTTTGGTTGAT-TAAGATTTAAATTTAT----CA--AGACGGCGTGGGAAAGAACCCCTTCGGAACTCTCTTAGGGGTACAACGAAATAGAAG--TCTCAACGACCTTGTTAAATTGTGTATTTATATCGTTTCAGTTATACTTAC
>t14
CTTTGGTAAGAACAGT---TTGAT---TACGATAGTA----A----CTCAGGTGTCCAATTTCG--CCAGAATAATTCTG----TCACTAGTCTTGATCCTTT---CGTAA---TCTTCACATATCTTTCTCACGTGCGAACATGTGAGATAAAATTTTTTAATGGCGGGCAATCCTAATAAAAGGTCTAAGAGGTTAGAAAATCTCG----TCAAAAATATGAGGAGGGTGTTAGTGT----AACGGACCGGCTAGTATTCCAC----TAATCCTTTTGTTGAT-TAGAATTTTATTTTAT----CA--AGATGTCGTGGGCACGA----CGTCATAACACCCTTGGGGGTACAAGTAAATAAGAT--TCTTAACCACCTTTATAA----TGATTTTATAACATTTCAGGTATACTAAC
>t7
ATATGGTAATAGAAGT---GGAAT---TTCCATAGTA----A----CTTCGGCGTCGATTTCCA--CCAGTATAAGTCAG----CCAGTAGTATAGATCTTAT---G-------GACTCACATAGCTTCCATAGGTGCGTACCTACGCGATAAAGAATTTTAATTGCAAGCAATCCTAATAAAAGGACTTTGAAGCTAGAAAATCTCG----TAATAAATAAGAGCAATATGGTAGTGT----TTACGACCTTCTAGTATTCGAC----GAATCCCTTTGTTGGATTTAAGTTTGATTTTAT----CA--AGAAGTCGGGGGAACGAAGCACCTGAGAACACCATAAGGGGTACAATTAAATAAGAG--TCTTAACTTCCTTGGTAGATATAAAATTAATCCCCTTTTAGATATTCTAAC
>t8
ATATGCTAAGAAGAGT---GGGCT---TAGTATAGTA----A----AACGGGCGTCTTATTCCA--CCAGAATTATTCAG----CCAATAGTATTGATGATTT---GGCAA---TCCTCACATATCTAGCGGAGGTGCGTCCACATGCGATAAAAATTTTTATTTGCAAGCTATCCTAATAAAAGGACTACGAAGTTAGAAAATCTCG----CAATAAGTACGGGGAATGTGTTAGAGT----ATACGACCTTCTAGGATTCAAC----TAATCCCATTATTGGA-TAAGGTTTGAATTTAT----CA--GGATGACGGGGGTACGAACCCCTTCAGAACCCTATTAGGGGTACAATAAAATAAGAG--TCTTAACTACCTTGGTAGTTAATGGTTTGGTTTCCTTTCAGTTATTCTTAC
>t15
TTTTGATAAAACCAGG---GAACT---TGCTATAGCA----A----C----GGGTCACAGTGCTTACCC---TAATTTTG----CCATTAG--TCGATTCTAT---GGAAA------CCTCATAACTATCGAAGGTGCGTCC----GCGATAAAAGCTTTTAGTGGCCCGCGATGATAACAATAGGACTTAGATGTTAGCAAATCTCG----AAAAAATTAGGAGGAACGTGTTAGAGT----TTATGACCCGCTAGCATTTTTC----AAATCTCTTATTTGCG-TCAGGTTTAATTTTATTCTCCAGCGGTCGTCGTGGGGGCGAACCACCTAGAAACGCTATTAGGGGTACAATAAAATATCAT--TC---ACCTCCTTGGTAGATAAGATGTTATTATCCTTTCAGCTATACTCAC
>t11
TTA---TAATACTAGA---GCTCTTGCTGCGATAGTA----A----CGTCGGAGTCGAAGTTCGTACCT---TAATTTTG----CCAATAGTAATGATTCTGTATTGGAAA---AGTCCTCATATCTTTCAAACGTGCGTAC-----CGATAAACTATTTTAATTGCCCGCGATGATAACAATAGGACG---AAGGTAGCATATCTCG----GGACAATTACGAGAATTGTGTTAGTCT----CGAAGACCATCTAGGATTGTGC----TAATCTGATGATTGAG-TTGGCTTTTAATTTATT--TCTGTGGTCGACGCGGGTCTGAACCGCGACT---CTCTTTGAGGGGTACAAAAAAATATCAT--TC---ACGACCTTATCATGTAATATCTTACTCCCTTTTCAGCTATACTTAC
>t3
TTATGATAAAAATAGT---GAACT---TTCAATAGAA----A----CGGCGGCGTC---ATCCCTACCAGCATCAATTAG----GCAGTAGTAGCGATCTTAT---AGTAA---GTTTCCCATACCTCTCTCACGTGCGCCC----GTGATAAATTGTTTTAGTTGCAAGCAATAATAACAACAGGTCAGTGAGGGTAGCATATCTCG----CCATCAGTAGGGGTAGGGTGGTAG--------TCTGACCAACTGGCATTCAACTAGTCAATCTTATTTTTGTC-T----TTTAAGTTTATTTAGCC--TGCCGTCGAGGGTTTGATCCGCGTCGTAACGCGTTTAGGGGTACAAAAAAATAGGACGCTCTAAACGACCTTAATATTTACCGCCTTGGTGACGTTTCAGGTATACTTAC
