# Supplementary material for: PQ, a new program for phylogeny reconstruction
Source: BMC Bioinformatics. 2018 Oct 12;19:374. doi: 10.1186/s12859-018-2399-4 (PMC6186109; doi:10.1186/s12859-018-2399-4)
Supplement: Supplementary file 4 — Simulated data. The archive Simulated-data.tar.gz contains two folders called Alignments and Trees. Folder Alignments contains 500 simulated 15-sequence nucleotide alignments in fasta format. Folder Trees contains six subfolders, PQ, MP, ML, ME, QP and Reference with trees in Newick format reconstructed from the alignments with five methods and with reference trees used for simulations. Names of the tree files correspond to names of alignment files. (TAR 1860 kb) [file 12859_2018_2399_MOESM4_ESM.tar › Alignments/241.fasta]

>t2
GTAGAAAGTCAGGATTAGGGACTGCTTGCTGGCCCCAAACACGGTACGTAAATAGGAGAAGA----TACTGTGCACAGAAACGGCGATGTCACTATTCGTTAAAAGTATGATTTAGCGCATCTGCGATAGCGTAAGCG---CTATGTAGGCCCTGG----TACGGTCCA---TGAGATCGCAGTTAGACTCTGTAGAAGGTTCCGTGATGGCCGTGCAGAACCGATG--CAAAAAAGTACCGAC--TATAAAGTGAAGAATAATTCAGCTCCCAATGAC-------AGACTCT---A----TCTTTGTTTTTGTATGTTGTGTACAGATTA----CTACCACAAACTAACCGTGTTTAAACTTAAAT----AATTCGATTTATTTCAACCAATAC--GGGCCTTCTT-CTTCTTGAGTCG----CAGGTAAGAGCATA-GTTCGCGCTT----AGAA----GTCA---A---GAACGAGCATTT--GGTGCATTCGTTGGAGTATCTAAGCTAAGATCGACTTTCTTGACATTCATACAACT--ATCTATAT--TTATGGCGGACCATACTGACTTTT---------GCGTATTCGCGCTTAGATACATAA
>t1
GTAGAAAGTCAGAATTACGGACTCCTAGCTGGCCCCAAACACGGCACTTAAATTGGTAGAGA----TGCTGTGCTCAGACACGGCGATGTCTCTATTCGTTAAAAGTTTGATATAGCTCTTCTGCGATAGCGTGAGGG---CTGTAGAGGCCTTGG----TACGGTCCAATGTAAGATCA--ATAAGACTCTGTATAAGGTTCCCTGATAACCGGCCGGAACCGATG--CTAAAAAGGACCGAT--GATAAAGAGATGAATAATTCAGCCCTCAATTGCT----CTAGACTAT---A----TGTTTGTTCTTGTGTGTATTTTACATATTA----CTACCACGAAGTTACCGTGTGGGAACTTCAAT----AAGACGAATTATTTTAACCAATAC--ATGCCTTCGT-TTTCTAGAGTCT----CTGTTAAGAGCAGA-GTTCGCAAAT----AGAA----GTCA---A---GAACGGGCGTTA--AGTCCCTTCGTTAGAGAATCTAAGCTAAGATAGACTTTGTTGACATTCATGGGATT--TTCTATAT--TTATGGCGGACCAAACGGCCTATT---------GTGTATTGGTGCTTAGATACATAA
>t10
GTAGAATTTTAGGATGAACTAATCATCGACTGCTCCTGAGGCGGTACTTAATTCGGTGGAGA----C-CTGTGCGCTTCTACGG----GAGACTATCAGTAAGAAGTGCGAACTGGCTCCTCTGCGAAACCACAA---AGGAAATGTAGGCCAAGTGTGCTCTGGACCATTGTTAGATCG--CTTA----CTATACAAGCCTACCTAATCCCGGATGTAATCTGCTGAACGAAAAAATACTGAG--AATAGAGATACGAGGCATTCAGCTCTCAATCTCTTAGCATTGACTTT---A----TATACATTCGTATTTGTCATCTATTGGTTA----CTACAACCCACTCATTGTGTTAAAACTTTATTAACCACATCCACTTATTCGAACCAATAT--GTGCCATCGA-CTTCGAGAC--A----CCGTTAGGAACATA-GTTGGAATTC----AAAA----GTCTTAGA---TAACGCGATTAT--TGTCACTTTGTTCGAATATCTAAGCTAAGATGGACTTTCTGGACATTCATGGAAATTAATCGCT------GTGGGGGCCCTTACTGTCTTAT---------TGTTTTTCGAGCTTAGATACACAA
>t3
GTAGAAATTCAGAATAAACGATTGATTGTCGGCTCCGGACTCGGTACCTAATTGGGACAAGA----C-CTGTGCACTTTCACGGCGATGAGGCTAGTCCTGACAAGTCCGAACTCGCTCCTCTGCGAAACCAAGT---ACGAACTCTAGGTCATGAGTGGTCTGGTCCAACGTAAGATCT--CTCA----CTGTACAAGAGTGCCTAATGGCTGACTGTAACCGGGGTCCTAAAGAAGACAGAC--TATAATGGAAAGAGCCGTTCAGCGATCCATGACT----GGTGACTTT---A----TTTAATTTGTTGTATGTCGAGTATATTTTA----CTACGGCAGACTTATTGTGTTAAAACTTTATAAGGC--TGC----TATTCAAACCAATAT--CTGTCCTCGA-CTTCTAGAT--A----CAGTTATGAACATA-GTTGCTGATT----AAAG----GTCCTAAA---TAACGAGGGTAT--TATATCTTAGTAAGACTATCTAAGCTAAGATCGACTTAGTAGAGATTCATTGAAGTCGGTCATTA-----ATGGGGGGCCTTACTGTCTTTT---------CGTTATCAGAGCTTAGATACACAA
>t6
GTAGAAATTCAGTATAATCGATTGAT--GCGGATCCATACTCGGTACCTAATTGGGACAAGA----C-CTGTGCACTTGCACGGCGATGAGGCTAGTCCTGACAAGTGAGAACTCGCTCGTCTGGGAAACCAAAT---ACGATATCTAGGTCATGAGTGCTCTGGGCCAACGTAAGATCT--CTCA----CTGTACAGGAGTTCCTGATTGCTGACTATGACCGGGGTACAAAAAAAGACAGAC--TATAATGAGATGAGCGATTCAGCAATCCATGTCT----GAGGAGTTT---AGAGCTTTTCCTTGTTCTGTGTTGAGTAGAATTTA----CTACGGCTGACTAATTGTGTAGGAACTTTATAGAAT--TGC----TATTCCAACCAATAT--CTGTCCTCGA-CTTCGAGAT--A----CCGTTATGAACATA-GTTGCTGTAG----AAAA----GTCCTGAA---TAACGGGGTTATCGTATATCTTTGTAAGATTATCTAAGCTAACATCGACTTAGTAGATATTCATGAAAGTTAGTCGTTA-----ATGGGGGGCCGTACAGTCTTGT---------CGTTTTTAGCGCTTAGATACACAA
>t13
GTAGAAATTAAGTA--ATCGACTGTTCGTTAGCGCGTTACGCGGCACTTAATTTGGTAAAGT----C-CTATGCTCTGACACGGCGATGTGACTAGTATTAATAAGTGCGATCTCGCTCCTCTGTGAAATCATGT---ATGAGGTAC---GCATGCGTGCTTTGGTCCAATGTGAGATCA--CATA----CCCTACAGGATTTCTTAAACCCAATGGAAAAAGGACGCCCTAAATAAGCCAGACATTATAGGGTGAAGAATAATTCAGCTACCTATGACT----TTGGAATAT---A----TTTACCTTGTTCTATGTTTAGTATACTTTA----CTACTCCCAACTAAATGTGTAAAAACTTCAGCCGAA--CAC----TATTTGAACCAATAG--CCGTCGTCTG-ATTCAAGAA--T----CCGTTATGATCAGA-GTTTTAGAAG----AAAC----GTCTCCGA---TAACGCGTTTTT--TATATCTTGGTACGATGATCTAAGCTAATATCGACTAATTAGAGATTCATATGAGTGGATCATTA-----ATGGTGGGCCATACTGCGTAATTAC------CTTTTTTGGAGCTTAGATACACAA
>t8
GTAGAAATTAAGGA--ACCCAATGTTGGATAGAGCGTTAAACGGCACTTAACTGGGAATAGTGTCCC-CTATGCACTTCTACGGCGATGATGCTAGTGCTGAGAAGTGCGAACTAGCTCATCTGAGAGACCAGGT---ATGAAATAC---ACCGGTGTGCTTCGGTCCAAGGTGAGATCG--CGGA----CTTTCAAGGATTACGTTAACACATTTAAGAAAAGAGGTCCTAAAAAAAGCAGACGCGATAGCGTAATGTAGATTTCAGCGTTCTATAACT----ATAGAATTT---A----TTTCAGTCCTTATATGGATGTTAGTCTTTA----CTACTACTCACTTAAAGTGTGAAAACTTCAGCCGTA--AGA----TATTTTAACCAATAA--CTGGCTTCTT-CTTCAAGAT--TGCTACAGCTAAGAACATA-GTTTGTAGAT----AAAA----GTCTTGAA---TAACGAGTTTTT--TCAATCTTGGTTCGATTATCTAAGCTAAAATCGACTTGGTAGAAATTCATCAGAGTTCATCATTA-----ATGGTGGGCCTTACTGCTTCTTCACCCAG--TGATTATAGTGCTTAGATACACAA
>t14
GTAGAAAT----CA--AGATACTAATGGATGGCACCTTACTCGGTGCCTAAGTAGGGCAAGG----T-CTCTGCTTGAGCACGGCGATGACTCTAGAAGTAATAAGT----CCTGGGTCCTCTGTGAGACCGGGT---TGGATCTGT---TCAAGAGTGCTCAGGACCATTGTGAGATCG--CATA----CGTTCAAGGTTTACATCATTTCTGGTTGCTACCGCCGTACTAAAAATACCAGAC--AATAAAGCAAGGGAAAATTCAGCAGACAATTGCT----TTTGATTTT---A----TGTACCTTGCTCTATGTGTATTAGGCTTTATAATCTACGCCCTACTTACTGTGTCAGAACTTTATATGGC--GGC----TATTCCAACCTATAA--CTGGCATCGT-CTTCTCGAC--T----CCGTTATGATC----GTTTTCGAGTCGCGAAAA----GTCACCCA---AAACGAGCTTTT--TTCACGTTAGTAAGAATATCTAAGCTAAGATCGACTCCATGGATATTC----TAGTTAGTCTTTA-----ATGGGGGGCCATACGGCTTTCTCCC------CGTTTTTAGGGCTTAGATACACAA
>t7
GTAGAAACTAAGTATGAATTAATCATGGATGGCA---GACACGGCACATAATTAGGGGGAGA----G-CTCTGCGCGGCTACGGCGATGAAACTAGGCGTTATAAGTCCGAGTTGGATCATCTGCGAAATCATAG---ACGGAATTTAGGTCATGAGTGATCTGGGCCAGCGTGAGATCG--CTCA----CGGTTCAAGAGTACTTTAGCACCGATAGTGCCAGGTGACCAAAACAAAACAGAA--GATAAAGCTATGAGCTATTCAGCATTCTATCTCT----GTGGACTTT---A----TTTACCTTATTCTCTGTATACTATAGCTTA----CTACACCGTATTAAATGTGTTGAAACTTAATTAAGC--TGC----TATTCGAACCGATAT--CAGCCGTCTGCCTTCTAGAA--C----CCGTTATGAACACA-GTTTTTTAAG----AAAA----GTCTTGGAACGTAACGCGATTAG--TTATGCTTAGTGAGACGATCTAAGCTAAGATCGAATTTCTGGATATTGATAAAAGTCATTCGCTA-----ATGGTGGGCCGGACCGTTTGTT-------TAGGTTTTATGCGCTTAGATACACAA
>t4
GTAGAAGTTTAGGATCAACTATTGGTCGCTTGGCCCAAATTCGGATCCTAAATAGGAATAGG----C-CTTTGCGTGAGGACGGCGATGTATCTAGCCATTAAAAGTTGGATATGGGACTTCTGGGAAAACATGT---AAGAGATTAAGGGCTCGCGTGATACGGACCATCGT----TCG--TTGA----CGGTTCAAGATTACATTATGCCATGATTGATCAGTTGGCCGAAAGATACCGGAA--GATATTGGTATGAGAGTTTCAGCCGACGATGTCT----CCTGACTGTCCTA----TTTTTGTTACTCTCTGTAATCTATAAATTA----CTACGCCAGACTAATCGTGTTGAAACTTAAGGCTATATCACGATTTATTAAAACCCATAC--TTGACTTCGA-GTTCGTGAA--T----CTGATAAGACCATG-GTTGGCGTAA----AAAT----GTCG---A---TAACGTGCCTAC--TGAAATTTCGTGCGACAATCTAAGCTAACATTGAATTAATGGATATTCATTTAATTCAGTCCCTATAATAATGGGGGCCCGTACCGCATCTT---------GGCTAAGTGAGCTTAGATACAAAA
>t5
GTAGAAGTTTAGAATCAAAGATTATTGGCTAGGACAGTACTCGGATCCTAACTGGGTTAAGC----A-CTGTGCAATAGGACGGCGATGTATCTAACAATTAAAAGTAGGATATCGACCTTCTGAGACACCGTCT---AAGAGGTAAAGGCCTCGAGTGCTACGGGCCAAAGT----TCT--GTAA----CTCTTCAAGAGTCCGTTATTTCAAAGGACATCAGTGGATCAAAAGAGGCCAGAA--AATATA----AGATTATTTCAGCTCTCAATTTCT----CCTGAGTATCGCA----TATAGATTAATCTCTGTCGTCTAAAGTTTA----CTACGGCGTACTCATCGTGTACAAACTTTACCTCCCATGGCCAATTATTTTAAACGATAT--TCGGCGTCTA-GTTCTTGAT--T----CAGATAAGACCAAC-GTTAACACCA----ATAT----GTCG---A---GAACGCGCCTCC--AAACGATTCGTCAGACAATCTAAGCTAACATTGAATTATTCGATATTCATCAGAATTTGTCGCTATGGGAATGGGGGACCGTACTGCATCTT---------TGCTAAGAGTGGTTAGATACAAAA
>t12
GTAGAATTTGAGAATAACTGACTGGTGGCGAGGGCGACAGTCGGAACTTAAGTAGGGGGAGT----A-CTGTGCACTCCTACGGCGATGTAACTACTCGTAAAAAGTTTGATGTAGTGCCTCTGGGACAACCTCT---ACGTGGTTGAGGGCTTGTGTGTTGCGGCCCAACGTTAGATCA--TTTA----CTATGCAGGAATTCTT----GCTCCGTTAAACCGAGGGTCAAAATAAAACTGAA--GATATTGCCATGAGATTTTCAGCAATCTATCTCT----ACCGAATAT---A----TTTGAATAACTGTATGACATCTAAAAATTA----CTACATCGGACTAATCGTGTTCTAACTTTAGGTGTTATGTCCAATTATTCTAACCAATAT--AAGCCATCAA-TTTCTAGAT--T----CTGTTAGGACCAAG-GTTCGCTGAA----AGAG----GTCG---A---TAACGGGTCTGC--AGAAGCTTCGTAGGAGAATCTAAGCTAACATTGAGTCAATCGATATTCATAATAATAAGTCACTATTGACATGGCGGCCCATACGGACTACT---------TGCTTAGAGGGGTTAGATACACAA
>t15
GTAGAAAGTGAGAATAACCGACTGGTCGCTAGGCCCACATACGGAACGTAAGTAGGCGGAGT----A-CTGTGCGCTGGAACGGCGATGTAACTAGTCGTAAAAAGTTGGATGTAGTTCGTCTGGGAAAACCCCT---ACGAGATAGAGGACACGTGTGTTGCGGCCCAACGTTAGATCC--GTTA----CTTTTCATGCATCCAT----CCGCATTCTAACCGGGGGCCAAAACAAACCCGAA--AATATTGCCACGAGATTTTCAGCTTACAATCTCT----ACGGACTCT---A----TTTTATTTACTGTATGTGATCTAATAGTTA----CTACATCGTACTGATCGTGTACTAACTTTAGGGTTCATAGCTAGTTATTCTAACCCATAT--GGGCCATCAA-TTTCAAGAA--G----CAGATATGACCATG-GTTCGTAGAT----AAAGGGCCGTCG---A---TAACGTGTCTTC--ACATTCTTAGTAGGAGAATCTAAGCTAACATTGACTCAGTCGATATTCATGAAAATAAGTCACTATTTAAATGGCGGCCCTCACCGACTCCT---------GACTGAGAGAGCTTAGAGACACAA
>t11
GTAGAAATTTAGAATAAACGAATGGTAGTTCGGTCAACATGCGGAACCTAACTAGGAATAGA----A-CTTTGCTTGTACAC--CGATGTAACTAGTCTTCAAAAGTTGGACGTTGTACTTCTGGGAAAACCAGT---ACGGTATGTAGGACCCGGGTGGTACGGCCCACCGTTAGATCC--TTTA----CATTTGATGATTCCATTATAGCTCTGTCCATCCGGTGATCTAAACAAATCCGAC--AATATAGTCACGAGAATTTCAGCCGGCTATTTCT----ATGGACTAT---A----TTTTAATTGCTATATGATATATAAAAGTTA----CTACACCAAACTTATCGTGTTCTAACTTAAGGATTTAGGGCTAGTTATTCTAACCCATAA--GTGCCATCAA-TTTCTTGAG--C----CGGGTAGGACCATC-GTTCTCAGTT----AAAG----GTCC---A---TAACGTGATTGC--ACGTTCTTGGTAGGAGAATCTAAGCTAAGATTGACTCCGTGGATATTCATCAAAATGAGTCACTATTATAATGGCGGCCCTGACCGGTTACT---------CGCTTAGGGTGCTTAGATACACAA
>t9
GTAGAAG---AGTATTAACGAATGTTCGGAGGCCCCATATGCGGGGCCTAACTGGGTGTAGT----C-CTTTGCTCCAGCACGGCGATGACACTATTCTTGAGAAGTCCGAAATCGGACATCTGTGAGACCTGAG---GTGTCGTGTAGGGCGTGAGTGCTTCGGCCCATCGTCAGATCT--GTTA----CTTTTGATGCCTCCGTTATTCCCCAAAATTCCAGATGGCCTAAATAATTCTGAG--TATAGTGCGATGTATCTTTCAGCATCCTATTTCT----TGCGATTTT---A----TCTACCTTGCTGTGTGGTATCTAAAGATTA----CTACATCGTACTGAAGGTGTCCAAACTTAAGGCAAGAAGTCTAATTATTTAAACCCATAGTCCTGCCTTCAA-TTTCGTGAA--A----CGGCTACGACCATGGGTTCCCCGCA----ATAA----GTCT---A---AAACGTGTCTTC--TACTTGTTTGTAAGAACATCTAAGCTAAGTTTGAATATTTAGAAATTAATAATAATCGATCAGTAT--AACTGGCGGCCC---CGGCCTAAT---------GACTAAGTGAGCTTAGATACACAA
