# Supplementary material for: PQ, a new program for phylogeny reconstruction
Source: BMC Bioinformatics. 2018 Oct 12;19:374. doi: 10.1186/s12859-018-2399-4 (PMC6186109; doi:10.1186/s12859-018-2399-4)
Supplement: Supplementary file 4 — Simulated data. The archive Simulated-data.tar.gz contains two folders called Alignments and Trees. Folder Alignments contains 500 simulated 15-sequence nucleotide alignments in fasta format. Folder Trees contains six subfolders, PQ, MP, ML, ME, QP and Reference with trees in Newick format reconstructed from the alignments with five methods and with reference trees used for simulations. Names of the tree files correspond to names of alignment files. (TAR 1860 kb) [file 12859_2018_2399_MOESM4_ESM.tar › Alignments/107.fasta]

>t13
ACAGTCTCGATTGGTGTTT--TTGAGCGACTATCGTACCGCGCCC----AAATTCCAGGACCAGCACTTCGCTATGGCTTCATTCTGTC---TTGACGACTCAACAATCTTGTAAGTAAGTAATG-TTTTCTCATATTAGACCGTCTTGAGTTCTATTGCGTATG----ATTGGTTAGAGAAGCC---TA-GT---GGTA--CAAATC---ATGAAACA----TGGCCT---ACTCA-AGGTAAT----AAAGGTGTGTA----TTAAGTTTGGTGAT----TCTTT---CTGGATTAGTAGAGC---CA-ACCACCGG----GCAAATTGCTGTTATAGTTATAACAGTGGTTGC----CACTATCGAAGGAATTATTCA----ACTTCACTAT---GG----AC---ATA----TTTGTAAAAAGTAGGGATAATCCCCTCGTGAGAA--TTATATTCACGGGTGAGCTAC--T--TTATAACT
>t10
ATTCACTCGATTGGTTTTT--TCGAACGACTATCGTATCGCACCC----AAATTCCAGGACCATCAATTCGTTATACCTGCAATCTGTC---TGGACGACTCAACAATCTTGAAAGTAAGGAATG-TTATCTCTTAATACACCGTTTTGAGGTGTATTGCCTATG----ATCGCGTACAGAGTCG---TA-TT---GAAA--CTAATC---ATGCAACA----GGGTCA---TCGCA-CGGTCAT----AAAGGTGTGGAATACGTCAGTTTGGTG-T----TATAT---TTTTATTAGTATCGCAGTCT-A----CGG----GCAAATTGATGTTAGAATTATATCTGTGGTAGG----TACAATTGAGTGAATAATTCA----ACTTCATTAT---CG----AC---GGA----ATTGTAAGTAAGAAGGATCATCCCCTAGTAAGAA--TAATACCCCCTTGTGATCTAC--T--TTATATCT
>t8
ATAGCTTCGATAGCATTTT--T-GAACGACTAGGGTAACTCACGA----AGATTGCATGACCACAACTGCGTTACACCTACCATCTATCGCCACGACGACTTAACAATCTTGTATGCGATCA-----TCTCGAGGTTTAGACTGTTTTCATTTTTATTCTATAAG----ATGGGATCGAGACTCT---TG-AT---GACA--CCAATC---ATTAAACACACCAGGCCA---TCACA-AGGTGAA----AAAGGCGAGTAATACATGAGTTTGGTT-T----TATTTTAGTGGAGTTAGCACTGAGTCCG-A----CCGTCGTGCTATTTGGTGCTATACTTTGGACCGTGATCGC----CGCTGAGGAGATTAAACATCA----ACTTCTCTAT---TG----ACTGATAAGAGGATCATTAAA---TTGCATAATCCCCTTGTTAGAA--TTATA--CAGAGGTGAACTAC--C--TTATAGTT
>t3
TAGTCTTCGATTG----TT--T-GAATGACTAGAGTATCGCACAAGTTCACATTGCACGATCATCAGTCCGGTATGACTGCTGTCTCTC---GAGACGACTTAACAAGCTTGTATGTTAAGA-----TATCTTTTAGTAGACCGTTTTAACTTTTATTTGAAAAG----ATCGTATTGAGCCTCT---TT-GA---GAGC--CCAATC---TTGCAACAGATCGGGCCG---GGGCA-AGGTGGG----AAAGGCGGGTAAAACTTAAGATTAGTG-T----TTTTTTGGCGGAATTAGAACTGTAAGCT-A----CCGCCGG----GTTGATGATATATTTAGGACCGCGATGGA----CGCTGATGAATTTACTCATCA----ACTTCTCTAT---AG----ACTCTGTA----GTCTTGAAT---ATGCATGATCCCCTCGTTAGAA--TGATA--CGGACGTGACCTAC--C--TTATAACG
>t9
TCCATGTCGAT-GAGGTTT--T-GAACGACTATGTTAGCGCTCAG----AAATAACAGGAACAATAGTG-GCTGAGCC-CCGGTCTTTT---CG----AATAAACAAACTTGTATGTAACTAATGATTTTCAAGTGATAAACAGTA---ATTTTTATTGCGAATG----ATGGGGTAGAGGTTCA---TCCCC---GGCT--CAAATC---TTACATCA----AGGACAGCGTTTCAGCGGTGTT----AAAGGCGGGTAAGACTTTAGTTTTGTG-T----TATCGTAGGG-TATTAGTTCACC---CT-A----ATG----GCGATTTG---TTACAATTGTACCCGCGTTTGACTGTTGCTGCTGAGCCAATTTCTCAGGAAACCT----AT---TG----ACTGAGTA----GTCATTAAA---TAGTATGGTCCCCTTGAAATAA--TAATA------TGTGACCTAC--C--TTATACCG
>t2
GCTTCATCGAT-GAGATTT--T-GACAGACTATCCTAACCCACTG----ACATAACAAGAGCAAAATTGCGATTTTTC-TCGGTCTTTT---AC----ATTCAACAAGCTTGAAAGAAAGGAATGGTTTTCAGTTTATAGACTGTCTTTAATTTTATTCAAAATG----ATAGATTGCAGCTGCGCTGTACGTGAAG------AGATC---TTATACCA----AGGTCTAACCCACAGTGGTTCT----AAAG----GTAAAACTTAAGTTTAGTG-T----TAT----GAT-TCTTAGAGCATT---CT-A----TAG----GCCAATTGATGTTAAAATTGTAACGGTGTTCGAGTTGGTCACTTGAATGAAGTGATCAGGTAACCT----AT---CG----ACTGCTGA----ATCTTAAAA---TGGAATGGTCCCCTAGTTAGTA--TTATA------CGTGATCTAC--GATTTATACCC
>t4
GCTTCATCGAT-GAGATTT--T-GACAGACTATCCTATCCCACTG----ACATTACAAGATCAGAATTGCGATGTATC-TCGGTCTTTT---AC----ATTCAACAAGCTTGTAAGGAACGAATGGTTTTCAATTTCTAGACTGTCTTTAAATTTATTCAAGATG----ATAGATTGCAGATGCGTTGTACGTGGGG------ACATC---TTATACCA----AGGTCTAACCCACAGGGGTTGT----AAAGGCGAGGAAAACTTAAGATTAGTT-T----TCT----GTA-TTTTAGAGCATA---CT-A----TAG----GCCAATTGATGTTAAAATTGTAACGGAGGTCGAGTTGATCTCTTGAATGAATTGATCAGGTAACCT----AT---GG----ACTGCGGA----ATCTTAAAA---AGGAATGATCCCCTAGTTAGTA--TGATA------CGTGATCTAC--GATTTATACCT
>t15
AATTCGTCGAT-GATTTTT--T-GAGGGACTATGGTAGCACGCCG----AAATAACATGAACAGCAATACGATGTCTC-ACCTTCTCTT---CA----ACTCAACAAGCTTGGAAGCTACTAATGGTTATCAAATATTAAACCTTCTTCAGGTGTATTTCGCATG----ATTGGGTTTAGCGTCT---TCCAC---GTTT--CACATC---ATCTATCA----TGGACCAGCGATCAATGGTTTG----AAAGGCGTGTAAGACTTCAGTTTGGTA-TTTGCTATATTAGCA-GTTTAGAACAAG---CA-A----CAG----GCCAATTGGTGATACACTTGTACCAGTGCTCGACTAACTCGCAGGAAACAATTACTCAGGAAACGT----AT---CGGGGAACTATTAA----ATTTTGAGG---ACGCATGTTCCCCTCGACAAAA--TAATA------GGTGAGCTAC--G--TTATACTA
>t11
ACGTAATCGAT-GATCTTT--T-GAGAGACTATCATAACGCGCCC----ATATTTCAGGATCAAAAGTACGATAGGGCTACTCTCTCTA---AAGACGATTTAACAACCTTGAATGGGAGAAATGTTTTTCTATCTTTAGACCTTTTTAAAATCTATTAGATAAG----ATTGCATCGAGTAACG---TGCTG---GATTGGCGGATC---GTTCATCA----AGGCCAATACGAAACAGGTGTA----AAAGGGGAGTAATACATCAGTTTAGTC-T----TTTTGTCGAC-TTTTAGCACAGTTGACA-A----CAG----GCAATTTGGTGCTAAAATTGGACCCGTGATAGTACGTA-CGGTAGAGACAAAGTTTCAGGGGACGTCTGTAT---AG----ACTCGTCA----TTCTTAAAA---GTGCATCATCCCCTTGTGATGA--TTATA------TGTGACCTACATA--TTATACCA
>t14
AACTTCTCGAT-GCTTTTT--T-GATTGACTAACGTACCGCGCAC----AGATGCCATGACCATCAGTACGATTCTGCTGCAATCTATA---GAGACGAATCAACAACCTTGTATG---ATAATGC-TTTCATAAGTTATACTTTATTAAACTCTATTTTATAAG----ATTGGTTCCAGTGTCT---TGCTG---GTGA--CATATC---ATTCATCA----TGGTCCACAATCAATAGGTGGAGTAAAAAGGAGTGTAATACTTAAGGTTAGTG-T----TATTGTAGCT-AATTAGGACAACGGCCT-A----TAG----GCGAATTGCTGATAAAATTTATTCCGAGTTAGTGGAAT-CCTCTGAAAATAGAAGTCAGGTGATGTCACTAT---CG----ACTCGGTA----TTTCTGATG---GTGGATCATCCCCTTGAAAGTA--TCATA------TGTGAGCTACTCG--TTATACCA
>t12
AAAAATTCGAT-GCACTTT--T-GAATGACTACGGTATCTCCCAC----ATATTCCATGATCAGTAATGCGTTTTTTCTGCTGTCTATA---AGGACGATTGAACAATCTTGGAAGGTACTAATGCTTGTCATCCTTTAAACGATTTTTACCTGTATTTGATAGG----ATTGCTTCAAGTGTCA---TCCTT---GTAT--CATATCCAACTGCATCA----GGGCCAGTATTCAACAGGTAGA----AAAGGGGGGTAATACCTAAGGTTTGTC-T----TTTTATAGGC-AATTAGTGCACTAGTCA-A----CAG----GCGATTTGATGCTAAAGTTTAATCCGTGGTCGACAGCT-CGCCTGAGACAATGTTTCAGGGGATATCACTAT---GG----ACTCTACA----GTCTTAAAC---CTGAATCTTCCCCTTGTAACCA--TAATA------TGTGACCTACGTT--TTATACCA
>t7
ACTAAA---AT-GTTCTTTTTT-GAAAGACTAGTATACCACCCAA----ACATATCACGATCATTAATGCGTTATTTCTACGATCTTTA---ATGACGACTAAACAAACTTGTATGCAATTAATG-TTTTCGCTTTGTACACGGTATTAATATGTATTCACGATGGTTGATGGTTTTA-GTCACT---TTCCA---GGGT--CCCATC---CTACAACA----TGGTCTGCCTCAGA-TGGTCGA----AAAGGTGAGTAAGACGTTAGATTAGTA-T----TATATTTGAC-GTTTAGGCCAGTTAGCG-A----CTG----GCCACTTGGTGTTAAAATTACGGCCGCGGTTGTGTGGCACGCACG----GAACTATCAGGCTAAATCGGTATTCTTG----ACTTTATA----CTGATTAGT---AAGGATAATCCCCTAGGAATTA--TTATA--CACATGTGACCTAC--A--TT----AT
>t1
ACTAAA---AT-GTTCTTTTTT-GAAAGACTAATATACCACCCAA----AAATATCACGATCATTAATGCGTTAATTCTACGATCTTTA---TTGACGACTAAACAAACTTGTATGCAATTAATG-TTTTCGGTTTGTACACGGTATTAATATGTATTCACGATGGTTGATGGGTTGAAGTCACT---TTCCA---GGGT--CCAATC---CTACAACA----TGGTCTGCCTCAGA-TGGTCGA----AAAGGTGAGTAAGACGTTAGATTAGTA-T----TATTTTTGGC-GTTTAGGCCATAAAGCG-A----CTG----GCCACTTGGTGTTAAAATTACGGCCGCGGTTGTGTGGCACGCACG----AAACTATCAGGCTAAATCGGTATACTAG----ACTTTATA----CTGATTAGT---AAGGATAATCCCCTAGGCATTA--TTATA--CACATGTGACCTAC--A--TT----AT
>t5
AAAAGA---AT-GGTTTTTGCT-GAACGACTAATGTACCGCCCCA----AAATATCACGAGCAGGACTTCGTTAAATCTACTATCTGTG---TCGACGACTAAACAATCTTGAAGGTCAATAATG-TTCTCGGTTCATACACGATATTTATATGTATTCGGGAAGCACCATGGATTGAAGAGACA---TTCCG---GTAT--CTAATC---ATGCAACA----TGGGCGACTTCGTA-GGGTCAA----AAAGGGGGGTAACACGTCAGATTAGTT-T----TATAATTGCC-AATTAGGCCATCAACCT-A----CAG----GCCATTTGATGCTATAATTAGGACTGCGCTGGTATATATCCCACG----AACTGTTCAGGGTAAGTCTCTATATGAG----ACTTACCA----CTATTTAGT---GGGAATGATCCCCTGGTTATCA--TAATA--CACCAGTGACCTAC--A--TT----CT
>t6
ATTAAG---AT-GCTCTTTTTT-GAGTGACTAGAGTACCCCGCAA----AAATACCATGATCATAAATACGATAATTCTACAATCTGTC---CCGACGACTGAACAATCTTGAAAGATAATAATG-TTATCAATTTGTAGACCGTTTTAAAGTGTATTAAAGAAG----ATAGTTTGAAGTCACA---TTC-----GATA--CCTATC---TTGCAACA----TGGTCAGAATCATA-GGGTTAT----AAAGGTGTGTAACACTTCAGTTTAGTG-T----TGTGATTGAC-AATTAGCTCAGAAACCTTA----TTG----GCCAGTTGGTGCTACAATTTCAGCCGTGGTTGAGTGCGTCGCCCGAAGTAAAATGTCAGGGCATGTCTTTAT---CG----ACTGGAAA----GTCATTAAC---GTGAATGATCCCCTAGCGATAAACTAATA--CGCGTGTGACCTAC--C--TTATACCT
