# Supplementary material for: PQ, a new program for phylogeny reconstruction
Source: BMC Bioinformatics. 2018 Oct 12;19:374. doi: 10.1186/s12859-018-2399-4 (PMC6186109; doi:10.1186/s12859-018-2399-4)
Supplement: Supplementary file 4 — Simulated data. The archive Simulated-data.tar.gz contains two folders called Alignments and Trees. Folder Alignments contains 500 simulated 15-sequence nucleotide alignments in fasta format. Folder Trees contains six subfolders, PQ, MP, ML, ME, QP and Reference with trees in Newick format reconstructed from the alignments with five methods and with reference trees used for simulations. Names of the tree files correspond to names of alignment files. (TAR 1860 kb) [file 12859_2018_2399_MOESM4_ESM.tar › Alignments/164.fasta]

>t4
AACCA----CATCAC----TACGT-----CACCT---AGAAACGGAACATTCTGGGTGATAAATCCTATCCCTTACCACAAT----TA------CGTAGGAACTTAGGAGAAGTTCTGTCTCTTAGG---TGACAACGAATCTCTTACTATCACGTTCTCA--GACCAGACCA---TT--GTAGTACAGTAAACAAGG----GAATTACAGTTCAACGTAGTACGTAATCAATGATTATCTTTTTGCATGCTTTAGAGATGC----GGCGTGGCG----AGT-------G-------GTGTGTTCTAA--CAGT----ATTGCAAAAGGCTC--AAAC---TT----TCG-T----GTTGAGAGCTCGAAGAGT--TTCGCATTATGCGGTAGTCGGTCCGATG----GCATAACTTACAGA---GTACGTACTTGTTGGA----TCATT-GTATAGTCGCGCTAAT-AC---AATCCAAACCCTACAACACGAGATCGAGTACTGGAGA----CGCG--CAAGTCACGC------ATGCTTCGCCAATTCACATACTAATTACGTGATTCG
>t8
ATCTACGACCATCGC----TCGAC-----CACCT---AGTAACGGAGCAATCCGCGTTATAAATACGATCCCTTACACCGAT----GA------CGTAGTAACTTCGGTAAAATTCTTTCTATTAGG---GGACATCGAATCTCTTACTATCTCGAACCCT--GACCGGCCGA---TT--CTATTATAACAAACATGG----GAATTACATTTCAACGTAGTACGGAATCACTAATAATCTTTTTGCTTACTTTACAAATGG----GTCGTGGCG----GGTG---T--GCCGGCTAGTGTATTCTAA--CAGC----ATTGCAAATGGCTC--GAAC---TG----TCG-T----ATAGAGATCACTAACGGT--TTCGGTTTATACTGGAGTGGGTCCTGAG----GCTTAACTTACTTA---GTAGGTACTTGATGGA----GCATT-GTACAGTCGTG-TTAT-AC---AATCCTAACCCTACATCACCAGATGGAGTACTCGAGA----CCCG--CAAGACACGC------ATACTTCGACAATATACGTTCTAATTTCATGGATCG
>t12
AACTA----CTATGT----TAGTGTT---TGCCA---AGCATCAGTCGGTTGTGTGTAATTAATCTTATCCCTAACACTTAT----TA------CGCTGCAACTTTTGCGAATTTCGTACTCTTTGGGATTGACACCG---CTCTTACTATCACTGGGCCT--GGACTACCAA---TA--GAATTATATCCTTCGAAG----GGGATACATCTAAACGTAGTCCGGAATCCCTCACTAGCTTTTTACTTACTGTGGTAATGT----CACGGGCCA----GGTG---T--G-------GT----TCTAAATCAGT----ATTGCAAATGGCTC--AAGC---TTGTTTTGG-C----GTAAAGAAAAAGCTCCCT--TTTGGTTTATACCGTAGTCAGTCTCTGG----GCCTAAGTGACTAC---GAAGGAACTTGCTGCATGGGGCTTT-GTATAGCCTTGCTTAT-CC---AATCCGAACCCTACATGGCGGGAACTAGTACGGGAAA----CGCG--CAAGGCACGC------ACACTTCGACAATGAACATGCTACTAACATTTCCAG
>t9
AACAA----CAACGT----TCGTTTT---TACCG---AGTACCAGTTAGTTGCGTGTAATATATAATATCCCTGACTCGTAT----CAAGA---CGCCGCAACTTTTGAAAATTTCACACTATTAGGGTCTGACACCGAGTTTCTTACTACCACTGTCCCT--GAACCAACAA---AT--GAAATAAATCATTCGTAG----GGGATACATATTAACGTAGAACGTAATCGCTCACTATCTATTTGCTTGATGTGATGATGT----ACCG----A----GGTG---T--G-------GT----TCTAAATCAGA----ATTGCAAATGGCTC--AAAC---ATGTATTCG-C----GTTCAGAGCAGTCACACT--TGTTTATTATTCCCTAGTCAGTCTTGAG----GCTTAACTAACGAC---GAATGTACTTGTTATATGTGTCTTT-GTAGAGCCGTGCTGAT-CC---AAACCCAACCCTACAAGTCTGGATATAGTACGGGAAA----CGTG--CAAGGCGTGC------AAGCTTCGACAGTCAACATGCTACTTACATTACCTG
>t15
AACTA----CCTCGT----TCTTTTT---GACCT---AGTAACGGAAGTTTCCGTGTCAAAATTCGTATCCCTTACTCGCAT----CA------CGGTGAAACTTTAGAAAAGTTCTAGCTCTTAGGTGCTGACAACGAGTCTCTTACTAGCACGTTCCCG--TAACAGTCTG---TG--AAAATATATTAGTCGGAG----GAACTACATAACAACGTAGATCGTAATCTCTCAGTATCTTTTTGCGTTCTATAGGAATGG----ACAGATTCA----AGTG---T--G-------GTGTATTCTAAATCAGA----ATTGCAAAGGGCTC--AAAC---CTGTTTTCG-C----GTATAGAACACGCTGAGT--TTCGTATTATACCGTAGTCTGTCCGGTG----GCGTAATTTACTTG---GTAAGAACTTGTTTGATCCGTCTGT-GTAAAGTCGTGCTTAT-CC---AATCCAAACCCTAAAATTCAGGAACTAGTACTGGAGA----CTCG--CAAGGCACGC------AAACTTCGACAATGCACGTCCTACTAACGTGGCCGG
>t7
ATCTA----CT--------T----TT---CGCGT---AGAAGCTCT----TGTGGGTGACAGCTAGCATCCGTCACGTCTAGATACCC------CGATGAAACTTTCGATCA----TGACTT-AAGG---CGACAACGAGTCGCTTACTATGG-CTCGGCA--TATCATTCAGTGGGCGTTTATTAGATCAATCATCG----CGTCTACCCAAATACGTAGGCCGAAATCTTTAGCGCACTATTTCCATAG----CATATGT----CATGAATCC----AGTG---A-----------TGTTTGCTAA--CAGT----ACTGCAAAGGGCTC--G-------AGTGTATT-TGGAAATCCATAGGTGGAATTA---TATAAATTATCCCACAGTAAGTCCATGG----GC----GTAACAGGCCTGCATGCGCTTGGTTTATCGGGGAAT-GTAAAGCCGTGCTAATTGAAAGAATCCCAACCCTAAATTTGACGACAAAGTACTAGAAA----CTTG--CAAGGCAGGC------AGACTTTGACAGTTCACATACTAGTTTCATATTTTG
>t5
ACCTA----CT----CACTT----TT---AACGC---AGGAGCGCGTTTATTTGTGTCAGATATTGCATCCATTACAGGGAACCTCAC------CGGAGTAACTTTTGAAAA----TCACTT-AGGG---CGACAACGATTCACTTACTATAC-GCAACCG--TATAATGCTACGGGTAGTAATTATATTCAGCTTGG----CCACTACATATATACGTAGACCGGAAGCTATGATAGCCTATTTCCTTCG----TATATGT----GAGGAGACA----TGTG---T-----------TGTTTTCTAA--CAGA----AGTGCAAATGGCTC--GAAC---GGGTTTAAA-TGCTCCTCTAAAGGCGCAAGAA---TAAAATTTATCCAGCAGTTCGTCC---G----GC----TTTACAACCTTGCAGGTGCTTGCTATATGTGTTATT-GTAAAGGCAAGCTAATTTGGGGAAACCGAACCCTAAATTCTCCGATATAGTACGTGAAA----CGCG--CAAGCCGAGCGGCA--ACGCTTAGACAATTAACGTCCTATTATCATTGATTG
>t14
AGCTA----CG----TACTT----TT---GGCGA---AGAAACGCATTATTTTGGGTAACATGTGGCATCCATAACAGAAAACCACAG------CGGTGTAACTTATGTCAA----TCACTG-AGGG---CGACAACGATTCACTTACTAATC-ACGACCG--TATCTTTCGAAGGTAGAATATTAAATCGTACTATG----CTGGTACATATGTACGTAGGCCGGAACCCTTCTCGGTCTATTTCCTTCT----GATATGT----TAGGATACC----GGTG---A-----------TGTTTTCTAA--CAGA----AATGCAAAAGGCTC--GACC---ACGTATAAA-GGGTTCTCAAAAAGACCTACAG---TATACATTATCCATCAGTGCGTCA---G----GC----TTGACATTCGTGTAGGACCTTGCTAAATGGGCCGTT-GTAAAGACATGCTAATTTGGAGAATCCCAACCATAAATATTACGATAAAGTACCAGAAATTGTCTAG--CAAGTCAGGCGGTA--ATACTTAGACATTTAACTTCCTATTTACGTTTATAG
>t1
ACCAA----CA--------T----TT---TACGC---AGCAGCGGTCGGTTTCGAGTGAACAATTTCATCCGTTACAAAAATGAGACC------CGCTGAAACTTACGCCTA----TTTCTG-ATGG---CGACACCGACTAGCTTACTAAAA-ATACTCA--TTTGAGGCAG---GT--TTATTACATTCAACGGCG----CATTTACCTGTTAACGTAGCCCGTAAAGCATAACTCACT----CCGTCT----CAAATGG----GGTGTGCCA----AGTG---A-----------TGTATGCTAA--CAGAGGATAGTGCAAATGGCTG--TATC---AAGTCTATA-GGGCTGTGAATATACTGAATAA---TTTGCGTTATACCTTAGTATGTCTCAAGGCAGGC----ATTACAGTCCCGTAGGTGCTTGTTTGATTCGTCGGTAGTAGAGGCATGCTTATATGGGCAATCCAAACCCTAAAGGTGACGAAAAAGTACGCGAAA----CTTG--CAAGCCAGGC------AAACT-CGACATTTCACGTACTATTCTCCTCTTTCG
>t11
ACCTA----CA--------T----TT---ATCTG---AGAATCGCTCCTCTTCGCGTGATCCATGGCATCCGTTACGGTAAAGCCAAC------CGCTGTGACTTTCGATGA----TGTCTC-GTGG---CGACACCGACTAGCTTACTAAAA-TGAATCC--TCTTTA---G---TA--TAAGTACACTGGACACCGTTGACGGTTACATATTAACGTAGCGCGTAAGGCTTTGGACTCT----CCGTGT----CTGATGC----TTAGTGCCG----CGTG---A-----------TGTTTGATAA--CAGGGGACAGTGCAAAAGGCTT--TATC---AGGTGTATA-TGGAAATTTAAATAGTCCGAGG---TTAAATTTATACAGTAGTATGTCAAAAGGCAGGC----ATAACTGATGAGTAGGGTCTTGTTTAATGCGCCGAT-GTAAAGACGTGCTGATCGGCGCAAGCCTAACCCTAAAAGTCCCGATA--GTACTGGAAA----CTAG--GAAGGCAGGC------AAGCT-CGACATTTCACGTACTACTGTCTTCGGGAG
>t2
AACAA----CT--------T----TT---GACCA---AGTAACTAGTTATTTGGTGTTATAAGTAGCATCCGTCACGCTTATTTCTCA------CGATGTAACTTGAGATCA----TTACTA-AAGG---AGACATCGAGTATCTTACTATCTCGGTGACA--TTGCTATCTT---AC--ATAGTATAACTAACTGAG----CTAATACCTATCGAGGTAGCACGAAACTTCTATCAAACTGTTTCCGTCG----CTTATGTTGCGGATGATTCG----AGTG---A-----------TGTGTGCTAA--CAGT----ACTGCAAAAGGCTC--TAGC---AGGTGTATT-GCCCTTTCAAAAGTTGCTTATGT--TGTGGTTTATCCAATAGTGGGTCATATG----GCATAAGTAACTTAAGCGGATGCGCTTGGTTGATTCGCACTT-GTAAAGACTAGCTAATGATCTCAAGCCAAACCATACAATTATAGAAAGAGTACGAGAGA----CGAG--AAAGTCTGGC------AAGCTTCGACAGTCAACCTTCTAGTGACATCAATCG
>t10
AACGA----CT--------T----TT---TACCACGCAGAAGCAATTTATTTCGTGTGACAAATAAAATCCATCACACTTAGTTTCCA------CGCTGAAACTTTAGAAGA----TTACTA-TGGG---CGACATCGAATTTCTTACTATCTCGGACACA--AGGCTTTCCT---AC--ATAATAAAATTCGCGAAG----CTATTACGTATCGAGGTAGAGCGGAACTCCTGACGAACTTTTTCCGTAA----ATGATGGTGAGTGTGAATCCTGAGGGTG---C-----------TGTTTGATAA--CAGA----AATGCAAAAGGCTC--TAGCACGGGGTGTATT-ATCCTATTAAAACTATACTTTAT--TTTGATTTATCCGAGAGTAGGTCACCTG----GCCTAAGTAACTTAATCGTATGCACTTGGTAGATGCGTTCTT-GTAAAGTCATGCTGATGGTTCTAATCCGAACCATACAAAATGAGAACGAGTACGAGAGA----CGTG--GAAGTCTGGC------AAGCTTCGACACTCAACTTCCTATTGACTTCCCTCG
>t3
ACCGA----CA--------T----TTATTGCCAA---AGTAACTCTCCAGTGTGAGTAAGTTCTAAGATCCTTCACCGTCAG----AA------CGGCGGGACTTAGGCTGAGTTCTCGCTATAAGG---AGACAACGACTGTCTTACTAGCACGTTCTCTCTGGGCAACCTA---CT--TAATTAGACGAGACTCAG----TCGATACAGGTTGACGTAGCGCGGAACCTCTACTAAGCTTTTTTCTTTC----TCTATGT----ATTGTGTCC----AGTGCTGG--G-------GTGTCTTCTAA--CAGT----ATTGCAAAAGGCTCCGTAAC---AAGTGTAAT-CGATCATGAAAAGTATAGGATGTGGTGTAAATTAT----TAGTGTGTCTCTTG----GCATAAGTGACATA---GTAAGAACTTGTTGTATTGGTTTTT-GTAAAGGCTTGCTAATCTT---AAACCAAACCCTATAGGAATGGAAAAAGTACTGGAAA----CTAGGCCAAGTCAGGC----TGATACTTTGACATTCTACTTACTAATGCCTTAATTGG
>t13
ATCAA----CA--------T----TTGTTGACCA---AGTAGCGCGCAGGTGAGTGTAAGCCCTAGCATCCGTCACCAGAAC----AA------CGGCGGGACTTTGGCTTATTTCACACTCTTAGG---TGACAACGACTTTCTTACTATAACTCACTCAGGGAATGATCTA---TA--GGAGTAAACTACACCTTG----TCTATACAACTCGACGTAGCGCGAAATCGATACGTAGCTATTTCCCTTC----TATATGT----TTGGTTTCA----AGTG---GAGG-------GTGTCTCGTAA--CAGT----ACTGCAAAAGGCTC--CATC---ACGTAT--T-GAATGATGTATAGATAAAGATTT--TA----TTATACAGTAGTAAGTCCCATG----GCTTAAATAACTTG---GTAAGAACTTGATTTATTCGTACGT-GTAGAGGCGAGCTTATTCT---AATCCTAACCTTACAATCAGGGATGGAGTACACGAAA----CTAG--TAAGGCTTGC----CGAGCCTTCGGCAATTTACATACTACTGGCTTACATTG
>t6
AACGA----CG--------T----TTTTCTTCAA---AGTACCGTACAGGTCCGAGTCATCACTTGTAGCCCTGACGCATAA----TA---ACCCGTCGCGACTTGCGAGTACTTAGTGCTGTTAGG---TGACATCGACTTTCTTACTAACGCGCGCGCTGAGAGCCTTCTA---AG--TAAATAGACGGTACTTGG----TAGGTACATGAGGAAGTAGTGCGTAAACATTTCTAAGCTGTTTTCTTCA----TTTATGG----AAAGTTCCT----TGTG---T--G-------GTGTCTTGTAA--CAGC----AATGCAAAAGGCTT--TATC---AAGTATAGTACTACTATCTATACAAAGTCTGAT--TAAGAATTATCCTGTAGTTTGTCCCGTG----GCGTAACTAACAGT---GTATGTTCTT----CATTGGTGATT-GTAGAGGCCTGCTTATCAA---AAACCGAACCCTAAATGATAGGAATAAGTACGAGAAA----CTTG--CAAGACTTGC----ACATACTTCGACATTGCACGTTCTATTGACTTTCTAAG
