# Supplementary material for: PQ, a new program for phylogeny reconstruction
Source: BMC Bioinformatics. 2018 Oct 12;19:374. doi: 10.1186/s12859-018-2399-4 (PMC6186109; doi:10.1186/s12859-018-2399-4)
Supplement: Supplementary file 4 — Simulated data. The archive Simulated-data.tar.gz contains two folders called Alignments and Trees. Folder Alignments contains 500 simulated 15-sequence nucleotide alignments in fasta format. Folder Trees contains six subfolders, PQ, MP, ML, ME, QP and Reference with trees in Newick format reconstructed from the alignments with five methods and with reference trees used for simulations. Names of the tree files correspond to names of alignment files. (TAR 1860 kb) [file 12859_2018_2399_MOESM4_ESM.tar › Alignments/271.fasta]

>t6
ATG-AGTTC---T----TTAG-ATATGTACGCCATACTAAATGTACTTGAGTATATTGGATAAACTA--ATTACAAGTTGATTTACTCATTTAGCGAAAGACGCA----AGAGTACACTATTCG-ATAA---TCGGCA---ATGTAAGCGTGCTAACAAAGCTTATGCTGACATGTAGGGTAACAGATGATGTTATGATTGGGATATTTACATTAGTCTTTGGCTGCAGACG----AC----TAGTAGGGTTTTTC---TCT---GAGGCGAGTAAT---ATAATGGCCAGCAATGG---ATGCAATATTCACTCA--AGTACAACTATGTCGTAAATTCTATGTG----GAGTGAACGAACACGCAAAT----ACTAA----ACC---ACAGTGCGGATCAGTATGCTCTT----ACAATTTGGACG----ACATAGCCTGCCAATGACAACGCAATGTCATAACTCAAGGTAACAATTGTTATTAATTGGATTCACTTTCAAGAAAGGCTTATCGGAAAGATAATTTAATTCTGGAAGAAATGCAAG----TTATGTTGCACGACACTTGTTTA---CGGGTCTCTCGCGCTGTTGATAGTGACTAAAAT----TGTGACTGAGGTAGAC---TGTGCTGATA----TA
>t1
ATG-GGCGC---C----TTAG-GTAGGGAGGCTTGACTCTTTGGAA---AATAGATTGGATTAACTA--ATTACAAGTTGATTGGCGCCTCTAGGGCATGACGCA----ATA----CGTAATTC-ATAG---GCTTTA---TGGTTACAGTGGTAGAAGATCTTAAGCTTATATTTAGGGGAAGACATGAGGGAAAGTTTGGGCGATTTCTAATGGTCCATGATACCAAACG----AC----AATTAGGGTTTTTT---TCC---GACGTGAGTTAG---TTAGGAGCAAGGTATAGAGTATACAAAAGCCATCAA--GTGACAACTATAACTCAACATAAATGTG----GAGTGGACGTACACGCAAGT----CGTAA----ATCCCAACACTGCGCAAGCGTATGCTTTT----ACTATTTAGTCG----GCATAGCCTGAAGAACTGAACTCTATTACATTTCTTTAGAGGTCAATCGTTATTAATATCATGCC--ATCGAGACCGGCTTATCGGGATGGTAATAGAAGCCAAGAAAAAATTCAAA----ATACGTTGAACGAAACTCGATTT---CGGGTCTCTCACACTGCTCATAACGACTTAGTT----TTTGACGGAAATGCAC---GGAATTTATA----TA
>t14
ATGTAGCCC---C----ATCG-CTATGGAGGCTAGACTTCAGGCAATTGAGTAAATTGGCCGAACGA--ATTACAAGTTGATTGACGCCTGTAGGCGGCGACTCA----ATA----TGTAATTCAATAG---TATTTA---TAGATTATGTGCTACAAACACTTAAGCTTACATATAGCGAAAGACATGATGCAGAGATTGGGCGATTTTCAATTGGCGACGAGCTCATACG----AG----TCAAAGGGTTTTTT---CCC---GAAGTGAGTGAA---TTATCCGCGAGCGGT----TATACAAACAACAACAG--TCATCCACTATAGCGGAATAGAAATGTG----AAGTTCACGGACACGCAAGT----CGTAA----AACCCAACACTGCGCACCCGTATGCTGTT----ACCAAATCGCCGAGCAGCAAATCCAGAATATACAGACTCAACACCATGTCTCTAGAGGGCAATTGTTGGTAATTA----CA--ATCCAGAGTGGCTGGTCGGAATGT---TGA----CAAGAAGAAATTCTAC----CTACGTTTTACGAAACTCGATTA---CGCGTCTCTCACACTGGTCATGACATCTTCATT----TTTGAGGTAAATGCAT---GGAGATTTTC----TA
>t10
AGG-AGGGC---A----TTAG-TTATGTTTGTCGCACTATTCAAAATTGAATATATTGGATAAACGACGATGGTATATTGATTGGCGCGTATTGTGTTAGACGCATGGAATA----CGTATTAT-ATAG---CATGAA---TTGGGTACGTGTTATTAGTACTTACGCTAACATTTAGAGAAACACATTTTGTCTTGTTTGGGCAATTTTAA--CGCCTTCGCAATCAAACG----AC----ATCTAGGGTTTTTA---ACC---AGAGAGAGTGAC---TTACATGCTAGCAATAGGGAACGCAAATACCTTAAA--AAGACGAATATGAGCAAATTGAGAACTG----AAGTTTATGGACACGTAAATGATCATTTA----ATC---ACACTGCGCAACGGTATGCTATAACAAACCGCTTAGGGG----TCAGATCCGGATGAGAAATATACAACAACATTTCTAGAGTCAACAATGGTTGTTGATATGATCCGCTTTCAGGAGAGGATAATCGGTACGTTAATTCACTGCGGGAATAAATTCAAT----CTAGGTTCGACGAAACTCGATTT---CGCGTCTCTCTCGCTGCTGATAGAATCTAAAGT----TGTGATGCAGTTTCAG---TGGAAATCTGCCGATA
>t3
AGG-AGGAC---A----TTAG-TTATGTGTGTCGCACTATTCAAAATTGAATAGATTGGATGAACGACGATGGAATATTGATTCGCGCATATTGAGTTAGACGCATGGAATA----GTTATTAT-ATAG---CATGAA---TTGGATACGTGATATGAGTACTTACGCTAACATTTAGAGAAACACATATTGTCATGTTTGGGCAATTTTAA--CGCCTTCGCAATCAAACG----AC----AGCAAGGGTTTTTA---ACA---AAAGAGAGTGAC---TTACATGCTAGCAATAGGGAACGCAAGTATCTTAGA--AAGACTAATATGCGCGAATTGGGAACTG----AAGTTTATGAACACGTAAATGATCATTTA----ATC---ACACTGCGCAACGGTATGCTATACCAAACTGCTTAGGGG----TCATAACCGGATGAGAAATATACAATTACATTTCTAGAGTCAACAATGGTTGTTGATAAGATCCGCTTTCCGGAGGGGTTAATCGGTACGTTAATTCACTGCGGGAATAAATTCTAA----CTAGGTTCGACGAAACTCGATTT---CGCGTCTCTCTCGCTGATGATAGATTCTGAAAT----TGTGATGTAGTTACAC---TGGAGTTCTGCCGATA
>t12
ATG-AGTCC---A----TTAG-TTATGTATGACATACTATTCAAATTTGAATATATTGGATAAACGACGATATAATATTGATTCGCGCATGTTGAGTATGACACA----ATA----TATATTAG-ATAC---CAAGAA---TTGGAGACGTGCTATGAAAACATAAGCTTGCATTTAGGGAAACACATTGTGTTATGTTTGGGCAATTTGGA--CGGCTTCGAATACATACG----AC----TGTTAGGGTTTTTA---GCC---GGGGCGAGTGAC---TTAAATGCAAGTAATAGGGAACTCAAGTTTCTTACT--ACGTCTACTATGCTGAAACTGGGAACTG----AAGTTGACGTACACGTAAATGTTCATTTA----AGC---ACACTGCGGAACGGTATGCTTTA----ACTGATTAGTGG----TCATAACCGGGGGATCAATATACCATTCCATCTCTATAGTCAACAATGGTTATTTATAAGATCCGCTATCTGGATAGGATAATCGGTAGGTTAATTGACTCCGGGAAAAAATTCTAA----CTACGTTCGACGAAACTCGCTTT---CGCGTCTCTCTCGCTGATGATAAGGTCTGAAAT----TGTGATGTAGTTACAC---TGTAGTTCTGCCGATA
>t8
AGG-GGAAC---T----TTGG-TTATGTAGGAGATACTCATAGAATTTGATTATA----ATAAACGACGATTAAATATTGATTGACTCAT---GTCCATGACGCA----ATA----TATATTCT-ATAC---CTTGGA---CTGTATTGGTGCTAAAATAACTTATGCTGGCATCTAGTGCGAGAGAGGTTGTTATGTTTGGGGGATTTCTACACGTCTTGGTTATCATACG----AC----TGGTAGGGTTTTTT---GCC---GAAGCGAGTTAC---GTATGCGCCAGAAATAGTGCACGCAAATCTCTTACG--TACGCTAATATGGTGAAACTATCAAGTG----AAGTGTACGAACACGTAAAT----TTTAA----ATC---ACACTGCGGATCGGTATGCTTTT----ACTAATTAGTGG----GCATAACAGGTCTATCAGTACTCTACTTCATCCCTGAAGTTATCAATGGTTATTAATGGGATACGCTATCATGATAGGCTAATCGGTATGGTAATTTACTCCGGGAATAAATACGAG----CTAGGTTCGACGAAACTGGCTTT---CGCGTCTCTCTCGCTGTTGATACGGTCTATAAT----TATGAAATATTTCCAC---GGTACATCTCCCGATA
>t11
AGG-GGAAC---T----TTGG-TTATGGGAGACATACTAGTAGTATTTGATTATA----TTGAACGACGATAGAATATAGATTGTCGCAT---GTCAATGACGCA----AAA----CCTATTCG-ATAC---GGTGGA---GAGTGTTCGTGTTAAAAATTCTTATGCTTGCATCTAGGGCGAGATAGGCTGACGTGTTTGGGAAATATTTACCCGCCTTGGGACTCATACG------------CGAGTGTTTTTT---TCG---GAGGCGAGTTAC---GTAGATGCGA----TAGTGAATTCAATTCCCTTACT--TAAGCCAATATCCTATAACTTGTAAGTG----TAGTGCACGAACACGAAAAT----TTTAA----ATC---ACACTGCGTAACAGTATGCTCTT----ACTACATAGCCG----GCATAACATGAGAATCGTCATACGATAACATCCCTGTAGTTGTCAATAGTTTTTCATGGGATGCACTTTCATGATAGGCTAATCGGTATGGTAGTTAAACCCTAGAATAAATGCAAA----ATAAGTTCGACGATACTGGTTTT---CGCGTCTCTCTCCCTGGTCATGCACACTCAGAT----TGTGAAACAAGTGTAC---CGAGCAGCTCACGATA
>t5
AAG-TGAACGGTTCGAGTTAG-TTAAGGTCGTCACACTCAACGTAGTTGAGTATATTGGCTAAACAACGATCCAATGTAGCTTGGCCCAT---GAGTATGACTCA----AGA----ATTAATAC-ATACATCCTGGTA---GGGTTACCGTGTTAAAATTACTTATGCTAGCATATAGTGTAATAGATTCAGTATGGGTTGGGCTATATAAATGCGTCAAGGTCTACATACG----AAAGTTTTTGAGGGTTTTTA---GCT---GCAGTGAGTCAAGGCTT----GCGAGCTATTGAGAAGGCAATTAGCTGATA--AATACGGTTATAGCAGAAGGCAGACGTG----TAGTACACGGACACGGAAAT----TTTTAATTGAAC---ACACTGCGC---TGTATGCTTTC----ACCGGTTTGGCG----ACAAATCGGGGAAAGCAACACACAATATCATCACTTAAGGTCGCAATTGTTAATTATTTAATACCCTCCCAGGATTGGCTAATCGGTACGATACTTGAAGGCCGGAATAAATTCGAT----GTTCGTTCGACGATACAGGCTTT---CGCGTCTCTCGGTCTGTTGATGAAGTCTGTAGT----TTTGAGA--GGTTGAC---TGCATAAATCACGATA
>t7
ATG-GGTACTTTC----TTAG-TTAAGGCCGACAGACTCATCTCAATTGAATATATTGGTTGAACAATCATATTACTTGGGTTTACGCGT---GAGTAAGACGCA----AAA----GCTAATTG-ATAA---CAAATA---GAGTCTTCGTGTTAAAAAGACTT-AGCTGACATATAGTGTCACACAGTTAGCAAGGGTTGGGATATTTCAAGCCGGCTACGGCTTCATACGACGTAT----AACCAGGGTTTTTA---ACA---TAGGTGAGTCAA---TTACGCGTCAGAGATAGTGAACTCAAGTCGCCCAGA--CAGTCTAATATGCTATAATCATGATATG----CAGTTCAAGTACACGAAACT----ATCAA----AAC---ACACTGCGA---GGTATGCTATT----ACAATATTGCTG----ACAAACCAAGGTCATCTGAACGCTACGTCATAGCTCTAGGAGCCAATAGTTGATGATAGCATTCGCTACCGTGAGTGGCTTTTCGGAAAGATAATTAAAGGCATGAATAAATACGAG----ATACGTTGGACGATACGAGATTC---CGTGTCTCTCCGTCTGATGATTAAGTCTGTAAT----TATGAAA--GTTTGAC---TGTCTAGTTCCCGATA
>t4
AGG-GGCTC---G----GTGGCATAAGGTGGGAACACTGGACAAACTTGATTATATTGGATTAACCACAATCAGATTTTGCTTCTC--GTATAGGAAATGACGCA----AAA----ATT--TCC-ATAC---CAAGAA---GA---TAAGTGATAAAACAACTTACGCTTTCATTTAGAGGTATATATTGTGTGAAGGTTGGGCGATATT--TGAGACAAGGGCGGCAAACG----AA----TGCTAGTGTTTTTATCTCCA---ATCGCGAGTTAG---TTAGCTGTTAGCGTTTGTGAACTCAATAATCTTGCTCTCTCACGGGTATAACAGAAGTGCTAGATG----GAGTGTACGTACACGCAAAT----GATCA----ACC---ACACTGCGGAGGTGTATGCTATA----ACTCAGTAGACG----TCACAACCAGTAG--GTATACTCTAAGACATCTCTAAAGCAGTCAATGGTTAGTTATTTAATGCTCTAGCTTGATCGGATGCTCGGTAAGGTAGTTTAAGACACGCAAAAATGCGAT----GTTCGTTCAACGATACTTGCTTT---CGCGTCTCTCTAGCTGATAATATATACTTAAAT----TGTGAGGGAAATTCACGCTTGTAATTATCGCGATA
>t15
ACG-GGGTC---G----TTGGTTTAAGATGGAAACACTAATCACAGTTGATTATATTGGATTAACCACAATCAGATTTTGCTTAAC--TTATAGCATATGACACA----AGA----GGT--TCA-ATAC---CGTAAATTTTT---TAGGTGTTAGCAAAACTTAGGCTGTCATGTAGGGAGATATATTATGCTTAGGTTGGGGTATATT--TTGGACGAAGACCGCAAACG----AG----TAGAAGAGTTTTTT---ACA---CTCGCGAGTTAC---ATATCGGTTAGACGTAGGGAACACAAAAAGCTTGGTCCCTCTCTGATATAAGAAAACCGCTAGATGGGTCGAGTCCACGAACACGCAAAT----GTTCA----ACC---ACACTGCGGAACCGTATGCTGTA----ACTCAGTTGTGG----TCAAAACCAGAAA--GTGAACTCAAGAACATCGCTACAGCAATCAATGGTTCTTAATTTAATCCGCTGACTTGACGGGTTGCTCGGAAGGCTAATTTACTGCACGAATAAATACGAT----GTTTGTTCAACGATACTCGTTTT---CGGGTCTCTCCTACTGTTTATAGATACTAAAGT----TATGATTGAACTTCACGCATGTGTTACTTTCGATA
>t2
ACG-GGCTC---T----GTTGCTTAAGATGGAAACACTGCACAAAGTTGATTAAATTGGTTAAACCACAATGGGATTTTGATTCTC--ATTTGGACTATGACGCA----AAA----CAT--TCC-ATAC---AAAGGA---GA---TGAGTGATAGAAATACTTATGCTTTCATATAGTGAAACATATTTTGTTTTGTTTGGGTGATATT--ATGGACAAGGGAGTCAAACG----AT----GGAGAGTGTTTTTA---TCT---TGCGCGAGTGAT---TTATTTGCTAGCTTTAGCGTACACAAGAGACTTGTT--CACGCGAATATAGTTAAACGCCTAGCTG----GAGTGGACGTACACGCAAAT----TTTAA----AGC---ACAATGCGGAACTGTATGCTTTT----ACACTGTGGACG----ACAAAGCCAGTAA--GGTAACTCGATTGCATCGCTAAAGAAATCAATAGTTAATAATTTAATGCGCTAGCGTGAGTGGTTACTCGGAAAGTTAGTTCACTACACGTAAAAATACTAT----CTTCGTTCTACGACACGTGATTA---CGCGTCTCTCGAGCTGTTTATAAACACTTAAAT----TGTGATCAAAATTCACGCTTGTCATTCTCGCGATA
>t13
AGG-GGCAC---T----TTAGTTTAAGATAGGAAAACTTAATTAATTTGATTAAATTGGTTAAACCACAATCGAATATGGATTCAC--ATCTAGACTAGGACGCA----AAA----TATATTCA-ATAC---AGAGTA---GGGAGGCCGTGCTAAAAGGTCTTATGCTGACATTTAGCGATAAACATTTAGGCATGGTTGGGTCATTTGGAGGGGACGGCGAAGTCATACG----AA----TAATAGTGTTTTTT---TCTATATGCGTGAGTTAT---GTATGAGCAAGGTATAGAGTACACAATATCCTTAAA--CACACAGATATAATGAAAACTGCATCTG----AAGTGGATGTACACGCAAAT----ACTAA----ACC---ACATTGCGCATTTGTATGCTTTT----ACAATGTGGACG----TCAT-ACCGGTCT--GTCTACTCGATACCATCACTTCAGGTATCAATGGTTAATAATTCCATACACTAACTGGAACGGGTACTCGGTAAGTTAATTCAATGCACGAAGAAATGCTATTTTCCTTAGTTCGACGATACAGGATTGAGGCGAGTCTCTCTGGCTGTTGATGTATACT----TGAATTATGATCAAAGTTTAA---TGTCAGATTAGCGATA
>t9
AGG-GGCTC---T----TTGGCTTAAGATTGAAAGACTAGACTAATTTGAGTAAATTGGTTAAACGACAATCGAATGTTGATTCTC--ATCTAGACTAAGACGCA----AAA----CATATTGC-ATAC---CATGAA---GAGATTGCGTGCTAAAAAATCTTATGCTTGCATATAGTGACAAAGATGTTGGGATGTTTGGGAGATTTGGATTGGACTTCGGAATCATACG----AA----TGTTAGTGTTTTTT---TCT---TACGCGAGTTAT---GTATTTGCTAGCTATAGAGTACTCAAAAATCTTAGT--CGCTCATGTATAATAAAACCTCTATCTG----AAGTGGACGAACACGCAAAT----TTTAA----ACC---ACAATGCGGAAGTGTATGCTTTT----ACGATGTCGACG----TCATAACCGGGCT--GGATACTCGATAACATCACTTCAGATGTCAATGGTTAATGATTTAATTCCCTAGCCTGATAGGTTACTCGGTAAGGTAATTCACTACACGAAAAAATGCTAT----CTTCGTTCGACGAGACTTGATTG---CGAGTCTCTCAAGCTGTTGATAAATACTTAAAT----TGTGAACAAAGTTCAC---TGACTTACTCACGATA
