# Supplementary material for: PQ, a new program for phylogeny reconstruction
Source: BMC Bioinformatics. 2018 Oct 12;19:374. doi: 10.1186/s12859-018-2399-4 (PMC6186109; doi:10.1186/s12859-018-2399-4)
Supplement: Supplementary file 4 — Simulated data. The archive Simulated-data.tar.gz contains two folders called Alignments and Trees. Folder Alignments contains 500 simulated 15-sequence nucleotide alignments in fasta format. Folder Trees contains six subfolders, PQ, MP, ML, ME, QP and Reference with trees in Newick format reconstructed from the alignments with five methods and with reference trees used for simulations. Names of the tree files correspond to names of alignment files. (TAR 1860 kb) [file 12859_2018_2399_MOESM4_ESM.tar › Alignments/17.fasta]

>t10
AACGAATA-TCTACGTTCTTTTGGAGGAATGTGAAGGTTGCTGTCAGTA----GGGCTAG----AGAGAAACAGCTTTATA---GTTATCATGCTTAGGCTG---TTGATTAGTAA--TAAAGGCTTGGGTCAGCCCTA---AAAG--AGCACTAT---AAAGCGAAACCCAGTTTAAGATCATTGGGATATTTAT----AATGGTT----ACCTAGT---TGCATA--ATCATAGAA-CTATT----CTTT----ACAAATGTCTTCAATGTT----GGAAAGTACGAGTTCGATTTTATATATGATAT----TGAGCAATACCAGCAACCTAAAACT----TG--G-------CGTTAGGG----C---GATGGGC---TGGATTGCCG--CA------GAAAGATTC
>t6
TGAGTAAT-TGTACTTTATTGTGGTAGAATCTGTAGGACGCCGAT-AAA----AAGCCGG----ATTGAT---AAATTAT-------TCAGTGCTGTG---A---TTGAAGAATGA--CCTAGATATGCG--ACC---A---AAGG--AGTACTCT---GATGCGAA---CGGTTTACGTTCTTTAGTAGATTTTT----CTGGGCT----AACTAGTGAATTCATA--AACGAAGAAACAATTACTGCTTG----TTAGATGCCTTCAGTGTT----GGAAAGTATTCCTTCCCATTTAAATATTAGAC----AGAAAAATGTAAGACAACTAAAACA----TG--G-------TCTGGGG-----------TTAGC---TTGATGCTCTGCCC----GCGAAACATTC
>t7
TACGAATG-TACTCCTTTTTTTGGCTGGATCTGCAGGACGCCGAG-AAT----AGGCCGG----ATAGATTGACAGTTGTT---GTTATAATGCTGTG---T---TTGAGTGTTCA--GCGAAGTATGTGTCACCCCTA---AGAG--AGTACTAT---GAAGCGATACCCGGTTTATATTCATTTGGAGATCAGA----CTGGGTT----AACTAGTGCATCCATA--ATCGAAGAAGCAATTGCTGCTTG----GTAAATGCCTTCAGTATT----GGAAAGTATCTATTCGTATTTAGAAATTATCC----AGAAAACTGGAAGACAGCTAAAACT----TG--C-------CCTAGGA-----------TTAGC---TTGATTTTATACCA----GCGATAAATTC
>t12
TCCGTATG-TACGTTTTCTTATGGTCGAATCTGGAGGGCGCTGAT-GTA----AGGCCTG----ATCCATAAACAATTTTC---GTTCCATTGCTTTGGCGG---TTGATATTTCA--GCGAAGAATGAGCCACCCCTA---ATGG--AGGACTAT---AAGGCGATACTCGGTATATGGTCCTTTTAACATGAGA----CTTGGCT----TGCTAGT---TCCATA--AACGAAAAAGCGATT----CTTG----CATGATCATTTCAGTTTTAAAAGGAAAGTATGTATTCGAGTGTACATAGTCTCC----AGATGACTAGCAGACAACTAAAACC----TG--A-------CTTAAGG-----------TGAGC---TTGATTTTGT--CC----TCGAGAAAATC
>t13
ACAGAAGC-TC----TTATTCTGGTGGGATTCGCAAGGTGCTGTC-CAG----AGGCTG--------TATCTATAATTCTT---GTTACCATGCGGAGGCGA---TTGAGAGGGTA--ATTAGTGTTGGGGTAACCCTA---AGCG--AGTACTTC---TATGCGAAATTCCGTAT----TATTTGCCATATTAAA----TGAGGCT----TGCTAGT---TTCATG--ACCTTAGAA-CTATT----CTTC----TTGAAGTAATTCAATTTT----GGAAAGTATACGTTTGCTTGTACATAGGAGCTTATCAGATCATTACCAGCTATCTAAAAACGGATTG--T-------GTTTTGGTGTGTA---GGTAAGC---TGGATG------CA----ACGACGGAGTC
>t2
GAAGGAAG-TT----TTCTTTTGGTAGCATAGGAAAGATGCAGGA-GTG----TAGCCT--------TATACACTCTTTTGGCGGTTGAATTGCTGTGGCGA---TTGAATGCGAA--TTAATCAGTGCGTAACCCATA---AGCG--AGCACTAT---GAGGCGATATTCAGTTT----TAA--AAAA---TTAT----GAGGGCT----CTCTAGT---TACACC--AACTGAAAA-CGCTT----CTTCCTGGTTTTAGGTATTCAATCTA----GGAAAGTAAGTATACTTTTATAGAAATTATGA----AGACCATTTTCAGATAACTAAAAAT----T---G-------ATTTGGCT----G---GATCAGC---TAGATT------CC----GCGAACAATTC
>t4
TTCGGATT-TA----TTATTTTGGAAGCATTCGGAAGACGCGGGA-AGT----TTGCAC--------TATTAACTATTATTGTAGTTTTGCTGCGGAGGCGA---TTGAAGATTTA--CTGACCAGTGAGATAGCCTTATAGAAGG----AACTAG---GATGCGAAATGCTGTAT----TGGTTATAA---TGAT----TCTGGAT----ACCTAGT---T----T--AACTTAAAA-CTATT----CTTCACAG---AATCTATTCAATTTA----GGAAAGTAAGTGTACCCTTATACATAGTATGG----GGACCACTAGCAGATACCTAAAATA----TGACT-------TCTTTGAT----A---GCTGGGC---TTGATA------CTCTCATCGATAAATTC
>t15
TTAGGATT-TA----TTATTTTGGAAGGATTCGTAGGAAGCAGTT-AGA----TAGCAC--------TATTTAAAATTTTTTTGG-TTTACTGCTGAGGCAA---TTGAGTATCCA--CCAACCTGTGGGATATCCCTA---AA------AACTGG---GATGCGAAATTCAGTGT----TCATTGAAA---TAAG----TCTGGCT----ATCTAGT---TCCAGA--ATCGTAGAA-CCATT----CTTTATGA---AAGGAATTCAATTTA----GGAAAGTAACAGTAACTGTATAGATACTATGC----AGACCAATATCAGGTACCTAAAATA----TGAGGAATGGTATTTATGCA----T---GCTAAGC---TTGATG------CGTCCAGCGATAAAATC
>t14
AAAGAACT-TC----TTCTTATGGCTGCATTTGTACGTCGCTGTT-ACG----TAGCTA--------GAGTCATTTTTATA---GTTATTCTGCTGAGGCTA---TTGATTTATAA--AGGATCCGTGAGGTAGCCTTA---AATG--AGAACTAT---GAAGCGAAATGCAGTTT----TGCTTTTCA---TGAA----TATGGCT----AGCTAGT---TACACA--ATCATAAAG-CGGTT----CTTGGTTAAACCAACTTTTCAATCTT----GGAAAGTAAGTTTCATACTG--GATACGTTAA----AGACCAGTATCAGCTAACTAAAAAA----TG--C-------AATAGGAA----A---GTTAAGC---TAGATC------CG----ACGATAGGGTC
>t1
GCTGGAGT-TC----TTCTTATGGTCGCATTTGTACGTAGCTGTC-ACG----GAGCTC--------GAGTCATTTTTTTT---GTTGCTCTGCTGAGGCTC---TTGACCCCTGA--TGCACCTGTGAGTAATCCTTA---ATAG--AGGACTAT---GATGCGAAACTCGGTTT----TGCTTACCA---TGAA----GTCGGCT----ATCTAGT---TCCACA--AACTTAAAA-CAGTT----CTTCCATGAACCAGTATTTCAATCTT----GGAAAGTAGGTCTATTTATT--GATACCTTTT----AGAACAATACCAGCTAACTAAAAAG----TG--C-------AATAAGAA----T---GATCAGCTTTTAGATA------CA----TCGATAAATTC
>t8
AGAGTAAC-TC----TTCTTATGGACGCATTAGTAAGTGGCTGAT-GCG----TAGCGA--------GAGACATATTTATA---GTTCGATTGCTTCGGCGA---TTGATCTCATA--ATTATCCGTGTGCTACCCTTA---AGAG--AGGACTAA---CAAGCGAAAGGCTGTTT----TTTTTAACA---TTGA----TGAGGAT----TGCTAGT---TGCACT--ATCTTAAAA-CATTT----CTTTATAAAAACATCGATTCAATATT----GGAAAGTAGGAGTATTACTA--GATACGATGT----TGACCAGTTGCAGTTAACTAAAAAA----TG--G-------AATATGAT----C---GTTAAGC---TAGATC------CT----GCGACGCAATC
>t11
GATGGAATTTC----TTCTTTTGGTTGTATTCGTATGTCGCAGTT-TTT----TGGCCAG----AAATAATAAGCGTTTTA---GTTT-CATGCTGTGGCCT---TTGACATATCATCTATAAT--TGGGTAATCCATA---AATG--AGAACTTC---CAAGCGAGACTCGGTTT----TTTTTTTTAAATGCTATGGTATGGGCT----AGCTAGT---TACAGGTGATCTTAGAG-CAATT----CTTG----AGTAAGGACTTCATTATG----GGAAAGTAC---TGTACTTTTACAAACGAATA----GGATCACTAGAAGGCATCTAAAACA----TG--A-------CATTAGTT----T---GATCGGC---TGGATC------CT----GCGAACGAGTC
>t9
TCGGGAGC-TG----TTCTTC----TGGATTCGTATGGTGCCGAC-TTG----ACGCTCG----AAATA--GATCGTTCTG---GTTT-CATGCAGAGGCAT---TTGACCGGTCATCTGCATTGTTGAGTGATCCATA---AAAGGGAGCACTAC---CAGGCGATACACT--------TACTTGTAACATTCTGTGGGAATGGGT----AACTAGT---TACATTAGAGCTTAGAA-C---T----CTTG----TAAAATGATTTCATTATA----GGAAAGTAC---TTGAAGTTTATAAAAGTTTA----GGATCATTTGAAGAGATCTAAAACT----TG--A-------CTTTAGCT----C---GATGAGC---TAGATC------CT----TCGACCTCTTC
>t5
GATGAAGC-TA----TTCTTTTGGACGAATTTGAATGTAGCTGTC-ATTATTCATGCTTGCCGCAGATATTAATCTTTTTA---GTTG-TCTGCGCGGGCCA---TTGATACGACATCGCGAAGGCTGTGGAACCCATA---AAGGCGAGCACTAAGTACAAGCGATATGCT--------TGGTTCTAATATTTTTTGGTCAGGGCTTGCGGACTAGT---TACATCTGAACCTAGAT-C---T----CTTA----AAAAAATCGTTCAGTATG----GGAAAGTAG---TAATTATATAGAAAATATAA----GGATGAATCTAAGAAAGCTAAAACG----TG--G-------AATTAGGT----T---GCTCCGC---TAGATC------CA--------ACTATTC
>t3
CGTGAAAC-TG----TTCTTATGGAAGAATTCGTAGGATGCAGTC-CGTACTGGCGCTTGGCATATGAATTGACAGTTATC---GTTT-CCTGCGCGGGCCAGGGTTGAGGCGGCATCGAGAGAACTGAGGAATCCATA---ATAGTGAGCACTGCGCTCATGCGAAACACA--------TACTTAAGATATGCTATGGGCTGGGCTTGTGAACTAGT---TACATCAGAGCTTAGAG-C---T----CTTG----AAACAGGGGTTCATTATA----GGAAAGTAA---TAATGATTTATAAACGTGAG----GGAGAAT---AAGTGATCTAAAACT----TG--G-------ACTAGGCT----TGTCGATGCGC---TTGATG------CA--------CCTAATC
