# Supplementary material for: PQ, a new program for phylogeny reconstruction
Source: BMC Bioinformatics. 2018 Oct 12;19:374. doi: 10.1186/s12859-018-2399-4 (PMC6186109; doi:10.1186/s12859-018-2399-4)
Supplement: Supplementary file 4 — Simulated data. The archive Simulated-data.tar.gz contains two folders called Alignments and Trees. Folder Alignments contains 500 simulated 15-sequence nucleotide alignments in fasta format. Folder Trees contains six subfolders, PQ, MP, ML, ME, QP and Reference with trees in Newick format reconstructed from the alignments with five methods and with reference trees used for simulations. Names of the tree files correspond to names of alignment files. (TAR 1860 kb) [file 12859_2018_2399_MOESM4_ESM.tar › Alignments/230.fasta]

>t8
CA----AGCAAGAGGATACGCTCTCTG---GAGTTTGACC----TAGACAACGCAGAGTCATGTTTGGTCCTAGCTTTG----A----GTTTGAAAGTTTGGTACCCACATTCTGC--GTCGCAACTTTCACCA---ACAGAATCAACGAAGGAAATATGAGATAATGGGCGTTGAGTCT----GGTCCGGCATTTTTAGACTATAG----TTATCGCTCATTCAAACACGAACACTCCTTCT--CCTCGTATATAAAAACTTTTTTAGCGTGATTT----CTACGATTAATTCAGATTGTCCGACATGGCTTTACTTTCAAGTAACT---GTAGCTGATACAATCCTGTTCGCGCTATGTCTTT--TTTT----ACCATAGGCTCTGGGTCGTGGCAACATTTTTTCTGGTCAAGGGCATATT----TCCCACGAAATACGCTTCTGGGAGTTTGGATCTGAATATTATAGGATAAGGT---AGTTACT----TATTATTA----GATTCT-CCCGGTTCAGGGCATACTAG--CAGGACGTATTACTTCTAGTATAAATAAG-TCAACGCGTTGCCCTGGAG-GTCGGTGTAA--T
>t10
TA----ACCAAAAGGATACGCTCTCTG---GAGTTTGACC----GAGACAACGCAGATTCATGTTTAGTCCCAGCTTTG----A----ATTGTAAAGTATGGTACCCACATTCGGC--GTCGCAACTTTCACCA---ACAAAATCAAGGTAGACATTATGAGGTAATGGGCGTTGAGTCT----GTTCCGGCATTTTTGGACTATAG----ATATCGCTCATTCAAACACAAACACTCCTTCT--CATCATATGTAAAAAGTTATTTAGCGTGATCT----CTACGATTAATTCAGATTGTCCGACATGACTGTACTTTCAAGTAGCT---GTAGCGGATACAATCCTGTTCGCGCTATGTCATA--TTAT----ACCATAGGCTCTTGGTCGTGGCAACGTTTTTTCTGGTCAAGGGCATATT----TCCCGGGAAATACGCTCCTGGGAGTTTTGAGCTGTATATTATAAAATAATGT---AGTTATT----TATTATTA----GATTCT-CCCGGTTGATGGCATACTAG--GAGTACGTATTACGTCTAGTATAAATGAT-TCAACGCATTGCCCTGGAG-GTCGGTGTAA--T
>t9
TG----ACCAATAACATACGGTCTCTGTGTGAGTTACAAC----TTGACTGGGCAGAGTCCTGTTTCGTACAAGCTTTA----A----TTTGAAAGGTTTGTTACGCACAATCACCGT---ACAACTGTCTCCA---ACCAATTATAGGTAGGCATGATGAAGTGATGGGCTTTGAGTCT----GGTCTGCCATGACTGGACTGTAG----GGTTCGCGCATTCCAACTCCATGACGCCTTCG--CTTCAACTATAAAAATTGATATAGCAGGATCC----CTACGATTGGCGCGGATTGTTCGACAAAACTTTACTTTCGAGTATCGCATGTTGCACATACAAGACTGTTCGTGTTATGTCATT--TCTT----AACTAACGCGCTTTGTCTTGCCAGGGTATGTTCTTGTAAAGGACAAAAT----TCCCTTGTAAGAGGCTACTGCGATTCTAGATTTGCATATTATCAGAGAACGT---GCTAAAT----TATTCTTA----TATTCT-TCCGGTTGAAGCTATACTAGCCCGGCACGCGTT--TTTTAGGGTAAATGATTTCACCGCTTTTCCCTG----GATGTTGTAA--G
>t12
AA----AAGAATATGATATGTTCTCAG---GAGTTTTACCGTTATGGAGACGGCCGATTCATGTCTTGTCCCAGCTTGG----A----CTTTGTGAGTGTGATACCCTCAGTCCAC--ATCGCAACTATCTCCA---ACTAATTAAATGAATTAAGAATGACTTTATGGGCCATTAGTCT----TGTCGTGCAATATTGGACTCTAA----GGATCGATCTTTCAAACACAACAAGCTCTTTT--CTTCCACTCTTAATGACAATATAGCCTGCTGT----CTACGTTTAATA---CTTCTACGACATGGCTCAACTATCGAGGATCC---GGAGAACATACAATCCTGTTCGAGGTATGTCGTA--TTTT----AGCGTAAGCTCTGAGGGTTGTCAACATTTAGACTCGAGGAGGGCATATT----TCCCCTGAAAATCGCTTCGGGGAATATTGAGTTGGATATTAGAAAAGAACTT---AACGATT----TA----TA----AATTCT-TCCGGTTAAAGGAATACTAG--CGGCACGATGT--ATATAGATTAAATCATATCCCCGCGTATCCGTT---GGAGGTTGTAA--C
>t15
GA----ATAAATATAATATGGTCTCTG---GAGTTACAACGTACCAGACGGAGCGGAGTAGGGTGTAATACTAGCTTTA----ATAGCGTTTAAGTGTCTGATACCCACAATCAGC--TTCGCAACGATCGCCA---AATAATTCAATTCACTTAAGATAACGTAATGGGCATTAAGTCT----TATCGAACACGTATAGACTATAG----AGTTCGTCCCTTCGAACGCTATTACTACTTCA--CATCAATTCTCAA----TATAAAGCTAGTT--TTCTCTACGCTTCATACTGCTTATACGACAGAGCTAGATTTAGAAGTAGCA---GCAAATAATACAATTCTGTTCGAGATATGTCATTGCTCAT----ATCTAACGCTCTATGTCTTGACAACCTGTTATCCTGTCAAGGTTATA------TGCCTGGAAAGACGCTTCTGTGATTCTGGAAATGAATATTAGCTTAAAAAGT---ATCAAAT----TAATATCA----AATTCT-TCCGGTTGAAGTTATACTAG-----CACGCGAT--TTT----CTATATCATCTCCATGCTTCACCCTT----GTTTCTGTAA--C
>t1
AA----ATAAATATTATATGGTCTCTG---GAGTTAAAACGTACCAGACGTAGCCGAGTCGCGTTTCGTACTAGCTTTG----ATACCGTTTTTGTGTATGATACCCACAATCTAC--TTCGCAACAATCGCCA---AATGATTCAATTTATCTAAAATAACGTAATGGGCAGTAAGTCT----TATCTAACACCTATAGACTATAC----AGGTCGACCCTTCCAACGCTATGACTACTTCA--CTTCAATGCTCAA----TGTAGAGCTAGTT--TTCTCTACGCTTCATACTGCTTATACGACAGAGCTAGAATTAAAAGTAGCG---GCAGATAATACAAGTCTGTTCGAGATATGTCATTGCTCAT----ATCTGACGCTCTATGTCTTGACAACCTGTTATCCTGTAAAGGATATA------TTCCAGGAAAGACGCTTCTGTGATTATAGAAGTGTATATTAGCATAAAAAGT---ATCAAAT----TAATATCA----AATTCT-TCCGGTTGAAGTTATACTAG-----CACGCGAT--TTT----CTAGATCATGTCCCGGCTTCACCCTT----GTATATGTAA--C
>t14
TA----AACAATATAATAAACTCTCAG---GAGTTATAGCGTTATCGAGACAGCTGAATGATGTGTCGTTTTAGCTTAGGCTACCAAAATTATAGGGTGTGGTACGCTCAATCTGC--GTCCTAACTATCACCA---ACTGAGCACAGCTA--TAGCATCACATCATGGGCGGTTAGTCT----CGTCACGCA---ATGGACTTTTT----CTGTCGAGCGTTCTAACGCAAAAATCTCTTCT--CCTCA--TTTTAAGGTATATACAGCTCGAT--GTCTCTACG----TACCAGTTTATTCGA---AACTTAAATCTATATTATCA---GGATCATATACAAAACTGTTCGGGATATGTCATTGCTCAT----AACAAAAGCCCTGGGTGGTGACAGCG----AGCTAGTGGAGGGAAGT--CTTGAGGCACGAAAAAGGCTGCCGCGAGTATTGATATGAATATTAAGTTATAAACT---A--CATT----TAATCTTAAATATATTCT-G----TTAATGTTTTACTGG-----CACGCCGT--GTTTAGTTTATAGCTCCTCTCAGAATCACCGTA----GTAGATGTAACCT
>t6
TA----AACAATAGTATAAACTCTCTG---GAGTTCAAGCGTTAATGACATGGCAGAATTAAGTGTCTTAAAAGCTTAA----CAAGAATTAAAGGGTATGGTACGCTCAATCTGC--GTCCAAACACTCAACA---ACGGAGTGGAGAGA--TAAGATGACGTGATGGGCCGTTAGTCT----GGTCACACA---ATTGACTTTTT----CTCTCGATCTTTCGAACGCTAATAACTCTTCG--CCTCT--TTTCAAGTACTATTCAGCTCGAT--GTCTCTACG----TGTCAGCTTTTGCGA---ACCTTAAGTCGATATGATCG---GTCTGCGATACAAAACTGTTCGGGATATGTCTTTGCTCAT----AACTAAAGCCCTGTGTGGTGGCATCA----GTCTGGGTGAGGATAGT--CTCAAAACAGGTAAAAGGCTCCCGAGATTTTTGACATGGATATTAACACAAAATAT---A--CACT----TAATCTTAGGTGTATTCT-C----TTTATGGTTTACTGG-----CACGCCTT--GTGTAGTATAGAGCTCCTCTCAGAATCTCCGTT----GTAGATGTAATCT
>t5
AT----AGAAAAAATATAACCTCTCAG---GAGTTAAACCGTCATCGATACAGCTGAATTACGTCTCGTTTTAGCTTAG----CTACGTTTAGTTAGTATGGTACTCTCAATCAGC--TTCTTAACAATCGCCA---ACGGACCACAGCTA--TAGCATCACGTCATGGGCCTTGAGTCT----CCTCTCCCA---TTCGACTTTTT----GTTTCGAACTTTCCAACGCAACGATCGCTTCG--CATCGTCAGTTAAGCAATATAGAGCTCGAT--CTCTCTACG----TTCCAGTTTATCCGA---AACTTGACTATAGAGTATCT---GGTTATTATACAAGACTGTTCGGGTTATGTCATCGCTCTT----AGCCAAAGCCCTATGTGGTGGCAACG----ATCTAGTAGAGGCCATT--TTTAGGGCCTGAAAATGGCTCCCGCGAGTATTGATGTGAATATTATAATATAAGCT---A--AACT----TAATCTCATGGATATTCT-G----TTAACGTATTACTGG-----GACGCAGT--CTTTAGTTTACAGCTGTTCTCAGATTCCCCGTG----GTATATGTAACGC
>t11
TT----AAAAAAATAATATACTCTCAG---GTGTTCGAGCGTCT-AGATGGGGCAGAATAAGGTTTTTTGTTAGCTTGT----GGAGCCTTTATCAGTATGGTACCCTCACTCCAC--CTCGAAACTGTCAGCA---ATCCAGGGCAACTA--AACGATTAAATTATGGGCGTTTAGTCT----CCTCTGTCA---CTTGACTGTTTTGACAATTCGGTCGTTCGAACTCCACCACACCTTTG--CCTCGCTAGTTAATGCGCATATAGCTAGCT--ATCTCTACGCTTTTACCAGCTTGTCCGACAAT--TAAACTCTCGAGTATCT---GGTTATAATACAAAGCTGTTCGGGTTATGTCTTTGCTCAT----ATCCTAAGCTCTAGGAAATGTCATCATATAATCTAGAGGAGGCCATA--GTAGGAACGAGAAATCCGCTTCGGTGAATTTTGAGGTGTATATTATTTGAAAACATCTAG--TACT----TATTGTCACGGTAATTCT-ACCGGTTTAAGGGGTACTAG-----TACGCAAT--GTTTAGACTACATATTATCTCAGGTTCGCCTTT----GTATCTGTAACCA
>t3
CG----AAAAAAAGAATATGCTCTCGG---GAGTTCGATCG---GAGATAGCGCGGAATAGCGTTTGGTTTTAGCTTAT----AGAAGATTTACCAGTGTGGTACGCTCACTCTTC--TTCGGAACTTTCGACA---AGAGAGGGCAACTA--TACGATGAAATGATGGGCCATTAGTCT----AATCCCCCA---CTAGACTTTTGAAGTTATTCGTACCTTCCAACTCCATGACCCCTTCA--CATCGAGAGTCAATACACTTATAGCCGGTT--TTCTCTACGCTTGTACCCGATTGTCCGACATATCTCGACTTAAGAGAATCT---GCTTGATATACAAACCTGTTCGCGTTATGTCATCGCTCAT----ATCCAAGGCCCTAGGTTTTGTCATCTTGTATTCAAGCCAAGGCCATA--CTAGGAACGAGAAAAGCGCTTCGGAGAGTGTTGAGATGCATATTATTCTAAAATAT---A--TACT----TATTATAAGGAGAATTCT-TCCGGTTAATGTTATACTGG-----AACGCTAT--TTGTAGACTACATATGTTCGCAGATTCCCCTTA----GTAGCTGTAACCC
>t4
TT----ATGTACACGATACACTC---G---GAGTTGTACCGTATGAGATTCTGCAGAATTAAGTCTTGTACTAGCTTAG----ATACACTTTTAAAGTTTGATACTCACAGTCAAC--ATCGCAACTATCATCA---AATGACACAATTTA--AATTATAATCTTATGGGCCCTAAGTCTAATGAATCAGTCAAGGGTGGACTGTTC----AGATCGAGCCTTCTAACCCCACAACATCTTCT--CTTCGTGAGTTAAAGATCATAAAGCTAGGT--ATCTCTACGCTTGACACTGGTTTTTCGACACTTCTATACTTATAAGGAACC---GTTCGAAATACAAACCTGTTCGGGGTATGTCTTCGCTGAT----ATCCTACGCGCTGCGAGTTGGCAAATTGTTGGCTGGCGAAGGTCACT------ATTCATGAAAGTAGCTTCGGAGATTATTGACTTGCATATTAATTGAAAACTT---A--AACT----TATTATCA----TATTCT-ACCGGTTGACGACATACTGG-----AACGCAAT--ATCTAGCCTAGAAGTGATCAGAGGCTCACCTTT----GAAGCTGTAACCA
>t7
ATTCACATGTATAACATACAATC---G---GAGTTTTACCGTGACTGATTTTGCCGAATAGAGTCTAGTACGAGCTTTT----ATAAGTTTTTATAGTATGATACTCACATTCAAC--GTCGTAACAGTCATCA---AGTGAATTTATTCA--AAAAATGATCTTATGGGCTGTAAGTCTTGTTAATCACCCACCGGTGGACTCATT----GCATCGCACCTTCAAACACGAATAATACTTCC--CTTCGGAGGTTAATTAACATAAAGCTTGTT--CTCTCTACGCTTGATACGGTTTTTTCGACACGCCTCTACTTTTAACTAACC---GGTCACAATACAATCCTGTTCGAGATATGTCCTC---GTT----AGCGAATGCCCTGCGAGTTGGCAAATTTTTGGCTAGGGAAGGTGATT------GTACAAGAAAACTGCTACGG--AATATTGAGTTGCATATTAAATTAAAACGT---A--TACT----TATTATCA----GATTCT-ACCGGTTCACGAAA--CTCG-----TACGCAAT--GTGTAGCTTAAATGTAGTCCAAGGCTCACCTTG----GTACCTGTAACCG
>t13
AT----ATGTAGACCATACACTC---G---GAGTTTGACCGTCTATGATTCTGCAGAATTAAGTCTTGTTCTAGCTTAG----ATAGTATTTTTAGGTGTGATACTCACAGTCAGC--GTCGCAACTGTCATCA---ACTGAGGCTATTTA--AATAATGATCTGATGGGCCCTAAGTCTTGTGAATCTGCCAAGGGTGGACTATTT----TGATCGGTCCTTCTAACACCACTACAGCTTCG--CTTCGTAGGTTAAGGGGCATAAAGCTAGGT--CTCTCTACGCTTGACACAGATTTTTCGACACACCTCTACTTTGAACGAACC---GCTTTGAATACAAACCTGTTCGGGTTATGTCCTCGCTGCT----AGCCAATGCGCTGCGATTTGGCAATTTTTTGGCTGGCGAAGGTCATT------ATGCGAGAAACTCGCTTCGGAGATTGTTGAAGTGCATATTAAGTGAAAACTT---A--TACT----TATTATCA----GATTCT-ACCGGTTCACGAGATACTTG-----AACGCAAT--GTGTAGCTTACAAGGGGTCCAAGGCTCACCTTA----GGAATTGTAACCC
>t2
TT----ATAA--AATATACGGTCTCAG---GAGTTTCATCGTATTCGAAACAGCAGATTGTGGTTTT---CGAGCTTTA----ATAGATTTAAAGAGTATGATACACGCAATCCTC--CTCGTAACAGTCGCCACGTAGCCAAAAAAGCTA--AAGTATAATCTTATGGGCTGTGAGTCT----TTTCTGCCAGAATTTGACTAATT----CTCTCGATCGTTCGAACTCGAATATATCTTTATGCTTCCGTTGTGAAGCAATTTACAGCGGGTT--TTCTCTACGCTTTAGACAGATTCTCCGAC---CCTGTAATATAGATAATCA---GAAGCCAATACAATCCTGTTCGAGATATGTCATCGCTAATCGCTACCCAATGCACT----ATTGTCAAACTTTAATCTAGAGGAGGCCAGT------TGCCAGGAAAGCGGCTTCGGCGA--ATGGAATTGTATATTATGAAAAAAATT---ACCAAATAATTTAATTTGA----TATTCTTACCGGTTGAGGTGATACTCG-----CACGCCGT--ATATAGTTTAGAAGCATTCGCGGCATCACCCTG----GTGTATGTAATAC
