# Supplementary material for: PQ, a new program for phylogeny reconstruction
Source: BMC Bioinformatics. 2018 Oct 12;19:374. doi: 10.1186/s12859-018-2399-4 (PMC6186109; doi:10.1186/s12859-018-2399-4)
Supplement: Supplementary file 4 — Simulated data. The archive Simulated-data.tar.gz contains two folders called Alignments and Trees. Folder Alignments contains 500 simulated 15-sequence nucleotide alignments in fasta format. Folder Trees contains six subfolders, PQ, MP, ML, ME, QP and Reference with trees in Newick format reconstructed from the alignments with five methods and with reference trees used for simulations. Names of the tree files correspond to names of alignment files. (TAR 1860 kb) [file 12859_2018_2399_MOESM4_ESM.tar › Alignments/147.fasta]

>t3
AGGCTGCGAAAAA----TAAT----TCTGCTGAGTGAGTTGGTTCGATT----CATTCTGATT----CCGCCCTTGTTACTGA----GATACTTCCTTGAGGTAATTGCCTAGCATGTAACC----TCGATATGTCTATGTATAT----AAGCCCGGAAGAT---A----AAAAT---TGTTGTCAA---TTTATGCGGACTCTGTACGAAACCAAAACTTATGTAAATGCCC---TCTCATTTTGTA--AA--CTATGACGGTATACCTCTACCTAACTCTCTATATGGGTAGTGCTGTTAGAGTCTTGTAAAATTTAACTACAT--GGGTTGA----CCGGACCTAAATTACCATTGTCAGA---TGGCTGCGGTATA----G-ACTTAT---TTGA---GAATAGC-GCACCTACA----T---ACGCGCCC--TCAACAGAGTGTTTACATCTCAATATCATTAATTCTTATACGAGGC---CGGTTCGTTTATTTAAATGAAGACTAT----CTCTA---CGC---GGGA----CT
>t6
AGGCTGCGTAAAT----GAAT----TTTACTCATTAAGTTTGATGGATT----TAGTCTGATA----CCAACCTTGTTACACA----GAATCAACCTATGTATAATGTCCTAGCATGAAAAC----CCGGTATGGCTAGGTCTAT----AAGGCCCGAAGAT---G----AAAAT---TGTTGACAA---TTTATGCGGAATCTGTATAAGACCA----TTGTGTTAATCCCC---TCTCATCTTGTA--AA--CTATGACGGTATACCGCTACGGAACCCTCGATATGGGTTTTGCGGTTAGAATCGTGAAAGATGTAACTACAT--AGGTGGG----TGGGAACTTAATTAGAATTGTGCGA---TAGCTGCGGTGTG----T-AGCTAC---TTGA---CAATAGC-GCACCTACA----T---ACGCGCCC--TCAACAGATGGGTTAAATCTCAATATCAATAATTCTTATACGATTC---CGGTTCATTTGATTAAATGAAGGCTAT----CAAAA---CGC---TGGA----CT
>t14
CGGCTGCGTCGTG----TTAT----TATACTTAATTAGTTCGAGGGAAGTACTAACTCTGAAA----CTGGCCCTTTTAGCGA----GACGCGTCATTCGAATAATTGCGTATCTCGCAAGC----GCGAAATGGCTAAGTATAT----ATGCCCTTGGGAT---A----CGAAT---TATTGCGGAAGCTTTAAGCGGCATTTGTATGAGATCAGAAGTTTTATCGATACGG---TCTCAATTCGTA--AA--CTATGATGGTGTACCGCTGCCTAACTACTCATAT--GAATTTCTGATAAAACTATGCATAATCTAACTAAATTACGCTGGTAGCATAGAAACTCAAGCAGTATTGTT------TGGCTGCGGTTTA----G-ATTTAA---TTGA---TATTATC-GCACCTACT----T---ACTCACAATA-------TTGGCTGAAATCTGAATATCCCTATTGCTTATGCGCCAACGATAGTTAGTTTATTTACAGGAAGTCTTTTCTTCTAAA---TGT---CGAA----CT
>t2
TGGCTGCGACTTC----TTAT----TTTACTTATTCAGTTCGTAGGACTTACTTACTCTGAAT----CACTCGGATTTAGCAA----GAAACATCATAGATTTAATTTCATCTATAGTAATC----GCGCAATGTCTAAGTGTGCCATAATGCCCAACTGAT---C----GCAAT---TGTTGAGTAAGGTTTTAGCGGGGTTTGTAAAGCATCAGAAATTTTCTATATGCGG---TCTCAGATTGTA--AA--CTATGAAGGTTTGCCTCTACCTAACTAAACATAC--GGATTACAGATAAAGAATAGGGGGATATAACTAAATTCCGTTAG------TGGACCGCATGCAATATTGTG------TGGCGGCGGTATA----C-ATCTAA---TTGA---AACTACC-GCACCTACAGGGGT---ACCATCGTAC-------GTAGGTGAAATCTAAATA--GATTTAAATTATGCGCTTA---TCGTTCATTTATTTACAAGATGACTAGCGACCGGAA---CGT---GGGC----CT
>t11
CGGCTGCGGGTCA----GGAT----TATACTTAT--AGTTAGTATGATTTACTTACTCTGCGTGCGCCCTTCATATTTA---A----GATTCACCATCGAGCTAATTTCGTTGTAGGCAACC----GCGTAATGTCTATGTGTATAGAAATGGCCTTAGGAT---CTATGTGAAT---TGTTGAGGAGGTTTTAAGCAGGATGTGTTTGTAAACATAAGTTTTCTAGATACGA---TCTCAGGTTGTA--AT--CTATGATGGTCATTCTCTTCCAAACTAACCGTAT--GAATTACTGTTACAGACAAGAAAAATCGGACTAAATCTCGCTGGA----ACGCACCCCATGCATGCTTGTG------TTGCAGCGGTATA----AGAAATAA---TTGA---GAGTACC-GCACCTACGGCTATCCAACCTACTAGT-------CATGCTGATATCTGAATA--CATTTGCCCTATACGCGTT---TCGTTCCTTGAATTACAAGATGCCTGAGTCTCAGCA---TGATCAGGCA----CT
>t7
TGGCTGCGAAACG----TAAT----TCTACTTAT--AGTTGGTAGGAATTACTTAATCTGCTTGCTTCAGTCATGTTTA---A----GACTCTCCATCAACCTAATTCCTCTGTAGGAAATC----GCGGGATGTCTAAGTTTCTCCATATGCCCGTTGGAT---ACAGGTAAAT---TGTTGACAACAGTTTGTGCAGTATCTGTTATAAACCATAACTTTTCTCGATACGA---TCTCAGATTGTAGAAG--CTATGAGGGTCCCACTCTTCCGAACTAACGATAT--GTATTTCTGGTAGAGAAAA--AACACCTCACTAAATCCCGTTGGC----CGGCACCGCATGCAGTATTGTA---TAATCGCGGCGGTTTG----G-ATATAA---TTGA---GAGTATC-GCACCTACATTTAT---ACCTGCTTGA-------GTTGCTAATATCTCAATA--CATTATCACTATACGGGAA---GGGTTCCTTTATTTACAAGATGACTCTAACACAGGA---TGCTCGTGAG----CT
>t1
CGGCTGCGATTCA----GAAT----TATAC---T--AGTTGGTATGATTTACTGACTCTGCCTGCTCCTATCATCTTTA---A----GACTCACCATTGAGCTAATTTCTATGGATGGAATC----ACGGAATGTCTAGGTGTATGGAAATGCCCTGGGGAT---CTGTGTCAAT---TTTTGAGGAGGTTTTTAGCAGGATGTGTTTAGAACCATAACTTTTCTAAATTCGA---TCTCAGGTTGTA--AT--CTATGAGGGTCGCTCTCTTCCTAACTAAACGTAT--GAATTACGGTTAGAAACAAGAAAAATCAGACTAAATCCGGTTTGA----CCGCACCCCATGCAAGCTTGTT------TTGCAGCGGTATA----A-AAATAA---TTGA---GAGTAAC-GCACCTACGGTTAT---ACCTACTAGG-------ATTGCTGAAATCTTAATA--CATTTGCCCTATGCGAGTT---TCGTTCCTTGAATTACAAGAAGGCTTAAGTTCAGGA---TGTTCAGGCG----CT
>t9
AGGCTGCGGTCTA----AGATAACC--TTCTTAATAAGTTG----GATGTGCTTATTCTGCCG----CGCCCCTTATTAATTA----GAAACATCGTGATCGTAATTTCAGTAAGCGGAAAC----CCGACACGCCTATGTTTAT----AAGCCCAAAAGAT---C----CTAAT---TATTGAAAA---TTTTTGCGGGCACTGTTGTATATCAGAATTTGTGTGTATCCGA---TCTCAATTCGTA--ATTGCTATGATGGTTTTCCGCTTCCAAACGTGGTATAT--GGAATTCAGTTATATACAGGCATAAAAAAACTAG------ATTGT----CGGGACCTTACTCACAATTGTT------TAGCCGCGGTATT----T-ACGTATGCTTTGA---TATTAACCGCACCTACT----T---ACAATCAATT-------TCTGATAATATCTAAATATCCATATGTCGTATGCGCCTA---GAGTTGATTGTCTTAAAGGAGGTCTGT----CTCTACGCGGT---TGGT----CT
>t4
AGGCTGCGGACTA----AAATACCTTTTACTAAATTAGTTCGCATGAGGTCCTTAATCTGACG----CGGCCCTTATTAAGAA----GAAGCGGCATAAAAATAATGGCAGGAAGCGGAAGC----CCGGCACGCCTAGGTTTCT----AAGCCCTGTAGAT---C----CTAAT---TATTGAAAA---TTTTTGCGGTAACTGTGATAAACCATAATTTGTATAAATTCCA---TCTCAA---GTA--AT--CTATGATGGTGATCCCCTTCAAAACTAAGTATAT--GCAATTCAGTTAAATGGAGGCGTAAAAACACTATAT--AGGTTGT----CAGTACCTTATTGATCTTTGTA------TGGCCGCGGTGTT----C-ATTTATGTGTTGA---GAATAGC-GCACCTACT----T---ACTTCCAAGA-------GTTGGTAAAATCTAAATATCCATGTGCAGTATGCGACTT---GAGTTTATTAACTTACAGGAAGGCTGT----CTCTA---GGA---TGTA----CT
>t8
CGGCTGCGGACTA----AGTTCAATTCTGCTAATTAAGTTGGCGCGACGTACTTAGTCTGACA----CTACCCTTGTTATAAA----GATCCGCCATGGATCTAATT--GGATGCTGGAAACATAAACGCCACGCCTAAGTTTGT----ATGCCCAGTAGAT---C----CAAAT---TGTTGGTGA---TTTGGGCGGTAAGTGTTTCATAACATAATTTGTATGTATTCCCTGGTCTCAAATTGTA--AA--CTATGAAGGTTCTGCTCTGCCTAACTAGTTATAG--GTGATACAGTTAGAGACTGGTGAAATAAAACTAGAT--AGCTAGT----ATGAACCAGATGCAACTTTGTA------TAGCCGCGGTATT----T-ACTTAT---TTGA---G----TC-GCACCTACA----T---ACTTCCCCGT-------TATGGTAAGATCTTAATATCCATTTGAGTTATACGCCAC---GCGTTTTTTAAATTACATGAAGACTAT----CTGGA---AGA---CGGA----CT
>t12
GGGCTGCGGTATC----TGGTGGGATCTCCTGATTCAGTTGGGCTGAAGTACTTAATCTGAAA----CCGTCCTTTTTACAAATAGTGATCCAACATATAAATAA----ATGCTAAGAAAAC----ACGACACGGCTAGGTGTAG----ATGCCCTCCGGATACTT----CAAAT---T----ATCA---TTTTGGCCGACCATGTATGCGAGTAGAAGTTTTATTAATCCCT---GCTCACTTTGTA--AA--CTATGATGGTTTGCCT----CTAACCTACTATAG--GTATTTCGGT---ATACAAGATCAACCGTACTATAT--AGATTGA----TCGAATCTCAA----CGTTGTT------TAGCGGCGGTGTTCTTAC-ATATAA---TTGAATGTAATAGC-GCACCTACG----T---ACCCTCTGAT-------AGAGTTAACATCTTAATATCCCTTTAAGTTATGCGAGCC---TCGTTAGTTATTTTAAATGACGCCTTG----CTGAA---CGC---TGACAACGCT
>t13
GGGCTGCGGGGCC----ATGTCGAGTCTACTAATTCAGTTCGCCCGACATACTTAATCTGACG----CGTCCGTTATTAAAAACACTGAAGCAACATATAATTAATT--GTGCCTCGGAAAC----GCGACACGCCTAAGTTTAT----ATGCCCTTTAGATATTT----CAAAT---T----AACA---TTTAGGCGGATAATGTGGATAAAGACAAATTTTATTGATCCGT---TCTCACTTGGTA--AA--CTATGATGGTTGGGCACTTCCTAACGTTCATTAC--GAATTTCAGT---AAAGTGGTTCCAGAAAACTATAT--AGTTTGA----TAGAAACAAAT----TATTGTT------TAGCCGCGGTGTATTTAT-ATTTAA---TTGA---GAGTAGC-GCACCTACC----T---ACTCCCGCAT-------CTTGTTAAAATCTAAATAACCATATAAGTTATACGCGAC---ACGTTTTTTTTTTTAAAAGAGGTCTTG----CTGGA---GGT---AGAA----CT
>t10
GGGCTGCGGACTA----TTAT----TCTTCTTAATCAGTTAGATCGACGTGCTGACTCTGCGG----CTTACATAATTAGTTA----GATCCTGCATTTTTCTAATATCTTTACTTGCAAAC----GCGAGACGACTAAGTATAT----AAGTCCTTTTGAT---T----ACAAT---TCTTGTGGA---TTTATGCAGTAGCTGTCGGGAATCAAAATTTGTTTTAATTCGC---GCTCAGATGGTA--AA--CTATGAGGGTCGGCCTCTACGTAACTTTTCATAG--GAGATTCAGATACATACCTGTGAAAATTGACTACAT--GGTTTGA----CAGTACCTAAAGTATGTTTGTA------TCGCCGCGGTCTA----T-AGATAA---TTGA---TATTAAC-GCACCTACG----T---ACCCTCCAGT-------TCCGTTAAAATCTTAATAACTATGTGACTTATGCGTCAT---AGGTTTGTTTAATTACATGAGGCCTAT----CCAGA---TGA---AGTG----CT
>t5
AGGCTGCGGCGTCCTACTAAT----TATGCTTAATTAGTTCGGGCGACATGCTGACTCTGTAG----CTACCGTTGTTAGTCA----GACCCGCCATTGGTATAATAACATCTTTGGTAATC----ACGAGACGTCTACGTCTAT----AAGACCGAGAGAT---A----CGAAT---TTTTGGAAA---TTTGTGCAGTTTATGTTCGATATCAAAAGTTGTTTTTATCCGT---TCTCATGTAGTA--AA--CTATGACGGTCAACCACTACTTAACGCTTCATAT--GA--TACGGCTAAATATGAGAGTAAGGTAACTACAT--AGTTTGA----CGGTACCTTATTCAGGTTTGTG------TAGCTGCGGTCTA----T-AGGTAT---TTGA---CAATAAC-GCACCTACT----T---ACGATCCAGT-------TGTGTTAAGATCTGAATATCCATATATCTTATCCGTTTA---TCGTTAGTTTATTTACAAGACGACTTT----CAGCA---CGT---TGGA----CT
>t15
AGGCTGCGGCATCATATTCAT----TATGCTT--TAAGTTTGGACGAATTGCTTAATCTGTAG----CACCCGATCTTAAATA----GACACCGCATAGGGTTAATACCGTCTTGAGTAATC----GCGTTACGCCTACGTCTAT----AAGACCAAGAGAT---A----TGAATGCCTGTTGGGAA---TTTGTGCAG----TGTTTTGAAACAAAATTTCTTTTGATTCGT---TCTCAAATCGTA--AT--CTATGACGGTCTACCTCTACTGAACTCGTCATAT--GA--TACAGTTAGATATGTGCTTAATGCCACTACAT--AGCTTGA----CAGTACCTTATTGAGGTTTGTA------TAGCTGCGGTCTA----T-AGGTAT---TTGA---CAATACC-GCACCTACT----T---ACGGACCAGA-------GGTGTTAACATCTTAATAGCCATTAGCCTTATCCGGACA---TCGTTAGTTTATTTACAAGATGTCTTT----CATC----------TGGA----CT
