# Supplementary material for: PQ, a new program for phylogeny reconstruction
Source: BMC Bioinformatics. 2018 Oct 12;19:374. doi: 10.1186/s12859-018-2399-4 (PMC6186109; doi:10.1186/s12859-018-2399-4)
Supplement: Supplementary file 4 — Simulated data. The archive Simulated-data.tar.gz contains two folders called Alignments and Trees. Folder Alignments contains 500 simulated 15-sequence nucleotide alignments in fasta format. Folder Trees contains six subfolders, PQ, MP, ML, ME, QP and Reference with trees in Newick format reconstructed from the alignments with five methods and with reference trees used for simulations. Names of the tree files correspond to names of alignment files. (TAR 1860 kb) [file 12859_2018_2399_MOESM4_ESM.tar › Alignments/166.fasta]

>t2
---GCATTATGACACTCACCTTTCGGTAGATCATGGATGTGATGGAGTGGATTGT----TTC---TTAATACATTAAATAGTTTGTGG---AGTTAGCGAGCTAGCTTGTAATC---CGAGTTTTCGCTTAAGTGTT--TAA---AT--GAATAT----TTTACGTAGAATCA--GGTTCT----TATGTAATGTT---TTACCACT-------C---GTGA----AAAAT--TGCCCGGTATGAATCTTGATGCTCTCATTAAT---AAAACCTT----TAAGAAGACAATGGGCTTAT----ATTGAAATCCGCTC---GATGAATAGTTA----GGAGATACAAAATGTAGGA-TGGAAATCTAATTTTAAGTAA----TCAAACCCTACCAT----CTACGTCTTCG--ATTACACTTTAATA---AAA----AGATCCCCGCCATTGTGTCTTAGG----AGTGTCTCAT----TTTGGTAAGTTCGATC---TGAACCCTGTGGGAA---ACTAAGCAATAAGGGAT----TTACGGCTTTAATAATACTTGTTAT
>t4
---GGAGGATGAAACTCACCTTTCGTGCGATCATGGATGAAATGGAGTGGATGG-----------TGAAGACAATAAATAATTTGTCG---AGTTAGCAATCTAAGTTCTAATC---CAAGTTTTCGCTTAGTTTTT--TAG---AT--GAATTT----GTGACGCGGAACCA--GGTTCC----TATATTAATTT---TTACTACT-------C---GTGC----AAAAT--TGCCCGGTATGAATCTTTATGCTCTCATGTAG---AAAACCTT----TAAGATAACAATTAGCTCAT----GATGAAATCCTTTG---GAGGATTAGTTA----GAAGATAAAAGAGGTAGGA-TGGAAATCAAATTTTTAGATA----CCAAACCTTACCAA----CAATGTCTTCT--ATTGGGCTTTAGTA---ACA----GGATTCCCTCCATGGTCTCTGAGG----GTTGTCTCAA----TTTGATAAGTTCTATC---TGATCCCGCTGGGAA---AAGAACCAGTACGGGAC----TTACGACTTTAAGATTAGTTGTCAT
>t13
---GCATATTGGGAATCA---TTCTTATGATCATGGATGTTATGGACTGTATAAT----CAC---TTATATCAAGAGATACGTCTGGG---AGTTAGATGACTATAGAATAATC---CAAGTTTTCGCTTGAACGTT--TAA---GT--GTACAC----TTGATGTCGTATTA--GTTTCG----TATGTCATGTT---TCAGCAGT-------C---GTGG----TAAAC--TGCCCGGAATGAATCTGGATGCTCTCATATAT---AAAACGTA----CTAGAGTACAATACGCTTAT----GTAGAAATCC----TACGAAGAATAATTT----TGAGATAGAAGACGTAGGA-TGGGAATGGAATTTTAAGTAG----CCAGA----ACCAC----CTAATTCCTCG--ATGAGACTTTAGTA---AAAGCGTATATCCTCAGCATGTTGTCTTAGG----AGTGTCTCAT----T--GGTAAGGTCAAGT---TGAGCCCCCTGGGAA---ACGAACCGGTACGGAACCTATTAACTTCATTAACATTATTTGTGAT
>t6
TGAGTTTGTTGTTAATAG---TTCTAAAGATCATGGATGCTATGGACTGAATAGT----AAC---TGATGCCAGCATAAATCTCGTGG---AGTTAAATTACGAATACTTAGTA---CCAGTTTTAACTTACCGTCT--TAGGGTGT--GTATGT----TTCTAGCAGCATCAGAGATTCG----TATATAATCTT---CCAAGATT-------C---GGGC----AAAAA--TGCCCGGTATGAAACTAGATGCTCACATAGAAATTAAAGCATC----AT--AATACAATTTGCTGAT----ATTGAATTTC----TACGTAGATTATAGTCCACGCAGATATCAGAACTAGGA-TTGGAATATAATTTTCAGGTC----TAATA----ACCAC----CGGTCTCTCCG--ATGTATCTTTACTACGCAAA----GAATACGCGACTTGTTATCTACGG----TGTGTCTCAGTACATTGGGTACGTACTACC---TGTTCCCCATATGAA---AAAAACCAATACGGCAG----ACACCCCTTTAACAATATTT-AGAT
>t11
TAAGTGTGTTGAGAATAG---TTCTACGGATCATGGATGTTTTGGACTAGATATA----TGC---TAAGTGCAAGATAGAAATCACGG---AGTTAAATAGCAAGGTCTTAATT---CAAGTTTTGACTACCTGTCT--TAGGCTTT--GTATGT----TTCATGCTGAAACATGGATGCT----TATATTATCTT---CAAAAAGTTCTA---C---GTGG----AAAAAGTTGCCCGGTATGAAACTA----CTCGCAGCAAT---AAATCATG----GTAGAATACAATTGGCTGATGCTGTTAGAAATAC----CTCGTAGAATATTTCGCACCGAGATATTAAAAATAGGA-TTGAAATGAAATTTTCAGAAC----TAAAA----ACCACAGATCGATCTCTGCG--ATATATCTTTACTA---ATA----TAATCCACGACATTATATCTTAGG----TATGTCTCACTCCCTTAGTTACGACCTACG---TGTGCCCTATGAGAA---ACAAACCATTACGGTAT----AGACCGCATTAACAGTATTT-AAAG
>t14
TAAGAGTCATGCTAATAA---TTCTAA--ATTATGGATGGCATGGACTTTATAAA----AAC---TGAGCTCATCAGATAAGTCTGCG---AGTTAACTATCTACTGCTTAATT---CCAGTTTTCACTAGAGGC------GGAACT--GTATAT----ATTACGATGAATCAGCGATTCG----TATATAAGCTT---CCAAAACT-------C---GGGC----AAAAA--TGCCCGGTATGAATCTACATGCTCACATGAAT---AAATCGTT----GGAGACCACAATAGGCTGAT----AATGAAATCC----A--GGTGATTATAATACACTGAGATAAAACATATAGGA-TAGCCATGTAATTTTAAGACT----GGAAA----ACCAC----CGTTGTCTTCT--ATCTGTCTTTACTA---AAA----ATATCCGCGACATATTTTCTTGGG----TATGTCTCAATTGCTTAGATTCGTGCTATT---TGAACCCCGTTTGAA---ATTAACCTTTAAGGTAA----ATACTGCATTAACAATAGTT-AGAT
>t7
TGAGGGCGGTGCAATTAA---TTCAAAAGATCATGG--GACTTGGAGTGAATGTG----TGC---TTACAAGATCACATAAATCACGG---AGTTAGCTTTCAACGGGATAGTTCAGCAAGTTTTACCTTTCAATGT--TACGATTT--GCAGTT----GTCGAGTCGGAACA--GGTTCTAGTATATATAACATT---TCACCATT-------C---GAGT----TAAAT--TGCCCGGTATGAAACTGTATGCTGTCAAGAAT---AAACCGTA----TCAGAGAACAATTTGCTGAT----ACGGAAGTCC----GGCGAGG----TATCTCACATAGATAGTATATTTAGGA-TAGTGATTGAATTTTATGGTT----AGAAA----ACCAA----CTTGC----CT--ATAACTCTTTAGTA---ATA----GGATCCCCTACATTTTGTCTATGG----TATGTCTCAATCGGTTCGCTAGGGACGAAC---TGTCCCCTATCCGAA---ATTAACCAGTAAGGAAG----CTACTTCGTTAACAATATTT-T---
>t1
TAAGGATAATGACAATAG---TTCTTAAGATCATGGATGAGTTGG----GATAAG----TTC---TTACAGCAAAATATATATCCATG---AGTTAGATATCAACTGAATATTATCACTAGTTTTCCCTTGTTAGGT--TAAGAATT--GGATTT----ATTCAGAAGTAGCA--GTTTCTTCAATATATAACTTT---CCAACATT-------C---GTGA----AAAAA--TGCCCGGTATGAAACTTTATGCTCTCAAACAC---AAACCGTA----TCAGAACACAATTAGCTTAT----ACGGAAATCC----ACCGGTG----AATTTCACTTAGATAATAGATTTAGGA-TAGCCATAGAATTTTTAGATAGGTTTAAGA----ACCAC----CTTAATCTGCA--ATGTCTCTTTAGTA---ACA----GTATACACGTCATTATCTCTTCGG----TATGTCTCACTCTGTTAGTTAGGGACGAAC---TGACCCCTCTCAGAA---ATAAACCAATAAGGAAG----GAACAACATTAACATTATTT-A---
>t8
TTAGTTTATTGTCATTCG---TTCCGTGGATGATGGATGTTCTGGACTACATGGC----AAC---TGAAATGATGAAAGACGTCAATGTATAGTTAGCTACCGACTAGGCAATT---CGAGTTTTTTCTTCGGGATT--TATGATATCGGCAGTC----CTAAGGTGGAAACA--GTTACT----TATCTTATCTTAGAACATTAAT-------C---GTGT----AAAAA--TGCCCGGAATGAAACTTGATGCTGTCAATAAA---AAAACGTT----ACAGAGTACAATAAGCTGAT----CAGGAAATCC----TTCGGCGAGTAAACTACACGTAGATAATAAAATTAGGA-TAGGGATTGAATTTTGAGAGT----GCAGA----ACCAT----CGAACTCAGCA--ATATCCCTTTAATA---ATG----TCATGCGCTGCATTCTTTCTGAGG----AATGTCTCAAAAGGTTTGTTATGTACAAGTACATGCCCCC-GTAAGAA---ATTAACCAGTAGGGAAA----AGACGGCATTAAGAATGTAT-CAAG
>t10
TCAGTGTATTGCCACTCA---TTCGTATGATGATGGATGTTCTGGACTATATAAC----ACC---TAAAGTGAGTACAGAATTCTAAGTATAGTTAGGTTCCAATAATTCAATT---CAAGTTTTGTCTAAATAATT--TATGCGATCAGCACTA----ATGAGGTTGTAACA--GCTCCT----TATCTGAGCTTATAACATAAAT----TAAC---GGGGGGAGAAAAT--TGCCCGGGATGAAACTCTATGCTGGCATAAAT---AAAACGTG----ACAGACAACAATCAGCTGAT----AACGAAATAC----TTCGTCGATTATGTGACACGGAGATAATATAATTAGGACTTGCAATGGAATTTTAAGGCT----GCAAA----ACCAA----CATTATCATCCGGATTTTCCTTTACTA---ATT----TCATTCGCTACATCCTGTCTAGGGGATACATGTCTCAAGCGATTCGTTATGTACAAATTCATGAACCG-ATAGGAA---AATAACCGGTATGGAAC----AGACAACTTTAAAAATGTCT-TAAG
>t9
TTAGTCTCGTGACATTTG---TTCCAAAGATCATGGATGATCTGGACTTCATGGC----AACAGGTTATAACAGGAGAGATCTCTGGGGAAAGTTACCTAACAAGTGGTCAATT---CCAGTTTTTTCTCGAGGTTT--TAAGGTAT--GAAAGC----TTGAGGACGTAACA--GGTACA----TATCTCATTTTAGACCATAATT-------C---GAGT----CAAAA--TGCCCGGTATGAAACTATATGCTTGCAAACAT---AAATCGTG----CTAGAAAACAATACGCTTAT----CTGGAATTGC----ATCGGCGAGTAAACTCCACAGAGATAATATACCTAGGA-TGGCAATAGAATTTTATGAAA----AGAGA----ACCAG----CTATGTCTTCT--ATTTAACTTTACTA---AGA----CCATTCACTGCATCGTATCTAGGG----AGTGTCTCAACGCGTTTGGTGTGGTCTAAT---TGAACCC-TTCTGAA---ATTAACCCGTAAGGTAA----TTACTACTTTAATAGTCTGT-AAAA
>t12
TTAGTAGTGTGGTATTCG---TTCGAAAGATCATGGATGTGTTGGAGTAAATAAA----AGC---TTAATGTACGAGAGATATCGACGCAGAGT----TTACCAAGTTAAATTT---CCAGTTTTTTCTAGAGTTATGTTAT----T--GCAGTA----TTTTCGAAGAAGCA--GGTTCA----TATATTACCTTACACCACAACT-------C---GCGG----TAAAA--TGCCCGGCATGAATCTGGATGCTATCATATAC---AAAACGTACGAAGTAGAAGACAATCCGCTTAT----GAAGAAATCC----ACCGTCGACT----AGCACGTAGATAAGACAGATAGGA-TTGAGATGGAATTTTGAGATA----AGATA----ACCAA----CTAACTCTGCG--ATGTAACTTTACTA---AGG----TAATACGCGGCATTGTTTCTGGGG----TTTGTCTCACTAAATTTGATACGA-CGATT---TGGTCCT-CTTTGAA---ATTAAC---TATGGTAA----TTACTCCATT---AATG--T-ATAT
>t15
TTAGTAAGGTGGTATTCG---TTCGACAGATAATGGATGTATTGGAGTATATGAG----TCC---TTAATATACGACATATATCGACGCATAGT----TTACCAAGTTAGATTT---CTAGTTTTTTCTCTAGTGATGTTAT----T--GCATGG----CTTTCGTGGAAGCA--GATTCA----TATATGAAATTACACCACAACT-------C---GCGA----TAAAA--TGCCCGGCATGAATCTCAATGCTAGCATATAA---AAAACGTA----GAAGAAGACAATCCGCTTAT----GAAGAAGTCC----ACCGTCGAGTATACTTCACGTAGATAATACAAATAGGA-TTGCGATGTAATTTTTAGAGA----AGACA----ACCAT----CTAACTCGACG--ATGAGACTTTACTA---AGG----TAATACGCGTCATTATTTCTGGGG----TTTGTCTCACTTATTTTGATACGA-CGATT---TGTACCA-CTGAGAA---ATTAAC---TATGGTAA----TGACTCCATT---AATG--T-ATAA
>t5
TCAGTAT----TGATTGG---TTCCGCGGATGATGGATGTTTTGGATTATATATGAGCTACC---TAAAATTACTACATATTTCTTGGCAAAGT----TGTCCAAATTTTAATC---CCAGTTTTTTC----ATAAT--TAC----T--GCACGAACTTATAAGGATGTACCA--GCTACA----TATGTAACATTACAGCATGATT-------CTTTGCGT----TAAAA--TGCCCGGCATGAACCTCGATGCTATCAGAGAC---AAATCGTA----TTAGATTACAATACGCTTAT----GGAGAAGTCC----TGCGCAGAATAAACTCCACCTAGATAGAAAATTTAGGA-TGGCAATACAATTTTCCGTCA----GAATA----ACCAT----CTATCTCGACG--ATTGGACTTTAGTA---AAT----GTATCCTCGCCGTGGTGTCTACGG----ATTGTCTCATCACCTTTGATGGGA-CTAAT---TGGTCCC-ATCGGAA---AAGAACCAATATGGTAA----ACACATCTTT---AGTGAGT-TTAA
>t3
TAAGATG----GGATTAA---TTCCAACGATGATGGATGACTTGGATTATATTTATGCGAGC---TCAAGCTACGACATAGTTCTTTGCACAGT----TTTCCAGATATGAATC---CCAGTTTTTAC----ATAAT--TAA----T--GCACCGTTGCCTAAAGTTGTACCA--GCTACG----TATGTTACGTTAAAGTATAAGT-------CGGCGAGT----TAAAG--TGCCCGGCATGAATGTCTATGCTATCAAAAAA---AAATCGTG----TGAGAATACAATTCGCTTAT----ACAGAAGTCC----AGCGTGGATTATACTTCACCTAGATAAAAAATTTAGGA-TTGCAATGCAATTTTTCGATA----CTATA----ACCAT----CTAGGTCTACG--ATTAAACTTTATTA---AAT----GTATTCTCGCCGTTGTTTCTAAGG----ATTGTCTCATTTCCTTTGTTGCGA-CTAA-----GGGCCC-ATACGAATCTACGAACCAGTATGGTAA----ATACAACATT---AATGAGT-GAAA
