# Supplementary material for: PQ, a new program for phylogeny reconstruction
Source: BMC Bioinformatics. 2018 Oct 12;19:374. doi: 10.1186/s12859-018-2399-4 (PMC6186109; doi:10.1186/s12859-018-2399-4)
Supplement: Supplementary file 4 — Simulated data. The archive Simulated-data.tar.gz contains two folders called Alignments and Trees. Folder Alignments contains 500 simulated 15-sequence nucleotide alignments in fasta format. Folder Trees contains six subfolders, PQ, MP, ML, ME, QP and Reference with trees in Newick format reconstructed from the alignments with five methods and with reference trees used for simulations. Names of the tree files correspond to names of alignment files. (TAR 1860 kb) [file 12859_2018_2399_MOESM4_ESM.tar › Alignments/442.fasta]

>t12
GCTATCCTATACT--CTTT----AAGG--TCATAGACG----TTGC--TACTAAGGTTTGT----AGGATGGTTACGAATCGTTCAAAATCCGCATTGCAATAGTAGTGTT---CGTTTTATCACGTT----CCAGA--TATGGGTTA--TTC---CT--TATAGGGATAATTAATCATCTAACCTACCTCTCTGATAATTCAGT-GAAGCTCACAAGAAAGG---TTATAAAATTAGCCCGGAGA---GAAG----TAAGGATGAATGGTGACTGGCCTGTCGCCA---GCGTCGAATC----TACAGATCCGCCGCGCATT---GG------CTTCAAGTCGTCGGAATTATCTGCTTTCTCGA---ACAATATCGCTAATTCACAAGTTC------TAAAATTCATATTGGAAGGGTACCGCCGGATGATGACGTAACTAGATTAGCTTCATGGATTATCTTGTTGGGGGAAAG----ATCACTTTCTCG----CAATG----GACCTACTACGAGCGTCCGGAGAGATAACGAAGAGTGATCGG--CTATCT---C---AGA----GTGCTTCA---ATCTTTGAAC---AACAGTGGCGAGTA--CTACATCACA----TGCCGTAACGC--TTACAGACTCCAA----TT--TCTCTCTCATT--TA----GGACT----AAGTAATATGGTCGATCCTTGTTTAAGTAGCACGTGGTTAGTTAACTCTGGGCGACGCTATGCTTTTTCTA----AGATGTAA---GTATTCTCTC-----TAAATTTGTCTATGTCTCAATTAGC--ATTACCA----GAATACAGAATTTATCAAGGTGTTGCAAGCTTACATTAAATCTGAATCTG----AAAAGCC---CGCCC
>t9
CCTAGACTATACG--CTAC----TAGA--TCGAATACG----TGAC--TACCACGGTATTT----AGTATGGTTACGACTCGGATACAATTGGCAAGACAATAAAAGTATT---GTTTTTATCTCGAT----CCGGA--AATGGGTTA--TTG---CT--CGGAGTAATGTTTAATCAGCGAGCCTGCCGCTCTCAT----CGGT-GCAGCACGCATTGAAGC---TTCCAAACTTAGTCCGTAGAGCTGTAG----AATGAATGACTGGTGTATGT---GTCGAAA---ACGTGAAATC----AACAAATCGGCAACGAACTCTCGA------CTTCAA----ACGGAATAACCCAATTCGTGGT---ACAATGGCGCAAAGTCAGAAGTTC------TTAAATTCATACCGTAAAAGTTAAGGCGCGTGATGACCTTATTAGATTGGCTCTATGGATTATCTTGTTTGAGGGAAG----TTCATTTTAACA----CAATGTCTTGACCTATGCCCATGTTCCTGTGATATTACGCAAACAGTTCGA--CCAGCTATAC---AAT----GAGCTGCG---ATTTTTGAAC---CGCTGTGGCTACAA------AGCATA----TGTAGTTCCTC--TTGCTGACGCAAA----AT--TCCCTCACTTT--------TGTCA----TAGTAATATTTTCCATCCAT--ATAAGTAGCACTTGATTAGTTAACTCTGGCC---GTTAGCCGTTGTGTA----AGAAGTACGTTGTATTCAATA-----AAAATTGTTCTAAGTCACAATAAAC--ATTACCA----GCATACATAATTTATCA--GTGCTGAAAGCCTACTTTTACTTTGATGTTA----ATTAGCCTGATGCCC
>t5
CATAGTCTATACTCTCTAC----TAGA--TCGACTACG----TACC--TACCAAGGTAGGT----CGTATGATTACGAGTCGGATATAATTCGCACAACAATACTGGTATT---ATTTTAATCGCGAT----CCAGATTGATGGGTTA--TCG---TG--GGTAGTGACAGTTAATCGACGGGCCTGCCTCTCTTAT----CCAT-GAAGCTCTCATAAAAGC---TTTCTAACG---ACCGAAGAGCTGTAG----CATGAAAGACTGGTGTTTGTCCCGTCGATA---ACGTAGAATC----GACAGATCCGCGAGGCAATTCTGA------ATTCAA----ACGGGATGACTTAATTCCTCGT---TCAATACCGCTAAGGCGAAAGTTC------TTACATTCATTCCAGAAAAGTGATGTTGTATGATGAATTTAATAGATTTGCTCCTTGAGTTATCTTGTGAGGTGTAAG----CTCGATTTCGCA----CAACTCCTTGACCTATTCCTAGCGTCCATTGCTATAACGCGAACAGTACGT--CCAGCTATGC---AAT----GAACCGCA---ATGTTTGAAC---GGCCTTGGCTACAA------AGCAAT----TTTAGTACCTCGGTTTCCGACACAAA----AT--TCTGTCCCGTT--TT----GGTCA----TAGGAATATTGACAATCCAC--ATAAGAAGCACTTGATTAGTTACCTCTTGAC---GTTAGACATTGTGTA----AGAATTAC---ATATTCTATT-----AAAATTGTTCTAAGTCACAATTATC--ATTACCA----GCATACTTAATAGATCA--GTGCTGAAAGCCTACATTAACTTTGATCGAA----AATAGGC---TGCCC
>t15
CATAA---ATACGATCTAC----GAGG--TCGACAACT----TAAC--TACCAAGGTGGGT----GGTATGGTTACGATTCGTATAGAATACGTACTACAAAAGTGGTGTT---GTTTTAATCACGAT----CAAGATCGATGGGTTA--TCG---TA--TGTAGTAACATTAAATCCGCAGGCCAGCCGCTCTTAG----CCTTGGTAGCTCGCATAAAAGC---TTTCTAAAG---ACCGAATACCTGTAG----CAGGAACAACTGGTGTTTGTCCCGTCGATA---GCGTATGATC----AACAGATCTGCGGCGCAATTCGAA------ATTGAA----ACTGGATGACTCGATTCCTTGT---TCAATACCGCTAACTCACAAGTTC------TCACATTCATTTCCTAAAAGTTATGTCGTATGATGACTTTATTAGATTTGCTCCTTGAGTTATCTTGTAACATGTAAG----TTCGGTTTCACG----CAACTCTTTGACTTATTACCATTGTCCAGTGCTATAACGCGGACAGTACGT--CCAGCTAGGC---ATA----GATCACCA---ATGTTTGAAC---TTCCATGGAGAAGAGC----TACCGTTGCTTCTTGTACCTCAAATACTGACGCAAA----TT--TCACTCCCTTT--TC----GGACA----AAGTAATATTTTCAATCCAG--ATTAGGAGCACATGCTTAGTTACCTCTTGTC---GTTAAACTTTCTTTA----AGAATTAC---GTATTCTATC-----AAAAATGTTCTAAGTCACAATTACC--ATTACCA----GCATACTTAATAAATCA--GTTCTGAAACCCTAAATTGACTTTGAACTAA----AGTAGAC---AGCCC
>t11
TTTAATATATACA--CTGG----AAGG--ACGATTACC----TTACACTACCAGGGTAGGT----GGTATGGTTACGACTGGTTCATAATCTGAACTACAAAATTCGTACT---TTTGTTATCGCGTT----CCAGA--AATGGGTTA--TGG---CG--AGAAGTTAAACTTAATGAACCTACCTTCCCCTCTTAGA--ACTTT-GTAGCCCCCATCGAAGG---ATTTTAAAATAGTCCGGAAA---GCAG----TATGTATTACTAGTGATTGCCCGGTCGTCA---ACGTTCGATC----AACATATCCGCGGCGCATTCCGTC------ATTGACGTCATCTAAATCACCCGTTTTCT------TCAATAACGCTAAGGCACAAGTTC------TGAAAGTAATAAAATAAATGTGCCGGTGGTTGATGACGTAAATAGATCTGCTCCATGAATTATTTTGATTACAGAAAG----GTCATTTTAACGG---CAACG----GACCTATTGCCAATGTCCCTTGATATAACGTAAAGCGATTGA--CCTCCTGTAC---ATATTGGGTTCTTCG---AGCTTTGAAC---TACAGTGGCTAGTA--CTATACCTAA----TAGCGTAGCTC--CTTCCGAAGCAAA----TCGGTCAGTCTCATT--TT----GGGCT----TAGAAATATCAGCGATCCCC--GTGAGTAGCACGTGCTTAGTTTACTCTAGAC---GCTATGCTTTGTGTA----ACATCTAA---CTATTCAACG-----A---TTCGTCTAGGTCTCAATTAAC--ATTACCAATTGGGATACACAATGGATCA--GTTATGAAAGCGTACTTTTATTAAGATGTTA----AAAACCG---CGCCC
>t3
CATTCTGTTTACT--CTCTAACCGAGGGTGCGGATAAC----TCAC--TACCATGGTTTGT----AGAATGATTACGAGTCGGAAACAATTTGAAGTTCAATTACAGATAT---ACTTTTATCCCGGT----CCTGA--AATGGGTTA--CCC---AT--ACTAGCTATTTTGAA---TCAGGCCTTCCCATCTTATAGATCATT-GGAGCGCGCATCTATGCGGGGTCGGAACCTAGACCGGATA---GGAG----GAAGGACCAGTGGTGGATGACCGGCCGAGAGGCGCGTAAGATC----TACAGATCAGC----CCTT---TG------ATTCAAGGCTTCTTTATAA----ATTTATCGA---TCAA-GTCGCAAATGCAAAGGTTCGG----TTAGAGTAATTTTCGAAAGGTCACGGAGCTTGATGAGTTCACTAGATTTGCTATGTGGTTTA---TGCTTAATGTAAG----ATCAATTTTACA----CAAAG----GACCTAATCCGAGTCTCCTTGGGCATCACGGCT---GTC------TATCT---CTCAAAA----GAACGACGTCGACTTGTGAACTAGAACCTTGGGCATGA--CGTTGGCCAA----TCAGGTCACGC--ATACGGAGACAAAGGGTTA--TCTCTCACGTT--TT----AGACTATCCAAGCAATATGGCCAATCCAT--TTG----GCACATGTTTAGTTTGCACTCGCCAAAGTTATTCCTTTTTTA----AAAGGTAA---TTATTCCAAC-----TTAACTTCTCTGAGTCTAAATGACCACATTACCA----GG---CAGAATACATCATGGTCTTGGAAATATATCTTAATTTAGAAAGAG----ATTAAGT---AGCCC
>t8
CTTTATTTATACT--CTCGAATCGAGGATACAAGTAAT----TGTC--TACCATGG----T----TGAATGATTACGATTCGGTGAAAATGAGGAGATCAATTAGAGAGAT---TGTGTAATCCCGAT----CCAGA--AAAGGGTTA--GGT---TG--AGAAGGAAACATAAGTTGCAGAGCCTGCCCATCTAATAAAGCCTT-GGAGCGCTCACTAATGCGAACTATCAAACTAGTCCGGTAA---GAAG----TAAGAACCAGTAGTGAG---CCTGCCGCTAAGCACGTACTATC----GACACATCTGC----CCTT---TC------TTTCATGTCGTCCTTATGA----ATTTATCGCCTGACAA-GTCGCCAATGCAAAGGTTCAG----TAAAAGTTATAAGCCAAATGTATAGCGGCGTGATGAAGTTAATAGATTAGCTATCTGTATTA---TGCTGCATGTAAG----TTCAGTTTTTCG----CAATC----GACATACGCCTAGGTTCCTCCGGAATCACGACC---GTA------TAGCT---CTCCATA----GAACAACT---ATATGTGAAC---AACTCTGGACATGA--CTTTGCCCTA----TCAAGTCTCGC--ATTCGGAGACAAA----TT--TCATTCGCCTTGTTC----TGGCAATACCAGCAATATATGCAATCCGC--CTT----GCACATGGTTAGTTTGCTCTCGGCTAAGGTATGCCTTATTTA----ATATTTAA---ATATTCCTAT-----TGAACTTCTCTGTGTCTTAATTACCTCATTACCA----GTATCCAGAATATATCATGGTCGTGAAAGACTATTTTAACTCGGAAGGCA----ATTAAAT---AGCCC
>t4
CTTATTCTATACT--CTTTAACCAAGGGCTCGTACAAT----TACC--TACTAAGGGATCTTCCGAGCATGTTTACGAATCGGATACAATACGTAAACCAAATACTGTACT---AAT----TCTCGAT----CCCGA--TATGGGTTA--TAC---TA--ACGAGCTATCTTAACTTACGAAGCCGGCCCGTCTTATAATGCCTT-GTAGCACACAATTAGGAGCATTCTGAAAATAGTCCGGGAA---GAAGTCTCCAAGGATCAATAGTGTGTGGCCAGCCGACA---CCGTATAATCTTGTTACAGATCTGC----CTGT---AGGGA---CTTGAGGTCTTCCTAATAA----TTTGTTGGA---TCAA-ATCGCCAATCCACATGTTC------TTAGATTGAGTATCCAATAGTATGGCAGTGTGATGAATTAAGTAGATTCGCTTAATGCATTA---TGCGTTAAGAAA--------ATTTTGGCC----CAACC----GACGTACGCCAATCCTCCTCAGCA--CACGACT---GAA------TATCT---CGGAACA----GGACTTCT---ATGTGTGAAC---AGCCCTGGGTATTA--CAGAATCACA----TCCCGTGTCTC--ATGCAGAGACGAA----GT--TCTTTCGCATT--TC----CGACC----AAGGAATATTCACAATCCAG--TTT----GCACATGTTTAGTTCTCTCTGGCCTACGTTAAACGTTATATA----AGAGATAT---CTATTCCGAT-----GAAAGTACTCTCTGTCGAAATTAACGGATTACCA----GTATACCTAATACATCAGGGTATTGAAAGCGTATCTTTACTCAGAGCAGC----ATCAACT---GGCCC
>t1
CTTGTCCTATACT--CTTAATCCTAGGATACGTAGACAGAATTTTC--TACCACGGTAGCT----GGTATGTTTGCGACTCGGGTAAAATTTGGAGGTCAAGTACTGACCT---TGTCT----CCGAT----CCCGA--TAGGGGTTA--TGC---TTGGAAGAGCTATCCTAACTTACAGAACCTCCCAGTCTTATAATC-----GTAGCCCTCAGGTATGGAGCTTCTTAA----GTCCGGCGA---GAAG----TAGGCACCATTTGTGGATGTCCGGACGCTA---ACGTTAAATC----AACAGATCAGC----TGCT---GG------CTTGATGTCTTCCTAATTA----TTTTGTCGA---TCAA-ATCGCCAAGCCACATGTTC------TGAGATTC----CCTAAGCGTAATGCAGACTGATGATCTGATTAGATCTGCTTACTGATTTA---TGCTATGCGGAAGTCCGCTCTCTTTCTCA----CAATC----GACCTAATCCCAGCATCCGGGGAAATGACGACT---GAA------GATCT---CAACACA----GAACGACA---AT-TATGAAC---GACCCTGGTCAACA--CCACACCGCA----TCACGTTTCTC--ATACAGATTCGAA----GT--TCATTCCCCTT--TCGCCGTGGCA----TAGCAATATCGACTATCCTA--GTG----GCACTTGTTTAGTTGACCCTAGACCACGTTAAGCCTTATTTA----AAATATAA---TTATTCC--------ATTACTGCTCTATGTCCTAATAAGCGGATTACCA----GAATACGTAATACATCATGGTTCTGTAAACTTAAGTTGATTAGGAAATCG----AGCAACT---AGCCC
>t14
CTTTTCCTATACT--CTTGATCTTAGGATGCGTCTAGT----TGTC--TACCAAGGAATGT----GGAATGTTTGCGACTCGGGTAAAATAGGGAGGTCAAGTACTGTCGT---AGTGT----CCGTT----CCCGA--AAGGGGTTA--GTC---TA--AAAAGGTAACATAACTTTCAGAACCTACCAGTCTTATAGTCCCCT-GTAGCCCACAGATATGTCGCTTCTAAA----GTCCGGGGA---GAAG----AAAGTACCATTTGTGGGTGTCCTGACGGTA---ACGTAAGATC----AACAGATCAGC----TTAT---GA------ATTAAAGTCTTCCTAATTA----ATTTGTCGA---TCAA-AGCGCCAAGCCAAATGTTC------TGATATTG----CGCAAGGGTGTCGCAGGCTGATGAAATGAATAGATCTGCTTGCTGGTTTA---TGGTATAAGGAAGTCCGATCTCTTTATCT----CAACA----GACCTACCACCAGCCTCCCGCGATATCACGGCT---GAA------AATCT---CAATACA----GAACGTCT---ATTTATGAAC---AACCCTGGTCATGA--CCAAACCCCA----TCCCGTTGCTC--ATACAGATACGAA----CT--TCATTCGCCTT--TCGTTATGGCA----GAGCAATATCCCCAATCCAA--GTG----GCACTTGATTAGTTCACCCTTGTCCACGTTAATCTTTATTTA----AAATATAT---TTATTCC--------ATGATTCCTCTATGTCCAAATGACCGGATTACCA----GTATACGAAATACATCATGGTAGTGTAAACTTATTTTCACTGGGAATTCG----AACAACT---AGCCC
>t7
CCTTGAATATACG--CTCGAGGTTAGGCCACGGAGACC----TTGC--TACAATGGTATTT----TGAATGATTACGATTCGAGAACAATGCGAAGTTCAAATACGGTGTTAATAGTGTTATCGCGCT----CCGGA--T----GTTA--CCC---AT--AGTAGTGATGATGACTATATTCTCCCACCCTTCTAATATTACAAT-GCAGCACACAATAATGTCGAATATTAAGATAGTCCGTATA---GAAG----TAAGTAACATTTGTGTGTGACCTGCCGAGA---ACGTTAGATC----CACAGATCAGC----AGTT---GA---AATTTTCAGGTCGGCGATATTA----TTTGCTTGA---TCAA-ATCGCCAAAGCAAATGTTC--TAGGTTATAATTAGAATTAAAGCGTCTCGCTGTTTGATGAGGTAAGTAGATATGCTTTTTGGTGTA---TGGTATTTGAAAG----TTCACTTTGTCT----CAATA----GACCTATGGCGATCATCCCATGCAATCACGACT---GACCGACACCAACT---C---AAA----GTGCTTCT---AACTGTGAAC---TACGTTGGTCA--A--CTTCGTCTCA----TTAAGTGTCGC--ATGCGGAATCCAA----GA--TCTCTCACCTT--TC----AGACT----GAGTAATATAAACAATCCTA--TTC----GCACGTGTTTAGTTCGCTCTGGGCGATGCTATGCCTTATATACGCGAAATATAA---GTATTCCTAG-----AGAACTCCTCTTTGTCGTAATTACCGTATTACCA----GTATCCGTAATCAATCATGGTAATGTAATCGTACTTTAAATCTGTGGCTA----ATAAACT---TGCCC
>t13
CCTTGTCTATACT--CTCGGGCTGAGGACGCGAAGACT----TGGC--TACTATGGTATTT----TGAATGATTACGAGTCGGAAACAATGCGAAGTTCAAATACGGTCGT---GGTGTTATCCCGGT----CCTGA--TATGGGTTA--CCC---TT--AGGAGTGATCATTACTTACCTAACCGTCCCGTCTAATATCACGAT-GTAGCTCTCAGATATGTGACTTATAAAATTAGTCCGGATA---GAAG----GAAGCACCATTGGTGTTTGGCCTGCCGAGA---ACGTGTAATC----AACAGATCGGC----CTTT---GT------CTTCAAGTCGTCGAGATTA----TTTGCTAGA---GCAA-ATCGCAAAAGCAAATGTTC--TAGGTTAAAATAAGAATTGAAGTGTTCCGCTGCTTGATGAAATAATTAGATTTGCTTTCTGGATTA---TGATGTAGGAAAG----TTCACTTTCTCC----CAAGC----GACCTACGACGAGCTTCCCGCGCAATCACGGCT---GACCGT--CTAACT---C---ACA----GTGCTTCT---ATCTATGAAC---AACACTGGTCA--A--CTACGTCTCA----TTTCGTATCGC--ATTCAGAATCGAA----GA--TCTCTCGCGTT--TC----TGTCT----GAGTAATATACACAATCCTA--ATC----GCACATGTTTAGTTCACTCTGGGCGATGCTAAGCGTTATATA----AAATATAA---TTATTCCTTG-----GGAACTCCTCTTTGTCGAAATAACCGTATTACCA----GTATGCGTAATCAATCATGGTAATGGAATCGTATATTAAATCTGTTTCTT----ACAAACT---TGCCC
>t10
ACTATCCTTTACT--CTGA----TAGG--TCTAAAAAC----TAGC--TACTAAGGGATTT----CGTATGGTTGCGAATCGTCTATAATACGTAAGGCAATTTTGGAAAT---TATATTATCACGGTCAGCCATGA--AATGGGTTAATGTC---CT--ATCAGTTACAATTATTGGTTTATCCCGCCGATCTAAAAATGCATT-GTAGCTCTCAAGTAAGA---GTTTAAATGTAGCCCGTAAA---GCAG----AATGAAGTAGTGGTGTTTGTCCAGGCGCGA---ACGTGAAATC----TACAAATCTGCTCAGTTTT---AA------GTTGAGGGCAACCGCATAA----CTTACTTGA---GCAATATCGCGA----AGAAGTTC------TTAGACTCATTCTATAAGGGTGAGGCCGATTGATGAATTAACTAGATTTGCTTTCTGCAGTATTTTGTAGGGAGAAAG----GTCGTTTTCTCA-CATCAATT----GACGTACGGCAATAGTCCTTTGCTATAACG--GAGTGTCCGG--CCTCCT---T---ACA----GTACGTCG---ATTTATGAAC---TGCATTGGAGACGA--CTGATACACC----TTCCGTTACGC--TTACGGAAGCAAA----TC--TCGATCTCCTT--TA----GGGCA----TAGTAATATGGACTATCCCC--TTCAGGAGCACTTGCTTAGTTATCACTGGGCAATGCT---CGTTTT-TA----AGAAATAA---TTATTCCATTTCTATTTAAATACTCTTTGTCTCAATGAGC--ATTACCA-----------TAATTTATCATGGTTTTGCAATGGTAGTTTGAATAAGATATTTATCAAATAACG---CGCCC
>t6
GCTTATCTTTACT--CTAA----CAGC--ACGTTTAAA----TAAC--TACGATGGCATAT----AGCATGGTTGCGAATCGTAGAGAATGGGGAATGCAATGGTTGTATT---ATTCTTATCTCGCTACTTCTGGA--AATGGGTTAATGACCTCGT--TTGAGATA--ATGAG----TTTCCCCACCCGTCTTAAAC----TT-GTAGCACTCAGTCAAGT---TTCTAAATTTAGTCCGTGAA---GCAG----TAAGCAGGAATTGTGAGTGCCCCGGCGCAA---GCGTTTAATC----AACATATCAGCTATGTGCT---TA------GTTCAGGGCTGCTAGATTA----GTTACTGGA---ACAATACCGCGA----TGAAGTTC------TGAGAATCATCCTTTAATTGTCGCGCTGTATGATGATGTTACTAGATATGCTTGGTGATTTATTTTGTAGAATG--------GTCGTTTTGTCT-CAACAATT----GACCTAGGACAACAATCCTTGGCGATTACG--AAGTGTGGGT--CTTCCT---T---ACC----GATCTTCG---AGCTATGAAC---TTCTATGGTCATTA--CTTCTTCTCG----TATTGTTACCC--TTACCGAGCCGAA----TT--TCGTTCACTTT--TA----AGACG----AAGAAATATGTTCTATCCCG--GTCAGGAGCACTTGCTTAGTTATCTCTTGAC---GATAACCTTTTT-TA----AGACCTAA---ATATTCTATC-----TAGAGTAATCTATGTCTAAATCAGC--ATTACCA-----------GAA----TCAAGGTTATGTAAACTTAGATTCATTAAGAGCATGATAGAAGAACA---AGCCC
>t2
GCTATACTTTACT--CTTA----GAGG--GCAGAGAAA----TGGC--TACAAAGGAATTT----CGTATGGTTGCGAATCGTTTATAATACGAAAGGCAATGGTGGAGTT---TATATGATCACGGTAGATCTAGA--TATGGGTTAAAATC---AC--ATGAGTTACTATTAGTGTTTTATCCCGCCGATCTAACAA----TT-GTAGCTCTCAGGCAAGT---ATTTAAAATTAGCCCGTGAA---GAAG----TAAGAATGAGTGGTGAGTGGCCCGGCGCGA---GCGTGTAATC----GACAAATCAGCACGGTTTT---AC------GTTCAAGGCTGCCACATCA----GTTACTTGA---GCAATATCGCGA----AGAAGTTC------TTATAGTCATCTTATAATGGTGACGGCGAATGATGAGGTAACTAGATTTGCTTGTTGAAGTATCTTGTAAAAAGAAAG----TTCGTTTTCTCT-CATCAATT----GACCTACCACAATAATCCTAGGCAATAACG--AAATGTACGC--CGTCCT---T---ACC----GTACTTCG---ATCTATGAAC---TTCATTGGACATTA--CTCGTCCGGC----TTCAGTATCAC--ATACCGAGCCAAA----TA--TCGATCACTTT--TG----GGCCG----AAGTAATATAAACGATCCCC--GTCAGGAGCACTTGCTTAGTTATCTCTGGGC---GCTAACCGTTTT-TA----AGATGTAA---TTATTCGATT-----TTCATTACTCTGAGTCTGAATGATC--ATTACCA-----------TAATTCATCAAGGTTTTGCAATTCTAGTTTGAATAAGATCATGACTGAAAAACG---CGCCC
