# Supplementary material for: PQ, a new program for phylogeny reconstruction
Source: BMC Bioinformatics. 2018 Oct 12;19:374. doi: 10.1186/s12859-018-2399-4 (PMC6186109; doi:10.1186/s12859-018-2399-4)
Supplement: Supplementary file 4 — Simulated data. The archive Simulated-data.tar.gz contains two folders called Alignments and Trees. Folder Alignments contains 500 simulated 15-sequence nucleotide alignments in fasta format. Folder Trees contains six subfolders, PQ, MP, ML, ME, QP and Reference with trees in Newick format reconstructed from the alignments with five methods and with reference trees used for simulations. Names of the tree files correspond to names of alignment files. (TAR 1860 kb) [file 12859_2018_2399_MOESM4_ESM.tar › Alignments/197.fasta]

>t1
AGCTGGACTTA---TAACAGTTTT----CTA---GTTCTTTTGC---ATCACCGTC----TGTATGGTTTTCCACAACCTATTACTGGGAACTTGTTTT---AAAAGTTA----TTTTCAGACGCAGAGA---GGAACATCTCTACTGGG----GTATTCTCCCTACATCGAATTTG---GCGTTCACCTTAGGACTGAACTTTACTCGGAACCCAATTCCGT---TACGTGCTCCTAGTTACGAAGAGTATTAT---AA----TAGGTCCAGAAGAAAT--TC---GGTAAAGTAAG----TGATGCGTCTTCA----CGTACCTACTAA---CCTACCA--ACATGCTTGTGT----ACTTT----AG----AT----TCTACGACT----CGGCACCTCCAACAAA----ATGTCGACTGCGT-CGAC--GACTCTGAATAACCTTGTATATAAAACTTAAACGGTTACACCTTTGTGTGCGAGTCCATAATTCATATATTCT--TCCTG----AACAAG---AGACTCCTCCTAGGGACGGCTTTCACCTTCTTTGGTTACCTTGGGATCCCAATTCATAAAAATCAAGCTTA----CGTAA
>t13
AACTTGATTTA---GATATGTGAT----ATA---AATCAATAGC---ATCC----CAACAAGTATGGTTGTTCACCATCTAACAGTGAGAACTAAATTA---AATAGTTA----TGTTCACACACTGAGA---GGAACATCTCTACCAGT----TT---ATCAAGATTTCAAATTTT---TCTTTCACCTAACTAATGAGCTGTACTCCGTACGCAGCTGCGT---TATATGCTGCTAGATACGAAGAGGATTAT---AC----GGGATTCAGACCACTT--TC---GGTGAAGTAAG----TGTGAGCTCTTTC----CGTACATACAAA---CTTTCCA--TCATGCTCCGGT----TCTTT----AG----CT----TCAACCACA----CC----CTCCAACCAA----ATTACTACTGCGT-CCAG--GACTCTAAGAAATCTTATTATTAAAACCTAAACGGATACAGCTTTTTTTGCACCTGAAAAATACATTTATTCT--TCGTG----AACGAA---AAACTGATCGTAGGGAGAGGTTTCTTGTTCTTTGGGTACCTTACTATCCCCTTGCTCAAAAATC---CATT----CATAA
>t14
CACTTAACTTA---AAGAAGGGATTAGGTGG---AGTCATTCGC---TTGA----C----GACATGGTTGTTTACTTGCAATTATTGAGAACAGATTGC---AAAATTGATTACTATGTAGACACACAAACTATGAACATCTCTACCGGG----GTTCTGGTAGCACGTTAAATTTG---TCTTTCACCTTAGTATTCACCTGGACTCCGTAACCAGATTCGT---TATATGCTACTAGATACGAATATTATTGTGATAATTGCTAGGTACCAATAAATA--TC---GGTCAAGTATG----TGATGAATGTTTAATGCCGCACGTACTAAGCGCCTACGAACGCATGTTCAGGT----GCGGT----AG----GT----TCCACCACA----CA----CTCTAACTAA----ATATCCACTGCGA-CTAC--GACTCTGTGCATGGTTCTAATAAAATCTTAAACACGTACATCTTTTTGTGCAGCTCAAGAATAATGTTTTTCT--TCATG----TACCACTACATACTCATAGTAGGGAACGGTTTCATATTCTTTGGTGACCTCGGTATCACTGTTCTTACAAATCAAGCTGA----ATTAA
>t15
CACTTAACTTA---AAGACGGGATTAGATGG---AGTCATTCGC---TTCA----C----GACATGGTTGTGTACTTGCAGTTATTGAGAACATATTAC---AAAATTGATTACTATGTAGACACACAAACTATGAACATCTCTACCGGT----GTTCTGGTAGCACGTTAAATTTG---TCTTTCACCTTAGTATTAAACTGGACTCCGTAACCAGATTCGT---TATATGCTACTAGATACGAATATTCTTGTGATAACTGCAAGGTACCAATAAATA--TC---GGTCAAGTATG----TGATGAATGTTTAATGTCGCACGTACTAAGCGCCTACGAAGGCATGTTCATGT----GCTTT----AG----GT----TCCACCACA----CA----CTCTAACTAA----ATATCCACTGCGT-CTAC--GACTCTATGCAACGTTCTAGGAAAATCTTAAACACCTACATCTTTTTTTGCAGCTGTGGAATAATGTTTTTCT--TCATG----GACGACTAAATACTCCTAGTAGGGAACGGCTTCATATTCTTTGGTGACCTCGGTATCACTGTTCTTACAAATCAAGCAGA----ATTAA
>t6
CACTGTAGTTA---AACCTGTAATGAGGTGG---CTTGATTCGC---ATAT----C----TCAATGGTTGTAAGCTCGCAAGGAGTGTGAACTATGTTC---AAAACTGA----TTTGCAGACACGCACA---CGAACCTATCCACCGGG----TTATTTGGTACTCTTGGAATTTC---ACATTCACCTCATGAGTAACCTTTTCTCGGAAGCCAGTTACGT---TAGCAGCACCTAGATTCGAATATGCTTTT---AC----TAGCTTCCAAAAAATA--TC---GGTTAAGTAAG----TGCTGCGTATAAGCCGTCGCACATACTAAATATTTTCAA--GCATGTTGCAGT----GCGTT----AG----CT----TCCACCACA----CA----CTCTAACTAG----ATGTCCACTGTGT-CTAT--GACTCTGTCAGACGTTATAATTAAATCTTAAAGTACTACATCTTTTTCTGCTGCTCGCGAATGAAGATGTTCT--TCATG----GACCACCATATACTTGTAATAGGGATCGAATTCATCTCCTTTGGGAACCTTATTATCACAGTCCATAAAAATCAAGCTCC----CATAA
>t7
GGCTGTATTTA---TAGGAGCGTT----CAA---TTTGTCTAGC---ATGG----C----GCGATGGTTTTTCACAGTCTATAAATGGGAACATCATTT---AATA---A----TTTTCATACACCGAGA---GGAACTTTTCTACCCGA----GTGTATAAAGGGCATATAATTTA---ACATTCACCTTATTAATGAGCTAAGCTCTGTACCCACTTGAGTTACTATCTGCATCTAGGTACGAAAACTCTTAT---AA----CAGGTTCAAAAGAATA--TCTCTGGTTAAGTAAG----TGCAATCTGTATA----TGTGCATACAAA---ACTACTA--ACATGGTCACGTCTCCTCATT----AG----GT----TCTAAAACG----CA----CTCGAACTAG----ATATCCACTGCGT-CTAA--GGCACTGACTGACCTTCTATCTAAATCATAAACATATACA----TATGTG--------TAATTTAGCAGTTCT--TCCTG----CACTAT---AGACTCTTCTTAGGGAAAGTATTCGACTCCTTTGGAAACCTCAGTATCCCTATACATAGAAATCAAGCTGA----CGTTA
>t8
TGCTAAAATTA---TACTAGGTGT----CGA---CTTTACTCGC---ATGC----T----AGTATGGTTGTTTGCAGGCTGGTATTGCGAACTTGATAT---AAAA---A----TGTGCATACTCAGAAA---TGAACCTTTCTACACGG----TTTTACTGTACACATGCAATTTG---TCCTTCACCTGACTAGTCATCTTT----CGAAGACAATTCCGT---TA-CAGCATCTAGATACGAATAAATTTTT---AA----CTGGT--AACAGATTA--TCTTTGGTTAAGTAAG----TGGCAGCTATATG----TGTTCTTACTAA---GCTCCCA--TCATGGTCATGTCTCCACGTT----AG----GT----TCCAGTACT----CA----CTCGAACTAG----ATATCCACTGCGA-CTATCAGTCTCTAGCGTACTTTATACCTAAACCATAAAGAAGTACAT---TGTGTGCC----AGTAATACTAGGATTCA----CTG----CACTAA---AAACTCCTTCTAGGGAGTGATTTCAAGTTCTTTGGGTACCTGGTTATCACAATTCTAATAAA----GCATT----TTTGA
>t10
TACTATAGTTA---TAGGAGTTTT----CGA---CATTACTCGC---ATTA----T----ATTATGGTTGTTCACAGGCTGGAACTGGGAACTTCATAT---AAAA---A----TGTGCATACTCGGAAA---GGAACATTTCTACCCGT----TTATACTCTGTTCATAGAATTTG---CCTTTCACCTTACTACTCACCTGTTCTCAGAAGCCAAGTCGGT---TA-AAGCTGCTAGGTACGAAAAATATTAT---AC----CTGATTCAATAGAATAGATCATCGGTTAAGTAAG----TGCCATCTATATC----TGTTCGTACCAA---TCTTCCA--TCATGCTCATGTCTCCACGTT----AG----GT----TCGAATACT----CA----CTCGAACCAG----ATTTCCACTGCGA-CTAACAGACTCTTTCTTACCTTATAATTAAACCATAAAAAATTACAT---TTTGTGCC----ATGAATTCAGGGATTCA--TCCTG----CACTAA---AAACTCTTCTTAGGGAGTGGTTTCAAGTTCTTTGGGTACCTCGTTATCCCAATTCTAAGAAA----GCGTG----TATAA
>t3
---TACATTTAAAGAAGCGGATCT----TAT---CCTCGTTTGC---ATGC----C----GAGATGGTTTTGCTCAGGCTGGTAATGTGAACTATATGA---AAAA---A----TATTCAAACACAGAAA---AGAACATATCTACCCGT----TTGTAATCCTTTCATTTAATTTGAGTGCTTTCACCTTAGAACTAACCTCTACTCTGTAGTCAACTGGGT---TATGTGCGGCTAGATACGAATATTATTAT---AA----CAGGTACGAA----TA--TC---GGTAAAGTACG----TGAAGGATATCTG----CGTTCATACCAA---CCTGCGA--TCATGCTAAAGTCTCCACGTTGGTGAG----TT----TCTAATACT----CA----CTCGAACAAG----ATTCCTACTGCGT-CTAT--GGCACTGGCCAGCCTTATCTGCAAATCTTAAAATATTACACCTTTGTATGCGAGTTTAGAATACAGGATTTCG--TCATGGCTACACTAC---ATACTCCTCGTAGGGACTGTATTCTCGTGCTTTGGGTACCTGATTATCCCGTTTCTTACAAATC--GCATA----CCTAA
>t12
---TATAATTA---GACCTGGCAT----ATAGCTCTTCTATTGC---ATGT----C----GGAATGGTT----ACAAACCGT---TGAGAACACCTTAA---AACA---A----TTTCCATACGCTGATA---TGAACTTATCAACCAGG----CTAAGTTCGAACCATATAATTTACAGGCGTTCACCTTATTACTTATCTGATCTCAGAACGCATCTTCGT---TATTAGCACCTAGCTGCGAAAAGCTTTAT---AA----GCGTTGCATA----GG--TC---GGTAAAGTAGGTTACTGCATTCTATGTA----TGTTCGTACAAA---TATGCGA--CCATGATCTAGTCTCCACTATTGTGAG----AT----TCAAAGACC----CT----CTCGAACTAA----ATAACTACTGCGT-CGAA--GACGCTTTAGTCGATTATCTTAAAATCATAAAACTATACAGCTTTCTGTGGACATCTGAAATTACTTAGTTCG--TCAT-------CGAC---AGACTAATAGTAGGGAAGGAGTTCTGCTTCTTTGGATACCTGAGAATCCCAATATCTAGAAATCAAGCCTT----CTTAA
>t2
---TGAACTTA---TAAAAGGTCT----GTT---CTTCTTTAGCCATATGT----A----TACATGGTTCTTTACGTTCGGT---TGTGAACTTTTTAA---AACA---A----TTTTCATACACTGATA---CGAACATATCAACTAGG----ATGTATTCAGTTCATTTAATTTAAGATCCTT-ACCTTAATACTGAACTTAACTCCGGATTCAGATTAGT---TATTGGCTTCTAGCTACGAATATGCTTAT---AA----TGGTTACCTA----GT--TC---GGTCAAGTACG----TGCGTTATTTGCT----TGTACATACCAA---ATTTCAA--GCATGATGACGTCTCCACTATGGTAAG----TT----TCGACTACATTCGCG----CTCCAACAATCCCCATTACAACTGCGTCCTAC--GGCGCTTTGCTGCGTTATATTAAAA---TAAATCTATACATCTTTGTCTGAACTTCTTTAATGCATATTTTCT--TCTT-------CGAA---AAACTACTATTAGGGAAAGAATTCCCATCCTTTGGAAACCTGTTGATCCCAGTCTAGAGAAATCAAGCTCG----TTTAA
>t5
GGCTCGAATTA---AAACGGAACT----GTT---ACTAGGTAGC---CTAA----T----TAGATGGTTGTTCACGCACTCTTATTGCGAACCGATTGGCTGAATA---A----TCTCAAAACGCTGAGA---TGAACATATCTAGTCGCAGTACTTCATGCAGCTAGTCGAATTTT---CCCTTCACCTCATAACTGACCTATGCTCTGAACCCAAATTAGT---TATGCGCTGCTAGCTGCGAAAATCTTTGT---AT----CTGTTTCATG----TA--TC---GGTCAAGTAAG----TGCTTCTTTTCAT----TGCTCGTGCCAA---TGTTCTA--TCATGATCGTGTCTCCTCATT----AGGCTCCT----TCAATTACA----CA----CTCCAACCAG----ATTGCTACTGAGT-CTAC--GGCACTATTTAACTTTGTAAAGAAAACTTAAATTAGTACATCTTTATTTGCGTGTCTATAATGGTATCATTCG--TCATG----CACCAC---AGACTTCTATTAGGGATTGGATTCTTCTCCTTTGGTTACC--GGAATCCCCGTCTGCACAAATCAAGCAGG----CTTCA
>t11
GCCTCGATTTA---GAAGAGAAGT----GAA---ATTACCTGGC---GTGA----T----TGTA---TTGTACACGCCCTCAGAATGGGAACGTATTTATCGAACA---A----TTTCCAAACTCTTAGA---TGAACATCTCGAAGCGT----TTGTAGGC----AGTATAATTTG---GCCTTCACCTCAATACTCATCTCTCCTCTGAACTCATCTAAGT---TATTAGCTCCTAGATGCGAAAATACTTAT---AA----CAGTTGCATA----AA--TC---GGTAAAGTAAG----TGACGCTTGTCTG----CGGGCCTGCCAA---CTTTCAA--ACATGCTCGTGTCTCCTCTTT----AG----TTCATATCTAAGACA----CA----CTCCAACAAT----ATTGCAACTGAGT-CAAC--GACGCTGTCGAACGTTGTAATAAAACCTTAAATTTATACATCTTTCTTTGAGCTTCTACAATGTACTGATTCCCCTCATG----AACAAC---AAACTCCTTGTAGGGATGGACTTCTTCTACTTTGGAAACC--AAAATCCCATTCCGTAGAAATCAAGCTAATTCTCCTAA
>t9
ATCTG----TA---AATCCGGTCT----GGT---GTTCTTTAGC---ATCT----C----GTGATGGTTTTTTACAATCACTTATTGAGAACTACATGT---AAAA---A----TGTGGAGACTCAAAAA---AGAACTTGTCTACTAGC----ATCTTTTAATAACCTTAAATTTC---CCGTTCACCTAATTACTGAGCTATGCTCGGAACTCAGCTTCGT---TATTAGCAACTAGATTCGAAAACGTTTAT---AA----TCGTTGCTTT----TA--TC---GGTAAA--ATG----TGTAGGCTATCAT----CGTTCATTCAAA---GCTCCAA--TCATGCTATCGTCTCCTCGGT----AG----GT----TCAAAAACC----CA----CTCAAACGAC----ATTGCCACTGCGT-CGAT--GACCCTGATTATCATTATAGATAAATCTTAAATAAATACAACTTTGTTTGCAATTATAGAATTCAGGTATTCG--TCCTG----TACGAA---AAACTAGTCCTAGGGACGGCGTTCGTATACTTTGGTTACC--AGTATCCCAATACGTATAAATCAAGCTTG----CGTAA
>t4
AGCTG----TA---AATCGGCATT----GGA---CTTCTTTAGC---ATGT----C----GATATGGTTGTTTACAATCACCTAATGTGAACTAAATAT---AAAA---A----TGTAAAGACTCATAGA---CGAACGTCTCTACCAGC----TTGTAGTCGATTCCTTAAATTTG---CCGTTCACCTAATTACTGAGCTCTGCTCTGAACCCAACTGGGT---TATTTGCACCTAGATACGAACATGGTTAT---AT----TGGGTGCTGA----TA--TC---GGTAAAGTAAG----TGGCTTTTATCTT----CGTTCTTTCCAA---CCTCCGA--TCATGCTAGCGTCTCCTCGTT----AG----GT----TCTAAAACG----CA----CTCAAACAAA----ATTGCGACTGCGA-CGAA--GACCCTGACTAGCGTTATAATTAAAACTTAAATAAGTACAGCTTTTTTTGCGTTTCTAGAATACAGGGGTTCA--TCCTG----CACTAA---AAACTCCTCTTAGGGACTGCTTTCGTCTACTTTGGCTACC--ATTATCCCAATTCGTATAAATCAAGCTTT----CGTAA
