# Supplementary material for: PQ, a new program for phylogeny reconstruction
Source: BMC Bioinformatics. 2018 Oct 12;19:374. doi: 10.1186/s12859-018-2399-4 (PMC6186109; doi:10.1186/s12859-018-2399-4)
Supplement: Supplementary file 4 — Simulated data. The archive Simulated-data.tar.gz contains two folders called Alignments and Trees. Folder Alignments contains 500 simulated 15-sequence nucleotide alignments in fasta format. Folder Trees contains six subfolders, PQ, MP, ML, ME, QP and Reference with trees in Newick format reconstructed from the alignments with five methods and with reference trees used for simulations. Names of the tree files correspond to names of alignment files. (TAR 1860 kb) [file 12859_2018_2399_MOESM4_ESM.tar › Alignments/223.fasta]

>t13
ATAATGCAA---TG---TTCACTA--GG-GTATTGTGCCTC----CAGTGTTCTACCAGCATTTTATTTATTGG----CGGGGG---TGCGTAATAGCCGC--GTTTTGCTGGG--------C--AGAGATATGATCCGGTAAA---AACAAACCCTATCATTAATAAAGCTCA----TTCAATACCAGA---CAG---CATTT--GTTCAAATACGATTTACTG----TA--CAAAATC-G----AGATCAGATTTCACGGAGCCACAAGCCCTTAGGTAAACTAAA----TTGT---GTCG---TCATCAGGATCGACCTTCCCAGATCTTCCAGTC-------AATCCCCGTTACCTAACAGTAAGATATAGGCGAGATGAAAG--T-----AAACACAT---CCAATCTT---GGCTTACGTCGTTGTC----GA---TTCCATTGGTTGAATTTAA--CTCGT----TTAAATACTACGGCACTGGCCTATACCCGCTTG--------TT-------GACAGCGAAACTCA----GATATAATGC----GGAGTACCAGGACCCAGATGACT---GTAAGGTTTATAGTT--AGAGA---ACTACTAAATACAG----AGTCGTTC--CTTAGTACAG---TTTTTTCCTAAATTTGTCCT---TTTGTT---TCA--------
>t4
ACTCTTCAA---TA---ATCACAA--GG-GGATTCTTCCTC----CAATTTTCTATTAATTTACTATATATGGG----CGGTGT---TACGAAAACGCAGT--GTTTTGGTGGGTCCA----A--GGGGAAATGCTCCTGTAAA---AACATTCCGTCGCATGAATAAAGCGAA----TTCAATTCCTGA---CAG---AATTT--GTTCGAATACGATTTACTG----TA--GTAAATC-G----ACATGAGGTGTCAAATAACCCCAACTCTTTAAGTAAACTCCT----TTGT---GTCC---TCATATGGATTAACCTTATCAGAT--TCTAGTT-------GAACCCTAATACGTACCACTCAGATATGGGCTTGAGGAGAG--C-----AGACACGT---CCAATCAT---GTCTTAGGTCGTTGGC----GA---TTCCAGCAGTTGTATAATA--CACGT----CAACATATTATGCCACTGGCCGATACGCACTTA--------TC-------GATAGCGAAATGCA----GATACAATGC----GGAGTTCCACGACCCGAAGGACT---GTAAGGTTTATAGTT--ATAGA---GCTACTACATACAG----AGTCTTCT--CATAATACAG---TTTAGTCCCCAGTTTGTCTT---TTTGTT---TCT--------
>t7
AATATACAA---TA---TTCACTA--GG-GGATTCTTCCTG----CCATTTTCGGTTAATATCATATATATGGG----CGGTGG---TACGGAAACGGAGT--GTTTTGGTTGGATCA----A--TGGGAAATGCTCCGGAAAA---AACATTCCATCACATAAATAAAGCGAA----TTCAATTCCTGG---CAG---GATTT--GTTCAAATACGATTTACTG----TA--GTAAATC-G----ACATTAGGTGTCAATTATCCCCAACCCTTTAGGTGAACGCCT----TTGT---GTCC---TCGTCTGGATTTACCTTATCAGAT--TCCTGTA-------GAACCCTTATACTTACCACCCAGATATAGGCATGATGGGTG--T-----AGACACGT---CCATTCAG---GTCTTAAGTCGTAGAC----GA---TTCCATCAGTTGAATTAAA--CACGT----CTACATATGATGTCTCTGGCCGATACGCACTTA--------AC-------GATAGCGAAATACA----GATACGCTCC----GGAGTTCCACGACCCGCGGGACT---GTAAAGTTTATAATT--TTAGA---GCTACTACATACAG----AGTCTTGT--CATATCACAG---TTTAATCGGCAATTGGTCTT---TTTGTT---TCT--------
>t10
AGTTTTCAA---TT---ATCACAA--GG-GTTTTCGTCCAG----CACTGTTCTGAGAAGATTCTATTTATTGGCCCAGGGCGG---TGCGAAATTGTTGA--GTTTTGTTAGGACCA----T--GGGGAAATGATCCAGGAAA---AAACTCCCGTCGCATTATAAAAGCTTT----AACAATTCCCGC---CTT---TATTGGTGTTCCAAAACGATTTCCTG----AA--AAAAATC-GACAAGTATAAGCTGTGATGAAACCCCG--TCATTAGGCTAACTGCA----TTGT---GGCAGATTTGTACGGATTAACCTTCTCTGAT--TATAGTTGAC----AAGCCCTTGGACATATC---TTGAGTTTGGACTGAGGCCTG--C-----AGGAACAGAGTCCAGTCAA---GTCTTGAGTTGTTGCC----CA---TCCCCGCAGATGAATAAAA--CACGT----CTACATAAGGTGACACTGGCCGATAGCCACGTT--------GC-------GTGAGCATAAACCA----GATAAGCCAT----GGTGTTGCACGACCCATATGACT---GTAAACTTTGTAGTT--TAATA---TCTGCTGCATACAG----AGGCTTCT--CCCACCAAAC---TTTTATCTCAAATTTGTCCT---AA---AAAATCATGG-----
>t5
AACCTGCAA---TA---CTCACAA--GG-GTCTTTGACCAC----CAATCTTCTGCGCGAATTGTATGTATAGG----GGGCGA---TTCGAAAGGA------GTTTTGTTCGGACCA----A--GGGGATATGTTCCCGGAAA---AAGCAATCTTGCCATAAAAGAAGCGAT----TGCAATTCCCGA---CCC---GATTAGAGTTCAAAAACGAATTTCTG----AA--GAAAATC-G----GTATTAGATGTGATGAAACCACGAGACATTAAGGTAACTCGG----TTGT---GTCAGGCTGGTATGGATTCACCTTTGTTAAT--TATGATT-------GAACCCAACTATTTATC---TAGAGTTAGGTTAGAGGAAGG--C-----AAAAACTAAGTCCAGTCCA---GTCAATAGTAGTCGA-----TA---TTCCCCCGGTTGTATTAAA--CTCGT----TAATATAAGTTGACGCTGGCGGATACGCCCCTGCCCA----TC-------GTTAGCGAAAATCATTTAGATACTGCTC----GGGGTTCCATGACCCGGATGACT---GTAAGTTTTGTA--G--GTAAA---GCACATAGCTACAG----AGCCGTCT--CTTAGAAAAG---ATTATTCGCCAATGAGTCAT---AA---T---TCA--------
>t15
ATCCTCCAA---TG---TTCACCA--GG-GGATGTACCCGC----CCCTTTTCTCCTGATTTTATATTTTTTGG----AGGGGG---TACGTAAACTTTGT--GTTTGGGTCGGTACA----C--TGTGATATGGTCCCGTAAA---AATCGACCC---CATTAAACAAGCATT----TGCAATTCCCGG---CCTAGGGATTCGAGTTCGAAGACGAATTACTG----CA--TGAAATC-G----CCATCAGATGTCATGCAACCTCTAAACATTATGGTAACACAT----TTGT---GAAA---TAGTCAGGATA----GGG----AT--TGCCGTT-------GAACCCACCCAGATGAC---AAGATATAGGTCAGAAGAATG--AGA---ATTAACACAGTCGAATCGG---GCCTCCAGGAGTCGTC----AAGCCTTCCTAGAGATGCATTAGA--CCCGT----TCAAATAA---GACACTGGCTGATACCTGCCTA--------TT-------GGCAGCAAAAAACA----GATATACCGT----GGTGTCCCACGACCCGCCAGACT---GTTAAATTTATATTT--CCATA---ACGTGTA----CAG----AGTCATAT--CCAATCACAA---CTTTATTAGAAGTTCGTCCT---CA---A---TCA--------
>t9
ATCTTCCAA---TG---TTCACCA--GG-GGATGTCCCCAC----CCTTTTTCTCCTCAATTTATATTTTTGGG----TGGTGG---TACGTAAGTCTGGT--GTTTGGGTTGGTACA----C--TGTGATATGGTCCGGAAAA---AAGCAACCC---CATTAATCAAGCAAT----TGCAATTCCCGC---CCTTGGGATTAGAGTTCGAAAACGAATTACTG----CA--GGAAATC-G----CAATAAGATCTAATACAACCTCTAATCATTATGATAACACAT----TTGT---GAAA---TTGTTAGGATAAACCGTG----AT--TACGATA-------GAACCCAACGAGATTGC---AAGATATAGGTCAGAAGAACG--AAC---ATAAACCAAGTCCAATCTG---GCCTGCAGGAGTAGTC----AAGCCTTCCTATAGATGCATTTAA--CCCGT----ACAAATAA---GACACTGGCGGATACTTGCCTT--------AT-------GGCAGCAAAAAACA----GATATACCGT----GGGGTCCCACGACCCGTAAGACT---GTAACATTTATATTT--CCATA---ACGTGTAATTACAG----AGCCATTT--CGGATCACAA---ATTAATTACAAGTTCGTCCT---CA---A---TCA--------
>t11
AAGTTTCAAAAGTT---TTCAGTAACGG-GT------CCCA----CAATCTTCATTTGCATTACTATATCTTGG----TGGAGG---TTCGTAA---GAGG--GTTTTGTTTGGTTCACAGAT--TGAGACATGCCCCCGTAAACGGAAACCGTCATGTCATAAATCAAGCGGA----CACAATTCCAGA---CCT---AATTAGTGTTCAAAGACGAATTTCTG----TAGGACAAATC-G----CTATTAGTTGTCA--GAGCCACTAATCATTAGGATAACATCT----TTGTTACGTTT---TATTGCGGATGGACCGTT----AT--TCTTTTT-------TACCCCGATAAAGTATC---GCGATGTAGGGCTGA----GG--G--GACATAAACTTAGTCTGATCAG---GGCTAAAGTAGTTGAC----AAACTTCCCCTCAGCTGGATGGGAATCGCGT----GCATATAC---GTCC--GGCCGATATTAACATT--------GTCTTG---GCGAGCTAAAGT--------TAAA---T----GGGGTATCACGAC----TGGACT---GTTATATTTATACTTCGTGATA---TCGGCTGAAGACAG----AGACATGA--CCCATAACAA---TTAAATCCAGAGTTTGTCTTATATA---A---TCT--------
>t8
AGTATCCAAGCATT---GTCACCAATGG-GA------CCCA----CAGTGTTCAATAGTATTATTATATGTCGG----AGGAGC---TCCGGAA---ACGA--GTTTAGTTTGGGGCA----A--TGGGACATGCCCCCGTAAACTCAATCCCCCTTTTCA--AATCAAGCACGATCGGTCAATTCCGGT---CAC---AATTGGAGTTCCAATACGAATTTCTG----CAGGAGAAATC-G----CTATTAGTTATCA--AATCCTCGAACCATTAAGGAA----CA----TTGTTAGGTTG---TAATCCGGATGAACCAGG----AT--TTGAGTA---ACCATAACCCCCATAATTTCC---ATGAGGTAGGGCTGA----CG--C-----AAAGACCCAGTCTGATCCG---GTCATATGCTGTGGTC----CAGCCTACCCACGGGTGGATATGAATCACGTGCCCTCATATAC---GACACTGGCTCATAATACCTTT--------AG-------GCTAGCACAACC--------TATT---TAACGGGAGTTGCACGAC----AAGACT---GTAACCTTTATAATGTGTTAGA---GCTGCTTACTACAG----AGACATGTGCCACATTACAA---TTGATTTAATAATATGTCTTCCTTT---T----CA--------
>t2
AAAGTCCAACCGTT---ATCACTAACGG-GA------CCCT----CAATGTTCAAGTTGTTTAATATATCTTGG----AGGTGC---TTCGTAA---CCGT--GTTTCGTTTGGTACA----C--CGAGATATGTCCCCGATAACGGAAACCACCTTTGCATAAAT--AGCGAAGTCATTCAATTCCGGT---CAG---AATTCGAGTTCGAAGACGAATTTCTG----GAAGGCAAATC-G----CTATTAGTTATCA--AAGCCGCGAGCCTTTAAGAAAACCGGTAATTTTGTTACGGCG---TATTCCGGATGAACCAGT----AT--TTTTTTA-------AAACCCCTGTAAATTCC---TGGATGTCGGGCGGA----AG--C-----AGAAACAAAGTCAGATCCG---GACTTATGTCGTTGACACCGTATCATCCCCACAGATGTATAATAGTCACGT----GGAAATAA---GACACTGGCTCATAATACCGTG--------AT-------GGGAGCTTAATA--------TATA---T----GGTGTGGCATGAC----TGGACT---GTAACTTTTGTAATGCTGTATA---CCGGCTAAATACAG----AGACATAG--CTAATGAAGA---CTGTCTGCTCATTTTGTCTTCTCTT---T---TCC--------
>t6
AATCTCCAATCGTT---GTCAATAAGGG-GA------CCCG----CAAT-TTCATGTACATTAATATTTCTTGG----AGGTGC---TTCGTAA---CAGT--GTTTCGTTGGGTACA----C--AGGGAGATGACCCTGATAACGAAACCCTGCTTGGCATAAAT--AGCGAAGTCTTACAATTCCGGGTAACAA---AATTCGAGTTCGAACACGAATTTCTG----TAAGGCAAATC-G----CTATTAGTTATGA--TACCCACGAATCTTTAAGAAAACCTCTTATTTTGTTACGGCG---TAATCCGGATGTACCAGA----AT--TATTTTA-------AAGCCCTTCGAAATTCC---TTGATTTCGGGCAGA----AG--C-----AGGCACCAAGTCTGATCCA---GACTTATGTCGTAGACACCGGATCTTCCCTGCGGATGGATTTGAATCGCGT----TAAAATAA---GACGCTGGCTCATAAGATCGTG----ATTCAA-------GTAAGCTTAATT--------TAAA---T----GGTGTGTCAAGAC----TAGACT---GTAACGTTTGTAGTGCCGTATA---CCGTCTTAGTACAG----AGACATAT--CTAATGAATA---CTGGCTGCTCATTATGTCTTCTTAT---T---TCT--------
>t14
ACACTTCAA---TA---GTCAGTAAAGGGGACT---ACCTG----CTCTCTTCAGCTTAAGTTCTATATCTTGG----GGGTGT---TTCGGAA---ATGT--GTTTAGGTTGGGACA----T--TGGGAAATGTGCCTGAAAATTCAAACACACTTAGCATAATGC--GCATA----TCCAATACCGGA---CAT---TATTAGTGTTCTAATACGAATTTCTGCGAAAACGATAAATC-G----CAATGAGATATCA--AAGCCCCTATCCATTAAGGTAACAAAA----TTGT---GATG---TATTTTGGATCAACCTGA----AT--TCCGATG-------CACCCCATGTAAATACC---TAGAATTGGGTGTGA----TGCAC-----AAAAACAAAGTCGGGTCAA---GTCTCGGGGAGTCGAC----TAACCTTCCACCTGTTGGATAGAAATCGCGT----CTAAATAT---GTCTCT----GATAATGCCTTC--------GT----CGTGCCAGCCCAAAACA----GATAGA---G----GGAGTGTCACGAC----AAGACT---GTAACCTTTTTATTT--CGATA---TCACCTGAGGACAGTTGAAGCCATTT--CATAATAGTG---GTTCTTATTGATTTGGTCCTATGGA---G---TCG--------
>t1
ACTCTACAA---TA---GTCAGTAATGGGGACT---GCCTGTGACCGCTCTTCAACTGTATTTCTATATCTGGG----CGGTGT---TTCGCAA---ATGT--GTTTAGGTCGGGCCA----G--GGGGAAATGTGCCTGAAAATTCAAACTCACTTAGCATAATAC--GCACA----GCCAATACCGGA---CAG---GATTAGTGTTCTAATACGATTTTCTGGGAAAAGGCTAAATC-G----GAATGAGATATAA--TAACCGCTATCCATTAAGCTAACAAAT----TTGT---GTTG---TATTTTGGATCGACCTTA----AT--TCCGTTA-------CACCCCATTTAAGTAGC---TAGAAGTCGGAATGA----TGTAC-----AAGGACTCAGTCTCGTCAA---GTCGATGGGAGTCGAC----AATCCTGCCGCCCGTTGAATGGAATTCCCGT----GAATATAT---GACCCT----GATAATGCCATC--------CT----CGCGCAAGCCCAAAGCA----GATAGG---T----GGTGTGCCACGAC----ATGACT---GTAAAGTTTGTAGTT--CAATA---ACTCCTGACTACAGTTGAAGCCATAT--CTAAATAGTT---GTTCTTTAAGATTTTGTCATGAGGA---G---TCG--------
>t3
ACGTTACAA---TT---ATCATGACAGG-GCCT---GCCGA----CCATGTTCGACAGTTATTCTATCTTTCGG----CGGAGG---TACGCAA---ATGTGTGTTTGGGTGGGCTCA----T--GGCGACATGACCCAGAAAATAAAACCCCCCCTATCATTAGACAAGCAAT----GGCAATGCCAGG---CCT---TATTTGTGTTCTAAAACGAATTTCTG----CA--GTAAATCCG----TAATTAGTTTTGA--TATCCTCCAACC---AAGTTAACTCCA----TTGT---GCAG---TGTTCTGGATTAACCTCT----AT--TCTATTA-------GAACCCCCACATATGTC---TTGAAGTCGGCAAGA----AG--C-----ATTTACCAAGTCAGGTCAT---GACCAGTGCAGTTGAC----AAACGTACCGATTGATGCATACCAATCC--------GATATAC---GCCACTGGCAAATACTTCCTTC--------AT-------GAGAGCGTAATACA----GATACA---C----GGTGTTACACGACACTAGTGACTCGAGTGAAATTTTTATTT--TCATAGAATCGTCTGTAGACAG----AGCCCTTA--CGTACGATGAACGTTCTTTAGGAATTCTGTCAT---AG---C---TCC-------C
>t12
ACTTTTCAA---TATCGATCAATAAAGG-GCAT---TCCAG----CCATGTTCGGCCAATTTTTTATCTGTCGG----TGGTGGTATTTCGTAA---TTGGGTGTTTCGATTGGTACA----TTGCGGGACATGTGCCAGAAAATATAACCTGCCCTATCATAAGACAAGCTGT----GACAATACCGGA---CCT---TATTAGGGTTCAAAAACGAATTTCTG----AA--CAAAATC-G----TAATGAGTTTTCA--GATCCACT-------AAGAAAACTCCA----TTGT---GCAC---TGTTATGGATGAACCTGC----AT--TACCTTA-------AAGCCCAGATATATACC---TTGAAGTCGGCCTGA----TG--C-----ACGCACAAAGTCAGGTCTAGGCGACCTCGGTAGTGGAC----AAGCGTACCATTTGTTGGATACCACTCACGT----TCAAATAC---GTCACTGGCCTATACTATCATC--------GC-------GGAAGCGAAAATCA----GATACG---C----GGCGTTACACGACACTTCGGACT---GTTATGTTTGTACTT--TAAGAGACGCAGCTAGAAACAG----AGCCCTAT--CCAATGAGGAGAGGTCATTAATTAATTGGTCAT---TA---C---TCG---TGCAC
