# Supplementary material for: PQ, a new program for phylogeny reconstruction
Source: BMC Bioinformatics. 2018 Oct 12;19:374. doi: 10.1186/s12859-018-2399-4 (PMC6186109; doi:10.1186/s12859-018-2399-4)
Supplement: Supplementary file 4 — Simulated data. The archive Simulated-data.tar.gz contains two folders called Alignments and Trees. Folder Alignments contains 500 simulated 15-sequence nucleotide alignments in fasta format. Folder Trees contains six subfolders, PQ, MP, ML, ME, QP and Reference with trees in Newick format reconstructed from the alignments with five methods and with reference trees used for simulations. Names of the tree files correspond to names of alignment files. (TAR 1860 kb) [file 12859_2018_2399_MOESM4_ESM.tar › Alignments/46.fasta]

>t3
GTGTC--ATACACAATGCCACGTGCCA--------ACAAGAGACAGTT--TT---TTGGTA----GAAGCCATGGCAATTTGGAATACCTCAAAA----ACGTGTAATCACGCTTTATGGTAGACTGTGCTGAAGTTGA----GAG--------CGTCCCTGATAGCGTAGAACAATCATGATGAGAGTATAAGTCCAAGCAAC----TCCAGGATTTTGCTTCGTCCGTCT-ACCGCATAGCTAAATCT----GAGTGCTAACATACA---CTTGACTACTAGACTAGCAAATGTTCGAACAACAAG--TCATGTATATCATTAACAG------A--ATCTGTCTCAAATGGGTCCACA----AAATC----AGAGGAATGGGATTAATAACGACGGTTAG----AGTA
>t14
TTGAA--ATAGCAAATGATACGGGGTAAGTT----ATAAGTAACTGTTGTGTCGGTAGGTA----TTACCCAAGTCAAATTGGGATAACTCACAA----AAAGGTAATAACGGTTTGTGGTAGACTGTAGCGAAATTAT----GAGAAA----AAGTACCTGGTAGCGTAGGACCAACTTGATTATTGTACAAGTCCAGGCAAC----TCCAGATTTTTGCCGCGGCCTTAT-ATCACCTAGTAAAATCG----TGATTCTTACGTACTGTTTGTGAAAGGTACAATAGGTCACGTTCGAGCGGTAAA--TCATGTATATGATTATCAG------A--CTCGGTCTCAACTGAGTACAGA----AAATC----TGAAGA----GATTAGTACCTCCGGTTCG----AGGA
>t2
TTGAA--ATACGGAATGATACGCGGAAAGTT----ATAAGTGACATTT--GTCGATAGGTA----GTAGCCAAGTCGAATTGGGAAAACTCACAA----AATCGTAATAAGGGTTTGTGGTAGACTGTATGGAAATTTT----GCGA--------GTACCTTGTAGCGTAGAACCATCTTGATTATTGTACAAGTCCATGCACC----TCCAGAATTTTGCAGCGGCCATAC-AGCTCCTAGGAAAATTA----CTATGCACACCTACTATCGCTGATGGATTAACTAGGTTACGTTCGATCCAAAAA--TCATGTATATTATTGTCAG------A--TTCAGTCTCTAATGAGTTCACA----TAAAC----CGATGA----GATGAGTATCTCCGCTTCG----ATTA
>t13
-TGTA--ATACGAAATGGGACGTG--AAGCTCTCTATAAGTGACGTTT--TA---TAGG-------AAGCCATAGCAACTTAGCATAACTCAAAA----CAGAGTCAAAAGGGCTTCTGTTAGTCTATTCCGAAATTCG----GAGAATTCTGACGTACCTACTAGCGTAGTACGA---TGATAAATGTATATGTCGATGCAGC----TCCGAGTATTTGCAACGGCCTAAT-AACGCGTAGGAAAATTT----AGTTGCTAAGATACG---TGTGATGCGTATAGAATCACAGGTTCGAACATTAAC--TCATGTCTAAGATTGTCAGT----TAAGCTCCGTTTCAAATGTGTCCATA----GAATC----CGTAGAATGGGATTAATTTCTTCGATTCGAACTAGAA
>t15
-TGTG--ATCCTTGATGCGACGTG--TAGCT----ATAAGAGACGTTT--TG---TCGG-------AAGCAATCTCAAATTGGCATAACTCCAAA----CAGAGTCATAAGGACTGCTGTTAGACTATTTCGAAATTCG----GTGAAATTTGATGTTCCTTTTAGCTTAGTACGA---TGACTACTGTATAAGTCCATGCATC----TCCGACGATTTGCAGCGACCCGAT-AACTCATAGGTAAATTC----AATTCATGATTTACC---CATGACACCTATAGAATCCTAAGTTCGAACAGTAAT--TCATGTGTATAATTGCCAGT----TA--CTCCGTATCAAATGGGTCCATA----TAATC----CGTGGAATGGGATCGTTTTCTTCGTTTGG----AGGA
>t5
-TGGA--ATACTCGATGCGACGAG--TAGCT----ATAAGGTACATTT--AT---TCGG-------AAATAAACTGCAATTGGCAAATTTCTAAA----CATCGTAATAAGGGCTTCTGTTAGACTTTTCGGAAGTTGTCGTGGTGAATTGCAATGTACCTAATAGCGTAGGACGA---TGAAAGTTGTAGACGTCCATGCAAC----TCCGAAAATTTGCGACGTCCCGGAT----CTTAGGAAAATTA----TTATACAAAATTACT---CTTGAGCCCTACACTATCAGAAGTTCGAACCC--AA--TCATGTCTATAATTGGCAGT----TA--ATCCGTGTAAATTGAGTACACA----TAATC----CGTGGAATGGGATCAATATCAACGTTTAG----AAAA
>t12
-TGTT--ATACTCAATGCGACGGG--TAGCT----ATAAGGTACCTTT--TT---TCGG-------AAACTAAACAGAATTCGCAGATTTCAAAA----CATCGTAAAAAAGACTTCTGTTAGACTGTTCTGTATTTGTCGTAGTGAATTATGAAGTTCCTTATAGCATAGGACAA---TGAATGATGTAGAAGTCCAGGCAAC----TCCGAAAATTTGCTCCGGCCCGGT-----CCTAGGAAAATAA----TTGTACAAATTTACT---CTTGAAGCTTACATTAGCGAATGTTCGAACAA--AA--TCATGTCTATCATTACCAGT----TA--CTCCGTTTCAACTGAGTACACA----TAATC----CGTGGAATGGGATCAATTCCATCGATTCG----AGAA
>t7
GTGAC--TTACGGTATGTGACGCG--AAGCT----ACAAGGAACCGTT--AT---TAGGTAGATCTTATAGAACAATAATTTGGACATCTCATAA----CGGTGTTATTAAGCGTATTGCTAGTCTGTTACGAAATTTT----GCGAAC----ACGAGCCTGATAGCTTAGTACTA---TGAAGAATGTAAAGGCCCACGCACC----TCCTATCTTTTGCGTCGACCCCAA-AGATCGTAGATAAATTA----GTCTTCAAATGTACA---CTTGACGGCTGTAATATCTCAAGTTAGATCGATAATGGTCATGTATATGATTACCAGTCGCGTA--CTCGGTCTCAAGTGAGTTCAGA----TAAGC----AGTAGAATGGGATAATTCGCGGTTGTTCG----ATTA
>t4
CTGTT--ATCCAAGATGTCACGTG--AAGCT----AGAAGGTACCATT--AG---TAGGTAGCTCATAAGCAGTATAAATTAGGACATCTCAGAA----CGGTGTGAAAAAGCCTTATGATAGACTTTTTCGAAATTTT----GTGAAT----ACGATCCTGATAGCGTAGTACGA---TGAGAAAGGTAAATGGCCACGCATC----TCCCATCTTTTGCATCGACCTACT-AACTCTTAGAAAAATTC----GCGTTCAAATTTACC---CGTGACCAATATAGGATCAAAAGTTCGAACGAAAAA--TCATGTCTATTATTTCCAGTAGATTA--CTCGGTCTCAACTGAGTTCAAA----TAAAC----GGTAGAATGGGATTTATGACGGTTATTCG----AAAA
>t8
TTGTA--ATACCTCATGCTACGGG--TAGCT----AGAAGAGACGGTT--GT---TTGGTAACTCCTAAGCACCACTAATTAGCAGAGCTCTGAA----TGCTGTCAAAACGCCTTTTGTTAGGCTTTATAGAAATTTT----GCGAAA----ACGGTCCTACTAGCGTAGTACGA---TGATGAATGTAGAGGTCCACGCATC----TCCGAGAGTTTGCGGCGACCACCA-AACTCGTAGAAAAATCC----GTGTTCTAATTTACA---CTTGAATCATATAATATCGGATGTTCGAACGATAAA--TCATGTCTATTATTTCCAGT----TA--TTCGGTCTCAAATGAGTACATA----TAATC----GGTAGAATGGGATGTGTCCCGATTGTTGG----ATTA
>t9
TTGGC--GTTATCCATGTTACGGG--CAGCT----AGAAGTTACTATT--AA---TGGGTAGTCTTCATCGACGTTGATTTAGTAGACCTCCGAA----CGCTGTTATGAGGTTTTGTGGTAGACTTTAGAGAAGTTAA----GTGAAA----ATGTTCCTGTTAGCCTAGTACGA---TGATGGACGTAAAGGGCGACGCAACTATTTCCAACAATTTGCTGCGTCCATGA-ACCTCATAGACAAATTA----ACATCGAAAGTTACG---ATTGAAACATTTAATATCCAAAGTTCGAACAATAAC--TCATGTATAAGATTACCAGT----TA--TTCAGTCTAAAATGAGTACATA----AAATC----TGATGAATGGGATTTCTATCAGCTATTGG----ATAA
>t1
TTGAT--ATTCTACATGGTACGAG--TAGCT----ACAAGTTACTGTT--CA---TGGGTAACGCTCAGTGAGCAGTATTTAGTACACCTCCGAA----AAATGTAAGAAGGGATTTTGATAGGCTTTAACGAATTTAT----GAGAAG----ATGTGCCTACTAGCGTAGTACA-------TAGTGGTATACGGCCATGCAGC----TCCTACGATTTGCGGCGTCCTTGT-ACCTCTTAGAGAAATGT----ACATCCATACATACG---CGTGAATCTTATAAAATCTAATGTTGGAACGAAAAG--TCATGTATATTATTGCCAGT----TA--ATCTGTCTCAACTGAGTACATA----AAAAC----CGTTGAATGGGATCACTTCCATCTATTCG----AGTA
>t11
TTGTC--CTACAACATGATACGGG--AAGCT----AGAAGGTACGTTT--GT---TTGGTAACACTTAGACAGCACTAATTAGCACAGCTCCAAA----CACGGTTAAAAAGGGTTATGATAGTCTCTGATGAAGTTTT----GCGAAA----ATGTGCCTTGTAGCTTAGAACTA---TGATATTAGTAAAAGACCACGCAGC----TCCAA--GTTTGCCGCGTCCTTCG-ATCCCGTAGGAAAATCC----ATGTCCTAACATACT---CATGATACTTGTACAATCTTATGTTCGAACAATAAC--TCATGTTTAGTATTACCAGT----TA--ATCTGTCTTAAGTGAGTTCATATTCTAAAAC----GGAAGAATGGGATGGCTTTCGTCTCTTCG----AGGA
>t10
TTGATCCATACGGCATGGAACGAG--AAGAT----ATAAGTGACACTT--AA---TCGGTAAGGCCTATACAGGGCCAATTTGCAGAATTCAAAACCAGCGAAGTTATAAAGGCTGCTGTTAGGCTATATTGAAATTTA----GAGAAA----AGGTTCCTACTAGCATAGAACTA---TGATATATGTAGAAGGCCACGCATC----TCCGA--CTTTGCAGCGTCCAATT-AACCCTTAGGGAAATAGATCATTCTGCAGACATACA---CTTGAGAGTTATAATATCATATGTTAGAACACTAAC--TCATGTTTAGAATTTTCAGT----TA--ATCAGTGTTAAATGGGTTCAAACCGGAAAACCCAAGGAAGAATGGGATGAATTCCTGCTATTTG----ACTA
>t6
TTGAA--ATACCACATGTTACGGG--TAGTT----AGAAGTGACCTTT--TA---TAGGTACGACTTATACAGGACAAATTGGCAGAACTCTAAACAAGCGGTGTTATAAAGGGTTCTGGTAGTCTCTGAAGAAGTTGG----GCGAAA----ATGTGCCTTGTAGCTTAGAACTA---TGATATAAGTAGACGTCCACGCAAC----TCCAA--CTTTGCAGCGTCCCTTT-ACCCCGTAGAAAAATTG----ATGTACGAACATACT---CTTGAGTCTTATAAAATCATATGTTCGAACACTAAC--TCATGTTTAGTATTATCAGT----TA--ATCGGTCTAAACTGTGTTCAAAACCAAAAAC----GGAAGAATGGGATGCTTTCCTGCTTTTCG----ACGA
