# Supplementary material for: PQ, a new program for phylogeny reconstruction
Source: BMC Bioinformatics. 2018 Oct 12;19:374. doi: 10.1186/s12859-018-2399-4 (PMC6186109; doi:10.1186/s12859-018-2399-4)
Supplement: Supplementary file 4 — Simulated data. The archive Simulated-data.tar.gz contains two folders called Alignments and Trees. Folder Alignments contains 500 simulated 15-sequence nucleotide alignments in fasta format. Folder Trees contains six subfolders, PQ, MP, ML, ME, QP and Reference with trees in Newick format reconstructed from the alignments with five methods and with reference trees used for simulations. Names of the tree files correspond to names of alignment files. (TAR 1860 kb) [file 12859_2018_2399_MOESM4_ESM.tar › Alignments/483.fasta]

>t7
AAATC---ATTTTTAAGTATTAGTTTTTTCAAA-CTTC----CGGCGTACAACAAGGGAGAGGTTTTACTGTGAGATA----AGAATA-AAAATTTAGAAACT----CC---GAAAAATCTAGAGCGGTTTATGGGGGACGAGT--GAAATCCAACTCGTCAG----TTAGTTGAG----ATTCCCACC----TC---TGTTTACGGCCAC----GTTGAATCACTGACGGTGGGATAGTTCAAAATTCC---TCCAGAAAATTTAATTCCTGT---ATAGCTCACCCGTAGCTGTACTAGTGTCTTACTGAAGAGGCACATATAAATGGATTCATGC----AGTAATTGAAAAAGCT----AATTAATTTGGCCTGCT----T---CGCCAGCATAGAATACACATTGACTGAGAGGGATAGTGCATACTGAAGGCTCAA--C--AAAGGG----AA---CCTATTTCCCATTCACGCCCCTTCGATCCACTTATTTACATGAATCATTTCC--AATTGTAACTATAAGGAGTTAGGTGTGTCAGCAGG----C---GGTAACTAGAT----TCTTT---GTACTT--TTAAAATTATGCAACTTGGAACTTATGTATGCGGCAATAACTGATAATTACGAGCTATGAACTCATCATGTCTGAATGTTAATT-TAAGTAACACTGTCGGCA--GGTCT-TTTTC-ATGGGACCACATGGTTCTT---TCCACTATGGATGTCTAATGGTGTCAGTAC----CCGAGGTATAGTCCTCTGCGTT----TC----AC-CGAGCCTGCGGTGTGTCC---TAC---TTTATTTAAC----GTTTACT----TAA----CACACAGACATTTTAAGACGCGCGAC---TAACTTTGTTTGCAACAGAT---CAT---CGTGTGACCAT--ATA
>t11
AGAAC---ATTGATAAATATTT-CTAGATCTAA-CTTA----CGGTGTACATC---AGGGAATTTATTCTGCGTGATA----ACCTTA-ATAATATGGAAATG----CC---AATAAATCTAGATCTGTGTATGGTGAACTAGT--GAAATCCATCGCTCCTG----TTAATTCCG----ATGCCCACC----AC---TGATTATGGACAC----ATTAAATCAGTATCGGGGGAATAGGCCGAAACTCC---TACATAATATCTAATTTTTCT---GTAATTGACCCGTAACTGTTCTAGTGTCTTTCGTAGTAGACCCATATTAAAAGGATCGTGC----AATACTCGTAAAAGAT----AATCAGTGCTGCGTACT----T---CGACAGCATAGAATACTCATTGACTGATATTATT--TGCATACCGAAGGCACAA--C--GAAGAC----AAAGCGCCATTTCCCATTTACCCCGCTTAGCTCCACTTATTTACATGAATCATTTCA--CATTTTAACGATATGGAGTTTTGTGAGTGCGCATG----C---GGTAACTAGGT----TCCGT---GCACTT--TTGTAATGAAGCAGATTGGAGATTATCTATGCAGCGATGACTGGGCATCTTGGGCTATGAACTTACCATGTATAAATTATAATT-TAGTCCAAACGGTTCACT--GGTCT-AGGTT-ATAGGCACATCTTAATATA---TTTACTAAGGATGTGGAATTGAGTCATTAC----CTGAGATATAGTGCTCTACGTT----TC----CT-CAGACCTGCGGTGTGACC---CAC---TTCATTGACCTACTGTTTTTTTTTAGTA----CAAACAGACTTTTGAAAGCG---TAC---AAGCTTAGTTAGCAATATAT---TAA---AGAGGGAGAAT--ATA
>t14
ATGTC---ATTGCTAATTATTAGAAATGTCGGA-CCTC----CAGAGTACGTCAAGGGTGATGTTTTTCCCAGAGATA----ATTATA-AAATTTTGGAAAAA----CC---AAAAAAACTATAGCCGTTTATGGAGTACTAGT--GAAATCCAGCAACCCGG----TTAGTTGAGTTCCATCCTCACC----TC---GGATTTCTGGCGG----TTTTATTCATTACCGGTGGGAGATT---TAATTCC---TCCATAATACTTTATTAGCGT---ATGGGTCACCCGAACCTGTGCTAGTGTGTTTCTAAGAAGACACATATAAATTGTTTCATGC----TTTAGTCTTAAAGGAT----AATGAATTTGG----CT----T---CGTCCGCGTAGAAAACGGATTGCCTAAAAAAATTAGTCCATACCAAAGGCACAT--CGTAA--------AA---CCGATTTACCATTGACGCCCCTTTAATCCACTCAATTACAAAATTCACGTAA--GATTGTAACAAAACGGAGTTGCGTGTGTTGGCAGT----C---GGTGACTAACT----TCATT---GTACTT--GTATTATCAAGCAATTTGGGACTTGTCTATGCTGCCTTTACTTATAATTAGGAGCTAGGACCGCATCATGTCATAATGTCAATTATAG---ATGTGATTGCCT--GGTCT-GGGTA-ATTGGAATATTCCCTTATG---TTGACGAAGGATGCGAAATAGTTTCAGTAC----CAGATGTATATTACCCAACGTT----TC----TA-CTTGCCTGCGGTGTGTCC---AAGTAGTTTATTGAATTACTGATTAAT----TGA----CAAACAGATTTTTGAAAACG---GAC---TATCGTTGTTTTCTAAACAT---AGG---ACAGAGAGGTT--ATA
>t5
AAGTC---ATTGCTAATTATTTGTATCGTCGGA-CTTC----CAGCGTACGTCAAGTGTGATGTTTTTCCAAGAGATA----ATCATA-ATATTTTGGA--------CC---GAAAAAATTATATCCGTCTATGGAGAACCAGT--GAAATCCATCGGCGCGG----GTTGTTACGCTCGGTACACACC----TC---GTATTGCTGGCGG----TTTCATTCAATACCGGAGGGAGAAT---AAAGTCC---GCCAGAATACTTAATTTCCGA---ATTGATCACCC-AACCTGTTCTAGTGTCTTCCTAGCGAGACACATATAAAGTGGTTCATGCTGATGTTATTCTGAAATGTT----AATGACTTGGG----CT----T---CGGCCGCGTATAAAACAGATTGCCTAAAAAAGTAAGTCCATACCTAAGGCACAT--CGTAA--------AA---CCGATTTACCATTCACACCCCTTTTGTCCACTGAGTTACACGATTCATGTAA--GATTGTAACAAAACGGAGTTGAGTGAGTGATCAAGTTCCC---GGTGACTACAT----TCATT---GTACTT--ATCTTATTAAGAAACTTGGGACTTCACTATGCTGCGTAAACTTATAATCAGAAGCTATTAACACAACATGTGTGAATGTGAATTATAG---AAATTGTTGCCG--GGTAT-GTTTATATTGGTCTATACCTTTATT---TTGACTACGGATGCTTGATCGTTTCAGGACCGGACAGATTTATATTACTCAACGTT----TC----AG-CTTTCCTGCGGTGTGGCC---GA--AGTTTATTAAGTTACTGATTAAT----TACATCGCAAACAAATTTTTGAAAACG---TCCCCCTTTCGTTGTCTGCGAAACAC---TGA---ACAAAGACGGA--ATA
>t8
AGCTC---ATTAATAAATATTTGGGCTGTCTAG-CTTG----ATCGGTACGTCTAGGGAGATGTTTTCCCCAGCGATG----AGCATG-AAATTGTAGAAAGC----CC---AAAAACGCTACAACGGTTTATGGAGAACCAGA--GAAATCCATCAGTTCTG----TTAGGTTTGTTCCTTTCACACCCTTGTC---AGTTTTCGGCCCG----GTTAAGTCATTTCCTGTGGTATATT---TAAGTCC---TTCACAATAAGTAATTATTGATTCATTAATAACCCGGATCT--ACTAGTGTATTACTTTGGAGACGCATATAAAGCGAGTCATGC----ATTACTCTGAAAGGGT----AATCAATTATG----CT----T---CGTCCGCTTTAAATACGTATTGCC----ATAAGAAGTACATACCGAAGGCGCAT--CGTAA--------AA---CCGATTTTGCAGTCCCTGCTCTTCTATCCACTGAATTACAATATTGACGTCA--AATTGTAGCGATAGGAAGTTTCGTGTGTCGTCACG----C---GGTGACTAAAT----TCATC---GTACTT--TTAACATCATGCAAATTGGATGTTATCTATGCAGCATGTACTTGGAATACGGTGCTAGACCCTCAAAATGTCTAATTGTGAATTGTAAAGGAAGTGCTGCTCT--GGTCT-CTGTA-ATAGGAATAGGACCTTAAG---TTCACGAAGGATGTTAAATTGTTTCATTAC----CCGAGTTATAGTTCCCGTCGTT----TC----CG-CGGGCCTGCGGCGTGACC---CAGTAGTTCATTGAATTATTGATTGAT----TAT----CAAACATAAATTTCAAGACG---GTC---TACCTTTGTTAGCAAGAAAG---CCT---GCAAGGAGTGA--ATA
>t12
AGACC---ATTCTTAACGATTAGCTTATTCTGA-CGCC----TGCAGTACATCTAGTGCGACTTTGTCCATAGAGATA----AATCTC-AGATTCTTGAAAATCGTCCC---AAAAATAATACAGGCGAA----GTGAACCAGCAAGAAATCCAACAAATCGG----TTAGTTTCGCACATTACCCACC----TC---CAGTTATAGACCA----CTTAATTCAATCGCTGAGGTACTGC---GA-TTCC---CCCAATATAAATAATTCCAAA---ATTACTCACCCGAACCTGTCCTAGTGTTTTCCTCATCAGCCTCATATCAATTGATTCA--------ATACTCTTAAATGCT----AATCAATTTCG----CT----T---CGACAGCGTGAAACACCCATTGCCTAATACATAGAGTCCATACGAAAGGCTCAT--CGTAA--------AA---ACGATTTCCCATTATCTTCCCTTTTGTCCACTTAATTACA----TCAGGTCT--TATTGTAACCAAATGTAGTTAAGTGCGTTTGCAGT----C---GGTTACTATTT----TCGGC---GAACTT--ATTATATGAAGCAGCTTGGGTCTATCATATGCGGAATCAACTTATAATAATTTGCTAG------ACAATGTAATATGGATAATTATATCCCAGACCGTCGGCAGGGGTCTATGATT-ATAGGAATACTAGCTTCCC---TATACTACGGATGCGAAATTGTCTCACAAC----CCGATGTATAGTC----ACGTT----TCCTCTCC-CATACCTGCGGTGTGCCC---GAATCGTTAATTTATATCATGATTTTT----CTA----CAAACAGAATTTTTAAGGCG---CAA---ACACATAGAAAGCTATACAT---GCT---ACTTGGA---G--ATA
>t3
ACGGC---ATTAGTAAAGATTCGGC----CACG-CCTG----TTGTGTACTTCTAGTGAGACGTTGTTCGATGTGAT--------ATC-ATATTCTTGAAACT----CC---TATAAGACTACGACCGAA----GGGTACAAGTGGGAAATCCAGCGTACCAGAACGTTCACTCCGGGCCTTTCCCACT----AC---ACATTTGCGGCTA----ATTAACTCAGTTCCGGTGGAAATCT---GA-CTCC---GCCA----AGTTAATTTCTCC---ATTATTCACCCGGATCTGTTCTAGTGTGTTACA---AAGCCA----TGAAGAGGATCA--------ATATTCTAAAAAGTT----AATTACTAGCG----CT----TGCATGACGGCTTTAAACACAGATTGTCTAATAAAACCAGTACATACCAAAGGCTCAT--CGTGA--------AA---CCTATTTACCATTATCTGCTCGTAGTTCCACTGAATTACA----TCACTTAG--A--TTTAACCAGAGGAAGTAGTGTGGGTATACAAA----C---GG----TAGCT----TCTGA---GCACTT--TTTACATCAAGAAAGTTGGTAATATAATAGGCTGATTGTACTCTTAATAAGCCGCTAG--GCACATG---TTCCAGTGTTAATTATAAAATAGGCCCAGACCA--GGTATTTA-----TTGGAGCACGAAATT------TCTACAAAGGATGAAAAATCGCGTCAATAC----CGGATGTATAATT----ACGTT----TCCGTATG-CTTTCCTGCGGT--GCCCGAAAACTGGTTTATTTACTTTGTGCTTTGT----TAT----CAGACATAGATTTGAATGCG---ATG---ATACTTGGCGCT---GAAAT---ATC---CCGCGGA---T--ATA
>t2
ATGAC---ATTACTAAAGATTTGGT----CACT-CTCG----TATCGAACCTCAAGGGAGAGGTTATACGTGGCGAT--------TTC-AGAGTCTTGAAAGA----CCAGCTAGAAGACTATTGCCGAA----GTGAACGAGGACGAAATCCAGCATACCTGGACTATATGTCTGATCGCTACCCACA----AC---TCATTGATGACGA----ATTTACTCAATCCCTGGGGAATTCA---TA-GTCC---TCCAACATACTTAATTACTCC---ATTAGTCACCCGGATCTGTTCTAGTGTCTTCCT---AAGCCG----TGAATGGGATCA--------GTACTCGTAAAAGTT----AATAACTGCCG----CTCAACTACACGACAGCCTTGAATACAGATTGGCTAAGAGCGCAGGTTCATACTAAAGGCACAT--CGTAA--------AA---TCGATTTCTCATTAGCTTCTCCTATCTCCACTGAATTACA----TCACTTTA--GATTCTATCCATACGAAGTGAGGTGAGTTGACACA----C---GG----TAAAT----TCAAA---GTACTT--ATTCCATCAAGAAACTTGGTTATTTATTACGCTGCTCTTACTCAGTATAAGGTGCTAA--TCTTACG---TTCGAGTATTAATTCTATCGAACCCCATGGCCG--GGTATAAA-----TCGGAACAAAATGTTGAG---TCTACAATGGATG---AATCGAGTCATTAC----CGGACG-ATAATA----ACGTT----TCAATTCT-CTTTCCTGCGGT--GCCCAGGAATTTGTTAAT---TATTTTGTTTTGT----CAT----CAAACAGATCTTTAAATGCG---ATC---AACCTTGGAGTG---CACAG---CCT---GCTCAGA---GAGATA
>t1
ATAGC---ATTTTTAACTATTCGAC----CACT-CTAC----TCTAGTACATCTAGAGGGACGTTGTACTGGGCGAT--------CTC-AGACTGTTGAAAAG----CC---AACAAGGCTAACTCAGAT----GTGGACGAGGAGGAAATCCACCAGACCTG----ATACTTTCGTGCACTGCCCACT----AC---ACATTGCTGACAG----TTTAACTCATTTACTGAGGAACTTC---GA-CTCC---CTCAACAAAATTGATTGCTCA---ATTTATCACCCGCATCTGTTCTAGTGTCTTGCT---AAGCCG----TGAACCGGATCG--------GTAATCTAAAAAGAT----AATTAATTCGG----CT----TCAGCGGCAGCTTTAAATACAAATTGCCTGAAAGGTAAGGTTCATACTAA---CACAT--CGTCA--------AA---TCTATTTACCAGTGTCGACTCCTTACTCCACTAAATTACA----TAACGTAG--CATTTTAACTATATGTAGTGTAGTGAGTATACAGA----C---GG----TATTT----TCAAA---GTACTT--TTTCCATGAAGCAACTTGGGAGTATGATATGCAGAGCTTACTCCAAATCAAGGGCTAA--ACTTAAC---TAACAGTGAGAATTCTAATTTAAACCCGACCCA--GGTATCAT-----TAGGAGTAATAACTTACC---TAGACAAAGGATGGTTTATTGTCTCACTAC----CGGAAGTATAATT----TCGTT----TCACATTC-CTATCCTGCGGT--GGCCCGGTATTAGTTGATTAAGATTGTGATTGTT----CAT----CAAACATATCTTTTAATGCG---TAT---AGACATTGTATA---AATAT---AAA---ACTCAGA---A--ATA
>t10
AGAAC---ATTTTTAACAATTGGTACTGTCTCACCAAC----CCGTGTACA---AGTGAGACGTTGTGCTTAGAGATAAACAATTATC-ATACTTTAGAAAAT----CC---AACAAAGTTATCCCTGGA----GAGAACGAGGGTGAAATCCATCATTCCAG----GT--TTTTGTGCGTTTCCCACA----CC---CTGTTTCTGTCCT----AT-TAGTCAT----TGAGGGAACCA---GAATTCCCGGA---GGAAATATAATTCCGTT---GTAAATCACCCGGACCTGTTCTAGTGTGATACATCTTAGGC----ATCAGTGGTATCG--------GTACTCCGAAATGCT----AATTATTGATG----CT----T---CGTCTGCGTAAAATACGCATTGCCTGAAAAACTTCGTACATACATAAG--CCACGTCGTGA--------AA---CCGATTTCACATTTTCGCCCCCTTAATCCACTAAATTACA----TCAAGTTTCCTATTGTAAC---ACGTAGTAGGGTGAGTGCTCAAG----CACGGGTCACTAAAT----TCTTT---GCACTT--TTAAG----GGCAGATTGGTATTACCGTAGGCAGCCAAAACTGATTATCGGCCGCTAGTCCCAAACAATGTGGGAATGCTAATTTTACGTGAGGCAGGATTCG--GGTCTGTATTC-ATTGGGATAAACTCCTGTA---TGCACTAAGGATGCTATATCGAGTCAAGAC----CCGAAATATATTTCCCAGCGTACGATTC----CA-CATGCCTGCGGGGTGACC---TAATTGTTGATTAACTTACTGATTTAT----ACA----CATACAGAGTTTTAAAAACG---TAC---CATCGTGGATACCGATAAATACCTCT---ACAAGGA---G----A
>t15
ATAGC---ATTTC----TATTCGTTATGTCTGACCGAA----CCAAGAACA---AGAGTGAAGTTTTTCTAGGAGATACAGAATTATC-ATACTTTTGAAAAT----CC---TATAAAAATATCACCGTA----GTGCACTAGAGGGAAATCCAACATTACAG----TT--TTTTGAACAATCCCCACA----CC---TTGTTA---TCGTTGTTAT-GATTCAT----AGGGGTAACCA---AAACTCCCGCT---GAAAATATAATTATATT---GTTATTCACCCGGACCTGTGCTAGTGTGTTTCATAGCAGAC----ATCACCTGGGTCA--------ATACTCCTAAAAGAT----AATT----ATG----CT----T---CGACTGCTTAAAAGACGTATTGGCTTATAAACGTTGTACATACTGAAG--ACACAACGTGA----CTATAA---TCGATTTCGCATTCTCGTCCCCT----CCACTCAATTACA----TCAATTTCCCAATTATAAC---AAGTAGTAGCGTGAGTAATCAAG----CGTAGGTTACTAGAT----TCCTG---GCACTT--GTTTTATAAGGTAGATTGGCATTACCTTA--CGGCCGAAACTAACGATCTAATGCTAATCCCAAAAGATGTTGCAGACGGAATTTTACTGAATGCGTTCTTCT--GGTCTTTAGTC-ATTGGCTCACGTACTTTACAACTGCACGATGGATGAAATATGGATTCAAAAC----CGGAAATATATTCCCCCGCGTGTAAATC----TT-CGTACCTGCGGAGTGACC---AAGTAGTTAATTAACGTAGTGGTTTGT----CAG----CACACACATATTTCAAATCG---TTA---CAACTTAGAAACCGAAATAC---GCC---CCATAGA---C----A
>t6
ATAAC---ATTTTTAACAATTGGGTTTTTCGCTCCAGT----GCGTGTACA---AGTGAGAAGTTGTTCTACGGGATCAACAAGAATG-ATACTTTTGAAAGT----CC---AACAAAATTAACACTGGA----GGGAACGAGAGTGAAATCCATCAAACCAG----TT--ATTTGCGCGATTCCCACA----CC---ATGTTT---TCTT----AT-GAGTCAT----TGTGGGAACCA---TAACTCCCGAA---GTACAGATAATTGCGTT---GTAATTCACCCGAACCTGTTCTAGTGTCATGCATGGTAGAC----ATCAGATGTGTCG--------GTACTCCAAAATGTT----AATCAGTGCTG----CT----T---CGTCTGCTTTAAATACGGATTGCCTCAAAAGCTTCGTACATACAGAAG--ACACGTCGTAA--------AA---GCGATTTTGCAATATCGTCCCCTGACTCCACTAAATTACA----TCACGTTTCTAATTGTAAC---AGGTAGTACAGTGAGTACTCATG----CGTAGGTGACTACAT----TCTTT---GTACTT--TTGATATTAGGAAGATTGGAATTACCGTACGCCGCCAAGACTCAAAATCTTGTGCTATGCCCTAACAATGTTAGAATTCTAATTTTACGGGAAGCAGCCTTCT--GGTATGTAGTC-ATCGGGTAAGTCACATGAAGGCTGCACGAAGGATGGTAGATCGAGTCAATAC----CCGAAATATATTTCCCAGCGTGTGATTC----CA-CGGACCTGCGGGGTGACC---GAATAGTTGATTTAGTTATTGATTTAT----TCA----CACACAGAAATTTGAAAGCG---ATT---CTACGTGGAGAACGATATAA---TCTGCTGCGATGA---C----A
>t13
ATAGCTAAATTGGTAAGAATTGGTATGGTCTGTCCATC----CCTTGTACA---AGTGTGAAGTTATCCAAGGTGATTGACG---ATG-ATACTTTTGAAACT----CC---TAGAAAGATACTGTCGCA----GTGTACTAGTTTGAAATCCATCCAACCAG----GT--TTATGCGCCTTACCCACA----CC---GTATTC---TCTT----CT-TAATCAT----TGGGGAAGCTA---TAATTCCCGAC---CGACATTTAATTACGTT---GTAATTGACCCGTAGCTGTGCTAGTGTTATGCATGGTAG-------TCACATGTCTCG--------GTACTAATAAAAGAT----AATTACTGCTG----CT----T---CGTCAGCCTAAAACACTTATTGACTGAAATAGAGAGTGCATACAAAAG--ACAAGTCGTAA--------AA---CCGATTTCTCACTTACCGCCCATTACTCCACTAAATTACA----TGAATTATCTTATTGTAGC---AGGTAGTAGCGTG-GTACGCAAG----CGTGGGTCACTACTTGAGGTCTTT---GGACTT--GTGAAATTATGAAGATTGGTTGTAACATACGCTGCCGATACTGAAAATGTGATGCTATGACCGAAGGATGTTTTAATGCTAATTATACTGGACAGATTCGCCT--GGTATTTAATC-ATCGGATAAGCCACATGACGTTTCAACGAGGGATGATGAATCGGTTCAATAC----CCGAATTATATTTCGCAGCG-ATGGTTC----CC-CGTACCTGCGGGGTGACC---TAATAGTTAATTGACTTTATGATTTAT----TCA----CAGACACAACTTTAAAAGCG---TTG---CATCTTAGCAAGCGATA-AA---ATTGTAACAAAGA---A----A
>t9
AAAAC---ATTCTTAAGTATTTGTGCTGTCAGA-CCCC----CCGCGTACA---AGAGTGACGTTATTCTCAGAGATG----AGTATC-ATACTTTTGAAAGG----CC---AATAAAGCTAAATCGGAA----GAGTACTAGGGCGAAATCCAACGGGCCTG----TT--CTAAGTGCCGTTCCCACA----TC---ATGTTTCTGGCCT----GT-CAATCAT----TGAGGGAACCA---GAACTCC---A---CTATATATAATTCAGTT---GTAAGTCACCCGAACCTGTTCTAGTGTATTCCACTTAAGAC----ATGAGCGGGGTCG--------TTAATCCAAAATGTT----AATAATTTCTG----CT----T---CGTCTGCGTTAAAAACGCATTGCCTTATAAAATTCGTACATACCTAAG--CCAC--CGTGA--------AA---CCGATTTCACATTTACTCCCCCTGTATCCACTAAGTTACA----TCAAGTGA--TATTTTAACAAAAGGTAGTAAAGTGAGTAATCAAG----CGTAGGTGACTAAAT----TCTAA---GAACTT--ATGATATAAAGCAGTTTGGTACTACCATATGCTGCTAAAACTTATAATGTGGTGCTATTAGCAAACGATGTTGTAATGCAAATTATAGATGACGCGGAAGGCG--GGTCTTTATTT-ATAGGGATATACTCCTATG---TTTACGAAGGATGGTAAATGGATTCAGTAC----CCGAAATATATTTCCCAACGTACAAATC----TA-CATGCCTGCGGGGTGACC---TAATAGTTTATTTACGTAGTGATTGGT----TGG----CATACAGATATTTCAAAACG---GAC---GAGCATGGATTCCTATAGAT---TCA---TCAAGGA---A--ATA
>t4
ACTGC---ATTATTAAGCATTTGCTTATTCAAA-C---CTGAAACAGTA----AAGTGGGATATTCTTCAGAGAGATG----AATATATACAGTTTAGAAATC----CC---TAGAAGGCTAATGCCGAGTATGGGGTACAAGT--GAAATCCACCGCTTCCG----ATACCTTAGAGCCGTACCCACC----TCGAACAATTCTTGGCCG----TTTAAATCACTACCTGAGGGAGAGC---AAATTCC---GTCAAGAAACGTTATTATGAG---ATACCTCACCCGCAGCTGTACTAGTGTCTT---TCTGAGTCGCATATAATCAGATTCGTGC----CATAATAATAAAGGTTCCGCAATGAATTTGG----CT----T---CGACGGCTTGTAACACTCATTGACTAAGAATAAATGTACATACTAAAGGCACAA--CGTTA--------AA---CCTATTTCACATTAACTCCCCGTTGGTCCACTGAGTTACA----TCATGTTA--AATTATAGCAAGAGGAAGTTAAGTGGGTAGTCATC----C---GGTAACTAAGT----TCTCAAATGTACTTTATTGTTATCAAGCAGTTTGGCTCTAATCTACGCTGATAAGACTTATAATACCCGGCTACTAACTCATTATGTGACAGATGCAATTATATAAAAGACCGG---CA--GGTTTCATGTT-ATAGG---AGTGATGTACG---TGCACGAAGGATGTAGAATAGATT----AC----CCGATCTATACTACCCAACGTA----TC----AGCCCGCCCTGCGGCGTGGCC---TATTAGTTTATTAATCTTCTGATTTAT----ACG----CAGACAAAATTTTAAAAACG---CGT---AACCGTAGGTTACTAAATAA---CAT---GTTCTGA---T--ATA
