# Supplementary material for: PQ, a new program for phylogeny reconstruction
Source: BMC Bioinformatics. 2018 Oct 12;19:374. doi: 10.1186/s12859-018-2399-4 (PMC6186109; doi:10.1186/s12859-018-2399-4)
Supplement: Supplementary file 4 — Simulated data. The archive Simulated-data.tar.gz contains two folders called Alignments and Trees. Folder Alignments contains 500 simulated 15-sequence nucleotide alignments in fasta format. Folder Trees contains six subfolders, PQ, MP, ML, ME, QP and Reference with trees in Newick format reconstructed from the alignments with five methods and with reference trees used for simulations. Names of the tree files correspond to names of alignment files. (TAR 1860 kb) [file 12859_2018_2399_MOESM4_ESM.tar › Alignments/124.fasta]

>t1
TCAGTTGTA--AATCG---CGCGATTTACAGCAAACAGGTT----TACAGGATGCAGAATTTGTCTG----AAATTACGACTCA---CTCG----AAC-CATCTACGGGCACCGC--GA----CAAAACCAAATGAATTAAT-AAAGGAGCTAAACATG----CAATGTGA---CACG---TTGATT----AGCATCATCTGATTCGCATTGAGCTAG----AGAAATAAC--AAGCTCTACATT--CTCAAGTATGACGTCTGAGGTATCTTAAT-CTTAGTTAGCCACTT----ACCGGATCCATTTAACTACTATAGGCGCCCCTTAAAGTTTATATCTAAGAGTTAAAATTAGAGCTCTTCGGATCACCCC-GGAATTGCGAACCGCTAAC----A----ATGCATTGC----GGAAACTGTTACCATGTCAC--GC----TTAAGACCATCTGAGGTAGGGCGGTAACC-CTCTGCCGGTG--TTATACTTTGACC
>t4
TCAGACGTCGGAGGCG---CTTGAGCTTAAGCAGCTAGATT----TATAGGCTGTAGAGTGGGCCGT----TAAATACGAGTCA---CACG----AAC-CAACAAATGCCACCGC--AT----CAGAACCACATGAATTAGT-AAAGGAAC--AACAAC----CGATCTTGTTGCACT---TTACTTGACGAGAC----GGGACTCGCGTT----TAGTAAACTATATAAC--CATCTCCAGAGA--CTGTACTGTTACGTTTGAGTCCTCTTAAT-CGTTCTTAGCCTCTT----ACCGGCTACGTATTACTCTGGTAATCAGCCGACACAGTTTACTCTGACGAGTAGCTATTAGCGCTCTTCGTATTACCCC-GGAAT---TAACAGCTTAG----G----AGAAATCGC----GCAACCAT--------TCAT--AC----TTTTGACCATCTGTGTGATG----TGAAC-CTCCGCCGTAA--TTACAATCTGGCC
>t10
TTAGTCGTATCAGGCG---CATGACTTTAAGCACCATAATT----TATAGGCTGGAGATTATGTCAG----GAAATACGAGTCA---CCCA----AAC-CAGCAAGTGACATCGC--AA----CATAACCAAATGAATTAAT-AAAGGAAC--AACATC----CTATTTATGAACTCC---TTTCTTGGAGATGCTCAGGAGAATCGCGTT----TAGTAGGATATAAAAC--TAACTCTTAAAC--CTATACTGTAACGTTTGAGACGTCTTAAT-CATACTTAGCCTTTT----ACCCGGTACACACTACTGCTCTAACCTACCCGAACAGTTTACCGGGAAGAGTTCGTATTCGCGCTCTTAGAATATCCCC-GGAAT---TTACGGCTAAA----A----AAGGATAGC----TCAACCCG--------ACAT--TATTAATTGTAACCATATGTGCTTTG----TGGCC-TTCCTCCGATA--TTAGATCCTATCC
>t11
TCAGAAATGTTAGTGG---CACGAATTTGAGCAGAAGTTGT----TAGAGGATGTAGAAAAAGATCG----CAATTACTAATCA---CGCGCAGAAAC-CATCGATAGTCAACGC--TT----CAGAACCATAA-GAGTAATCAAAGGACC--AACATAGTCCCGATTTGCAGGCACG---TTTCTT----ATTTTCTTATGCC-CGCCTT----GAG----ATACATATC--AACCTCTTTAAA--CTCTAGTTTTACGTGTGAGGTTTCTTAATGCTTGGGTAGCCGTTT----ACCAGATTCCTCTCACTTACCTAATCTGGAATAAAAGTTTAAATATACGAGTTTAGATAAGCGCTCTTAGAAT----CCAGGAAT---CGACTGGTAAC----ATGCCACGCATAGC----AAAATCTA--------ACAT--AT--------GACCATCTGTCCAAT-------AGC-CTCACCCGTGT--TTAATC--TGACC
>t9
TAAGAGATCTTAGTGG---CACGAAATTTAGCAAGTCTAGT----TATAGGGTGTAGATAAAGATTA----CAATTACTAATCA---C--G----AAC-CAGCAATAGTCAACGC--GAGTTGCAGAACCAAAA-GAGTAATCATAGGAAC--AACATC----CCATTTCCAAGCACA---TTTATT----ATGTTCTGTTGAC-CGCGTT----GAG----ATACATATC--AATCTCTGTAGA--CTATATTTTTACGTTTGAGGTATCTTAATGCCTGAATAGCCAATT----ACCTGTTACCTTTCACTAACCTAAGCAAGAACTA-AGTTTAAATGTACGAGTTTCGATTCGGGCTCTTGGAAT----CCAGGAAT---CTACAGGTAAT----AATCCAGGCATAGC----ACAATCTG--------TCAT--AT--------AACAATCTGACATAT-------ATC-CTCATCC---T--TTTCTA--TCACC
>t5
TCAGAACTTCTAGTGG---CACGAAATTAAGCACATCTGAT----TATAGGTTGTAGAAAGTGAGAT----CAATTACTAATCA---CGCG----AAC-CAGCTACAGACAACGCGTTT----CAGAACCAGAAGGATTAATTAAAGGATC--AACATA----CTATATACAGACACG---TTTCGT----ATTTTCTTATGAG-CGCGTT----GAG----TAACATATC--AACCTCTGCAAA--CTAGAATTTTACGTGTGAGGTTTCTTAATGCCTATGTAGCCTCTT----ACCGGTTTCCTCTCACTAATCTAATCTAAAATAACAGTTTAATCTAGCGAGTCTCAATTAGCGCTCTTATAAT----CCAGGAAT---CGACAGGTAAC----ACACCAGCCATAGC----AAAATCGT--------GCAT--AT--------GACAATCTGTCCTATG----TTGTC-CTCAACCGCGT--TTTAAC--TGACC
>t7
TCAGAGATTTCACTGG---CTTGAGGTGGAGCACATAAAAT----TATAGGTTGGAGAAGGCGAGTA----TAAGTACTATTCA---CTCA----GAC-CAACTATGGTCAACGC--AA----CATAACCAGAAGAATTATT-AGAGGAAC--AACATC----CAATCTCCGAACACA---TTTCGT----AA----TCTGGATTCGCATT----TAG----ACACAAAATCAGAACTCTTAATT--CTTGAATTTCACATCTGAGATGTCTTAAT-CGTTTTTAGCCTTTT----ACCCGGTACAACTTACTATTCTAACTACGCAAAACAG---AGGAACCAGAGCTCTTATAAGCGCTCTTGTTATGACCGC-GGAAT---TAACAGATCAT----G----TACTATA--------AATCTG--------ACAT--AC----TTGATACAATCTGTATGCTG----TTGTC-CTCCACCGAAAAATTGTGGTATAACC
>t15
TTAGATGTGCGACAGG---CTCGACTTATAGCAGGTACGTT----TATAGGTTGTAGACATGGCCACCAACAAAGTACTATTCA---CTCT----GAC-CATCTACAGACACCGC--AC----CAAAACCACAAGGATTAGT-ATAGG-GC--AACACC----CAATTTGGAGGCGCT---TTCCGT----AATGTCATATGAATCGCGTT----CAG----TCACATAGC--CAGCTCTTGAGC--CTT---TTTTACGTCTGAGTTATCTTAAT-CCTAATTAGCCAGTT----ACCAGGTTCCAAACACTGGCCTACTGCAACTTAACAGTTTAACAATTAGAGTTAGGATCGGAGCTCTTGCGATTGCCAC-GGAAT---ACACTGTTTAT----C----ATTTATGGC----TGAAGCCT--------ACATGATG----TTCACACAATGTGTTTGTAG----TAGGC-CTCCCCCGAAT--TTAATCTATTGCC
>t12
TTAGCGATAAGAAATGACCCTCGAATTAAAGCAATTTAGGT----TATA---TGAAGATACCGTCGAATAATAACTACTATTCA---CTCT----CAC-CAACAAGAGTCATCGC--AG----CATAACCATATGCATTATT-AAAGG-CC--AACATC----CAATTTGTAATCGCT---TTCCCT----AAAGTCCTGTGTATCGCGTT----AAG----TTACAAACG--AAACTCTTCACT--CTATATTATCACCTCTGAGATTTCTTAAT-CCTTTTTAGCCATTTGTGGACCAGTTCCCTACTACTCAACTAAGTTACCTTAATAGTTTAACAAGCAGAGTTAAGATTAGAGCTCTTAATATTACCAC-GGAAT---GAACTGTTAAAGCCGC----CATGATGGCTGCCACAACCAT--------ACACGCTG----TTAGCACAATATGCACATTG----TAAAC-CTCCCCCGAGC--T-TTTTACTTCCC
>t3
TCAGTTCTAAGAATTGAACCTCGAATTAAAGCAATGTAAGT----TATA---TGAAGATAACGTCAGCTAATAAGTACAATTCA---CTCT----CAC-CAACAATGGACAGCGC--AT----CATAACCAGAGGCAGTATT-ATAGG-AC--AACATC----CAATGTTTCATCGCT---TTCTCT----AAAGTCATGTGTATCGCGTT----AAG----TCAAATAAC--AATCTCTTAACG--CTGTAGTATGACATGTGAGTTGTCTTAAT-CCTTATTAGCCATTTGTGGACCAGTTCCCCACTACTCGCCTAACGGACCTTAAAAGTTTAATAATCAGAGCTAACATTCGAGCTCTTATAATTACCTC-GGAAT---GGACTGGTAAAATCAT----CAGAATGGCTGGATCAACCAT--------TCATGCTG----TTGGCACAATATGCCTATTG----TAAAC-CTCCCCCGAGA--T-GTTTACTTCCC
>t8
TTAGGTATAGGAGTTGAACCTCGAATTAAAGCAAACAACAT----TAAA---TGTAGATGTGGTCACATAATAACTACTAGTCACATCTCT----CAC-CAACAAAGGCCACCGC--AG----CATAACCAAATGCATTATT-AGAGG-TC--AACACC----CAATATAGACCCTCT---TTCTTT----AGTGTCCTATGTGTCGCTTT----AAG----GGACAAAAC--CATCTCGGAACT--CTTAAGTATAACCTTTGAGCTGTCTTAAT-CCTAGGTAGCCACTTGGGGACCGGTTCCCAAGTACTCGACTATACCAGCTTTAAAGTTTATCATTCTGAGTTAGCATTAGTGCTCTTATAATGACCAC-GGAAT---TCACAGTTGAT----T----GGGCATGGC----AGAAGCGG--------TCATACCT------AACACGATGTGCTCAATG----TAAGCGCTCCCCCGAGA--T-TTTCTCTAGCC
>t14
TTAGGTGGTTAACAGG---CTCGACGTAAAGCATACGCTTT----TATA---TGGAGACATGGTCACAATGAAAGTACCAATCA---CTCT----GAC-CATCAATCGGCAACGC--CT----CATAACCAAATGGACTATT-ATAGG-GC--AACAGC----CTATGTCCGGACGCT---TTCCCT----ATAGTCGTATGTATCGCGTT----AAG----GCACATAGC--TAGCTCTGTATT--CTTAAGTGTTACGTCTGAGATGTCTTAAT-CCTAATTAGCCGCTTGGAAACCCGGTGCCAAACACTTGGCTATGTCATCTTAACAGTTTAACAATTAGAGTTAAGATCTGAGCTCTTAGTATTACCTC-GGAAT---ACACTGTTAAT----C----ATTAATGGC----TCAATCTG--------ACATAGTG----TTCACACAATATGTTGGGAG----TAGTC-CTCCCCCGCAT--TTTGTCTGTTCCC
>t13
TTAGCGGTA--ACTCG---CGAGACATGTAGCATAGAGGTT----TATAGGTTGGAGAATATGCCTT----AAATTACAAATCA---CACC----AAC-CATCTAGAGACATCGC--AC----CAAAACCACAAGGAATAGT-AGAGGAGCTAAACATA----CAATGTAACATCACT---TTGAGT----ATTTTCTTCTGACTCGCATTGAGCGAG----AAACAGAGC--AATCTCTCGACC--CTCTATTATTACGTTTGAGACGTCTTAAT-CGTGATTAGCCTGTT----ACCTGATGCATTTTACTAGCCTAAAATTTCTTGAAAGTTTAAAACAGCGAGTGGGAATGTGAGCTCTTCGAATCTCCCC-GGAATTGAAAACTGCTTAC----C----CGTCATGGC----TAAAGCAATTGCCCTGTCAT--GA----TTTAAACGATCTGACAAGGGTCTTTAAAC-CTCAACCGGTA--TTTAACTGTTACC
>t2
TTAGGACAC--ATTCG---CACGATGTGTAGCAGGAATATTTCTATATAGGCTGAAGACATGGTCCT----GAATTACTAGTCA---CGCC----AAC-CAACGAGAGTCACCGC--TT----CATAACCAGAAGTATTAGT-AAAGGAGCTAAACATG----CA----GATCACACACGATTTATT----AGGCTCGGAAGTCTCGCGTTGAGCTAG----ATAAAAACC--CAGCTCTATACTTGCTGT----TAACGTTTGAGATATCTTAAT-CATGCTTAGCCTGTT----ACCAGGTCCAAGATACTAATCTAGTCCTCCGACATAGTTTAATTCTCGGAGAGTAAATTCGAGCTCTTCTGATCTCCGC-GGAAT--TTCACGGCTTAT----G----ATCGATCGC----GAAATCTCTTGCGCTAACAC--GG----TTGTTACAATGTGCGAGAGGCCCATAATC-CTCGACCGCGA--TTACACCTTTTCC
>t6
TGAGAACAT--ATTCG---CGAGATTTCTAGCAAATACAATCCTATATAGGTTGAAGACACTGTTCT----TAATTACCAGTCA---CGCC----AACGCATCAAATGCCAGCGC--GC----CATAACCATAAGTAGTATT-AAAGGAACTAAACAAA----CA----AAGGTCACAAGGTTGACT----AATCTCTATAGGGTCGCGTTGAGCGAG----ATAAATACG--AAGCTCTAGAGT--CTAT----TAACGTTTGAGAAATCTTAAT-CGTGCCTAGCCGTTT----ACCAGTTCCAGGATACTATGATAAAGCTTCTTAACAGTTTATTTTTCTGAGGCTTAATCGGAGCTCTTCGTATTACCAC-GGAATAGTTAACGGGTTAA----G----ATCCATCGC----AAAATCACTTGCCCTTACAC--AA----TTGTTACAATCTGATGGCGGCCACTGATC-CTCGACCGCTA--TTGACTCCTATCC
