# Supplementary material for: PQ, a new program for phylogeny reconstruction
Source: BMC Bioinformatics. 2018 Oct 12;19:374. doi: 10.1186/s12859-018-2399-4 (PMC6186109; doi:10.1186/s12859-018-2399-4)
Supplement: Supplementary file 4 — Simulated data. The archive Simulated-data.tar.gz contains two folders called Alignments and Trees. Folder Alignments contains 500 simulated 15-sequence nucleotide alignments in fasta format. Folder Trees contains six subfolders, PQ, MP, ML, ME, QP and Reference with trees in Newick format reconstructed from the alignments with five methods and with reference trees used for simulations. Names of the tree files correspond to names of alignment files. (TAR 1860 kb) [file 12859_2018_2399_MOESM4_ESM.tar › Alignments/224.fasta]

>t10
C--ATCTGTAGGAACGAAG----CCTACTTCTCAAGCA--T----T----CATGA---TTGCC--TTCAAAGCCTTGTGGGAAGG----CAATTTAT--ATCTTATAAACCGGCGTTTTGTCG-ATGGTTCCC---GGGTCTTTG---AACGCGGACCACGTTCTCCATCTAATGTTTGTAATCT----TCAGTTCA----ACCAGTCGCGAGAC-AAATACATGTA---ATCCTGACCGCGCCGACCTAAGAGGATAATATAC---TGTTGTTAATTGCTCTTGTGCACCCG---GAA-TCTC---A---ATTCAC---GA---GAAAGATTGGCTATGTA----CCAAGTTTAACGTCGTTAGACGGGATCTGCAACAA---AGAAGTGT--GTCAATACG----AGAACAGGG----ACTATTT-ATT--TTGCTAAATACGAATCAGG--TCAGCGTGAGACGTAGTTATTACAATGTCATACTTCCATCAGCCTGGTAAGGCTAGCTCGCA-AAAATGGCTTAATGGATACACACGG----AGGCAACAT-----CGCGTCT----GTCTTGAA---CTTAGG---AGGTTCC---TGTAAGAAATT----ATGCTAAC----GATCCTGAACATTT
>t11
C--ATCTGTACGAACAGAG----CCTACTTCTCAAGCA--T----T----CATGA---GTGCC--TTCAATGCCTTGTGGGAAGG----CAAATTAT--ATATTATAAACCGTCGTATTAACG--TGGTTCCC---GAGCCTTTA---TACGCGGACCACGTTCTCCATCTAATGTTTGAAATCT----TTAGTTCA----ACCAGTCGCGAGTC-AAATACATGTA---ATCCTGGCCGCGCCGAGCTAAGAGGATAAAATAC---TGTTGTTAATTGCTCTTGTGCACCCGTATGAA-TCTC---A---ATTCAC---GA---GAAAGATTGGCTTTATA----CCAAGATTAACGTCGTTAGACGGGATGTGCAACAA---AGAAGTAT--GTCAATATG----AGAACAGTA----ACTTTTT-ATT--TTGATGAATACGGATCAGG--TCAGCGTGAGACGTTGGTATTACAATGTCAAACTCCCATCAGA---GTACGGCTAGCTCGCA-AAAATGGCTTAATGGATACACACTT----AGGCAACAT-----CGCGTCT----GTCTAGAA---CTTAGG---CGATTTC---TGTAAGAAATT----TTGCTAAC----GATCCTGAACATTC
>t13
C--ATCTGAATAACCTGGCTGTGAGTATTTCGCTAGCA--AGTCGA----CATGT---ATGTCTATTCAAAGCCTTCTGTTAATG----CATCTTAG--CTTTTATATAACGTAATATTTTCT-AGCCATCTA---CTGAACTTA---TACGCGGTTCACGTTATCCATCTAAGGAATGTATTCT----TTTAATGA----ATCAGTCGCGCGAC-AAAGAAATTGTCAAATGTACACAGCATCAAACTCAGAGGATAAACTAC---GGTTGTTATTTCCTCAAATGCAC-------AACCCTCTGAT---ACTCAC---GA---GCAAGATTGGATAACTA----CCTAGGCTA----AGCTATATAGGATGTGCATAAA---GGAGATTT--GTGATAATG----ACACCAGCT----ACACATT-ATG--TTGCTGCCTACGCATAATG--TAAGGCAGAGACGTGGTTTTTACATCGTAATATTACCAAGCTCCTGCAATCGTTACCGCGCA-AAACTCGATTAACGGAATCACCCAT----AGGCAAAATC----CACGTCATGTATTCAGGAC---TTAACG---TGCTTAC---TATGTGGAATT----CAGCTAAG----GATACTGGACATTT
>t2
C--ATCTGGATCACCTAGCTGAAATTATTTCGCTAGCT--AGCTAA----GATGG---GTGGCCGTTCAAAGCCTTCTGTGTAGG----CAACTGAT--CTTTTATAGAACGAGATGTTAACT-ACCCATCTA---GAGTAATGA---GACGCGGTCCACGATGTACATCTAATGTTTGGAGTAT----TTTGATGA----ATCAGTCGCTCGAC-AAACAAATTTTTTAGTGTCCCCAGCGACAAACTAAGAGGATA-GTTAC---TGTTGTTATTAGCTCTGATGCAC-------AA-CCTTGACA---AATCACGAGGT---AGAACATTGGCTGACTA----CCTAGGCTA----AGCGCCAGAGGATGTG--ACAA---AGGGTTAT--GGCAATGAG----ACAACAGAT----ACAGATT-ATGTGTTGATACC----CATCAGG--TCAGCATGAGACGTTGATAGTACTACGTAAGAATTCCAGTCTCCTACGGTCACTAGCACGCA-ACACTCGATTAACGGAACCACCTAG----AGGCAATATT----CACGTCATGTAATCTTGAC---TTTAAG---AGCTTAC---TGTAAGGAATT----CTGCTAAT----GATTCTGAACATTA
>t15
C--ATCTGAAATACCACAATCAACTTATGTCACGAGCG--CGATAA----TAGGT---ATGAC--TTCAAGGCCTTTTGCCTAAG----CAATTAATCCGTATTATATATCGTTATTTTCTCG-A---GTCCT---TTGCAGTAC---TACGTGGTGCACGCTAT----CTAATGTTTGTAGTGT----TCTGATAA----AACAGTCGCTCGACAATAAAGATTTC---ATGTACTCGGCAACGATCTTAGAGGATACAGTAC---TGTTGTTTTAACCTCTACTTCAA-------AA-TCTA---T---ATTCAC---GG---TAAAAATTGGCTAGATA----CCCAGAGTA----TGCAATCGCGGAGGAGCAACAA---TGTATTCT--GGATATGTG----ATAACAGCG----ACAAATT-ATT--TTGTTTGGGACGTATAAGG--TAAGAATGAGACGTAGTTTGTACCCAGTAAAATTTCCATCAATCTATTTACGGTATCTCGCA-GTACTTCGTTAACGGACACACCTTT----AGGCATAATT----CACGTCA----TTCAAGAG---TTAACG---AGATTTA---TATTCGCAATT----AAGCTAAT----GATTCTGCACATCA
>t3
C--ATCTGA----TCTAACTTAACCTATGTCTCGAGCA--GATTAA----GTAGT---CTGAC--TTCAATGCCTTGTGCAAAAG----CAA--AATCGGTATTATATATCGATGTTTTGGCA-A---GTCCT---CAGCATTGG---TAGGCGGCGCACGGCATCCATCTAATGTGTGTAGTGTTTGGTAGAATTA----GACAGTCGCGCATCAATAAAGATGTA---ATTAACGCTGCAGCAACCTTAGAGGATACAATAC---AGTTGTTTAACCCTCAGATCCAA-------AA-TCTA---T---ATTCAC---GA---TTAAAATTGGTTATGTA----CCGAGACTA----TGAGATTGTGGAAGCGCACTAA---AGGAATAG--GCAGGAG-------TAGCAGTA----ACATATT-ATG--TTGCTGAGAACGAATAATG--TCAGCATGAGACGTAGATTTTACTCAGTCAGAATTCCAGGTACCTGGGCTCATTACCCCGCA-ACATTCCGTTAACGGACCCACAACC----AGGCACAATT----CACGTCA----TTCTCGAA---ATTAAG---GGATTGG---TATGAGTAATT----GGGCTAAT----GATTCTGAACATTA
>t8
C--ATCTGT----ACCCTAGAAACCTAAGTCACGAGCAGTTATTAATAGTTTTGG---GTGAC--TTCAAAGCCTTATGTCAAAG----CTATTTATTGCTGTTATATATCGTAGTTGTCGCT-A---ATCCG---GAGAGGTTA---TAGG--GCGCACGGGATACATCTAAAGTATGGAATTT----TTGGATAA----AGCAGTCGCACGACAAAATAAATTCT---ATTTCCCCGGCGCCGAGCTTAGAGGATACTGTACGACGGTTGTTTAAAGCTCATATACAT-------AA-ACTG---T---AGTCAC---GA---GTAAAATTGGTTATTTA----CCAAGACTA----CGCGTGCCTGGAGGAGCACCAA---TGTGATAT--GTCCTGA-------TAACAGTG----ACAGATT-ATG--TTGCTTATAACGAATTACG--TAAGGAGGAGACGTAGATTTTACTGCGTTATACTTTCAAGTTTTTATACTATTGAACTCGCA-ATACTAATTTAACGGACGCACTAGC----AGGCAGAATT----CACGTCT----ATCGAGAT---TTGACG---TGATTCA---TATATGGAATT----GGGCTAAG----GATACTGAACATAA
>t12
C--ATCTGAAGCAACTCTGCACGTGTAAATCGCCAGCT--TGGATA----AGGGT---TTGTC--TTCAAAGCCTTTTGGATATG----CATTATAT--GTCTTATATAGCGGGATCTTGACA-ATTAATCCC---GTGACGTGAAGTCACGTGGCGCACGGACTACATCTAAAGATTGGATTAT----TTAATTTA----GCCAGTCGCGCGTC-ATAAACATGTC---ATTATTACAGCATCTACCATAGAGGATAGCTTAC---GGTTGTTATAAACTCTTATGCACTCG---AAA-ACTA---G---ATTCAC---GT---AAAAGATTGGATTTGTA----CCTAGTATACCGGGGTGACAAGGGAAGAGCAAAAA---GGCTCTTA--GCGAGTGGGTACCACAA---CA----ACTAATT-ATT--TTGGTAGCTACGCATGACG--TGAGCGTGAGACGTAGGTCTTACTCCGTAAGATTGTCATTAGACTTTTTATGTTAGCGCGCA-TCACTCCGTTAATGGATGCACAGAC----AGGCACCAT-----CTCGTCG----ATCTCGAA---GTGAGG---AGATTCG---TTTGTGGAATT----TAGCTAAC----GATACTGAACATAC
>t9
C--ATCTGTAGGATCGTTAATCGGAAAGATCACAAGCG--GGACTA----TAAGT---TTGGC--TTCAATGCCTTGTGCCCAGG----CTAGGAAT--ATTTTATATATCGCAATGCTCTCT-ACTATTCTA---CAGACGTCTAAGTAAGTGGCCCACGCACTACATCTAAGGATTGCATTCT----TAGCTTTACCTATACAGTCGCGCGAC-AAAAAAATAGA---CT----ACGGCACCAACCTTAGAGGATAAAATAC---TGTTGTTGAAAACTCAGCTTCACCCG---AAA-GCTA---T---AGTCAC---GCCTATCAATATTGGGTGACTA----CCTAGTCTAGCGAAGCGCCATTGGAAGTGCACTAACGTCGAGCTTT--GCCATTCTGTTGTATAT---AA----ACGTATT-ATT--TTGCTATAAACGCATTAAG--TAAGTGGGAGACGTAGTTATTACATTGTAAGATTCCCAATTAGATTAGAGCCGTAGCTCGCA-TAACTTGCTTAAAGGAGGCACGCCT----AGGCATAAT-----CTCG--------TCGGGAC---GTAAGG------TTCA---TGTTAGAAATT----CTGCTAACGCCTGATACTGGACATTT
>t4
C--ATCTGTAGCAGCGGAAAGCATGAAAATCTCAAGCC--AAACTA----GAGG-------CC--TTCAATGCCTTGTGCCCAAG----CTGATTAA--ATTTTATATATCGCCATAGTCGCA-ACTAGTCTT---ATGACATGTAAATAGGTGGCTCACGCTCTGCATCTAAGGATTGCATTGT----TTTCTTTACCTCTTCAGTCGCGCGAC-ACATATATACA---CT----TCTGCAACTACCTTAGAGGATACAATAC---TGTTGTTGTAAACTCAGCTTCACACG---AAA-TCTT---TTGTAATCAC---GTCCGCTAATATTGGATAAATA----CCTAGGGTAGCG--GCCGTATTGGACGAGCACTAACGTCGTACTAG--GCCCATCTGCTGTATAT---TA----ACAGATTCATA--TTGTTTGAAACGTATTATG--TGAGATGGAGACGTAGTTATTACAATGTTAAAATTGCAGTAACATTGTTGCTAAACCTCGCATAGATTGTCTTAATGGATGCACACCT----AGGCATCAT-----CGCG--------TCTTGAGTTTGTAAGG------TTGG---TTTTAGGAATT----CAGCTAAAATCCGATACTGGACATTC
>t1
C--ATCTGAAGCAGCACTATGCGTTTAAATCCCCAGCG--GAACTA----TGTGA---TTGGT--TTCAATGCCTTGTGCCGAGG----CATTAAAT--CTATTATATATCGCAATGTTAACG-ACGAATCTG---CCGTTGTGACGGCAGGTGGCTCACGCACTTCATCTAAGGATTGCATTGT----TTTTTTCACGCTGACAGTCGCGCGAC-AAAAAAATAGA---GT----CCAGCAGCAACCTTAGAGGATAAAATAC---TGTTGTTAAATACTCAGATTCACCCG---TAA-TCTC---A---AATCAC---GTAAGACAAAATTGGATGTCTA----CCGAGTTTAGCGTAGCCCCAAGGGATCTGCACAAAAACGGCTCTTA--GCGGAAGGGCTGAATAT---AC----ACGTGTT-ATT--TTGTTATCCACGCATCAAGGCTCAGGCTGAGACGTAGTTCCTACGGCGTAAAATTGGCAATAGTATTATATCATTATCTCGCA-TTACTCCCTTAAAGGAGGCACACCG----AGGCATCAT-----CTCG--------TCAAGAC---TTGAGG---GGTTTGT---TATGAGTAATTTGTTCCGCTAATGTCTGATACTGAACATTC
>t7
C--ATCTGAAGCATCTTGCAGTGTGAAAATCACCAGCA--TAACTA----CATGG---GTGCC--TTCAAAGCCTTTTGCGGATG----CGACCGAT--ATATTATAAAGCGGAATTTTGACT-AGATTTCCC---GTGACGTTAGGCCACGGGGATCACGAGCTACATCTAAAGTTTGGAGTAT----TGACTTAA----AGCAGTCG--TGTC-AAATAAATGGC---TTGACTTCAGCTTCAACCTAAGAGGATAAGATAC---AGTTGTTAGAGCCTCAGTTACACTCG---AAA-TCTG---G---AATCAC---GG---ACAACATTGGATGCGTA----CCGAGTTTAGCGTGGCGTTGATGGATGCGCACTAA---AGCCGTAG--GGCAAGTGGCAGCATAT---CATCTTACTAATT-ATT--TTGCTTACTACGCATCACG--TTAGGGTGAGACGTCGATCCTACATCGTAAAATTACCAATGCCGTGTTGATTTTACCGCGCA-TTACTGCATTAAAGGACGCACAGACTTGTAGGCAGCAT-----CACGTCA----GTCTTGAC---ATTATG---AGTTTGTTGTTATCCGGAATT----CAGCTAAC----GATACTGTACATCC
>t6
CACATCTGGAGGATCACCATGGTCCAA----ACAAGCT--TATGTG----CATGT---ATGCC--T----CGCCTTATG----CG----CAAGATAT--GTTTTATACAGCGCTATAATAACTCAAAGATCCCCCAGGGTAGTAA---GATGCGGAGCACGCTCTTCATCTAATGTCTGGATTGT----TGCAGTG-------CAGTCGCGCTAC-AGAAAAATCGT---ATATTTACTGCCACAAACATAGAGGATAAGGTAC---GGTTGTTAAAACCTCTGTTGCACCCG---TAA-TCTC---A---AGTCAC---GC---AGAAAATTGGCTGATTACTGCCCCAGACTACCGCTGCGCGAAGGGAGGTGCACTAA---TGTGTTTGCGGTAGGGACG----ATATCAG--------ACTTT-ATG--TTGCTGACAACGTATAAAG--TGAGCGTGAGACGTTGTTTTTACTTGGTTATA----CATTTCGATCTTCCTGCCA----GCA-CTAATTCATTAAAGGACTCACCTTC----AGGCAAGAT-AGAGCACGTCA----GTCACGAA---TTGATGTAATGGTTCT---TA-AGGAAATT----TAGCTAAG----GATGCTGTACATAT
>t14
CAAATCTGTAGGATCGTCATAGTCTAA----CCAAGCT--AGTATG----CATGT---CTGCC--T----CGCCTTGTG----CG----CCTGATAT--GTTTTATACAGCGCAATAATAACTTAAAGCTCCCCAGTTGTATTAA---GATGCGGGGCACGCTCTTCATCTAATGTCTGGATTCT----TGCAGTG-------CAGTCGCCCTAC-AGAAAAATCAT---ATATTTTCTGCCACAAACAAAGAGGATAAGATAC---TGTTGTTAAATCCTCTGGTGCACCCG---TAA-ACTC---A---AGTCAC---GC---ATAAAATTGGCTTAGTACTGCCCCAGAGTACCGATGCCCGAAGGGAGGTGCACAAA---TGTATTTGCGGTAGTGACG----ATATCAG--------GCTTT-ATG--TTGCTGACAACGTATCAGG--TGAGCGTGAGACGTTGTTTTTACTTAGTCATA----CATTTCAATCATCTTACCA----GCA-CGAGTTCATTAAAGGACTCACCTTC----AGGCAAGAT-GCAGCACGTCA----GTCACGAA---TTGATGTAATGGTTCT---TATAAGAAATT----TAGCTAAG----GATGCTGTACATGA
>t5
CGTATCTGCAGAACCATCAGAAATCAA----TCAAGCA--GCCACA----CATGTGCGATGCA--TTCAAAGCCTTCTG----CGACGCCAAGCAAA--ATCTTATACAGCGCAATTATAACC-AAATTTCCGACCGAGTGGTGA---GAAGGGGGCCACGCACTTCATCTAAAGATTGTATTCT----TGAAGTTA----CGCAGTCGCATTAC-ACATATATCCT---ATGGGTACCGCATCAATCCGAGAGGATATTATAC---TGTTGTTAAATGCTCAAATGCACTCG---GAA-GCTT---A---ATTCAC---GC---ACAAAATTGGATCTGTACGACCCAAGATTAATGTAGCTCAAAGGGATTGGCACGAA---AGAGATTG--GCTATAGCG----AGAACAGTG----ACGAATT-ATA--TTGATTTCTACGAATAATG--TCAGCTGGAGACGTCGTTTATACGCTGTCAGA----CAACGTACTTGTTACGCAAACGCGCA-CAAATTCGTTAAAGGACGCACCAAT----AGGCATCAT-CTCGCACGTCG----TTCACGAA---TTAACGCAAAGCTTCA---TATGAGTAATT----TTGCTAAG----GATGCTGGACATCG
