# Supplementary material for: PQ, a new program for phylogeny reconstruction
Source: BMC Bioinformatics. 2018 Oct 12;19:374. doi: 10.1186/s12859-018-2399-4 (PMC6186109; doi:10.1186/s12859-018-2399-4)
Supplement: Supplementary file 4 — Simulated data. The archive Simulated-data.tar.gz contains two folders called Alignments and Trees. Folder Alignments contains 500 simulated 15-sequence nucleotide alignments in fasta format. Folder Trees contains six subfolders, PQ, MP, ML, ME, QP and Reference with trees in Newick format reconstructed from the alignments with five methods and with reference trees used for simulations. Names of the tree files correspond to names of alignment files. (TAR 1860 kb) [file 12859_2018_2399_MOESM4_ESM.tar › Alignments/20.fasta]

>t13
TC-----ACGCGACTCTAT---GTGTTAG-----AGGTTGGCGCCAGTTAAGACCATTG--GATACA-TACGCAAG---AGTTA----AT----TGAG---GAGGAACA---ATGCAAGAACAGAGAAGAGTGCCCGCTAGTC----TGCACC---GCT----TTTAGA---AAGAGTGCACCTTTAGGCTGACTCATGCTGCGTATACTTTGAGCAGAC---TCATCTTGA---TTT---TGGTCC---TAACCTGGGGAGTC--GGGCCGCCGAACAACTCATACCACGCTACCTCC-------TCCAGCCTACCCTGTACATGAG----CTG----C---AG----GTGTCCATACAAGCACGA--GAGGTATAAGCTCCAGGCG---CAAATAGCACCCATTCTAG
>t4
TC-----ACTTGACTCCTC---GGGTTAT-----AAGTGGGCGCCTGTAGAAGCAATTG--CCTACT-TACCCAAT---ACTTA----ATACGT---T---CAGGAACA---AATCAAGCGAAGAGAAGCTATGCCTGAAATA----TGGACC---TTG----TTTAGA---AAGAATGAATCATGGGGCTGACTCCGTCCCCCTGTACTTTGTACAGAC---TTATCACAA---TTT---ATGTCC---TGACTTGAATATGC--AGGACTCCGTAGATCAAATAGCA---TACCACC---AAAACCCAACTTACTCTGTACAAGGG----CTTCCAAC---TG----GTGGCCATACCATCACATAGGAGGTAAAAACCCTGTTCG---CTAATAGGACGTATTATAG
>t10
TC-----ACTTGACTCTGC---GAGTTAT-----ATTTGGGCGCCGGTGTATGCAATTC--TCTACA-TACGCAAA---AATTA----TAACGT---C---AAGGTACT---AATCAAGCGAAGAGAGGCGAGTCCTAAAGAA----TGCACG---TTT----TTAAGA---AAGAGTGGACAAGCAGGCTCACTCGGTCCACGTGGAGTTTATGGAGAC---TTATCACAA---TGT---AGGTGC---CCACTTGAGCGTGT--AGAACTCCGTACATCTAATAACA---TGCCATC---AACACCGAACTGACTGGCTACACGTG----CTATCAAC---GG----GTGGCCATACGAACACCTAAGAGGTAGAAACACTGTCAG---CATATAGGTCAA-TTATAG
>t5
TC-----ACTTGACTCTCC---GCGTTAT-----TAGTTGGCGCCTGTGGAGCCACTTC--CCGAAG-TACACAAA---ATTTA----ATACGT---C---GAGGGACA---AGTCAAATGCAGAGAAGCATTGCCTT---AG----TGAACT---TAT----TTTAGA---AAGAATGAAAAAAGGGGCAATCTCCATCACCTTAAACTTTCTACAGAC---TTATCATAA---TGT---TTGTGA---TCACATGGACAAGT--AGTTCTCCGGAGAGCAAATAACA---TACCACC---AAAACCTATCTGACGCTGTACAAGTG----CTAGCATC---GG----GTGACCTTACTAACACTGACGACGTAGAAACGCGGTGCGACCCATATAGGACAAATTATTG
>t7
T-------CTCGACTCCTA---GTGTTAC-----CCGTTGGCGCCAGTGCAGGCTCTTT--AGTACT-TACTCAATCACACTTATTGAATACGTTAAA---GAGGGACT---ACACAAAGTTA-AGATGAGAATCCTGGAA------TGTACT---AAT----TTAAGA---ATGAGTG----GTGAGGCACAATCGGACGGCATAGAATTT---GAGAC---TG-TCT--A---TCTACCCGGTCC---AGACCTGCCGAGCG--TAGCCACCGAAGATCAGATAACA---TGCCTCC---AGAACCCATCGCACGACCTACAGGCG----CTT----CGGACG----GTGGCCGTACCACCACTAATGAAGTAGAAACACCTAACG---CACATAAGACTTATTTTGG
>t12
T-------CACGACTCCGGGGTGAGTTAT-----AGCTCGGCGCC-GTTAAGTCACTTA--CTAACTCTACTCAAG---AGTTATGCGGG---TTAAG---TAGGAACA---AAGCTATATGAGAGAAGCACCACCTCAAC--TTCTTGAACTATTGAG----TTAAGA---AAGAATG----T----GCCACATCTCTGCACATATAATAT---TAGAA---TTATCT--A---TATTCCTGGTTC---AGACTTGACCATCA--AGTACGCCGAACAAGACATAACA---TAACATC---AAAACTTACC---CTTACTACACGCG----GTT----CGAAGG----GTGATCTTACTATCACTGACGAAGTAGAATCGCCGCGAG---CCAATAGAACTATTTCTAG
>t1
T-------CACGACTCCTTGAGGAGTTAT-----AACTTGGCGCC-GTTCACGCCGTTTAG-CAACAATACGCAAC---ATTTACCTACA---TTAAGGCATAGGTACA---AGACCAAATAAGAGAAGTAAAACCCTGAC------TGTACAAGTTTT----TTTAGA---ATGAGTG----G----GCTCTTTCGTAAAACATAAAGTGT---TAGAA---TGATCC--ATTCTATTATTGGTGC---TGACGTGGCCTTCT--GATGCTCCGTAAAAGTCATAACA---TTCCGTC---ATAACTAAAC---CTGTGTACAAGAGCCTCATT----CGATTGGCCAGTGGACCTACCATCACATACGAAGTACAATCTCAACTAG---CTGATAATTCTTTTTATCG
>t14
T-------CTAGACTCTTGCCGGGGTTAT-----CTCTGGGCGCC-GTTGAGACCCTTA--TACACACTACACAAC---AGTTAACCACA---TTAAA---TAGGCACA---ATACTACCTGAGAGAAGTATAACCGTTAT------TGGGCGATGTTG----TTAAGA---AGGACTG----A----GCGACTTCTTGCGACGTATAGTAT---CAGAA---TTATCG--A---TGTTTAGGGTTC---TTACATGACGCACG--GATGCGCCGTAAAAGAAATAACA---TACCTCC---AGAAGGGACC---CGTTGTACATGCG----ATT----CGTACG----GTGAGCTTACGATCACCAAGGACGTACAAGCGCCTTTAG---CCAATATGTCTGGTTATGG
>t2
T-------CGAGACTCTAAACGGAGTTATGAG--CACTTGGCG----TTGAGTCATTTT--AAC--TCTACACAAA---AGTTAACAACA---TTAAA---CAGGCACA---AAACTACGTGAGAGAAGTATACCCCTAAT------TGGTCGTTCACT----TTAAGA---AAGACTG----A----GCGTCTT--TGCTACGTATATTAT---TAGAA---TTATCA--A---TATTTAAAGTTC---TTACTTGACACATGAGTCAACGCCGAAAAAGATATAACA---TACCAGC---AATAAAGAAC---CGGATTACAAGCG----ATT----CATAGG----GTGAGCATACGAGCACTGATGACGTAGAACCTCCAGGGG---CCAATAGATCAGCTTATTG
>t15
T-------CTTGACTCAGA---GAGTTAG-----AATTTGGCGCC-GTTGAGCCTCTTA--CCTAGGTTACACAAG---AGTTATCGAGA---TTAAC---TAGGAACT---AGGCAACAATAGAGATGGAATTCCATTAA------TGGACGAACCTA----TTAAGA---ACGAATG----A----GCGCGATCTTACGGCCTAAATTGT---CAGAAATCTTATCG--A---TTTTCTAGGTTT---ATACCTGGCATACA--TATACTCCGTAAAAATTATAGCA---TTCCCCC---AGTACGAAACTCACGCTCTACACGTG----TTT----CGGAAG----GTGATCATACCATCACTAACGACGTAAAAACGCCTACCG---CTAATAAAACTTTTTTTGG
>t3
TCGTCGTACCCGACTCTTC---GAGTTAA---CTCGTTGGGCGCCTGTCAATACTATTA--GTGAGA-TACTCAAA---AGTTA----TAACGTTAAG---AAGGAACT---AATCCAATTTAGAGATGTTTACCCAGAAT------TGGTCT---GGA----TTCAGA---AAGAATG----ATAAGGCTAACTCATAACGCATATAATTT---AAGAC---TGATCT--A---TCT---TCGTCC---TCACTTGCCCATTG--CACTCGCCGAAAAACCTATAGCA---T---GAC---AGAACCAAACTGACAGTCTACATGGG----ATG----C---CG----GTGCCCATACCATCACTAAGGATGTATAAGCTCTACTAG---CAAATAAAGCACTTTTTAG
>t9
TCGGT--ACTGGACTCCTT---GAGTTAT---TGCCATTGGCGCCTGTCTAATCTCTTA--ATAACA-TACGCAAA---AATTA----GAACGTTAAC---CAGGGACT---ATACAAAAGTAGAGATGTTCTGCCAATAG------TGAGCT---ATA----TTAAGA---AAGACTG----ACGAGGCTAACTCGCTCCACTTGTAGTAT---GAGAC---TCATCA--A---TCT---GCGTAAGTGTGACCTGTATCGCT--CTCGCACCGCAAATAATATAGCA---TGCCTACGTCAAAACACATCTGACTCGCTACATGTG----CTC----C---AG----GTGCTCCTACCATCACTAACGAAGTAAAAACGCTTGAGG---CGAATAAAGCTCATTGTAG
>t11
TCAGT--ACATGACTCATT---GGGTTAG---TGACCTTGGCGCCGGTCAATTCTCTTT--ATGACA-TACTCAAA---AATTA----GAACGTTAAA---GAGGAACT---ATTCGAACAAAGAGATGCTGGGCCAACAT------TGGCCT---ATA----TTGAGA---AAGACTG----ATCCGGCTACCTCTTTCCACTTATATTAT---TAG------CATCA--A---TCT---CCGTAA---TGACGTGTATCGCT--CTCGCACCGCAAAATAGATACCA---TGCCACC---AAGACACAACAGACTCGCTACATGTG----GTC----C---GG----GTGCGCATACCATCACTGACGATGTAAAAACTCTTGCGG---CGTATAGGACTCCTTGTGG
>t8
TCGAT--ACCAGACTCAAT---GAGTTAT---AGGCATTGGCGCCAGTCAAAGCTTTTG--ATGACC-TACCCAAT---ACTTA----CGACGTTAAA---AAGGGACCACAAAACAAATAGAGAGATGCTAGTCCAGCAG------TGACCT---GTAGAAGTTAAGATAGAAGACTG----AATAGGCTCACTCTGTATACATATAATCT---GAGAC---TGATCT--A---TCT---A---AA---CCACTTGTATGTCA--CACGCGCCGAAGATATAATACCA---TTCCACC---ATGACAAAGCCAACGGTCTACACGAG----GTC----C---CG----GTGCACATACCAGCACTTATGAGGTAAAATCACTCGCGG---CTCATACCACCAATTGTA-
>t6
TCTGA--ACTTGACTCATT---GGGTTAT---GGCCTTTGGCGCCGGTAAAATCATTTT--ATAATC-TACCCAAT---AATTA----GAACGTTGAG---GAGGAACTTCGATACAAACATAGAGATGGTCGACCTAGAT------TGGGCT---ATCGAAGTTGAGA---AAGACTG----AAACGGCCTAATCCGACAGCTTATAGTAT---AAGAC---TAATCT--A---TCT---TCGTTC---GTACCTGGGCGGCT--CGCGCACCGAAGATACAATATCA---TCCCTCC---AAAACTTAGCTGACTGTCTACACGTG----GTC----C---CG----GTGCACATACCAGCACTTACGAAGTATAATCTCCCTCTG---CTTATACTGCACTTTGTAG
