# Supplementary material for: PQ, a new program for phylogeny reconstruction
Source: BMC Bioinformatics. 2018 Oct 12;19:374. doi: 10.1186/s12859-018-2399-4 (PMC6186109; doi:10.1186/s12859-018-2399-4)
Supplement: Supplementary file 4 — Simulated data. The archive Simulated-data.tar.gz contains two folders called Alignments and Trees. Folder Alignments contains 500 simulated 15-sequence nucleotide alignments in fasta format. Folder Trees contains six subfolders, PQ, MP, ML, ME, QP and Reference with trees in Newick format reconstructed from the alignments with five methods and with reference trees used for simulations. Names of the tree files correspond to names of alignment files. (TAR 1860 kb) [file 12859_2018_2399_MOESM4_ESM.tar › Alignments/111.fasta]

>t4
CT---TCCTTATACAAAAAAATGTATTTTAA----ATCTTCT--CAAACTATTAA---ATTAGAATT--TAGG--TTG---CTCATATTGTGTCGAAAAGTCGTTA----TGAGAG--GAAGGA---AAAA----GGTCTGTATATGTC---ACTTGGAGAAAGG----ATTAAGAGGTGATTTAATTAGATTTATGGACAGCGTTTGATGTTACGAGGAATCCTGGTTA----AAAACTCTCCCGATTAG--AATGA--TCTTATTCTAAATTTAGATGAAGC--AGACAACGGCAAAGCTCCGACA---CGTGAAAT--ACCCATCCCTCATGATAATTATATCAGTTC----CTGGTAAACACTTTAT---TTCGAGTTGGCTCCCGAG----GCA--GGCA----AAGTTGG---TTTGCAGAACAT---ATGGGCTATCCCC----ATTGCCGCTCACTGAGTGCATGAGAATCATACTC----TAAGA----AG
>t8
CT---TCCTTATACATAAAAATGTATTTTAA----ATCTTCT--CTAACATTTCA---ATTATAATT--TAGG--TTG---CTCATATTGTGACGTAAAGACGTTA----TAAGAG--GAGGGATGAAAAA----AATCTGTATAGGGC---ACATGGATAATAG----GATAGGAGGTGTTTTAATTATATTAATGGACATGCTCTCATGTTAAAAGGATTCCTGCTTA----AAAACTCTCCCGATTAG--AACGA--TCATATTTTAAATTTAGATGAGAC--AGACAACGGCAAGGTTCCGAAA---CGTGAAAG--ACCCATCCTTCATGACACTTATATGACTTA----CTGGTAAACACTTTAT---TTATAGATTGTACCCTAG----CCA--GGGA----ATGTTGG---GTCGCAGAACTT---ATGGGCTATCCCC----ATTGCCGCTCACTGAGTGCTTGAGAGTCATTCAC----TTAGA----AG
>t9
CT---TCATTATTCCGTAAGAAGTCCATTAA----AACTCCT--CATACCCATAA---ACAAGAACT--TAGGAATTG---CTTATATTCCCGCGGAAAGACTGTA----TAGGAG--GATTAA---AGAT----TATCTCAA---GGC---ACATGGAAAAGAG----ATGAGTAGGTTCTTTAACTACATTAATGGAAAGCTTTGTATGTTACAAGGAGTCCTGATCA----AAAACTTTCTCGACTAG--AAGGA--ACTAATGATAAATTTAGATGCTCC--AGAAAAATGCAAAGATCCGAAC---CGTGAAAT--ACAAATCCCTCATGAGTATAATAGTACGTG----CTGGTATACACTTTATCCAAAGACTATAGCACCCAAG----TCA--GTGA----GTGTTGG---CAGGCTAAACAT---ATGGGCTTACCCC----GTAGCCGCTAACTGAGGGCTAGCGCCTCGAGAGC----TAAGTGACGAG
>t12
CT---TCATTAGACTTTAAAAAGTACATTAAGGCAAACTCCA--CTAACCCATAA---ACGAGAATT--TTGG--TTG---CTCGTATTGCCTCGTAAATACTTTA----TATGAG--GAACAA---AGAT----GATCCATG---GGC---ACTTGGAAAAATG----AATACTAGGAGTTTTACCTAGATTTATGGATAACTATAAATATTCCAATGACTCCTGTTGA----AAAACTTT---GATTAG--AACGA--ACTAACAATAAATTTAGATGGGAC--AGATTATGGCAAAGGTCCGAAG---CATGAAAT--AGAGATCCTTCATGTTAATGATAGCAGGGT----CTGGTAAACACTATATCTATTTACAACTGTTCCCAAG----TCA--GCGA----CAGTTGG---GTTGGAAAACAT---ATGGGCTCAGCCC----GTTTCCGGTTTCTGAAAGCAGGATACTCTATCGC----TTAGT----AG
>t14
CTAAATCTTTACTATGGAAAATATTTATTAA----ATCTGCA--CTCACACCTTT---AATAAAAAT--TCGG--TTGAGGATTGTATTCTAACGTAAAGCCAGTA----TTAGAG--GAAATA---ATAA----GGTC----TATGTC---ACAGGGAAAAAAG----GTAAGTTGGGTGTTTAACTACATTGATGTAAAACAAAGCATGTTATAACGAGTCCTGTTGA----AAAGCTCTCCCGATTAA--AATGC--TCGATCCATAAACTTAGATGTTGC--AGGTCAGGGCAGGGCGCCGGCC---CATGAAAC--ACACATCCATCATGCCGTTCATACTAATAA----CGGGTAAACACTTTAT---TATCATGTAGA----GAG----GCA--TTATCCATTCGTTGG---GTAGACAAACAT---ATGGGCTCAGGTC----GTAATC--------ATTGCGAGCGCATCGAGATC----TGAGG----AG
>t3
CTGGATCCTTAGCGTTCAAAATTTTTCTTAA----ACCTACA--CGCACAAATTT---ATTAAAAAT--TCGG--TTGCGTCTTGTATTACGACGGAAATGCTTTA----TTTGAG--GAAATA---ATAA----GTTC----TACGGC---ACAGGGAAAAAAG----TTTAGTTGGGACTTTAGTTAGATTCATGAAAAAGACTGTATGTTATAACGAATCCTGGTAA----AAAACTCTCCCGAATAA--AACGAATTCTATTAATAAAGTTAGATGCTGC--AGTCCAGGGCAGGGTTCCGGAC---CATGAAAA--ACACATCCTTCATGCTGATCATAGCAGTTA----CGGGTACACACTATAT---GTAGGTATCGT----AAGTTGTTCA--TACACCATATGTTGG---TTCGTCGAACCT---ATGGACTCGAATC----GTGATC--------ATTGCAAGCGAATCTAAAAC----TTAGT----AG
>t5
CTATATCCTTACCGTGCAAAAGGTTGATTTA----AGCTCCA--CTAACGAGTAT---AGTAAAAAT--TGGG--TTGTGCTTTGTATTCGTCCGCAAAGACCATA----TGTGAG--GAGTGA---AAAG----GTTC----TAAGACAAGACAGGGATAAAGG----GTTATTAGGTTGTTTAACTATATTGATGCATAAGGTTTTATATTAGAACGCATCCTGGTAA----AAAGCTCTCTCGAATAT--AATGAACTCGACGGTTAAAATTTGATGATAC--AGACCAAAGCAGGGAGCCGGAA---CATGAAAT--ACACATCCTTCATGCTACTCATATTAAGTA----CTGGTAAACACTGTAT---AGGGAGATAGT----AAG----TCT--TGCAACCT--GTTGG---ACGGTC---CAT---ATGGTCTAAATCC----GTAAAC--------ATAGCGTGTAGATCTCCCTC----TAAGT----AG
>t2
CTCACTCGTGAGGTAGTAAAATATATTTTCA----AGCTCCA--CACACGGATCGTTAACTATAATTCTTCGG--TTGGGTATCGTATTGTTTCGTA---GCCGTACTGATCAGAG--GAACCA---ATAA----GGTC----TATGGA---ACATGGAGAAGTG----TATACAC---CCTTTACTTAGATTCATGAAGAACTGAGGATTTTTCTACGGATCCTGTTCA----AAAACTCTCACGAGTAAGAAATGT--TCCAATGTTAAAATTTGA---GACTCAGAATAACGCATAGTACCGTAT---CCTGAAATACACGGATCCTTCATGTCGTTGATAAGACGCCAAACCTGGTATACACTTTAT---AGTATCGTTGC----CAG----AAC--ATTCTCATTTGTTGG---ACAGCCTAACAT---ATGGTCTAGAATC----ATGTTC------------CTCGTACATCTGCTTC----TCAGC----AG
>t6
CTATCTCGTAAAATATCAACATTTGTTTTCA----AACTCCA--CTCACGAGTCG---ATCACAATT--TGGG--TTGGCTGTTCTATTCTACCGGA---GCTTTATACGTTAGAG--GAACCA---AAAACTTCACTC----TATGGA---ACCGGGATAAAAG----GGGACACGGTTATTTA----CATTGATGTATAACTAATAATATTGCAACGATTCCTGGTGA----AAAACTGTCCCGACTAT--AATGT--TCGAACCATAAATTTTGATGAAGC--AGGGTAATGCATAGTTCCGTCA---CCTGAAAA--ACAGATCCTTCATGTTGTTAATATTAAACAGGCCCGGGTACACACTTTAT---CGGTTCTGAGA----GAG----ACC--AATAGCTTTCGTTGG---TCCGGCTAACTT---ATGGGCTAAACCC----CTCATC--------ACGGCCCGTACATCTAGGTC----TGAGT----AG
>t7
CTAATTCGTGAACGAAAAAAAGATAAATTCA----AACTGCA--CTCACACATGC---ACTATAATT--TGGG--TTGGGCTTTCTATTGAAGCGGA---CCAGTATAGATGAGAG--GATGCA---AAAA----TATC----TATGGA---ACAGGGATAAAAG----GGGACACGGTTGTTTAATTATATTAATGTATACCAGAGAATTTTACTACGGATCCTGATAA----AAATCTCTCTCGATTAA--AATGG--TCAAACATTAAAATTTGATGATAC--AGCTGAGAGCATAGGACCGTCG---CTTGAAAG--ACAGATCCTTCATGTTTATGATACTAAACGAATGCTGGTACACACTATAT---ACGGACGTTGC----CAG----ACG--TTTTGCGTTGGTTGG---TCCGCCTAACTT---ATGGGCTTGACCC----ATTATC--------ATTGCTAGTACATCTGGGGC----TCAGT----AG
>t1
CTATTTCTTCAGTGCATAAGATTTGAGTTAA----ACCTACA--CTAACTCGTCC---AAGAAAAAT--TAGG--TTGGGTGTACTATTCGCCCGAAAAACCCTTA----TAAGAGGGGAATCA---AGAT----CTTC----TATGGC---ACGCGGAAAATAGAGGAATTA--GGGCAATTTAATTATATTCATGGATAGCCAGCTATCTTAGAACGAGTCCTGATTAACCCAAAGCTCTCCCGAATAC--AAAGC--ACCAAGAATAAAATTGGATGATAC--AGGTCATAGC----ATCCGAACTAACATGAAAC--ACGAATCCATCATGACCATTATACTACCAT----CTGGTAAACACTTTAT---AATATG--AGA----CAG----ACTGGCAAACCGTATGTTGG---TAGGTGAAACTTTGAATGGACTCGGCTC----GTCATC--------AATGCTAGCACATCGCGAACATGTTGAGT----AG
>t15
CTAGTTCTTCAATGCGTAATATTTCTGTTCA----ATCTACA--CTGACACCTAT---AAGAAAAAT--TAGG--TTGGGTGTTCTATTCGCCCGAAAAAACCTTA----TTAGAG--GAACCA---ACAT----CGTC----TACGAC---ACGCGGACAAAAGACGGATTA--CGGCTGTTTAAGTACATTCATGTAAACCAAGCTATCTTAGAACGAGTCCTGATTACTCCAAATCTTTCCCGATTAA--AATGC--GCTAGAAATAAAATTGGATGGTAC--AGGGCAAAGCACGGACCCGAAC---CATGAAAG--ACGAATCCCTCATGACCTTTATACTATAAG----CTGGTAGACACTTTAT---TGTAGC--TGT----CAG----ACCGGTAAACCGTTCGTTGG---TAGGAAAAACTTTAGATGGACTCGACCC----GTGTTC--------AATGCTAGCGCATCGTAAAC----TGAGT----AG
>t13
CT---TCTTAACCTGTAAAAAGTTACATTCA----ACCTGCA--CCTACTCTTCG---AGTAAAATT--TTGG--TTGCGGATAATATTAAAACGTAAAACCCTTA----TCTGAG--GAATTA---AGAA----TTTC----TAAGGA---ACCGGGATAAAAG----ATAATACGGATATTTAACTAGATTTATGTACAATAAAGAATTTTAATAGGGATCCTGATAA----AAATCTATCCCGACTAA--AATGC--ACCATGGATAAAATTTGATGTTTC--AGCAGATAGCACAGTACCGGTC---CTTGAAAA--AGTGATCCCTCATGACTCTCATATTAAACG----CAGGTAAACACTTTAT---CAAAAGCAGGTCGCTGAG----ACA--CCAACCATACGTTGGTATGCGGTCTAACTT---ATGGTCTAAAGAC----GTGACCGCTACCTGATTGCCCGAGTTTCAACAAC----TGAGG----AG
>t10
CT---TCCTTAAGTTTGAATACTTAATTTCA----ATCTGCTTCCTTACTGTTCT---ATTACAATT--TGGG--TTGTCTCTTGTATTGCAGCGTAAAAGCGCTA----TCTGAG--GAGTAA---AGAT----TCTC----TATGTC---ACTAGGAAAAAAG----ATTATACGGCTATTTAAATACATTAATGAATATCTTTGGATGTTCAGACGGTTCCTGATCA----AAAACTTTCCCGACTAA--AACGT--ACCATAACTAAATTTTGATGATCC--AGAAAAACGCAGAGAACCGGGC---CATGAAAA--ACAGATCCCTCATGAACGTAATACAAATCA----CGGGTATACACTTTAT---GACGTACTTGCGACGTAG----CCG--TAGCCCATAGGTTGG---TGTGACTAACAT---ATGGTCTTGTGACAGTCATTTTCGCTTCCTGAACGCGTGCACGTCAGCATC----TAAGT----AG
>t11
CT---TCCTTATAAAGGAAAAATTAAATTCA----ACCTGCT--CAAACTCGTTG---AAAAAAATT--TAGG--TTGTACATAGTATTACATCGTAAAAACGTTA----TCTGAG--GAGCGA---AAAG----AATC----TAAGAC---ACTGGGAAAAAAG----GATATAGGGGTATTTAACTACATTTATGTAGATCATTGCATGTTCGAAAGTTTCCTGATCA----AAAACTCTCCCGAGTAA--AAAGC--ACCTGATGTAAAGTTTGATGGAAC--AGCTAAAAGCACAGTACCGGTC---CTTGAAAG--ACAAATCCCTCATGAAGGTAATATTAGTAG----CAGGTATACACTTTAT---GGATGTCTGGGGCCTTAG----ATG--GTGAGCGTAAGTTGG---ACCGTCTAACAT---ATGGGCTATACAC----GTTGGCGCTACCTGAACGCATGCAGGTCAGCTGC----TGAGA----AG
