# Supplementary material for: PQ, a new program for phylogeny reconstruction
Source: BMC Bioinformatics. 2018 Oct 12;19:374. doi: 10.1186/s12859-018-2399-4 (PMC6186109; doi:10.1186/s12859-018-2399-4)
Supplement: Supplementary file 4 — Simulated data. The archive Simulated-data.tar.gz contains two folders called Alignments and Trees. Folder Alignments contains 500 simulated 15-sequence nucleotide alignments in fasta format. Folder Trees contains six subfolders, PQ, MP, ML, ME, QP and Reference with trees in Newick format reconstructed from the alignments with five methods and with reference trees used for simulations. Names of the tree files correspond to names of alignment files. (TAR 1860 kb) [file 12859_2018_2399_MOESM4_ESM.tar › Alignments/278.fasta]

>t13
CCTAACAAAA-ACTCTAATAAACTATAACCTGGTATC----AAAGCATTTGGCATCGTG--TCTAAGAA--AGGGAGTCCAGAAG---ATATATAGGACACGA---TCATTGTCAACT---TACGCC--TGCTTGAAAATG----AAGGCAG--CTGGAGAGATCTAGCCCTTCCGACGGGAAGTGC----T----CCCATAAGAAAACCTCCAGACCGCCTCGTATGCTACTCAA----TAT----AGGTGAGTGTAACGGC---ATATTCATGTCGACCGAGGCGACGC---AGCCTCGCACCGTAATTA----AGGTCTTTCT----CCCTGAAACATTTGGGTTATGAACGTAAGCATGACGATATCTGCC---AACCAAGCTAAGTACGACAAACAATGCTTAGAAGATAGCAAACATTCTTCCGCATGCTGGGTGAAATGTGTCTA----TGATGGTA----T---CATGTATAACACAGGGCACATGGT--GATATTAATCACCTCCGCC-GGGAAGTCAGTTCCTGACACGTAGTCCGGAGCAA---ATACCGTGGCATTACATAA---TTACGACA--GACGCCATA----TCA----TTACCTAATTAGCTGAGAATTA-------TCACAAAAGTATGTGCGTTATATGATACGAAA---TGTA----CA
>t15
GCAAAGAAAA-ACGCTATTAAACTTTATCCTTATAGC----AAAGCGTTTGGAGTCGAGAGTCTTAAGA--AAGAAATCCAGAAG---ATGTAT----CACGA---TCAGTGTCCATT---AACGCC--TTGTTAAAACTG----CAGGCGC--CCGGAGAGAACTAGGCATGCCACCCATTAGTGC----T----GCCATAAGAAATTCTCGTAACCGCCTCTTTTGCCACTCAT----TAG----AGGATAGTGCGCCGGATATATGATCGTGGTGACCGATGCGACGC---AGCCAGTTTCATTTATCT----GCATCATTCT----CCCTGCAATGTTTGGGTTATGAAGGTAAGCCTGACGATATCTGCC---AACCAAGCGAAGTGTACGAAACAAGGTTTATGGGATAGCAAACATTCTTCCTCATGCAGGGTTAAAGGTGTCTA----TGATGGAA----G---CATGTATAACACAGGATACATGGT--AATTTTAATCACCTCCGGC-GCCTAGGCACTTCGTGACACGTGCTCCGCTACTA---ATGTCGTGGCTTAACAAAC---TGTCGACA--TACGTCATA----TCC----TTAGCTAGTTAGCATTGAATTA-------GCACAAAAGAATGTGGTTTATATGAAACGAAA---TGTA----CA
>t9
GCAAACACAA-ACACTAATTAACTATACACTGGTATC----TAATCATTGGATATCCAT--TCTAAGCT--TACAATGCCAGAAGGGTATTTGTCGAACCCGA---ATATTGTCCATT---TAAACCGCTATTTGAAACAC----TGGGCAAGCCACGAGAGAACTGGATTCGCACTCATTAAGATC----------CCCCAACAAATACTCTGTACCATCTGT----CTACTCTA----AACGTAGAGGCTCGTGTGGCGGT---AGATTCTTGCTGTGCGAGACGAAAA---AGCCAAACCCGATCTATT----GCTTCTTTCT----ACCTGCTTCACTGGGGTTATGATAGAAAAAGAGACGATATCTACCGTGA---AAGCTCAGTGGAGGAAACAATGCTAAGATGTTAGGACACATCCTTCCCCACGCTGGGTTAAAAGTGTATAAGCCTGATGGCA----A---CCTGTATCGCACAGGTCACAGGGT--GTTC--AGTCGCCACGGGC-GCCAAG----ATCACGAAACTTCGTCCGTTACAA---ATTGTGAGGCCTGACATGA---TACCGATA--AACGGTTAA----TGTTGGGTTGGCCATTTTGCGAAGTAATA-------CCTCAAGGGAATGTGCTTTATACGATAAGAAA---TGTT----CA
>t14
GCTGACAAAA-ACGCTAATGAACTATAGTCTCATATC----AACTCATTGAGTATCCTA--TCTGATTA--CATGATGCCAGAAGATAATTTTTCGAACACGA---ATATTGTCCAGT---AAAACC--TGTTTCATACTC----AGGGCTTTCCACGAGAGAACTCGGCTGGCAAACAGTAAGTGC----T----CCCTTAAAAAAGCCTCTTAACCATCTGT----CTACTCTC----AAC----AGGCGCGTGATACGGT---ACGATCATGCCTACCGAGGCGAAAC---AGCCTGAAACAGTCTCTG----ACTTCTTTCT----TCCTGGTTTGCTTGGGTTATGAGTAAAAAACAGACGATATCTCCCGAAAACGAAGCAAAGTGGATGAAACAATGCTAAGACGATAGGACACAATCTT---CACGCTGGGTAAAATGTGTCTA----TGATTGAA----C---GCTGTATCGCACAGGTCACATGGT--GTTGTTAATCGCTTCGGGC-GCCAAGCCACATCATGAGACATTGTCCGATACAA---ATGGGGTGGCATAACATTA---TGCCGACA--AACGGTGGA----TCT----TTGACGATAGTGCGTAGAAATA-------CCGCAAGAGTATGTGCTTTATAGGATATGAAA---TTTT----CA
>t4
CCTGAGAAAA-ACACTATTGAATTGTAACCTAATAGC----AATACGTTTCGGATCTAT--TCTTACTA--TTGGATACCAGAAG---TTATAGTGCACACGATGCACATTGTCAATT---TACACC--TTTTTGAAAGTTGAATAAGGCAGGACACGAGAGAACTGGTCTGACCGACGGTTAGTAC----T----CCCTTAAGAAAGTCGCCACACCA---CGTTTGCTACTCAG----TAG----AGGTTTGTGTATCGGT---AGATTCATGGCGAACGAGGCGAAGC---AGCCTGGCCCAGTAAGTAGCACTGTTCCTTCT----CCCTGAAAGGGTCGGGTTATGATTGTAATCAGGACGATATCTGCC---AACCGACCAAAGTGCGTGAAACAAAGATGAGTAGATTGAACACACGCGTCCCCAGGCAGGGTTAAAGGTGTATA----TGATGGTA----T---CATGTATTATACAGGCGGCATGGA--ACTATTAT---CGTCCGTC-GCCAAGTCACTTCCTGAAACGGAGTCAGTTACAACGAATGGCGCGGCTTTACATTC---TT---AAATCGACGACAAA----TCG----TTACCAATAGGGCACAGAAGTA-------ACGCAACTGTA----CTTTATATGACACGAGA---TGTA----CA
>t6
CACGGCATAACACCCTAA----TTTTAGCCTAAAAGCCTTGATTACATTTGAAATCAAG--TCTTAAAA--ACTGATACCAGAAG---AACTTCTGCACACGA---TCAATGTCCATT---TAGGCC--TACTTCAATCAC----GAGGCAA--AGAGAGAGAGCTTGACCGCCTCGC--ATAGATC----T----GCCTAAAAAAAGAGACCTCACCGACTACTGGGCTACTCGA----TAT----AGGTAGGTGATTCGGG---ATCTTCATGCGTCCCGATACGATACGAGAGCCATTGACTTTTGCTT----GGTTCATTCT----CCCTGGGCAGG----GTTATGACAGGGATCTAGACGATATCTACC---AACTCAGCTAAGTTTCGAAAGCAAAGTTCACAAGATGGCATACATAATTGCACATGCCGGGTAAAATGT---TA----TGATTGAA----G---AAAGTATAAGAAAGGCCTCAAGGA--TATCTTATTCACTGCTGGC-GCTCAGTCAGCTCCTGACAAACCGTCTGATACAA---ATGTCGAGGCGTGAAAGCT---TAACGTGA--TACGCAAAA----TCC----TTTCCCATCAAGCTAGGTACGA-------GCTCAAATGTATGTGCGTTATAGGAGACGAGA---TGTA----CA
>t3
CAAGGCATAATACCCTAC----GTTTAACCTAAAATCCGTGATTACGTTGGACATCAAA--TCTTAAGA--ACTGATACCAGAAG---ATTTTCTGCACACGA---TCAATGTCCATT---TATGCC--TACTTCAATCAC----GAGGCAA--AGAGAGAGAGCTTGACCGGCTCTC--ATAGAAC----T----GCCTAAATAAATAAACTTCACCAACTTCTGAGCTACTCGG----TAA----AGGTAGGTGATTCGGG---ATCTTCATGCGTACCGATACGATACGAAAGCCATTGACTTTTACTC----GGTTCATTCT----CCCTGGACAGG----GTTATGACGGGGATCTTGACGATATCTACC---AACGAAGCTAAGTTACGAAAACAAAGCTCACAAGATAGCATACATATGTGCACATGCCGGGTAAAATGT---TA----TGATTGAA----G---AAAGTATAAGAAAGGCGTCAAGGA--TATCTTATTCACTGCTGAC-GCTCAGTCATCTCCTGAAACAACGTCAGATACAA---ATGGCGAGGCGTCACAGTT---TAACGTGA--TACGCAAGA----TCC----TTTCCCATCTAGCTAGGTACGA-------GCGCAAAAGTATGTGCGTTATAGGAGACGATA---TGTA----CA
>t12
TAAATTATAAAACTCTAA----TTTTAATCTCGCAACCCAACAAACCTTTTTCTTCAGC--TCTAAATTTTGCACAGTCCAGAAG---TTTTAAGGTACCCGA---TTACTGTCAATTCAGGAGTCC--TGCTTTATTTTC----ATGGCAA--AATGAGAGAGCTGGGCAGTCTGCCCTACAGCTC----T----CCCAAAAGAAATGCACGTGACCATCTTATGTGCGACTCAGGGCCCA-----AGGT--GTGCGCCGGT---ATTCTCCTGCTCGCCGAGTCGATTCTGGAGCCAATGTCCATGATCT----TAATCGTTCT----ACCTGGGCAGA----GTTATGAGTATCATCTAGACGATATCTCCC---ATCCGATCATATTGACGAAA-------TTATGTGCTCGAAGACAAGACTTCCCATGCGGGGTAAAAAGT---TA----TGATTGGA----C---GCCGTATCTCATAGGT--CAACGT--TCTCTTATTCACCGCTGGC-GCTTAGTCAACTCGTGATAAATTCTCCGGAACAA---ATTTAGTGGCTTCATACTA---TGGCGAGA--GACGTGAAA----TTC----TTTACAAGACCGCCAAGAACTA-------TCGCAAT---ATGTGCTTTATATGATATGATACTATGTG----CA
>t5
TCGGTCAGAACACACTAT----GTTTACCCTCACATCTCAACGGTCATTCTTATTCAAC--TCTGAATTTTTGATAGTCCAGAAG---TTATTCGGGACACGA---TAACTGTCAACTGCGTACTCC--TTATTTAGTGGC----CTGGCTA--AATGAGAGAGCTAGTAGGACTTCCCACCAGGAC----T----CCCGAAATAAATATACATTACCTGCTGATTGGCAACTCAGGGCTAA-----AGGG--GTGATCCGGT---AGCCTCGTGTTGCCCGAGTCGATGCCGCAGCCCCTGACGATAAGGG----TAGTCGTTCT----ACCTGTGAGGT----GTTATGAACAAGATTAAGACGATATCTTCC---ACCCCATCGTAATCACAAAAA---GGCTTACCTGCTCGCATACAAGATTCCTCAAGCTGGGTAAAATGT---TA----TGATTGTA----T---ACGGTATTTCACAGGA--CAACGA--TCTCTTAGTCGCATCTGGCGGCTCAGACATGTCTAGAAACAACCTCAGAAACTA---ATTTGGGGGCATAAAAGCA---TTGCGAGA--TACGCGACACGCTTAA----TTTTCAATCCCGCAAAGGACTA-------TCGCAAC---ATGTGCTTTATATGATATGATATTATATT----CA
>t2
TTTTGTAGAATACTCTAG----GTTTACTCTAGTAGCCTACCTAACGTTCTATTTCTTC--TCTGAAGTCACAGTATCCCAGAAG---TTGTTCCGGACACGA---AGATTGTCAAATATGTATGCC--TTCTTTACTAGC----TTGGCAT--AAGGAGAGTGCTAGTCAATCTTCCCTCGAGGGCCGAGT----CCCATAATAAAAACGCATCACCATCTGTTATGCCACTCTAGACTAA-----AGGG--GTGCTCCGGG---AAACTCATGTCTCCCGAGTCGAGTCTGTAGCCAATTTCGTTGGCTG----AACTCGTTCTGCTTACCTGGGCAGC----GTTATGAAAACGATCCCGACGATATCTACC---AACGGAGCATGATGTCAAAAT---GGTTTAAGTGCTTGAAGACAAAAGTGCTCAGGCCGGGTTAAAGGT---TA----TGATAGTAAGTTAGCGTGAGTAT---AGAGGT--CAACGT--TCTCTTAATCGCTTCTGAC-GCGAAGTCAGCTCGTGAGATCGTTTCAGAAGCAA---ATTTCGCGGCATGATATTA---TTGCGGAA--CACGTGATA----TAC----TTAGCCAGACCGCCAAGGACGA-------TCGCAAT---ATGTGCTTTATAAGATATGATACTATGTT----CA
>t8
GTGCTAATAATACGCTAC----TTATATTCTAACAACCGAGCTAGCCTTCTTTTTCGCA--TCTGAAACTGTATTATACCAGAAG---TTATTGCGAACACGA---GCATTGTCAAATTTGTACGCC--TAGTTTATTAGC----GTGGCTT--ATGGAGAGAGCTAGTCAAGCTGCCCTCGAGGTC----T----TCCAAAACAAAACTACAGAACCTCCTGGTATGCGACTCTAGGAAAA-----AGGT--GTGCCTCGGT-------TCTTGTCACCCGAGTCGATTCTGTAGCCGATTCCCTTCGATA----AACTCCTTCT----TCCTGGTCACT----GTTATGAAAAGGACCTGGACGATATCTACC---ATCCAAACATGATATCGAAAT---AGTTAATATGCTTGAATACAAAAGTTCACAGGCAGGGTAAAAGGT---TA----TGATCGTATGTTCGCGTCAGTAT---AGAGGA--CAACGT--TATTTTAGTCGCTTCCGAC-GCATAGTCAGCTCGTGAGACGATGTCCGAAGCAA---ATTTCGCGGCATAATATTA---TAGCGCAA--AACGCGAGA----TAA----TTAGCAAGTCCGCGAAGGACTA-------TCTCAAT---ATGTGCTTTATAAGATAGGACACGATCTT----CA
>t1
GCTGTGATAATACGCTAT----ATTTAGGCTGAAATCTGCACTGTCATTTGGCGTCAAG--TCTGATACTCAGTAAAACCAGAAG---ATCTGAGGTACTCGA---TGAATGTCAAATATATACACC--TCCTTAAGTCCC----CTGGCAA--AAGGAGAGGTCTAGTCGTACTCTCCTATAGCAC----T----CCCCAAAGAAATTGACTGCACCTTCTATTTAGCAACTCAT----TAC----AGGAAGGTGATTCGGC---ATTCTCCTGCTGTGCGAGTCGAATCGACAGCCGCGTTCAATCAGTG----GTTTCGTTCT----ACCTGTGCCGT----GTTATGATTATTACGTCGACGATATCTCCC---ATCCTAACTAAATGCCTAAAA---CGGTTATTTGCTCGAATACAATAGTTCGCATGCGGGGTCAAATGT---TA----TGATTGCA----T---GCTGTATCCCACAGGA--CATGGT--CCTCTTAATCGCCCCTGGC-GCACAGGCAAATCGT--GACTGCATCTGAACCAA---AT--GGTGGCATAAAATGG---TTGCGAAA--AACGCTACA----TTA----TTCCCTATACCGCTGGGCAATA-------ACGCAAC---ATGTGCTTTATAGGAAAAGATA---TATT----CA
>t7
TCTGTCATAACACTCTAATGGATTGTAGCCTTATAACTGCGAACACCTTTGAATTCGGC--TCTTAATA--AAAGATACCAGAAG---AATTGGTGTACTCGA---CGAATGTCGATT---AATGCC--TGCTTTATAGTC----AAGGCGT--CATGAGAGCTCTAGACCGACCCACGTTTAGCGC----T----TCCTTAATAAAACAACATTACCGACTACTATGCCACTCAA----AAT----AGGTTGGTGTAGCGGT---ATCTTCATGATTCCCGAGGCGAATCAAGAGCCGTTAACTTTGTTAT----ATTTCGTTCT----CCCTGGGCAGC----GTTATGACCGTAATGCCGACGATATCTACC---AGCCTAGCGTAATAAGGTAAACAAAGCTGATTAGTTAGCAGACATATTTCCTCACGCAGGGTGAAATGT---TA----TGATTGAA----A---ACCGTATCAAAAAGGCTCCAAGGG--CCTCTTATTCTCTGCTGGC-GTTTAGTCACGTCCTGAAACTACGTCGGCCCCTA---ATAACGAGGCCTCACAGTT---TTACGTAA--TACGTCAGA----TCT----TTACCTATGTAGCTCGGGATTA-------GCTCAAACGTATGTGCATTATAAGAAACGATA---TATA----CA
>t10
TCCAGCATAACACGCTACTGAATTTTATTCTGTTAACCGCGATTACATTGGCCATCAAC--TCTTACCC--TTGAATTCCAGAAG---AACTTCAGAACACGA---TGAATGTCGACT---AATGCC--TACTTTAACTAC----AAGGCTT--CTGGAGAGATCTAGTCTGACCATCGTTAAGCCC----T----GCCGTAATAAAATACCAACACCAGCTTCTAAGCCACTCAG----TAG----AGGCGAGTGGTCCGGT---ATCCTCATGTTTACCGATCCGAGTCGGGAGCCGATAGCAATTTCTT----ATTTCATTCT----CCCTGGGCTGA----GTTATGACTTTGACCGTGACGATATCTACC---A---TAACTAAATAAATAAAACAAAGCTCAGTAGATAGCATACACTTTTACACACGCCGGGTGAAACGT---TA----TGATAGTA----G---AACGTATCAAAAAGGCATCAAGGG--TCTCTTAGTCGCAGCTGGC-GCAAAGGCATATCCTGAAACATCGTCAGACTCAA---ATAGCGAGGCTTCATAGAT---TTACGTCA--AACGTCACA----TGT----TTAGCTAATCAGCTGGGTATCAAAAATTTTCGCAAATGTATGTGAATTATAAGACACGAAA---TGTAATAACA
>t11
CCTGGCAAAATACGCTACTTAATTATATCCTTTTAGCTATGTAGACTTTACGAATCTTC--TCTTAGAG--TCCGATACCAGAAG---TAATTCGGCACTCGA---CGAGTGTCCATT---AATGCC--TACTTGAAAATG----TAGGCGG--CGTGAGAGGGCTGGACTTACTGTCGGAAAGCGC----TTGTTCCCTTAATAAATGTTCTGTACCGCCTTATAAGCAACTCAA----TAA----AGGCATGTGGATCGGT---ATTTTCTTGTCATCCGAAGCGAATCACAAGCCTTCGACTATTCGGA----ATTTCTTTCT----CCCTGCGTCGG----GTTATGACTGTGAACCTGACGATATCTACC------CAAACCAAGTGACGGAAACAAAGCTGAATGGATAGAATACATACTTACACATGCCGGGTTAAAAGTGTTTA----TGATTGGA----C---AGTGTATTTTAAAGGGGTCAAGGACACCTCTTAATCGCCTCTGGC-GCTTAGTCAATTCGTGAAACCGCATCAGTGCCCA---ATTGCGAGGCGTTACAGATCGTTCACGGGA--AACGGCACA----TCT----TTCCCAATAAAGCATGGTACAA-------GCCCAAATGTATGTGCTTTATAAGAAACGAGA---TGTA----CA
