# Supplementary material for: PQ, a new program for phylogeny reconstruction
Source: BMC Bioinformatics. 2018 Oct 12;19:374. doi: 10.1186/s12859-018-2399-4 (PMC6186109; doi:10.1186/s12859-018-2399-4)
Supplement: Supplementary file 4 — Simulated data. The archive Simulated-data.tar.gz contains two folders called Alignments and Trees. Folder Alignments contains 500 simulated 15-sequence nucleotide alignments in fasta format. Folder Trees contains six subfolders, PQ, MP, ML, ME, QP and Reference with trees in Newick format reconstructed from the alignments with five methods and with reference trees used for simulations. Names of the tree files correspond to names of alignment files. (TAR 1860 kb) [file 12859_2018_2399_MOESM4_ESM.tar › Alignments/51.fasta]

>t2
AACCTGATATAGA----CTT---TT--CGACTGGTGCTTGTCCGATC---AGCTGTAAACTTCTTTAACCATATATG--GTTCATTCGATTACTCGAGCAATAT----CTAGTATACCTGCG---GAAT----GGGAAAAA----GTGGGTTAGGGTGACGATCGCATCTCTTACTAT----TAATAGGACGACGT----AG----TTTTCTTGACCTAAGTCTGTGAACGTCATAGCCATATGCACGAAGCTTTCTAACAAGTGTGCCTCCTAG--GTCTGC---TGTCCTTAAGAGATGTTATA----TG---CTTCCA----G----AAAAGAGCTGAATGTGACAATCGA---GCTATT-TAGGAATC---TGCTGTAAACGAGAGCCCGGGGGTTATCAGTTGTTTCCTA
>t7
AACCTGATACTGA----CTT---TA--CCACTGGTGCGGGTCTGCTC---AGTAGTAAAATTCCTTTTTTATATCCG--TGACATACTAATAGTTGAACAGTAT----CCAGTAAACCTGTG---GGTT----AGGAGATG----GAGGTTCAGTGTGACGATCATTTCTCTTATTAT----TAATAGGTCGGCGT----AT----TTTTCAAGCCATAAGTTTAGGAACTGCGTAGCGATATTCACGAGGTTTTATAACAAGTGTAGATCCTAG--GTCTGC---GAACCTTAAAACATTTATGA----AG---CGTCCACATTGTAAGCTTAGAGCACAATGTTACAGTCGA---GCTATT-TGGGATTC---TGCTCTAAACTAGAGCCGGGGCGAAAACAATTGTTACTTG
>t9
AAATTGTTCGCGA----AAT---TT--CTACCGCTGCCAGTTCGCTC---AGTGGTGAACTTCGTTTGAGATAACAG--TTTAATTGTCGTACTAGAAGATCTT----CCAGTATACGTGAAACTGTCT----TTGGACGA----GTGGTTTAAAGTGAAGTCCTCTTCGCTTTTTATCGGGTTATAGGTCGCCTT----ATACAAGTGTCCCTGCTTAAGTATGGGAACCTCATAGCTCCGTGCTGGAAACTTTGTAACAAGGGTAACTCCCCG--GTCAAC---ATTACTCGAGACAAGTTCAA----TAAGTCATCCAGATTG----TGCTTAGCTAAATTTTATGCTCGT---GCGATTTTACGAGTC---AACTGAATACTCGAGCCGTGGAGATAAGATACGTTTCTTT
>t15
GACATGATAGCGAGTGGGGT---TT--CAACTGATGCTGGTTCGTGC---AGCGGTCAACTTCGTTGTTCATAGCCG--GTTGATCAATGTACTTGATTATATT----CTAGTATACCCGAT---GTCT------GGATAGAGCTGGGGTTTAAAGTGACGAACTCATCGCTTATTAT----TAATAGGTCGTCTT----AAGATGATCTCTCTTCCTAAGGATTGGAACCATATAGAGCGATCCTGGAAAATTTGCAGGAAGTGTATCTCCGAG--GTCGAC---AATGCTGAATAGAGTTAGAA----CCTTCCATCCAAACAG----AGTCAAGCAGAATATGACCATCGA---GCCATT-TGAGAGTC---TTCTAAATACTTGAGCCGGGGCGTCATTACTAGTTTCATA
>t14
GACATGATTGGGA----GGT---TT--CGACTGATGCTTGTTGGTAC---AGCGGTGAAGTTCGTTATACATAGCCG--ATTGATCAGAATACTTGAGGATATT----CTAGTATGCAGGGG---GTCT----GAGGATGC----GCGGATAAAAGTGACGGACTCATCGCTTTTTAT----TTATAGGACGTCTT----AAATTGGTTTCTCTGCCTAAGGATTTGAACTAGATAGAGCTCTCCTGGAGAATTTGCAGCAAGTGTATCTCCCTG--GTCGAC---ATTACTGGAAATAGTTAGAA----TAACCCATCCAAAAAG----GGTAGAGCATAATATAACGTTCGA---GCCATT-TAAGAGTC---TACTGGATACTCGTGCCGGGGCGTAATTACTAGTTTCATG
>t5
GATTTGATCTTGA----AAT---TT--CTACTGATGCCGGTGCGAGC---AGCGGTGAACTTCGTTAAACATAACCG--GTTCATTATAATACTTGAGGATAAT----CAAGTATGCCGGAG---GTCG----GTGGACTG----GGGGATTAAAGTGACGTACCCATCTCTTTATAT----TTATAGGTCGACTT----AACCTGATTTCTTTACCTAAGTATGTGAACATCTTAGGTAAATGCTGGAAACTTTGTAACAAGTGTTACCCCCTG--GTCAAC---AGTCCTTGAGAAAATTATAA----TAAGTCATCCAAAGCG----TACCTAGCATAATCTGACATTCGG---GCGATT-TAAGAGTC---ATCTCGATACTCGAGCCATGGTGATAACAGTCGTTTCATT
>t4
CATTTGGTCGGGA----TAT---TT--CTACGGTTGCCCGTCTGCAGCCGAGGGGTGAAATTCTTTGTTCATAGTAG--CTTTATATTTATA---GACTAATCT----CAAGTATTCTGGCG---GAAA----TTGGTTCT----GCGGATGATAGTGACGATCCGGTCACTTACTAT----TAATAGGACGACCT----AT----TTTTCTCGT---AAGCTTTTGAACAATATAGGACCTT----GAGGGTTTGTATGCAGCGTGTACACGAG--GTCGGC---GTATCTGCAGACAGATTACA----GT---CGTCCACATTG----TGATTAGCGCAAAATGACAATTGG---GCGATT-TTTGAGTC---ACCTACAGACCTGAGCCACGGAGACACATATAGTTG--TA
>t3
CACTTGTTCAAGA----AAT---TT--CCACGGATGCCAGTCAGATT---AGAAGTTAAATTCTTTGCAT----GGGTGCTACATCTGGATA---GAGTAGATT----CAAGTACACGTGCT---GTGCATGGTAGATAGA----GTGGATCAGCGTGACGTTCATTTCTCTTTGTAT----TGATAGGACGCCAT----AT----TTTTCTGAT---AAGCATGAGAACCAAATAGCTT--------AAGCTTTGGATAGAGCGTGTAGTCTTG--GTCTGC---TGCTCTGCATAGAATTATCA----TG---CCTCCATAATG----TCAATAGCGGAAAATAATAATGGT---GCGATT-TTTGAATC---GCCTGAAAACATGTGCCACGGGGTACAAATATGTTA--TT
>t1
CACTTGTTTTAGA----ATT---TT--CCACGGGTGCCAGTCAGATT---AGAAGTTAAATTCTTTGCATATAGGGGTGCTACATGCGGGTA---GAGTAGATT----CAAGTACACGAGCT---GTTCAAGAAAGATAAA----GTGGATTAGCGTGACGTTCATTTCTCTTTGTAT----TGATAGGACGTCCT----AT----TTTTCTGAA---AAGCATGAGAACAAAATAGCTT--------AAGCTTTGAATAGAGCGTGTAGTCTAG--GTCTGC---TGCTCTCCATAGAATTATCA----TG---CCTCCATAAAG----TCAATAGCGGAAATTAATATTGGT---GCGATT-TTTGATTC---ACCTGAAGACAAGTGCCACGGAGTACGAATATGTTT--TT
>t11
CAGGTGATCGAGA----TAT---TT--CTACAGTTGCTCGTAAGATC---AGCGGTAAACTTCATTCATCATATAGG--TGTGATTCTATTATTGGACTAGAAT----CAAGTATACCAGTT---GATG----CTGATGCA----GGGGATTAACGTGACGGTCCTCTCGCTTCGTAT----TCATAGGGCGTCGT----AT----TTTTCTTTT---AAGTCTGTGAACTTAATAGTAAGTTGCTGGATGCTTTGAATCGAGCGTGAAGACTAGTCGTCAGC---GAGACTTAAAACAATTCTAA----AA---CGTCCACAAGG----CGTGAAGCACAATATCACTTTCGG---GCTATT-TTTGATTC---CACTCAATACTAGTGCCTTGGCGTCACCGAATGTTTCATG
>t10
AAACTGCTTAGGA----CCT---TATCCCACGGATGCATGTGTGCA----AGTGGTGAACTTCTTTTTGCATAG-----CGTTATTGTGGTAATTGAATAATGT----CTAGTACACATGCA---GCGA----AAGTACAT----GAGGATGATTGTGATGCACAGCTCAATTTTTAT----TGATAGGCCGACGTGTTGAA----ATGTCGGCGCTTAAGTATGGGAACCGCATAGTATGTTCCTTGAAGGTTTTAAC----CGTTTACTCCAG--GTCGTCAACCGGTCTAAAAATAATTTCGA----CC---CGTCCATACGG----TAAGGAGCTTAA----AGTGTGGG---GCTATT-TTTGAGTC---TACTGCATACGTGGGCCGCGGTGAGCACGGTGGTTCCCTG
>t8
CAAATGGTGTGGA----GCT---TT--CTACAGGTGCCTGTGAGATC---AGTGGTAAACTTCGTTTAGCATAG-----TTCTATTAGATTACTCGAAAAAAAT----CCAGTACACGAGCT---GAAT----TTGTACTA----GAGGGTTAAAGTGACGATCAGATCATTTCCTAT----TTATAGGCCGGCTT----AT----GTTTCTTCACCTAAGTATGAGA---TTATAGGGTTGTGATAGACTGTTTTCAT----TGTTGAAACATG--GTCGTC---CAATCTAAATACAATTTTAA----AC---CCTCCATATGG----TGTATAGCGAAA----AGAGTTGT---GCTATT-TTTGACTC---CACTTTAGACTCGTGCCTGGGTGTTATGTTTGGTTACCTC
>t6
TAAGTGATATGGA----GATGAGTT--CAACTGATGCTAGTAAGACA---AGACGTCAACTTCATTGTCCATAC-----TTTTATAGAAA---TCGATTAAAAT----CCAGTATCCATGAT---GCTC----CGGCATAA----GAGG---AAGGTGACGCTCTAATCGATTCTTAT----TTATAGGACGTCCT----AG----ATGTCCTCGCA---GAATGTGAACATGTTAGTGGATTGC--GACTCTTTCAAATAAGGGTCATTTCAAG--GTCAAC---ATTCCTGAAGATATTTTCTA----AT---CATCCAAAATG----ACAATAGCTTAAAATAAGGATGGGGAAGCGATT-TCTGATTC---CTCTTCAAACTTGGGCCAAGGCGGCACGGAAGGTTCCGTC
>t13
GAGGTGATTTGGA----TATACATT--CAACTGTTGCTAGTAAGGCA---AGCAGTCAACTTCATTGATCATAC-----GTTTATAAAAA---TAGATTAATTTGTAGCCAGTACGCATGAT---GCCA----CGGAAGCA----GGGG---AGGGTGACGATCGAATCGGTTCTTAT----TGATAGGACGACCT----AT----ATATCCTCACA---GAATAGGAACGTTCTAGAGTATTGC--GACTCTTTGCAATAAGGGTCAGAACAAG--GTCCAC---AGTTCTGAAGAAATTTACAA----TT---CATCCAAAGCG----AAAATAGCTAAAATTAAGTTTGGATTGGCGATT-TATGATTCAAAGGCTAAAAACCTGAGCCGAGGCGGTAAGGTAAGTTCCATA
>t12
AAGTTGTTTTAGA----TGT---TG--CAACGGATGCTCGTGAGAGT---AGTGGTGAAGTTCCTTATTCATAC-----GCTGATGTAATTATTCGAGGAAAAT----CCAGTACTCACGAT---GTTC----CGGTAAAA----GCGG---AAAGTGACGAACTAATCAGTTCCTAT----TAATAGGACGGCAT----AG----GTTTCTTCACT---GACTTTGAACATTATAGCGACATGCTGGAGGCTTTCAACTAAGTGTTCTGACAAG--GTCTAC---GCTCCTTAAAATATTTGTTAGTAATT---CGTCCAAACTG----TTATAAGCACAAGGTAAGGTTAGCAGAGCAATT-TACGATTC---GGCTCGATACATGAGCCGAGGTGCAACCCTATGTTACTTG
