# Supplementary material for: PQ, a new program for phylogeny reconstruction
Source: BMC Bioinformatics. 2018 Oct 12;19:374. doi: 10.1186/s12859-018-2399-4 (PMC6186109; doi:10.1186/s12859-018-2399-4)
Supplement: Supplementary file 4 — Simulated data. The archive Simulated-data.tar.gz contains two folders called Alignments and Trees. Folder Alignments contains 500 simulated 15-sequence nucleotide alignments in fasta format. Folder Trees contains six subfolders, PQ, MP, ML, ME, QP and Reference with trees in Newick format reconstructed from the alignments with five methods and with reference trees used for simulations. Names of the tree files correspond to names of alignment files. (TAR 1860 kb) [file 12859_2018_2399_MOESM4_ESM.tar › Alignments/146.fasta]

>t2
TAGTTATGGCAACCGCATT----CGTGGCCCTGGATCCTATCCTTACAT--CT----GGCCGTTATAACCAATC---TTGCGGCGAACTAGT---GACGGGGT--AAAGGTGC----TATTTTAGAACCTGATACTAGTGTACTGAC---G----GTGAACGAAATAGCGTACTCTCGATTTACATTGTAGTGACACGTAACTGGGTAACGTATAATCGACCTAG--GCGTATGTCTACGGTTTAAATGACTGTGTATTCGTTTACCTT----A----GTTATACATACGAAAAAATGAAATGCATTTCC-GATGAATAGTTCG---CC--GCGAATTCCTATACGTATAACATACTCTATTTACAA----GAGATA----GTAGTGA----TAGAGTGTTTCCGTTTAGGAGTTCGTTCGGTTGTTAAAATGCGGTTCTCTA-GGCTGTGT---CGCTACACCTATTTGAACAATGAATGTTTAA---GATGTT-TTGCGTAA----TA----TT--G
>t1
TAGTTATGGCATCAGAACT----CCTTATCCTAGAACCCGTGCTTACAT--CA----CGCCGTTGTATCCAATC---CAGCGGCAGGCCCGT---GACGGCGT--AAATGTTC----GTATCTCGAACCTGATACTAGT--ACTTAC---A----GATAACGAAAACGCGTACTATCGATTTACATGGTAGTTGCACAAATTTGGATAAAGGATAAATTACCCAG--GCGTCTGTAGATAATTTAAATGACTCTGTATATGTGTACCTT----A----GGGAAACATA----GAAATGAATTGTTAATCC-AATGAATAGTTCG---CG--GAGAGATCCTATACATCTAACATACTACAGTTACAA----GAAAGT----GTACTTA----GTGAGTGTGTCCGTTGAGCAGATCGTTCGGTCATTAAAGTGACTTTCTCTCTTGCTGAGATAGGACTACACCTAATTGAATTATAAATTTTAAA---TATGAC-TGGCGGAA----TA----TT--G
>t5
TATTTATGGCAGCAGTACT----CATCCGTGTAGAGCCCCTGCATAAAT--CT----CGCCGTTCTATCCATTC---TTGAGGCAGCATAGT---GACAGCGT--GAAATGCC----TAATTCATTAACAGATACTAGTGTACTAAC---T----CTAAACTAAAATGCTTGCTGTCGATTTGCATGGTAGTCTTACTTAATTGGGTAAGGGATACGGTACTCTC--GGGGCTGTACGTACTTTAAATGACTTCGTATTGTAATACCTT----A----GATTTACTTA----GAAATGAGTAGGAATCCC-TATGATTCGTTCG---CC--GAGATCTCCTATACCTCTAACATACAAT----ACAA----CTGAAA----GTATTAA----AGGACCGTTGTGGTTGTGAAGAACGTTCTGTGAATAAACAGTCATTCGTTCGAGCAGAGA---GTCTACGGCTATTTGAAACGTGTGTTTTTAA---ACTGAT-ATGTTAAAAAGTTA----TTTAG
>t4
TAATTATGGCAACTGCACTCATACCTTCATCTAGATCCCCTTCGTACAT--CT----CGCCGTTCTAACCTATC---CAGGGGCTCCTCCGT---GACTGTGT--AAATGCTC----TATTCGCTGATCTGATACTAGTGTG---AT---C----ATAAACGTTACAGCCTGCTAGCGATATGCATGGTAGTAGAACGAAATTTGTTAATGGATAGTATACTGTT--GAGGCTGTAGAAATTTTAAATGACTCTGTATTGAAATACTTT----A----CATACACATT----AATATGAGGGGATCTGCC-GCTGAATAGTTAG---CT--GAGATCTCCTATACATTTAACATACGAT----ACAT----GTAAAT----GTATTAA----ATGATTGTCAATGTGAAGAAGTTCGTTCTGGGAATAAAACGGAATTCGTTTTCCCGGAGG---TCCTACATCTAATTGAATCGTCTATGTTTAA---ATTGAG-TGGACGAATATTTA----TC--G
>t3
TAATTATGGCAACTGCATT----CCTAGTTCTAGATCCCCAACGTACAT--CG----CGCCGTTCTAACCTCTC---GGGTGGCACTTTAGT---GTCAGAGT--TAAGTCGC----TTTTGGTTAACCTGATACCAGTGTG---AG---T----ATTAACGTTAGTGCCTGCTAGCGATATTCATGGTAGTAGGACGTAATTCGATAATGAATAGACTAAGATG--GTGTATGTAGATAATTTATATGACTCAGTATGGGTATTCCAT----A----CGCGAACATT----GATATGAAGGGTATTCCA-AATGAGTAGTTAG---CT--GAGAATTCCTATACCTATAACATACTCT----ACAG----GTTAAC----GTAGTTA----AAGCTTGTGTAGGTGGAGTAGGCCGTTCAGTTGTTAAAATGTGATTCATTCGATCGGTGG---CCCTTCTTCTATTTGAATCGTGTATATTGAA---CGTGAA-TGGTTTAAAAATTA----TT--G
>t7
TAGTTATGGCATCGGCACT----CCTAATACTAGATCCCCTGCCTACAT--CG----CGCCGTTCTAACCATTC---AAGAGGCCCCCTGGT---GATAGAGT--GAATGTGC----TATTGTCTGA----ATACTAGTGTC---ATTCAGTAGCCTGAACGGTAACGCCTGCTACCGATCTTCATTGTAGTAAAACTAAATTTGGTAAGGGATAGTACACAATT--GAGTTTGTGAGGAGTTTACATGACTTGGTATAAAGATACCTT----A----CAGAAACTTG----GAAATGATGGGTGAGCCC-ACTGATTAGTTCG---CT--GTGATTTCCTATACCTGTAACATACATT----ACAG----CTAAAA----GTAGTTA----TGGTTTGTGACAGTGGAGCAGATCGTTCTGGTGATAAATTGGCTTTCTGTCGTGCAGGGC---TCCTACATCTATTTGAAATGTGGTTTTTTAA---GATGAT-GAGATGAAAAGTTA----TA--G
>t10
TACTTATGGTACCGGAACT----CCTTTTCCTTGATCCCTCCCATAGAT--CATATTGGCCGTTCTACCCACTC---CCGAGGCT----AGT---GTGAGCGT--AAAAAACC----TAATGAAGAACCTGATACTAGTGTACTAAA---G----TACAACCACAGAGCTTACTGTCGATATTCATTGTAGTCAAACGAAGATTGGTAAAGTATACTTAACCCTT--GTGACTGTACTTGCTTTAAATGACTAAGTATATAAGTACCTA----A----GCTAGACGTA----GAAATGACTTGTCATACC-TATGAATTGTTCG---CAAAGTGAAGTCCTATACTTCTAACATACTGGAACAACAC----TGGAGG----GTAATCA----TGGCCTGTACGCGTT----AGGTCGTTCTGTAAATAAACAGTCTT---CTTAAGCTGGGA---TGCTACCTCTACTTGAATTATATATTTTGAAGTGAATG-GCTGGGCTAA----TA----TC--G
>t12
TACTTATGGAACCTGTACT----CCTTTTACTAGATCCCTTACATTAAT--CAGATTGGCCGTTATAGCCATTC---ACGGGGCA----AGT---GTAAGCGT--CAAATACC----TGCTAGTTTATCGGATACTAGTGTTCTAAA---A----ATCAACCTTATTGCGTACTTGCGATTTACATTGTAGTTCCAC---GATTGATAAAGAATACTAAAGTCTA--GAGAGTGTAGATCCTTTAAATGACTGTGTATGCACGTACCTA----ACCCCAACAAACGTC----AACATGATCTGCGCTTCC-ATTGAATTGTTCGTAGCGGAGGGATATCCTATAAATATAACATACTATGTAGACAA----AACATTCTCTGTATTCA----TTGACTGTCGGCGTT----AGATCGTTCGGATATTAAAACGCCTT---GGTGGGCTGAGA---GCCTCCAACTACTTGAATTTTAGATGTTAAAGTGGATGTTTTCGCATAA----TA----TT--G
>t11
--GTTATGGCAGCTGCACT----CGTTTTCTTAGACCCGTATCG----T--CAAAATGGCCGTTGTACCCCATC---ACGCGGCG----AGT---GGATGTGT--TAAAGGGCCGAGTATTG-AATACCAGATACTAGTGTACTTAG---C----CAAAACACGAATGCCTTCTTGCGATATCCATCGTAGTTCAACTAAAATTGATAATGTATACCACAGGAAAGCGAGCATGTATGCCCTTTATATGACTCTGTATTCTGATCCCAG----A----CGTGAACATT----GAAATGATTCGTTTTGCC-ATTGACTCGTTTG---CTTTGAGATCTCCTATACGTCT----TACTCAAAGAACAA----AGTAAA----GTATTGA----AAGGAAGTCTAGGTTGAGCAGTTCGTTCCGTTCATAAATGGAATTT----AATACTGCGC---GGCTACTTCTAATTGAAAGCTCTTTATTTTAGTGAATGTT-TCGGGCAA----TACCGTTA--G
>t8
TAGTTATGGAAACTGCAAT----CATATACGTGGATCCCTGTCTTTTAT--CAAAGTAGCCGTTTTAGCCCATC---CGGTGGCG----CGT---GATAGAGT--GAATGACCAGGGGAATAGAG----GGATGCGAGTGTCCTCAG---G----CGAAACGCGAGCGCCTTCTTTCGATATACATCGTAGTGCGACAGAAATTGATAATGAATAACCCAATCATGAGAGTTTGTGTAGCCTTTATATGACTACGTATTCATTTGCCGC----A----CGCGGACTTA----AAGATGAGAAGATTAACG-GATGACTGGTTCG---CATAGTGAG---CTATAAATGT----TACCTATAATACAGTAAGAAGACA----GTAATCA----AAGCATGTTTTCGTCAAGGAGTTCGTTCTGATCGTAAAC--TTATTTCTTCCAGCAGCGC---AACTTCATCTACTTGAAATATTAGTCTTACAGTGTTTGAG-AGGAGAAA----TA----TG--G
>t6
TATTTATGGAATCTGCACT----CATCTAGCTAGACCCCAGCCTTTTAT--CAAATTTGCCGTTTTACCCCGTC---CAGTGGCC----GGTGAAGGAAGAGT--ATACGACCCAGCGAGTGTAA----GGATGCTAGTGTCCTCAT---T----CATAACACAAGGGCCTTCTTTCGATGTTCATCGTAGTGACACAAAAATAGCTAAAGGATAAGTCAATCATGTGAGTCTGTGTGGCCTTTATATGACTGGGTATACAGTTGCCGT----A----CTTGGACATG----AAAATGAAGCGAGATTCC-AATGAGTTGTTCG---CGTTGAGAT---CTATACATGT----TACCGTTAAAACAA----AACATA----GTAGTAA----GAGGATGTGTGCGTTAAGTAGGACGTTCGGTCCATAAACTGGCTTTTCCTCCATCTGAGC---GTCTTCATCTACTTGAATTTTAGGTTTTATAGTGCGTGAA-AGGTTCAA----TA----TT--G
>t13
TATTTATGGCAACAGAACT----CATCTTCCTTGAACCCTAGCGTTAAT--CTGAATGGCCGTTTTACCCCTTC---TAG----T----AGT---GGGAGTGT--AAACGAACGGGTAATTTTCATATCTGATGCTAGTGTACTAAT---G----CTTAACACTATCGCATTCTGTCGATTTTCATCGTAGTTACACCTATATAGATAAAGGATAGGTCACTCCTATGAGGCTGTATGCCCTTTATATGACTATGTATTCAAATGCCAG----A----GATGAACCTT----GATATGAGCGGTCAATCCAAATGAGTAGTTCG---CATCGTGAATTCCTATACATGT----TACCTTCTCGACAG----AGGAAA----GTACTTAAATGATGCGGGTCGGCGTTAAGAAGTTCGTTCCGGCCGTAAACGGCGTTTGGCGAATACTGGGC---AACTACATCTACTTGAATGATATATATTATAGTGTTTGTT-TGGAGTAA----TA----TT--G
>t14
TATTTATGGAACCAGCAGT----CATCTTCATTGACCCCATCCATTGATTTCTGATTGGCCGTTATACCCTCTCGCACAGCGGCC----TGT---GGAAGCGT--AAACCTACTAAGGTGTATTACACCTGATGCTAGTGTTCTTAG---C----ATAAACAGGAAGGCGTACTATCGATCTGCATCGTAGTTAGACACATATAGTTAATGAATAAATCAGTGCGGCGTGGCTGTATATCGTTTATATGACTAAGTATAGGTGTGCCAG----A----CTAGAACTTC----AAAATGAAGCGGAAATCC-AATGAATGGTTCG---CGTTGAGAAGTCCTATAGATATAACATACCTTCATAACAT----ATAAAA----GTAGTGA----AAGCAAGTATTCGTTTAGGAGCTCGTTCAGGGTATAAAGTGGGATTTGATTACTCTGGGC---GTCTTCATCTAGTTGAAATATGCTTATTAGAGTGAATGTT-TTGAAAAA----TA----TG--G
>t9
TAGTTATGGAATCAGAAGT----CATCTTTTTAGAACCACGTCATTTATTTCATATTGGCCGTTATATCCACTCGGCCAGCGGCC----GGT---GAAGGCGTGTCAA---TCTAAATGATTTTGAACCTGATGCAAGTGTTCTCAG---C----AGTAACATAAGTGCCTGCTTTCGATCTGCATCGTAGTTATACACATGTGGTTAAGGAATATTGCAGTGCTCCGTGCTTGTATAAATTTTATATGACTTAGTATACCTGTGCCAAGAGGA----AAGAAACATG----AATATGATACGTCCTGCT-GATGATT--TTGG---CTATGTGAAATCCTATAGATGTAACATACGTTAACAACAG----ATAAAA----GTAATGA----TAGCTGGTAGCCGTTTAGGAGATCGTTCCGCCTTTAAATAGATCTTTACCAAGTCTGA-------CTTCGTCTAATTGAAGCATACATATTTTAGTGATTGAA-TTGTAGAA----TA----TT--G
>t15
TAATTATGGAAACAGAAAT----CATCTACATAGACCCACAGCATGTATTTCTTAGTGGCCGTTATACCCACTCGGCCAGGGGCT----CGT---GGAAGTGT--AAACCTTCTAAGGGGTTTTGCAGCTGATCCTAGTGTTCTTAG---C----ATTAACGGTATGGCCTTCTTGCGATCTTCATCGTAGTTAAACACATATAGTTAAGGGATAAGGCAGTGCTACGTGCCTGTATAACGTTTAAATGACTAGGTATCCATTTCCCAA----A----GGTAAACTTG----AAAATGAAACGAGCATCC-TATGATT--TTCG---CGCTGTGAAGTCCTATAGTTATAACATACCATGATAACAG----AAAAAG----GTAATGA----TAGCCAGTAGTCGTTTAGAAGATCGTTCCGTCTTTAAATTGCGGTTTTCTTAATCAGAGA---ACCTTCATCTATTTGAATGATAGATATTAGAGTGAATGAT-TTGTATAA----TA----TA--G
