# Supplementary material for: PQ, a new program for phylogeny reconstruction
Source: BMC Bioinformatics. 2018 Oct 12;19:374. doi: 10.1186/s12859-018-2399-4 (PMC6186109; doi:10.1186/s12859-018-2399-4)
Supplement: Supplementary file 4 — Simulated data. The archive Simulated-data.tar.gz contains two folders called Alignments and Trees. Folder Alignments contains 500 simulated 15-sequence nucleotide alignments in fasta format. Folder Trees contains six subfolders, PQ, MP, ML, ME, QP and Reference with trees in Newick format reconstructed from the alignments with five methods and with reference trees used for simulations. Names of the tree files correspond to names of alignment files. (TAR 1860 kb) [file 12859_2018_2399_MOESM4_ESM.tar › Alignments/217.fasta]

>t8
GA----CGT---GT----ATAATAGCGGTAGAGACATTGATCGCCTAAATTTAAGATGGCGGGGTGGCCACGTACC---ATTAAACATGAGTCGTTGGAGTCAGTGCAATGCGAATCC---AGGGTAATAATAGCGAGTCTTTC----AACACCACGAGTGATC--------ATAATTTTGGGAAGCCTTAGCGA----ACCGTCTCGTTA---GCGCGACTGTTATGGTAATC--GAACT---ACCCGA---TTGACA---TCTGA--CCAGCATCAACAAAAATATTA----GTTCGCACAATGGGCATTTGTGTCAATTAAATAGAT---G----AAGGGTTTTATTAACACGCCTTGCTTTCTAGAGAGCGTACCT---ACCAATGAGTTCGTAACCATTTGATGGCG-GGAGTTGAGCAATAAAATGTAGGTCGCATCCTTCGC---AACGTT---ATATACCATT--------TTGTCGATTACAATCACTTGTGCAAGTCCCATTCTG---A---ATACATCCGTTAATATTGAAACTGAGCGCGTGCG---ATAC--AATAATCGCTAATACTTCAC--ATTGATTTCAAG--CATCTACG-T---GA
>t4
GA----ATACCCGT----ATCACTTAGGTAGAGGCAATTGTGCCCTTATTGTTACTAACCGG---GCGCACCTACC---ATTAAACGTGAGTCGTTGGGGATAGTGCATTGCGTATCC---ACGGGA--AACGTTCAATTTTTC----AATACAACAATAGTTGAG-----------CTTGGGAAGCCATAGCATATCTACTGTCTCGATA---GAGCGTCTGGCATGATAATC--GAACATTGACCAGAGAG-TGACAGACTCTGA--ACCGAGGTAAAAAAAATAATG----TTTTTCCCGATTGTGAATTGGGTCAATTAAATAGAT---G----TTGGGTATGAGTATCATGCTTGGTTACTTAGAGAGCGTCCAA---ACCTATGAGTTCCTCCCAATATGATGCCG-GGAATAGATCGAAAAACAGTATTTATCAACCTTGGTCGGTACGCA---AGTTACCATT--------TAATCGATTCCAT--TCTTATTCAAGTC-CATGACG---A---ATAGAT----TAGTATTTAACGGAAGCGCGCGCG---GTCC--AATAAGTACTAAC-CTCCTC--ATTGAT--GAAG--CAACTACG-T---GG
>t12
GA----TATCCCGT----ATCACATAGGTAGAGTCTCTTTTGCTCAAATTGTTAAACACCGG---GGGCACGTACC---ATTAGACATGAGTCGATGG----AGTGAATTGCGTATCC---ACGGAA--AACATCCAAGGTTTA----AACACCACAAAAACGAAG-----------CATGGTAAGCCTTAGCGACTCCACTGTCTCGATT---GAAAGTCTGTCATGATACTC--GAACCTTGACCTGAAAG----AA---TCCGA--ACTGGCGTATGGATAATATTA----AGTGTCCAGATTGTCGATTGAGTGAATTAAATAGAT---G----ATGGGTG----TAACAAGCCTAGTTTCCAAGAAAGCGTACATGCTACCAAGGAGTTCTTATCTATATGATGACG-AGACTTGATCTAAAAAGAGTAGTTACCAGCGTTGGACGATACAGA---AGCTACTATTGTAG----TAGTGGATTTCAG--CCCTATTCTGGTC-CATAAAG---A---ATAGAC----TAATAAACAACATATGCTCTTGCG---ATCC--AATTACCACTAAC-ATACGC--ATTGATTTAAAG--ACCCTACGCC---GG
>t13
GA----ATT---GT----ATCAGGGCGGTAGATACTTTACTGACATGAATATGATAAAGCGG---GAACACGTACC---ATTAAA----CGTCGATGGTGGGAGTGCATTGCAAATCCGTCATGGAA--TATGGCCGAATTT------AACACTACTAATCTAGAGCTGTGCT---TCTTGGGAAGCCTTAGCCT----ACTGTCTCGGTA---GGGCGTCTGA-ATGATAGTC--GAACTTTGACCAGA---TAGAAA---TCAGA--CCGGAATATAAAAAAATATTA----ATTAGCCCAATTGGCATTTGAGTTTATTAAATAGAT----------GGGTTTTTTTAGCAGGCTTAGATTACTAGAGAGCGTTCTA---ACCCATG---TCGTTTCGATATGATGCCG-AAAATTGACCTAGAAAAAGTATTTACCAACGTTTGT---GTCGTG---AGTTACCATT--------TTTTGGATTGCAAACTCGTGTACATATTTCAGGATG---A---ATACATCCTTTAATATAAAAGGCTAGCAGAAGCG---CACC--AATAAAGTCTATGACTACTC--ATTGATTTGAAG--AATCTACG-T---GA
>t14
GA----AAG---GT----ATTACGTTGGTAGACCCTATCATGTCCAGATTTTGATCTAGCGG---GTTCACTTACC---ATTACA----AGTCGATGGGGGAAGTGAACTGCCAATCC---ACGGGA--CATAGGCCTTATTTG----AACTCCACAAATTATAAGCCGTCCG---TATTGGAAAGCCTTAGCTA----ACCGTCTCGGTA---GAGCGTCTGG-ATGATATACCTGAACATTGACGGGA---AAGACA---TCAGACCACCGGATCAATAAAAATAATA----CATGCCCTAATTGACATTTGGGTCGATTTAATGGAT----------GGGTCTTAGTAGCATGCTTAGCTGAGAA--TAGCGTTCTT---ACCAAAGAGTTCTTTGCCATATGATGGCG-TCATTTGTGATATAGAGTGTAAAGAACATCATTCGT---AACAGA---AGGTATCATT--------TTCTAGATTGCATTCTCTTATGCATCTCTCAGGAAG---AGAGGTATATCCGTTAATATATAATCCGCGCATAGGCG---ATAC--AACTGATTCTAAGATTTCGC--ATTGATTTTAAG--ACGCGACG-CCCCGA
>t5
GA----ATT---GT----ATTACGACGGTAGAGCCTATTTTAGCAAGATTATGATTGAGCGG---GATCACGTACC---ATTAAA----TGTCGGTGGTGGGAGTGTATTGCGTATCC---ACGGTA--GATAGCCGGTTTTTT----AACACCACAAAACTACAGCCATTCA---TCTTGGCAAGCCTTAGCTA----ACTGTCTCGCTA---GAGCGTCTGG-ATGATACTC--GAACATTGACCAGA---TAGACA---TCAGA--ACGGAAACTAAAAAAATATTA----CTTGGCCCAATTGGCTTTTGAGTCAATTAAATGGAT----------GGGTCTTATTAACAGGCTTAGGTCTAGAGATAGCGTCCTC---ACCAAAGAGTTCTTTGCAATATGATGGCG-AGAATTGGGCTAAAGAAGGTATATACCATCGTTCGT---TTCAAT---AGATACCATT--------TTTTTGATTACAGTGGCTTATTCAATTCTCAAGAGG---A---ATAGATCCATTAATAGAA----CTGGCATATGCG---ATCC--AATAGACTCTAATATTTCTC--ATTGATGTTAAG--ACACGACG-G---GA
>t11
GG----GTT---GA----ATTACGGCGGTAGAATCACTTCTTTC----TTATAATTTAGCGG---GATAACATACC---ATTAAACAAGAGTCGCTGGGGCGAGTGAAATACACATCC---ACGGCA--TATAGCCTCTCTTTT----AACACTACGAAACTACACC----CC---TTTTGGTAAGCCTTAGCTA----ACGGTCTCGCTA---GAGCGCCTGC-ATGATAATC--GAACTTTGA----A---GGGACA---TCAGA--ACCGCTCTAGTAAAAATATTA----GCTGGCCGAATTGGCGTTTGTGTGGATTAAATAGAT---G----ATGGGTTTTATTATCAGGCTTAGCTAGATAGATAGCGTCCTA---ACCCAAGAGTTCTTTTCAATTTGATGGCG-TGAGTGGAGTTATAGAATGTAAGTACCAGCATTTGT---TACTGG---ATATACCATT--------TGCTAGATTACACTTACGTGTTCAGAGCGCATTTAG---A---TTACATCCGTTAGTAGATAACGAGGGCTCGGGCG---CTCC--AAGAATCACTAATACTTCAC--ATTGATCTTAAG--CATCAACG-G---GT
>t10
GT----CTA---GA----ATGACAAGGGTAGAACCAGTTTTTAA----TTATAATTATGCGG---GCAAAGCTACC---ATTACACATGAGTCGCAGGAGAGAGTGTAGTTCTAATCC---AAGGGA--GA--TCCATTCTTTTGAGAAAAACTACCAACCAGTACC----CT---TCTTGGGAAGCCGTAGCCT----AGTGTCTCGCTA---GACCGACTGA-ATGATATGC--GAACTTTGA----A---CTGATA---TCAGA--TCGGGTAAATCAATAATAGTA----TTTCCCCTAATTGGAAGTTGTGTCGATTAAATAGAT---G----TTGGGTGTCAGTAGCAAGCTTAGATTAATAGAAAGCGTACTA---ACCGATGAGTTCGTTTCGATTTGATGGCG-TAACTGGTAGTAGACAGAGTAAATTCCACCTTTCGA---TACAGT---AATTACCATT----TGACTTATCGATTCCATGTACGTGTACCCGATGC---TCG---A---ATATATCCTTTACTATTTAAGTCTAGCTTCTGCG---CTAC--AAACTGAACTAATATTGCGC--ATTGATGTAAAG--CTTCAACG-A---GT
>t9
GT----TTA---GA----ATTACATCGGTAGATCCACTTATAAA----TTGTAACTTCACGG---GGTAACCTACC---ATTAAAGTAGAGTCGATGGGGTGCGTGGATTACCAATCC---AAGGAA--TAAAGCCTGTCTTTT----AACTCAACTAACCTATACC----CT---TCATGGTAAGCCCTAGCTG----ACCG---CGATT---GATCGCCTGA-ATGATAATC--GAACTTTGA----A---CGGAAA---TCGGA--TCAGAATGAAGTAAAATAGTG----CGTCGCCGTATTGTCTTTTGGGTGGATTCAATAGAT---G----CTGGGTAATTCTACCAAGCTTAGCTAAATAGAAAGCGTTCAT---ACCCACGAGTTCGTTACCATTTGATGGCG-GGACTTGGTGAAAACAAAGTAAAGACCAGTTTTTGT---AACAGGATAAGGTACCATT----TTGTTGGTTGATTACAATCACCTATGCCTAATACAAGTTG---A---ATACACCCATTAGTAATAAAACACAGCACAAGCG---TTCC--AATGG--CCTATAACTTCTCACATTGATATCAAG--CTTCGACG-A---GA
>t3
GT----GAA---GA----ATAACCTCGGTAGAAACGTTTCTTAC----TTATGATATAACGG---GGAAACTTACC---ATTAGACATGAGTCGATGGAGTAAGTGTATTGCTTATCC---ACGGG------TTGAGATCTTTT----AACACTACAAAAGAATATC----CT---TGATGGAAAGCCTTAGCTT----ATCGTCTCGTTT---GTGGGTCTGA-ATGTTAGGC--GAACATTGA----A---TTGATA---TCGGA--ACTGCATTTGAGAAAATATTT----CGTTTCTAAATAGTCTGTTGTGTCGATTTAATGGATCCGG----GTGGGTTCCGATATCATGCTTTGCTGGAAAGAAAGCGTTCGA---ACCCACGAGTTCATTTCAATATGATGTCGGTCAATTGCGTTATAAAGAGTAAACGCCACAATTAGT---AACGTT---AATTAACATT--------TGCTTGTTTTCAGTTTCTTTTACATGCCCCAGGATG---A---TTAAAACCGTTAGTAGTGAGCCTACGCAACCGCG---TACC--AACATTCGCTATAATTGCAC--ATTGATTTAAAGGATAGCTACG-T---GT
>t6
GATGCTATA---GT----ATAATTCCGGTAGAGACAATTATATC----TTATGATTCCTCGG---GGCAACTTACC---ATTAAAGATGAGTCGCTGGAGTGTGTGGATTGCGAATCC---AGGGG------AGATGATTTTTT----AACACGACAAAAGGATAAC----CT---TGTTGGGAAGCCGTAGCAT----ATGGTCTCGCTC---GAGCGTCTGT-ATGATATTC--GAACATTGA----A---TTGACA---TCAGA--ACTGACGTTCGGATAATACTAGCGAACTCTCTTAATGGGCAGTTGGGTCGATTGAATTGATGGTGATAAACGGGTGCGTCTAACAAGCTTGGCTCTTCAGATAGCGTACGT---ACCAACGAGTTCATTACAATCTGATGACGTACAAT-GGGGTATAAATCGTACCGTTCAGATTTCGT---AACGTC---AATTAAAATT--------TTATTGTTTACATA----TGTTCACCCGCCATCAGG---A---ATACAGCCGTTAATATTCACCCTAAGCACGTGCG---AATC--AATATCGGCTAATAATCCGC--ATTGATATTAAGAAATGTTACG-T---GT
>t15
GAAGTGCTA---GG----ATTACCCAGGTAGATTCAATCGTATC----GTATGACCACACGG---GACAACTTACCCTCATTATAAATGAGTCGTAGGTGTTTGTGGAATTCGTATCC---ACGGA------TGTGAATTTTTG----AATACAACAAACGTGGATC----CC---TGTTGGAAAGCCCTAGCTT----ATTGTCTCGATT---GCACGTCTGC-ATGATATTC--GAACATTGA----A---TTGACA---TCGGA--ACTGTATTTCATAAAATATTA----TATAACGTAATCGCCAATTGTGTTGATTCAATCGATAGAG----ACGGGTTAGACTAGCAAGCATGGCTATAAAGATAGCGTCCGA---ACTAAAGAGTTCCTAACGATCTGATGGCGAAGAGTTGGAGTAGAAAGGGTAGGACTCAACCTTCGG---GACACC---AACTAACATT--------TAATGGGTTACATCATCATCTCCATACCCCATGCAG---A---ATAAAGCCGTTACTAAATATACATAGCACTGGCG---AATC--AATGTAAACTAGTAGTCCAC--ATTGATGTGAAGTAAGTTTACG-T---GA
>t2
GAAGTACTA---GA----ATTACCCAGGTAGATACAGTCGTAAC----GTATAACTACACGG---GTCAACATACC---ATTAGATAGGAGTCGAAGGTGCGAGTGTATTTCGTATCC---ACGGA------TATGCAGCTTTA----AATACAACAAGCGTTCAGC----CA---TGTTGGAAAGCCTTAGCTT----ATTGTCTCGATTAGAGAACGCCTGC-ATGATATTC--GAACATTGA----A---ATGAAA---TCGGA--ACAGGGCTTCACAAAATATTA----AATAACTTAATCGCGAATTGTGTTGATTCAATCGATAAGG----ACGGGTATAACTATCAAGCATGGCTATAGAGATAGCGTCCGA---ACACAAGAGTTCCTCACAATATGATGACGTACAGTAGAACTATAAATGGTAGCATTCACCATTAGA---AACCCA---AACTAAGATT--------TAATGGGTTGCACATTCC---ACTCCCTCCAGGCGG---A---ATAAAGCCATTACTATTGAGAGAGAGCTGTGGCG---AATC--AAGGTAAACTAGTATTTCAC--ATTGATCTTAAGTGTTCTTACG-T---GA
>t1
GA----CAA---GG----ATCACTACGGTAGATGCATTTGTGGC----ATTTAACTTGACGG-------ACTTACC---ATTAGACTAGAGTCGATGGAGTGAGTGAATTGCAAATCC---ACGGTA--AAAACTGCTTATTTT----AAAACAACTAAATTACAGC----CT---TCCTGGAAAGCCTTAGCAA----AGTGTCTCGGTA---GGTCGCCTGA-ATGGTAATC--GAACTTTGA----A---GTGAAA---TCAGA--ACTGACATGAAAAAAATATTG----AATAACCAGATTGCCAGTTGTGTGAATTAAATGGATGCCG----GTGGGTGTAAGTACCATGCTTTGCTCGCCAGATAGCG---TA---ACCGACGAGTTCCTAACTATATGATGACG-TTATTGGGAATAAAGAGAGTAAGCATCAGAATTTGT---TCCATT---ATCTATCATT--------TGGTGGATTACATATCCTTATACTCGACGCAGATGG---A---ATACAGCCTTTATTATGTATGCCTAGCACTTGCGCACTAGCTAAATGTGACCTAAGAGTTCTC--ATTGATCTTAAG--GACCGACG-T---GG
>t7
GG----CAA---GAATCGATTACGACGGTAGAACCATTTATTGC----GTATAACCTAGCGG-------ACTTACC---ATTAAACTTGAGTCGGAGGTGTCAGTGAATTGCGGATCC---ACGGGA--TAATCCCAATCTTTT----AAGACAACTAGATTTCAAC----CG---TACTGGAAAGCCTTAGCAA----ACAGTCTCGCTG---GAGGGCCTGC-ATGATAATC--GAACTTTGA----A---GTGACA---TCGGA--ACTGCCCGTATGAAAATATTG----TGTAGCCAAATCGCCTATTGGGTCAATTTAATTGATGGTG----ATGGGTCACTTTAACAGGCCTAGCTCGACAGAAAGCGTGCTC---ACCAACGAGTTCGTGTCAATATGATGGCG-ATAATTGAAATAAATAA----ATCTGCAGCCTTCGT---GTCGAA---AACTAACATT--------TGGTTGA----ATTCGCGTCTACCCTTCCCAGTGTGGAAA---ATATAGCCATTAATAAGCAGAACTGGCACCAGCG---ATGC--AACTCTTGCTATAACTACGC--ATTGATTTAAAG--CGCCAACG-T---GA
