# Supplementary material for: PQ, a new program for phylogeny reconstruction
Source: BMC Bioinformatics. 2018 Oct 12;19:374. doi: 10.1186/s12859-018-2399-4 (PMC6186109; doi:10.1186/s12859-018-2399-4)
Supplement: Supplementary file 4 — Simulated data. The archive Simulated-data.tar.gz contains two folders called Alignments and Trees. Folder Alignments contains 500 simulated 15-sequence nucleotide alignments in fasta format. Folder Trees contains six subfolders, PQ, MP, ML, ME, QP and Reference with trees in Newick format reconstructed from the alignments with five methods and with reference trees used for simulations. Names of the tree files correspond to names of alignment files. (TAR 1860 kb) [file 12859_2018_2399_MOESM4_ESM.tar › Alignments/295.fasta]

>t6
AACAATACTACAAACAGGATTCCAGCCGGAAGATCTCAAGTATATTTGCAG----GCAAAACTTCAGACTGCTAACATACTTTAGCGACCTAACGGGCGGGGCAC---GCGTGCGGCATAACGTGTCCCATGAGTGGA---TCAACCAGATTTAACTATAGATCCTAATGATTGCTAGATTAGCGATGACGCC-ACTATTTTTGTATAGAACAGTTA---ACCGC----CCCACCTATT----ATCTGAATTTCCTAAGGTGAGTGAGAAAAGTCGTGTATCTGGATATCACCTG----T----ATGCTATCAAGCTTGA--CAGA----GAAAG----GAAGTAAAATTAGATAGAAAACGAT----GAATACTAAGGAGCTGGGGATGATTAGTGACTTCTAATTAGTATAACCCCGTCTAGTACCGCAGGCTCT--T--ATTTGG----CGAA--TTGCGAATCTTAAGATCTACTTTCTACAG----TCACTCTGTAGAGGCG---CGGGTGACCTCGTGTTGCTGTTATGTAGCTAA--TT--TTAGGGCACACTTACGCTAATGGTTTTGATCTGAA---GACGATAGTGAAATACAGCTCATACACAACAGCTCAACTGCGATCGAGACAATTTCATT--ACCAATATTCTTTT
>t5
AAAAATAATACAAACAGGATGCTAGCCGAAACATATCAAGTATAAGTGGAT----GCAGAACGTCAGATTGCTAGCATACATTAGGGACCGAACGGTCGGGACAC---GAGTGCGGCATCACGTGTCCCATGAGTGGG---TCAACCTGAATTAGCTAAAGATCCTAATAATTACCAGCTAAGCGATGACGCT-ACTATGAATATGTAGAACAATTT---TCCGC----ACCGCATTTT----ATCTTGATTACCTAAGGCGAATAAAAATGATCTTGTATCTGGATATCAGCTG----T----ATGATATGATATTTGA--CATA----GAAAG----GAATTAAAATAATATATAGAACGCT----GCATACTAAGTAGCTGCGGCTGATATGGGACTGCTAAATAGTATAACCCCGTCTAGTGCCCGAGACTTG--G--AGTGTG----CCAA--TTGGCAATCTTAAGATCTACTTTCTACAG----TCAATCTGTAGATTCG---AGGTTGACTTCGTGCTCCTGTTATGTAGGTAT--TT--TTAGGGAACTCCTACGCTAATGGTCTAGATCAGTG---GACGATAGTGAAGTGTACCTGATACGCAGTACCTCTACTGCGGTCGAGACAATTTCGCC--ACGATTATTATTTA
>t11
AAAAATGGTACGAACAGGAAAGTAGCGAAATCATCTCAAGTAAATATAGAT----GCAAAACGTAAGAGTGCCACCATTCATAAGGGACCTAACGGTGGGGTTAC---GTGTGAGGCATTGCGAGTCCCTTGCGTGGT---TCAACACCAGTTAGCTGAAGATCCGAATTATTACCGGATCAGCGAAGACGTC-AATAGCAATGTCGAGAACAGTTGACAGCCCC----TCCGTATATT----ATCTTAACTGCCCCAGCTGGGTGTATAGTTACATGTATCTGTACATCTGCTG----T----ATTCGATCCTAATTGA--GATA----GGGAT----GAATTAAAGTTAAATAGGGAATGAT----GTATTGTATGGAACAGGAGTTGAGGTGAGACTTCTAATGTGTAGTACCGCGTCAAGTACCGCATACTGA-----AGATCG----CTAA--TAATTAATCTTACGGTATACTTACTACAGTGTGTCAAGCATTGGACGCG---CGGTATACACCGTGCTACGGTCATAATGATAA--TC--AGAGGGAACTAGAACTCTA-TTGTATTTATCCGGT---GACGATCGTGAAGTCCACCGAATACTGATATTCTCTACTGCAGTCCAGATGATTT------ACCACTATGAATTA
>t15
AATAATGCTACAAACAGCACTTTAGCCAATACATCTCAAGTAAAGTTAAAT----TCATTACCTGAGAATGCCATCATACATGAGCGACCTAAAGGCGAGGAGAC---GTGAGAGGAATTGCGTGTCCCCTGAGTTGA---TCAACTGGAGTTGGCTGTAGAGCCGAATGATAATCTGCTAAGCTAAGACGAC-AGTACACTTTACTAGAACAGTCG---ACCGC----GCCCCATATT----ATCTTAATTGCCACAGCAGATTGTCTAAAGTCCTGTAT----AAATGAGCTG----T----GTTTTATGAGGTTTGA--TATT----GCGAT----GAATTAAAATCATCTAACAAATGGTCGCCGAATTATATGGAACGGGGGGTGAGAGGTGACTTCTAAAGAGTATCACCACGTCAAGTACCTGAGCCTCT--CTCAATGGG----CGAA--TCTGAAATCTTACGGTGTACTTACTACAG----ACATACTATCGATCCGTGCGGGTATACTTCATGCTACCGCCTTAATGATAA--TT--TCAGGGTACACGCGCGCTAATCGTATGGAACAGTA---AACTATCGTTAAATCTGGCCAATACTTGAGTTCTCAACTGCAACCTAGATTATTT------ACAAGTATTGGTTA
>t12
AAAAATTCAACGAACAGCATAATAGCCAAGACATATCAAGTAAATGTGTAA----CCAGAACTTCTGATTGCTACCATACATTAGAGACCTATCGGAGGGGTCAC---GAGTGCGGCA----GCGTCCCATGAGATGG---TGAACAATAGTTAACTAAAGACCCTAATTAAAGCAAGCTGAGC----ACGCC-AGTAAACATAGCCAGAACAGTCA---ACCCC----GCCTCATTTT----ATCTCAATTGCCGAAGGAGAATCGTGAAAACCCTGTATCTGGACATCCCCTG----T----ATGCTTTTGCCTATGC--CATGGCGAAAAAT----GAATTAAAATTATTTATGGAAAGAT----GAATTTTACGGATCAGCAGATGATATGAGACTA---AAAAGTATGACCGCGTCCAGTGTCACATGCTAC--TTAAGATGG----CAAA--TTTGAAATCTTATGTATTACTTTCTACAG----TCAAACCGTAGATCCG---AGGAAAACGTGTTGTGTCTGACTTCGAGCTAT--TC--TAAGGGCGATCGTACTCTAATAGTTTGGACCAGGA---TACAATAGTGAAATATCCCGGATACGCTCGTTTTCAACTGAAAACTAGACAATTTATT----CAAGTATGATCTA
>t1
AAAAATGCTACAAACAGCATTCTAGCCGTGAGATCTCAAGTATATGTGAAC----GCAGGACTTAAGAATGCTATCATTCTTTAGTGACCTAACGGACGGGTCAC---GGGTGCGGCATAACGTGTCCCTTGAGTGGA---TGAACTAGATTTAACTGGAGATCCTAATTATCACCAGCTAAGCTATGACGCC-ACTATGAATTGCTAGAACAATTT---ACCGC----CCCACATATT----ATCTGAATTGCCTAAGGAGATTAGTTAAAATCTTGTATCTGGAGATTACCTG----TCCGTATGCTATGGCCATTGT--AATC----AAAAT----GAATTAAAATGATCTATATAACGCT----GAATTTTATGTAGCTGGGGGTGATATGAGACTT---ACAGGTATTACCCCGTCAAGTGCCACAGACTCC--GTAAAATGG----CGAA--GGAGATATCTTAGGATCTACTTTCTACAG----TCAGTCTATTGATCCG---GGGTAAACGTCGTGCGTCTGTCCTCTAGCTAA--TC--AGAGAGAACTGAGACCCTAATGGTGTTGACCGGTT---GACGATGGTCAAATACACCTTATACGCAGGTTTTCAACTAGAATCGAAATAATTTAATT--ACGAATATTAATTA
>t8
CAAAATCCTACAAACAACAT---TGACGACCAATCTCCAGTATATTTGTAA----TCAGAACATCTGATTGCTAACATTCGTGAGCGACCTATCGGCATGGGCAC---GAGTGTGGCATAGCGAGTCCAGTGTGATGGCGGTCAACGAAATTTAACTACAGAACCCAATAAGTAATAGTGCAGCGACGACGGCAATTATCCATGTAAAGAACACTTC---GCATC----CCCACTTGTT----ATCTCTAATTCCGTAGATGTTTTGGTATTT---TGTATCTGCAAATCGCCTGTGCTT----ATGACCTGGA----GG--CATA----ATCAT----GAACTAAACTCACTTAAGTAACGCT----GAATCCTATGAAACTGGCGGTGATGTGCGACTGCTAGGATGTAACACCACGTCCAGTATCATTGCCTAT--TTCATGTTG----CAAATTGAAAAAATCTTATGTCTTTTTTTCTAAAG----TCACCCATTAGATCCG---AGGTAGACTTGGTTTTACAGCACTACAGATTA--TGACTAAGTGAATCCACCCCCTAATT---T---GCTGAG---TACGATGGTCAAATTTTACATATACTTGAGTATTCCACT----ACTAAAGTATTTTTAA--ACAATTATGGTCTA
>t7
AAGAATACTACAAACAGGAT---AGACTGTCTATCTCGAGTAGAAGTATATCCTACCATGACCTTCGATTGCGAGCATCCATTAGAGACCCAAGGGCATGGTTAC---GAGAGCGGTATTCCGGGTCCAATGTGTTGAAGTTCAACATAATTTTTCTTAAGAT--CAATAAGAGGCAGTTCAGCAATGACGTCCAGTATCAATACTTAGAACACTAC---TCAAC----CCCTCATTTT----ATCTGTATTACCAGAGTTGAGTGTC--AGTTCGTGTATCTGCAGATGAACTGGTTAT----ATAACCTGCC----GG--TAGT----TCAAT----GAACTAAACTGATGTATGAATCGAT----GAATCAGAGGTAACAGCGGTTGAAGTGCGACTACTATTTTGTAACACCCCGTCCAGTTTCTTGTACTTT--TTTATAAAG----CCAA--CTCAAAATCTTAAGAAGTTTTTGCTACAG----TCAAACATTAGATGCG---TGGGAAACTAGATTCAACTGCGGTTCTGTTGA--TCACTGAGGGACCGCTCCCTGTAATA---T---ACAGCC---AACGATAGTCAATTGTTGCGTATACTAAGCTAGTCTACT----ACAAAATTATTTCTTG--ACGAGTATTGCATG
>t3
TATAATTGTACGAACAAGAA---CGATTTACAATCT--AGTATACGTAGAT--------GACCTATGACTGCGGTCATACGTGAGAGACCGAAGGGCTTGGGGAC---GAGGGTGGTATCCCGAGTCCGATGAGTAGGTTCTCAACCTTAATTG----TAGAA--AAATTATAAGCGGTTCAGCGATGACGAGTATTATTTTTTATTAGAACACTTT---ACTCC----CCCTCTTATT----ATCTCCAGTCCCGTAGTGGCCGAAA--TGAACTTGTATCTGAAAATCTTCTGCGTAT----ATACCTTACA----GT--AATA----AACAA----GAACTAAACTGATATAAGAAACGAT----GTATCCGAAGGAACTGCAGTTGAAGGG---CTACTATAACGTAACACCACGTCGAGTTTCATTGACTTT--TTGAGGCGG----CAAA--TGTTTTATCTTAAGGCTTCATTTCTAAAG----TCATACAGT--ACGCG---GGGAATACACCATTTAACCGATTTACTGCTTATGTAACTTAGTGCCCACCGTCACTAATT---T---ACCGTG---GACTATAGTCAAATTAGGCGTATACGTCGAAAGTCTA--------TAAATTATTTACAA--ACGAATATTC----
>t2
CATAATGTTACGAACAAGAG---GGAATGACAATTTCAAGTATACATAGAG--------CACCTATGACTGCGGTCATGCGTTAGAGACCAAGGGGCTGGGTTAC---GAGGGAGGAATACCGGGTCCTATGAGACGACCGTCAACATTATTTT----TAGAG--AAATTACTGGGTGTCTAGCGAAGACGAGTAATACTGTTGATTAGAACATTGG---ACAGCAATTGCCGCATATT----ATCTCGAATCCCTAAGTTGTGTGAC--TGCACGTGTATCTGCATATGAACTGCCCGT----ATACCTTGCG----GT--TATC----ATAAA----GAACTAAACTCATATAAGGAGTGTT----GAATCGGACGTAGCAGCAGTTGAACGG---CTACTATATCGTAAGACCTCGTCTAGTATCTGTGGCTTG--TTTAGGATG----CAAA--TGAGAGATCTTACGCCATCATTTCTATAG----GCAGACAGT--AAGCG---AGGAATACTCCATTGATCCGTTGTACTGCTTA--TAACAAAGAGCCCTCAACCATTAATA---T---TCAGGG---GACGATAGTCAAGTAACCAAAATACGGCAATTGTCTA--------GATAGTATTTAGGCCCACGATTATGT--TT
>t10
TAAAATGTTACGAACACCAA---TGTTAAACCATATCAAGTATAATTGAAC----ACATAACATTAGAATGCTTTCATGCATGAGCG----AGGGGCAAGG-------GAGGGCGGAATGGCGAGTCCTATGTGACGGAAATAAACGGTAGTTTACTATAAACCCCAATAAAGAAAGGTCGAGCGACGACGTC-AGTATTAATGGATAGAACATTTG---ACGAC----GCCTCGTTTTTCACATCTCGATTTCCAGAGTGGGTTTCATAGCAGCTTGTATCTGTATATCGTCTG----T----TTGAAATAGC----GA--AATA----TTAAA----GAACTAAACTCAGATAATCAAAGGT----GGATCATAGGAAGCGG----TGAATTGAGACTACTAGCAAG--ATACCTCGTTAAGTAGCCACGGCTCT--ATTACATAG----CAAA--CGAAAGATCTTATGATTTGTTTTCTAGAG----ACACTCTATCGATCCG---TGGGAGACATTATTAAGCAGCATTACTGTTGT--TACCCTAGGGGAATCACCCCGTAATT---TGAATCTGTC---CACTATGGTCAAATTGCGGAAATACTTAATCAGTCTACTGCACGCGAAAATATTTTTTT--ACCAATATGGTC--
>t4
TACAATGATACGAACACCAA---TGTTGAACCATTTCAAGTATATTTGTAA----CCATGACATTAGAATGCTATCATGCATGAGGGACCTAAGGGCAAGG-------GTGGGCGGAATGGCGTGTCCTTTGTGGCGGACATAAACCGCAATTGACTATATACCCCAATAATGTACGGTTCAGCAACGACGAC-ACTATTGATGTCTAGAACAGTTG---ACAAC----TCCTCGTTTTTCGCATCTCGATTTCCTGAGTTGGTATGATATCAGCTTGTATCTGTAAATCGCCTG----T----TTGCATTGGA----GG--CATA----GTAAG----GAACTAAACTCACGTAATTAAAGCT----GAATCGTAAGAAGCGG----TGAATTGTGACTTCTAGAAGG--TTACCTCGTCAAGTGCCCGCGGCTTA--ATAAAGTTG----CAAA--CAAATTATCTTATGTGGTTTTTACTAAAG----TCACTCACTCGATCCG---TGGGAGACTGTATTAAGCAGGATTACTGTTTG--TAACTTAGGGTAACCTCCCCGTAATT---TTAATCTGTC---CACGATGGTCAAATTATAGAAATACTGCATCCATCTACTGCAAACGAAAAGATTTTGTT--ACCATTATAGTCTG
>t13
AAAAATGATACCAACAAGAA---AGGCTAGCGATCTCGAGTAGAAATGGAA----CCAAGACCTGGGACTGCTATCATTCG-GAGTGACCTAGCGGATTGGACACATGGGGGGTGGTATTGCGGGTCCATTGCGCCGACAATTAACCCTATTTCGCTGAAAAGCCCAATAAAGTTTAGTCTAGCGACGACGGC-ATTAGAAATTTTTAGAACACTTG---TCCCC----CCCTGTTGTT----ATCTTAAATGCCTGAGTTGAACATTGATCACTATGTATCTGTAAATCATCTG----T----CTGTTTTGACACTTGAACAATA----CTGAA----GAATTAAAATTAATTATGCAGCGTT----GTATTATAGGAAACGGACGATGATTTGGGACTTCTAAGGGGTAGTACCTCGTTTAGTGTCACCGTCTGT--CT----TAGTGAGCGAA--ATTTTTATCTTAAGATTTGTTTTCTAAAG----ACAATCATTCGAATCG---AGGCAGACATCCTGAGTCCGTAATTCCGGTTC--TTTCGTAGAGCAATGTCGCAATAATCGTATGTATCCGAGTTCAACTATGGTCAAGTTCATCTAATACTAGATTCATCCACTTCGTACCACAAAATTTCGCG--ACTACTATCCTCTA
>t9
TATAATGTTACCAACAATAA---AGGCTACCTATTTCGAGTAGAAATGAAA----CCAAAACCTGGGAGTGCTATCATGCTTGAGTGACCTATCGGACAGGACAC---GGGGGTGGGATTGCGGGTCCGTTGCGCCGTAAATTAACCCTACTTTACTTAAAATCCTAATTATAATTAGTCTAGCAACGACGGC-ATTATCAGTTTTAAGAACACTTT---TCCCC----GCCGCATATT----ATCTTTAGTTCCTAAGTTGTACTTGTATCAATTTGTATCTGTACATCATCTG----T----CTCATTTGACAGTTGAATAATA----CCAAG----GAAATAAAATGAATTAGGCAGCGTT----GAATTAGAGGAAACAGGTGATGATTAGCGACTGCTAAGAGGTATTACCTCGTGGAGTGTCAGCAGCTAT--AT----GAGTGAGCTAA--ATTAATATCTTAAGATTTGTTTTCTAAAG----ACAATCATTCGAATCG---TGGCTGACAGCTTATTTCCGTAATTATGGTTC--TTTCGTAGAGCAATGTCGCAGTAATCGTATAAAACCGATCTCTACTATGGTCAAATTGATCTTATACGATATTCGTCCACTTCGTACCACAGTATTTATTG--ACCACTATCAACTT
>t14
TAAAATATAACAAACAGTAA---TGACTTGCGATATCTAGTAAAATTGAAA----ACATTACCTATGATTGCAATCATGCCTGAGTGACCGAGCGGAAAGGATAC---GGGTGTGGCATATCGCGTCCTCTGGGCCGACCCTCAACACAGGTTCGCTTCAGAACCTAATAAACAGCAGGTCAGCCATGACGCC-AGTATCAATTTTAAGAACATTTT---ACCTC----GCCTCCTGTT----ATCTCAAGTACCGGAGTTGAAGGTGTACAAAAATGTA----TATATCAACTG----T----TTGTCGTGCCCCTTGA--AAAC----TAAAGATAGGAATTAAAATAATATATGAAGCGAT----GAATAAGAAGAAGCTGGTGTTGAGTTGCGACTGCTAAATAGTAATACCACGTCAAGTTCCGCCGTCTTCTCTTGAAAAAG----CTAA--ATTACTATCTTAAGTTATGTTTCCTAAAG----CCAATCTTTCGAGTCG---CGGTCGA--AGCTAAGGCAGTAATACTGTTTA--TTCCTAAGAGTAATCAAGCTATAATCGTCTGAAGCAGAA---CACTATCGTCAAGTTACAAGAATACTATAATCATCTACTGCATACCATAGTATTTATTG--ACCATTATGTTGTA
