# Supplementary material for: PQ, a new program for phylogeny reconstruction
Source: BMC Bioinformatics. 2018 Oct 12;19:374. doi: 10.1186/s12859-018-2399-4 (PMC6186109; doi:10.1186/s12859-018-2399-4)
Supplement: Supplementary file 4 — Simulated data. The archive Simulated-data.tar.gz contains two folders called Alignments and Trees. Folder Alignments contains 500 simulated 15-sequence nucleotide alignments in fasta format. Folder Trees contains six subfolders, PQ, MP, ML, ME, QP and Reference with trees in Newick format reconstructed from the alignments with five methods and with reference trees used for simulations. Names of the tree files correspond to names of alignment files. (TAR 1860 kb) [file 12859_2018_2399_MOESM4_ESM.tar › Alignments/444.fasta]

>t13
CTGACCGG---TTCAGTGAAACAGTCTCAAATATTCTTGTCA---ATAAGA--ACGATCGG-CGACGTTAGA----TT----TCATC----TCAT-TC----TGCGAACTCCCGA---CATTTTCG--GGCTCAGAATTAA--AAAACAGAA---CC----GTAGGCACAAATTCGT-TGCTGCACAGCTATCACCATG----CATGG---CCCGTTTC----ACATACCAATCTT---GATG--TTGAGTAGGTACGACAATGA---GTTGAACTTAC----TAGCATAGTCTGGTTGAAAT----ACTAGTAATTCCAGTGCGTACGTAGA---CCAAGTCTTTGG--CATACGATCTTTCTGGCAGTGTTCCACT--GC----GCCTCAGCTGCCTTATTATCTGAT--CAAATCAACTCTGAAAGAA----AT-AAACGA----A----GCCTTCGAGATAGCTGCGATAGTATATGGTCGTCTATTCCTTTCAAAGAC---TACG---TACAGC-C---GTCGTGGGCTG---ACTAAGG----TACCCAAATTCCATTCCGGCG--GTATTAGTTCATTATACTTCTTCCTCCTAAAA---GTTGACGTACAACATTGGAACAATAT----CACAGAAACGATCCT----CTTGCCAGGTATC--AAAAAAACATTGTAAGGTAGCGAT----ATATACGATAATGTTACTATATTAGTTACTCTCTTGCT---GATGGA----TATCTACTA----ACGGTAGGA---GCGATTGGACTCGGGACA---TAGTGACCCTT---CCTTAACATTCCAGATA---ACAGAAACGTAATTGGTCT----G-TC---CTCTTACAGTTATTT---ATATATTATTTT---GGTGACAGACCCC
>t14
CTGACCTT---TGCGTTAAAACCGTCTCGTTTACTCTTTTGA---ACAA-----CGCTAAT-CAGCTTGAGA----AT----TCAAC----TCAT-GC----GGGGA----CCGA---CATTTTGG--CGCGCAAGATTAA--ATAACCGAA---ACAGTAGCTGACACGCATTCGT-TGCTACGCTGATATCCCGAAG----CATGGAAAACCATTTT----TTATTACTGTCTA---ATAGAGTTCAGTAGTGACGACAGGGA---ATGGCACTTAT----AAGTA----CAGGGTGCAAG----ATACGTCTTTCCAGTGCGTCCTTAAA---CCATGTCTTTGT--TATAAGCTCTATCGGGTGCTGTTCCACT--GCGAAGACGCCAGTTACATGGTCATCTGTT--CAACTCAACTCATAAAGCA----AT-AATCGG----A----GCATGTTATATAGCTGATACAAAATATTGCGATATATTACTTATAACGAC---GACG---TACAGCAT---CTCGTGGGGAGAAGTGAAAAG----GACCCTAATTAAATGCAGGCGGCGTAATGCTTCATGAT---TTT--TCTGAAAAT---GCACAGGTACAACATGGGAACAGAAT----AATTCAAAAATTACT----TTTGACAGAAAGC--AACATACCCAGAAAAGTAATAGAC----ATTCCCGATAATATTACAAGTTAAGTTAATATCGTACTTCTGATTCACGGATGTTTATCC----AAGGATGTA---GGGATTGGACATGTGACCAGGATGC----CGG---GCTTAACTTGGCTTGT-------GACGTGCAACTCGACG----A-TC---CTCTTAGGGTAATCT---ATAAA----ACT---GTTTAC---ATCC
>t11
CTGACCAA---TGCGGTAAAACGGTCTCTTTTACTCTTTTAA---ACAA-----CGGTCAG-CAGCTTTAGA----AT----TCAGC----TAAT-GC----GGGGG----CCGA---CAGTTTTG--TGCTCAATATCAA--ATAACAGAA---GCGGGTGCTGACACGCATTCGT-AGCTACGCAGATATCGCAAAG----CATGC---ACCTTTTT----ATATGACGGTCTT---ATCGAGTTGAGTAGAGACGACAGGGA---GTAGCACTTAT----AATTACAGACAGGGTGCAAG----ATACGTTCTTCCGGTGCGTCCGTAAG---CCATGTCTTTGT--TATAAGCTCTGTCTGGTAGTGTTCCAGT--GC----ACACCAGGTTCGTTATAATCTGTT--CAACTCAACTCGAAAAGAA----AT-AATCGG----A----GCATGGAAAATAGCTGTTAGAGAATATGGGGACTTATTTCATAGAACCAC---TACG---TAAAGCAT---CTCGTGGGCAG---TCAAAAG----AACCCAAAGTGCATACCGGCGCTGTAGTCCATCATAAT---TTT--TCCGAAAAT---GCTCGGCCACAACATTGGAACATAAA----ATAGCAAAGATTACT----TTCGACAGTAAAC--AATATACCATAAGAAGTAATTAGC----ATAACCGATAGTATTGCAATTTTAGTTGGTCTCAGACT---GATGCAAAGATGTTTAGAA----ATGGAGGCA---GGGATTGGACAAGTGACCACGAAGG----CTG---GCTTAACTTTGCCGCTT---AAAGAAGCGGTATTAGACG----A-TC---GTCTAAGGGTGATGT---ATAAA----GAT---GGTTAC---ACCC
>t9
CTGACCTA---TCCGTAGAAACGGTCTCAATTATTCTTTTCA---ATAG-----CCCTCAA-CTTCTT--GA----GG----TGACC----TAAT-GC----TGAGAACTTCTGA---CACTTTCG--GGCCCACAATATA--ATAACAGGA---GCAAGCATGGACACGAATTCGT-AGCTCCTCTGATATCCCGATG----CATAG---TTGGTTTG----GTATTCCGGTCTG---AGGGAGTGTAGGAGTAACGACACTGA---GTTGGACTTAT----TAAGCCAGTCTGGTTGGAAA----AAACGTCGTTCCGGTGCGTACATAAG---CCAAGTCGTTGT--CATAAGCTCTTATCGGTAATGTTCAACT--GC----TCCTCAGTAGCGTCTTAATCTGGT--GGACTCGACTCAGAAAGTA----AT-AAACGC----A----GCCTTACAAATTGCTGATAAAGAATATGGACACATATTACCTTAAAGGACCACAACG---AACAGCAT---CTCGTGGCCAG---AATAATG----GACCCAAAATGAATACAAGCG--GTAGTCCGACATGAT---TCT--TCTAGAAAT---GACAGACAACAACATAGGAAGAAAAT----AGTACAAAGAGTACT----CTTGGCAGCAAAC--AACATAACCTTTTAAGTAATCAAG----AAGACCGATAATAATTCAATTTCAGTTTTT-TCCAACT---GATATAAAGATTTTTAGTT----ACGATACTA---GAGATTGGACACGCGACCAAGAGGGAACCCAG---ACTTAACCTGACATCTT---AAAGAAGCGAAATTTGACT----C-TC---GTTTTAGGGTTATAT---ATATA----TGT---GATGACTGAACCC
>t3
---ACCTGATATCCCAGGAAAGGGTCTCTGTTAATCTTCTCA---ATAATA--ACGTTCTA-CAGCATTAGACTCTAA----TGAAC----TAAT-TC----AGAGAACTCCTGA---CACTTTC---CGGACAAGATAAACAA--ACTGGA---TT----GCAGTCACGCAATCT-----TACACAGTTATCTCAAGG----GATTG---ACCTTTTT----AGATATCCGTCTT---AGTGAGTGAAGCAGTGACGACCAGGA---TTTGGACTTAA--------TAAGTCTGGTTGAA-TGAAAATACGCAATTTCCGTAGGTTCGTAGTGATCCATGTATTTGGGTC----GCTCGATCCTGGACTGTTCGAGTGGGC----TCCACAGCGGCGTCATAAACTGGT--ATATACTACTCTTAAATGA----TTGAATCGT----A----GCATGTTAAGTTGCTGATACCATATATTGTATGGGATTGCTTTAAA--AC---AACG---TAAAGAAG---GTCGTGGGGTG---GACAAAG----AACCTTAATTAGATACCAGCA--GTTGTCGCACATA-------T--ATAATAAAA---GTCGCAATATTTCATGGGAAAAACAA----ATCAAAAATACTCCT----GTTGACAGTTAGC--CAGAAAGCGATGGAAGTGATGATC----ACGGGAGATA--ATTACTACTTTAGTTCGTATCTTACT---GATATACCGATCTCTAGTTGTTGAGGGAGAAA---GCGATTGGACCTGTGACTAAAATGCTACCCTTCCGTCTAAACATTTCAAGTC---AAAGAATTGGAATTAGACTCGTGA-TA---CAGTTACTGTTAGAT---ATTGATAATGTTCCTGTTAACTTATTCC
>t1
---ACCCCGTCTCCCAACAAATGGTCTCTGTTAATCTTC-TA---ATAAAC--ACTTTCTA-CATCATTAGACGCTTA----TCAAC----TAAT-AC----AGGGGACTCCTGA---CACTTTA---GGTACAAGATAAACAA--ACTGGA---CT----GGGGGCAC--AGTCT-----TGCACAGCTATCCCAATG----CATTG---TCATTTTT----GGATAACTTTCTA---TCTGAGTGTAGCAGCGACGACTACGA---TTTGCACTTAA--------TAAGACGGGTTGCA-TGAAAAGACGATGTTGCCTTCAGTTCGTAGGGGCCCATGTAATTGCGTC----GCTCGCACCTGGAGTGTTCGAGTAGGC----TCCACAGGACCTTCATAAACTGAT--ATAGACTACTCCTAAATGA----CTGAATCGT----A----GCATGTAAAGTAGCTGTGACCATATATGGAACGACATTTCCCGAAA--AC---AACG---AAAAGAAC---GTCGTGGAGTG---GATAAAG----AACCTGAATTTTATACCAGCG--GTTCTTGGCCATA-------T--ATTTGAAAA---GGCGCAGCATGACATAGGAAAAACAG----AGCTAAAATACTCCT----CTTGACAGTTATC--CAGAAAGCGAAACAAGAAAAGATC----ACGAGAG-TA--GTTACGACTTTAGTTGGTTTCTTACT---GATATAAAGATGTCTAGTTGTGGACGGAGAAA---GCGATAGGACCTGGGACAACAATGCGACCCTTCCGTCTAAACGTATCAAGTC---ATAGAATTGGAATTAGGCTTGCAA-TA---CTATGACCGTGAGTT---ATTAATAA-CATCCTGCTAACCTATTCC
>t5
---ACCGAATATCCCTTTAAATTGTCTCTGTTAATCTTTTCA---AAAAGA--ACCTTCCG-CTTCCTTAGA----AC----TTAAC----GAAT-TC----CGAGAACTGCTGA---CAGTTTC---CGCGCATAATAAAAGA--ACTGTA---CA----TATGTCACCGAGTCGA-AGCTACCCTGTTATCGCGAGG----CATAG---AGCTTTTG----GAATAACTATCTA---GGAGAGTCAAGCAGTAACGACCTCGA---GTGGTACTTAG--------GAAGACTGGCTGTA-AACCGAGACGATATTGGTGTCAGTACTTAATGGTCCAAGTCTTTGC--C----GCTCGTAGATGAAATGTTCAAAT--GC----ACCTCAGATACTTCGTAAGCTGAT--GAACACATCTCTGAAAGAA----TTTAATCGT----A----GCCTCTGAACTAGCTGGTAAGAGTTATGGAAAGAAATTTCTCATAA--AC---AACG---GACAGCAC---TTCGTGGAGCG---GACAAGG----AACGTAAAATAAATGCAAGCA--GTTCTCGCTCATT-------T--AATAAAAAT---GACGCAGTACCGCATGGGAAAAAAAG----ACCAGAAATATTCCT----GTTGACAGTTAGC--CACAAAACAGTGTAAGTTATATCC----AGGTGAGATA--CTTTCTAATTTAGTTCCTATCCATCT---GATAAACAGATGTATAAGTGTCAAGGTGGAGA---GTGATTGGACGTGGGACTATATTGCGACCCAACCGTCTAAACTTTACAAATG---ATAGATCCGTAATTGGGCGCGTGC-TT---TCATAACAGTTAGAT---ATTAATCATCCTGCCGTTAACTT---CC
>t10
---ACCTC---TCCATTAAAAGGGTCTCTGATAGTCTTCTCA---ATAATC--ACAAT--C-GATCCTCAGA----ACGCGATGACC----TTAT-GCGAGAAGAGAACTCCTGG---CATTTTC---TGCCCAAGATTCACGATAACAGGA---AA----GAAGTCACATAATCCA-AGCTACTCTGATATCTCAAAGACCCCATGC---TCCTTTTG----TCATTGCGATCTCAACCTAGAGTGGAGCAGAGACGACAGAGA---CTTGGACTTAA--------AAAGACGGGGTGCA-TGCACAGTCGGTCTTTTAGTCGGTACAAGAGTGTCCAAGTCATTGA--T----GATCCACAATGATTTGTTCAATT--GC----TCTTCAGATGCGTCGTGATCTGGT--TCAGGCAACTCTCAAACCA----TTCAAACGT----A----GCGTAACATGTCGCTGCGAACCTTTATAGAGAACGATTCCGTTGAATGAC---CACG---TACAGGACATTTTCGTGGCTAG---GAGAAAG----TAC---AATTACATACAAGAA--GTTATGCTGCATT-------T--GGTGCAAAA---GACCCATTACTGCATGGGAAAACTAC----AAAAAAAAAATTGCT----TT----AGCTAGC--CAAACACCTAGCAAAGCTATG--------GGCACGATA--TTTTCAAATTTAGTTCCTTTCTCTCT---GATCGACAGATATATACATTAGAAAGAGGAGA---GTGATAGGACATGAGACTATAATGTAAGCCTATTGTCTAAACATTAAAGGTA---AGAGAGGAGTTATTAGACATGCAGCTCTTTCGTTCACGGTAACAT---ATAAATAATCGTTTGGGTTACGTACACA
>t15
---ACCTC---TCCGCCAAAACAGTCTCTCTTATTCTTCTTA---AGAGTA--ACAAT--AAAGTCCTCAGA----TCAACTTTATC----CTAT-AC----AGAGTACTTCTGTTTGCAATTTG---GGGGCAACATGTATCAGAACTGCACGCCT----ACAGCCACTTATTCTAAAGCTTCTCAGGTATCCCGAAGTTACGATAC---CATTTTTG----TAATTACTATCTAAGCGACGAGTTAAGCAGCAACGACAATGATCCGTTGAACTTAT--------TGAGGCCGGATGTA-ACTACAGTAGAGTTTAGACTTGGTCCTCTTGTCTC----TCTTTGG--G----GCTCCAGATTGAGATGTTCAAAT--GC----CCCCCAGGGGCCTATTTAACTGCTAATTATTCATCTCACAAAACA----TTAAATCGT----A----GCATTCTAATTAGCTGTTAATCCTTATAGAGTAATATTTCGAAAAAGGAC---CACG---AAGAGCAT---GTCGTGGCTCG-------AAG----CAC---AATTACATACTAGTT--GTGGTACATCATC-------T--TAGGTAAAC---GGGC----ACATCATGGGAAAATTATGTATGAGGCAAAAATTCCTGACGAT----AGTTAAC--CAAATAGCGCGTTAAGGAAGC--------TAGACGATA--GATCCTAAATAAGTTTCTCTCTGCCT---GATATACAGATTTCTAGTCGTCTACGGAGGCA---GTGATAGGACGTG----CAATAAGTAACCCGACTCGCTTAACATAATCCATC---ATAGAACAGATAATAGACTCGGCGATGCGCCGTTCACGGTGAGGT---ATTTATGATTATCTGGGTGACGAACACA
>t2
---ACCAT---TCCATCTAAATTGTCTCTGCTAATCTTCTTA---ACAGGC--ACAAT--A-GTTCCTTAGA----TCGACATTATC----CAAT-AC----AGAGGACTTCCGGCTGCACTTTG---TGTCCAGCATAAATCATAACGGGATAGGA----TCTGGCACTTATTCGA-CGCTACACTGATATCGCGAAGCCCCCATGC---CTTTTTTG----GCATGACCTTCTATATCAGGAGTTTAGCAGCGCCGACATGGACTTCTCGCACGTAA--------TAAGCCAGGTTGTA-AGTACATCGGTTTTTTAGATCCGTACAGAAGCTTC----TCTTTGG--A----GCTCCTGCTGGACCTGTTCAAAT--GC----TCGACAGGCTCATTTTTAACTGGT--TAAGTCAACTCGTAAAATA----CTTAACCGAGACCA----GCGTTGGAAGTTGCTGTAAAACGTTATAGAATAGAATTCCGGCCAAGGAC---CACG---AATAGCAG---ATCGTGGCTAG-------AAG----CAC---AAATAAATACGGGTA--GTATTACAGCATG-------T--CATGTAAAT---GTCC----ACTGCATAGGAAAAAAAAACACGTTTCAAAGACTCCTAAATGT----AGCTAAC--CAGAAGACTTCAGAGGGTAGA--------GACACGATA--TGTACAATATAAGTTCCTCTCACGCT---GATTGAAAGATTTCTAAAGCTTCAAGTATACA---GTGATTGGACTAG----CAATAAGTAACCCCTCCTTCTGAACTTAAACTTTG---ACAGAGCGGAGAGTTGTCGTGACATTGTTACTTTCACAGTTATATCCAATCGATAATTCTATAGGTGACGAACGCA
>t8
---ACCAT---TCCATGTAAATTGTCTCTGCTAATCTTCTTA---AAATAA--ACAAT--A-TATCGTTAGA----TCAATATGATC----CAAT-AC----AGAGGACTACCGTTTTCACTTTC---TGCGCAGCATTAACCAAAACAGGATAAAA----GCTGTCACTGATTCAA-AGCTCCACAGATATCGCGAGGCTTCCATAG---CATTTTTG----GAATGGCCTTCTGGACCAGGAGTGTAGCAGAAACGACATGGATCACTGGCACGTAA--------TAAGCCAGGCTGTA-AGTACATCGGTGTTTCAGGTCAGTACTCAACTTCC----TCTTTGC--A----GCTCCAGCGTGACCTGTTCAAAT--GC----TCTACAGCCTCTTTTTTAACTGAT--TAATCCATCTCCCAAAATA----TTCAAACGT----A----GCATGGGAAGTTGCTGTAAAACATTATAGAAGCGAATTCCATCCAATGAC---CACG---AATAGCAG---ATCGTGGCGAG-------AAG----CAC---AAATACATACGGGTA--GTAGTTCCGCATG-------T--GATGCAAAT---GACC----ACTACATTGGAAAATAATGCACGGTACAAATATTCCTAAGAAT----AGCCATC--CACATTTCTTAAAAAGATAGC--------CACACGATA--TGTGCAAAATGAGTTACTCTCCCGCT---GATTGAAGGATATCTACGGTGTCATGTATACA---GTGATTGGACTAG----CATGGAGTAACCCAACCGGCTAAACTTAGACTGTC---AAAGAGCTGAGAGTTGTCGAGATGTTATTTCGTTCACAGTAATAT---ATGGATGATTCTATAGGTTACAAACGCA
>t12
---ACCAA---TCCTTGTAAATTGTCT----TATTCTTTTCA---AAAAGA--ACAATCCT-CCGCGTTAGA----AC----TGACC----AAAT-TC----TGAGAACTTCGGA---CACTTTT---CGAGCAAGATAGACGAAAACAGTA---AA----AATGTCACCTAGTCAA-AGCTCCCCCGTTATCCCTATG----CATAG---CAAATTTC----AAATGTCCTTCTT---GGTGAGTTTAGCAGATGCGACTACGA---GTAGTACGTAT--------AAAGCCTGGGTGTA-AAGGCATAGGTATTTGGAGTCTGTACACACTGGTCCAAGTTATTGG--C----GATCGCCGCGGTATTGTTCTACT--GC----TCCACAGGTCCGTCGTAAACTGAT--GAAAACGTCTCGCAAAGCAAGCGATGAAACGA----A----GCTTACTAGATGGCTGTGAATACATATTGAGAGATATTGCTAAGAATGAC---CACGATGTATAGTAG---ATCGTGGGTGG---TCGAAAG----TACCTTAAGTAGATTCCAGTA--GTACTTTCACATT-------T--AGGAGAAAATTTGACGGAACATACCATTGGAATAAAAC----ACGGCAAATGCTACT----ATTGGCAGATACCCATACAAATCTGTCCAAGACATCGGCGATCAGGCATGATA--ATTACTAGATTAGTTCCTGTCACGCT---GATTCATAGATGTCTAACCTCAAAAGACAATATCGGCGATAGGACAAGGGACTATGAAGTGACCCGTCCGGCTTAACTTTAAAAGTT---AAAGAAGGGTCATTAGTCACGGAA-TC---CGATCACAGTTACAT---ATTTATAATGCTGCGGTTAACGTAGTCC
>t7
---ACCGT---TTCCAAGAAATTGTCTCTG-TATTCTTTTCATTGAAAAGG--ACGATCAG-CCTCCTCAGA----AG----TGATCGGGTATATGTC----TGGGAACTCCTGA---CATTTTCG--TGCCCAACATTTATGAAAACGGTA---GA----GCGGACACTAAGTCGT-CGCTACACCGATATCACTACG----CATAG---TAAATTTC----TGAT----ATCTC---CTGGAGTGCAGCAGTGCCGACTCTGA---GTTGCACTTAG--------ATAGACGGGATGGA-G----ACTGGAGTTTCCAGTGCGTACAAAGCTGTCCATGTCATTGT--C----GATCGTCATCGAAGTGTTCCAAT--GC----GCATCAGAATCCTACTAATCTGAT--TTATACACCTCTGAAAGAA----ATCAAGCGT----A----GCTTTCTAGGTGGCTGTGATTCTTTATTGTGCACAATTGCTAAAAAGCAC---GACG---CATAGAAC---ATCGTGGGGAG---GATAAAG----TACCTTAAATCAATTCCAGTT--GTGCTACCCCAT------------CATCAAAG---GTTG--ATACTCCATTGGAATATAAA----ACACAAAAAAGTCCT----CTTGACAGCTAAC--TACAGTCCTATTCAAGACATTCGT----ATTGAAGATAGTTTTACTATATAAGTTCTTATCATTCT---GATACAAGGATTTCTAGGGGTAAATGGGTAGA---GCGATTGGACTAGAGACGAGGGTGGCACCCAACTCTCTGAACGTTGCTAGTC---AAAGAGCAGGTAGTAGTCTGGGGA-TG---CCATAAGAGTGAGGT---ATATATAATCAT---GGTCACATATCCC
>t6
CTGACCTT---TGCGTAAAAACCGTCTCGAATATTCTTCTTA---AGAAAAGGACCATGAT-ATACCTGAGA----AG----TCAAC----AAAT-TC----AGGGAACTC-------CAATTTCGTCGGCTCACTATAAACTATAACGGAA---AA----CATGCCACTAAATCAT-AGCTCCTCAGGTATCCCCAAG----CATAC---TTCTTTTTGCCCGGATTGCCTTCTA---TTTGAGTTTAGTAGCATCGACCAGGA---ATGGAACGTAACTCGTATTCAAGACTGGATGAAAG----AGACGTACTTGCCTTGAGTACTCGATCTCCCAAGTGTTTGC--GAAACGATCT----TGAAGTGTTCAATT--GC----ACCTCAGGGGCATTTTAAGCTGTT--ATAGGCACCTCCAAAAAGA----AT-AACCGT----AACGGGCCTAGTAGATTGCTGTGATA----ATGGGAGAGTATTGCGATCAAAGAC---AACG---AAGAGGAA---GTCGTGGATCG---ATGAATGGCTATACTGAAAATTTATACTGGAC--GTAATGGTTCATCAT---TAT--CTTTAAAAT---GCATCCTAACTGCATCGGAATACTAT----ACATAAAACATTTCT----CTAGACAGTTAAC--AACAGATCTACAGATGCTAGGTTT----ACGCTGGATACTGGTGCTATCTGAGTTATTATCCCACA---GATATAAAGAT----ACCC----AGGTATCGA---GGGATGGGACAGGTGACTAATTGGTTACCCTT---GCTGAACTTCTCATTTTTTAATAGATCGGTTATTAGACG----A-TT---CCGTCATGGTGAGTT---ATATATAATTCT---GATAACCGATACC
>t4
CTGACCCA---TCCTTGGAAACTGTCTCGAGTAATCTTCTTA---ACATAAAAACCGTCTG-CCACGTTAGA----AA----TCACC----ATAT-TC----GGGGAACTCCTGA---CA----CG--TGCTCAGTATAAATTAGAACAGTA---TA----TTGGACACATAATCGC-GGCTCCACTGGTATCCCAAAG----AATAC---TTAGTTTAGCTCGAATACCAGTCTG---GATGAGTGGAGTAGGATCGACGATGA---GTTGGACTTAA----TATCCAAGGCCGGGTGAAAT----ATACGAAATTTCGATGCGTACCTATTAAGCCAAGTAGTTGA--AACAGGATCT----CGTATTGTTCGACT--GC----GCCACAGTGCCCTAATAAACTGAT--CTACTCAACTCCTAAAATA----AT-AAACGT----AGTAGGCATACTAGCTCGCTGCGATG----ATTGTTGATGATTACACTAAAAGAC---AACG---GAAAGGAG---CTCGTGGAACG---AAAAATG----TACCGTAAGTTGATACAGGTC--GTGATCCTTCATCAT---TTT--CCCATAAAA---GGGGCCGAACGTCATCGGAAAAAGAC----CCGAAAAACGTTCCT----CTTGGCAGTCAAC--TATAGACCTAATGATGCCAGCTTA----AAAATTGATAATCCTTCTAACTAAGTTTATGTCCTTCA---GATATAGGGAT----ATCA----ATGGGGGTA---GTGATTGGACGTGGGACCAATAAGTTACCCGT---ACTAAACCTTGTTGATA---ATAGATCAGTTATTGGACG----A-TC---CCATCATTGTTACGT---ATATATGATTCT---GTTAACCTATACC
