# Supplementary material for: PQ, a new program for phylogeny reconstruction
Source: BMC Bioinformatics. 2018 Oct 12;19:374. doi: 10.1186/s12859-018-2399-4 (PMC6186109; doi:10.1186/s12859-018-2399-4)
Supplement: Supplementary file 4 — Simulated data. The archive Simulated-data.tar.gz contains two folders called Alignments and Trees. Folder Alignments contains 500 simulated 15-sequence nucleotide alignments in fasta format. Folder Trees contains six subfolders, PQ, MP, ML, ME, QP and Reference with trees in Newick format reconstructed from the alignments with five methods and with reference trees used for simulations. Names of the tree files correspond to names of alignment files. (TAR 1860 kb) [file 12859_2018_2399_MOESM4_ESM.tar › Alignments/426.fasta]

>t12
CGGAAACAAAGGAAAATACTAATGACATGTGTGCCACTGT--CAC---ATGG----ACAAGCCT-GCAT----CGTTCGCTTCCGA--GAGTTC----TGAATGATGTGGGCGTAATTACCCCCTCACTAC----TCAGATCC-ATCTAT---CGAGTTGACTACCGCTGCAGGAGTCCGGAGGTCAGTTCCAA--TCCGATACTAGCGGGGCATATTACCTGACGAGCGATGCATAAGA----AAATC----ATACCCACACGCTCTGGACTGATAACTCGTGGCCGTACTCAGAGAAAATAAGAATTTCTCGGCCCACAATCATTATTAGTCGCCATTCTG----ATACTTC----GTGCAAGGCAGAGCACAGTTTCTTCCGGACGATGGG----T----GCTTCACA---A----CTAAAGCGTTGTTCAGCGAGTTAT----TATCTTCGGAAG--ACTGATTTTATACGAACGTTTAGA-CCGATAAACTTAGTA--GCCAGTTTA----AGTCCTAC----ACTTATCCAAGAG----TCA----GCTTGGGCATGA----TATAAGTCTGTGTCA----GTTCATTTAAACAGA----AGCACTATTGCCAGAGGGTATCTAAGGGTGCTAATATTTTAACGTATGCTGTA----ATCCTGTTACTCCAGTGACCCACAAAAGAGACCACTGTCTCAAGTGATCTT---AGGTTATTGCG----CGAAAAGGTTCATCACTAC----TCACTATTTATGGGATAACTCC---TCTCAGTACACGTTCAGAAAATTTCGGAGTATGTGTACGTA----AAGAGGATTGTT--AT
>t6
AGTAAATTAAGTGAGCTGTTGCAGTCATGTATACCACTAT--CAC---TTTG----AGAGGCCG-GCATGTCCAGCTAGCTTCCTA--AGGTTC----TTATTGAGGTGGACGAATTTACCACTGCACCAC----TCAGAGCC-GTCTGT---GGAGTTATCGACCGCAGCAGGAGTCCAG---TCAGTGCCAATATACGATACGAGGGGAGCATGTTACTTCCTGAGCGATGCAACAGA----TAATT----GTACTCTATCGATCTGGAGTGAAA----GTGGCCATACTCACAGAAAACAAGAATTAATAGGTCCCTGGTAACGATAAATCGCCAATCAGCTCCATAGTTC----GTGCCCGGCAGACGACAGTTTCTTCCGGATATTCCG----A----GCTTAACA---ACAGCCTAAAACGTTATACAGCGAGATAT----TTCATTCGGAAA--AGTGATTTTGTACGTACGTTATGG-CCAAGTTGCTTAAGA--GCCAGATTA----CCGCTGAC----ACTTGTACAAGAGCAAGTCA----GCTTGCGCATGAACCAGAAAAGTCTATGTCA----CTAAAATTACGAAGT----AGCACTATTCCCAGTTCATCTCTAAGGATGGTAGTGATTTGACATATGACGTCTAACTTGTAGACCCTCCAGTATCCCACGAATCATACTACTGTCTTAGGTGTTTAACTGAGGTTATTTCG----CGTAAAAGTTCCTCTATAC----ACTCTATTTAAGGCAAAAATCC---CCACAGTACGCGGTCAGTAAATTTAGGTGCATGGCTAGGCA----TATACGGTTGTT--CT
>t15
TGTGAAGAAAGAAAATTGTTAGATTCATATCAGCCACTCT--GAC---ATTG----CCAGGCCT-ACTT----AATTCGCCTATAA--AGGTTC----TAATTGTGATGGTCAAATTGGCCTCATCACTAC----AAAGATCG-ATCTAT---GGAGTTATCTACAGCGTCAGGAGTCCGGAGGGCAGAGCGAA--TACTATACTAGGGGTGCATCTTACCAATCTAGCGATGCAAATGA----TAGTT----TTACTCGTACGATTTGGATAGTTA----GTGGCCATACTCATAGTAATATAGAATTAATCGCACCGCGATGATGACTAGTCGCTATTAAACTTCATATTTC----GAGCTCGACATACTACAGTTTCATCCGGTCAGTTTG----T----GCGACACA---ACAGCCTAAATCCTATTCCAGCGAGTCAT----TCCCTTCGCAAC--AGATAATTTTTACGTACGTTATGA-GCAAGCGTCTTAGCC--GCAAGATTA----CCTTCTAC----GCTTGTACACGAG----ACA----GCATGCGCATGACCCAATCAAGTCTATGTGA----CTAAACTTAAACAGA----AGCTCTATTTACAGTACATCTCTAAGATCGATAGTAATGTGACGTATGAAGTT----TTCAAGACACTCCGGTGGGCCATCAAAAAGACAACTGCCTAATTGGATTAT---AGGTTATTCCG----TTAAAAGATTCATCTCTAC----GCTCTATTTACGGGAGTACTCA---TCACAGTACTTGATCAGGAAATTTAGGTGGATGAGTACGTA----GAAATGATTGTT--TT
>t3
GGATAACTAGGTTAAATGATAGTTTCATTTAGGCCATTTT--CAC---GTTG----AAATGCCT-ACGT----TAGTCGCTTACTA--TTGTTC----TAACTGTTATGGTCTAACTAACCTCT---CCAC----TCAGATCA-CTCTTT---GGAGATAACGACGGCTGCAGGAGTCCAGAGGGCAGAACCAA--TACCATACTAGGGGTGAATCTTACCGGTATAGCGATGCAGATGA----TAGTG----TTATTCAACCGATTTGGATAGATA----GTGGCCGTACTCATAGTAATATAGAATTGATCTCCCCGATTTAAGTACGAGTCGCCACTGTACAACATACTTC----GCGTGAGTCATACGACAGTTTCGTCCGGTAATTCTG----A----GCACTACA---ACAGCCTAACTCGTTAGTCAGCGAGGTG------GTATACGTAAC--ACTTAATTTGTACGTACGTGCGGC-CCTATAATCTTAGCT--GCAAGATTA----ACT----CTTATGCTTTTCGATGAG----TCA----GCATGCGCGTGACCCTTTGAAGTCTGTCTAA----CTCAACTGTGACAGC----AGCCCTATTATCAGTTCATGTCTAAGTATGGTAGCGATGTAACCTATGTCGTT----CTTCGGTGACTCCTGTGCGCCATTAAGTATACAACTGACTCATGGGGTAAA---GGGTT----CG----CGAAAAAATTCGTCCCTAC----TCTCTATTTAGGGAAAGAGTCCATAGCTCAGTGCTTGCTCAGTAAATTTAGGGGGCAGATGACGTA----TAAAAGATTGTT--TT
>t7
GGTTAATAAAGCGATGTAATACCGGCATCTTCGCCATTGT--GAC---GTGG----TAAAGCCT-ACGT----GATTTGCGTCGGA--ATGTTC----TAAGTGCTATGGTCAAAATAACCTCGTCATTAC----GTAGATCT-CTCTTT---TGAGATGTCGACAGCTTCAGGAGTCCTGAGAACAGGTCCAA--TACCATACTATCGGGGAATCATACCTGTATAGCGATGCAAACGA----GATTT----GTATGCGCCCGATGTGGAAAGATA----GTGGCCCTACTCATAGAAAAATAGAATTGATCGTTGCGATTTAAATACCAATCTCCACTTG----CATACTTC----GTGATCGTCATAGAACAGTTTCTTCCGGG----GTG----T----CCATAACA---AC---CTAATCCGTTAGGCAGCGAGAGA------ATATTCGTAAC--TCCAAGTTTTTACGTACGTCTGGC-CCTAGCCACTTATTT--GCCAGATTA----AAT----C----TCTTATCCAGGAG----TGA----GCTTGCGCATGACCCATCGAAGTCTTT---A----CTCGACTAGAAGAGT----AGCACTATTTTCAGTTGCTATCTAAGATTGTTATCAATGTGACCTATGTCGTG----ATTTCGACACTCCTGTACGCCATCAACTATACAACTGTCTAATTTGATCCA---GGGTT----GG----CCAAAAGGTTCTTCGTTAC----CCTCTATTTACGGATTAACTCGATAACTCAGTGCTAGGTCAGAAGATTTAGGGGACTGCAAAGGTA----TAAAGGATTGTT--CT
>t10
GGTTAATTAAGTGAATTTATTTTAACATCTCCACCAATGTTTCACCTTGTGG----ATACGCCT-CCTT----TTTTAGCATCCGA--AGGTTC----TGATTAGAATGGTCGAAATTGCCACTTCAGGACCCCGCCAGGGCG-TTCTTT---AGAGGTTTCAGCCGCCCCAGGAGTCCTGAGTACAGCCCAAA--TACAATACCAGAGGACCATTTTACGTCC--AGCGATGCAAAGGA----AACTA----CTAGACAAGCGGTGTGGACTGTAA----GTGGACCTACTCAGAGGAATAGAGAATTCTATAGAACGATTATATAATGATTCCCTACTATTCATCATACTTC----GAGACCGGCAAAAAGCAGTTACATCCGGAGTTTCAG----C----CCATTACA---ACAGCCTAAATCTTAAGACAGCGAGAAAG----TTACTTCGAAAA--ATTAATTTTGTACGTACGTTATGC-CCGACGCGCTTACCT--GCGAGGTTA----GCT----C----CCTTGTCCACGAG----CCA----GCATGAGCCTGACCCAGTAAAGTCTTTGTAA----ATCAACTCTTCGAGA----AGCTCTATTTACAGGACATATCTAAGTAAGATAATATTTTTATATATGCGGTG----TTTAAGACACTCCGGTAAGACAGTAAGCACACCACTGGCTAATACGGTTAG---GGGT------G----CGGAAAACTTCGTCTCTACGTCGCCTCTATTTAAGGCATTACTCGATGACCCAGTACTGGCTCAGGAGATTTTGGTGAAAGCTCAGGAA----TATAGGATTGTT--AT
>t4
AGGTAACTAAGGAATTTTATCATAACATCTCCACCAATGTCTCACGGCATGG----GAACGCCT-GCAT----ACTTTGCGTGCTA--ATCTTC----TGAATTGAATGGTCAGAATACCCGCGTCAACACAGACCAAGAGCA-CTCTTT---GGAGGTTACCACCGCACCAGGAGTCCTGAGTACAGGCCAAA--TACGATACCAATGGAATATTTTACTTTA--AGCGATGCAAATGA----AATTC----ATAGACTAGCGGTTTGGGTAGTAA----GTGGACGTACTCAGAGGAAAGAAGAATTTAGGACAACGATAATAATACGATTCCCTACTGTTCATCATACTTC----GAGTCCGGCAGAACGCAGTTACGTCCGGTTA----G----C----ACATTACA---ACAGCCTAACTCTTGAGGCAGCGAGATAG----TTACTTCGAAAG--ATTAATTTTACACGTACGTTCGGC-C---TAAACTTACAC--GCGAGGTTA----GTT----C----GCTTGTCCACCAG----CCA----GCATGAGCGTGACCCAATGAAGTCTGTCTTA----TTCGACTTTGTTAGG----AGCACTATTTACAGGGCGTGTCTAAGAAGGGTAATGTTTTGATATATGCGGTG----TTAAAGAAACTCCAGTAAACCAATAAGCACACCACTGTCTAAAACGCTTGA---TGGT------G----CGGAAAACTTCGTCTCTACTCTGGCTCTATTTAAGGAAATACTCCATCGCGCAGTGCTTGCTCAGGACATTTGGGTGGCAGCGGAGGGA----TATTGGATTGTT--TT
>t2
TGTAAACAAAGACAGATTATAAGACCATATTTACCAATTT--TACACGCTTG----CTAGGCCC-TCAT----CCCTAGCCTCACA--CTGTTC----TGATTCGAATGGGCGAAATTCCCGCGCCATAAC----CAAGTACA-ATCTGT---CGAGTTGGCGACGGCTCCAGGAGTCCCGAGATCAGATCTAA--TTCCATACTATGGGAGAATTTTACTACACCAGCGATGCATAAGA----TACTCCCTGCTATACGTACGATATGGGAAGGTA----GTGGCCGTA--CACAGGAACAGAGAATTACAATAAGCACGAATAATAGTAGTCTCAACTTAGCG-CATAGTTCCGTTGGGCTGGCCATATAACAGTTACTTCCGGAAACTATG----G----TCAGTACATTGACAG---AATTCCTCAAACAGCGAGTATA----TGTATGCGAAAC--TACAATTTTTCACGTACGTTGTGC-TGAATAAACTTATGT--GCCAGGTTA----GTG----C----TCTTCTCGAGAAG----GCACCAGGCATGTGCCTGACCCTAAAAAGTCTATCTGA----ATAAAGTCG--TAGG----AGCCCTATTCCCAGATTGTCTCTAAGGGAGATAAGCGTTTGACTT--GGAGTA----TTACCGGTTCTCCAGTGCCCCAAAAAAGAGACAACTGACTTAACTGTTTTA---TGGTT----CGCGTTG-------TTCATCTGTAC----TCGCTATTTAGGGCTATAATCAATTACCCAGTACGTGATCAGTAGATTTAGGCGTCTGGACAAGTATTGCGATAAGATTGTTTAAT
>t8
GGGTAACGAGGAAA---GATAATTCCATATCGACCACTCT--AACGCCATTG----ATACGCCC-CCAT----CCGTTGCGTTACA--CGTTTG----TAAGTCTGTTGGCCTAATTACCCTCACCAATAC----TAAGTACA-TTCTGT---TGAGTTGACCACAGCGTCAGGAGTCCAGAGAACAGCACTAA--TGCAATACGATAGGCCCATCTTACGATTCCAGCGATGCACAAGA----TATTTCTTGTTATGCTGGCGCTATGGGATGTTA----GTGGCCCTA--CAAAGGAAAATAGAATTTAACTAAGCAATTGTAAAAGTATTCTCAACTAAGCG-CATAATTCAGTTGGGCTCGCCAGATCTCAGTTACTTCCGGAACGTAAG----G----GCAATACATCAACA------ACCCTATACCAGCGAGTCTA----TGTGTCCGTAAA--ACGTAATTTACACGAACGTTCAGC-GATACGAGCTTACCT--GCAAGGTTA----TGG----C----GCTTTTGGATAAG----GGACCGGGCATGCGCCTGAGCCGTGAAAGTCTATGTTATAGATTGTAGTCA--GAGT----AGCGCTAT---CAGTTACTTTCTAAGGTTGTTATTATTATGACAT--GGAGTT----GTAAGGACTCTCC--TGAACCAGAAACGAGACGACTGACTGAGGGGTTTAC---G--TT----TGCATAAC----TGTTCATCTCTAC----TCTCTATTTAAGGCAACATTCTATTACTCAGTACTTGATCAGGAAATTTTGGCGTCTGTTGAAGAA----GAAATGGTTGTTTAGT
>t13
CGAGAACTATGGCAAATGATTACGCCATATAGGCCAATTT--GACTACCTTG----ACAGGCCC-GCTT----TTTTCGCTTGATACACCCTTC----TTAATCTTATGGACTAACTCCCCGCCCCAGAAC----TGAGGACT-GTCTGT---TGAGATCTCTACCGCAGCAGGAGTCCAGAGTACAGCTCGAA--TACTATACTACAGGGTGATATTACTAGACCAGCGATGCACGTGA----CAATACCCATTATCCACGCGATATGGGAAGTAA----GTGGACCTA--CAAAGTAACCGAGAATTGAATTAAG---TCGAAAAATTAATCTCCACTAAACG-CATAATTC----GGGGAGGACACATAACAGTTACATCCGGACTATGAG----T----GCAAGACA---ACAG---AAAGCCTATACCAGCGAGTGTACGGGTCTATGCGTAAC--ACTGACTTTAGACGTACGTATGGT-TAAAGTAACTTACGA--GCTAGATTATAAATTG----C----TCTTATAGAGAAG----TGA----GCAAGCGCCTGACCCCGCAAAGTCTATCTAA----GTACATTCC--AAGG----AGCACTATTCGCAGTTAATTTCTAAGGCTGTTATAAGTTGAAGTT--GAAGTT----TTTACGTCTCTCCAGTACCCCATTAAAAAAACTACTGGCTAACGCGGTTTT---GGGTT----CGTGCGGC----TATTCATCGTTAC----TCTCTATTTAGGGGGTGACTCGATTTCTCAGTTCAGGATCAGAAAATTTTGGCGGCCGGAGAAGCA----AATAAGGTTGTT--AT
>t11
CGTCAATGAAGGCAAATAATATTGCCATATCCTCCATTAT--AACATGGTTG----GTAGGCCC-TCAT----TGTTCGCTTGAAA--CGGTTC----TGAGTTGTATGGCCCTATTACCCTCCACAGGAC----TAAGTACA-ATCTGTCGAAGAGATAGCGACGGCGCCAGGAGTCCGGAGTGCAGCTCCAA--TCCTATACTACTGGGTTATCTTACGATGATAGCGATGCATAAGA----AAGTC----CTAATCACGCGGTATGGACAGGGA----GTGGCCCTA--CAGAGAAATGGAGAATTTGTTAATGCGCAAATATGATAACTCGCTAGTTCACA-CATCCTTC----GGGCGTGTCACATAACAGTTTCTTCCGGCGACTTCG----TTGTTGCAAGACA---ACAG---AACGCGTTGACCAGCGAGGTTA----TCAGTTCGCAAT--AATAAGTTTCCACGTACGTCATGC-CTGATACCCTTACCAGGGCCAGTTTA----TCT----C----ACTTCTCAAAGAG----TCA----GCTCGCGCTTGACCCGGAAAAGTCTGTTTAA----GTGGAGTGG--AAGT----AGCACTATTGGCAGGGAATCTCTAAGTGTGATAGGCATCACACCT--GTTGTT----GTGGAGGCGCTCCAGTTCGGCACTAATCAGACAACTGGCTAAAACGTTGGG---GGGTT----AG----AC----GGTTCTTCTCTAC----ACTCTATTTAAGGAATTACTCAATGGCTCAGTACGTGTTCAGAAAATTTAGGGGGCTGACCACGGA----AAAAAGTTTGTT--GT
>t9
CGTCAATTAAGATAGGTTATTTCTCCATTTTCGCCAATAT--AACATGATGGGAACTTAAGCCCTACAT----TTTTCGCATACCA--TAATTC----TAAATTCTATGGTCGGAATCGCCACTACATCAC----TAAGGACG-GTCTATTGCAGAGTTAGCTACTGCACCAGGAGTCCGGAGATCAGACCCAA--TCCTATACTACTGGGCTATAATA---GTATAGCG---CACGGGAAGATAAATA----TTATGCAAGCGGTCTGGAAAGCAA----G----CCTA--CATAGGAATAAAGAATTCA----AGCGGGCATATCATTACTCTCAAATGCACG-CATTTTTC----GCGGGAGGCAAAAATCAGTTTCTTCCGGTCTCTCGGACCATCAACTCAAAACA---ACAG---AACCCCTTCAACAGCGAGTTGA----TGACTGCGAAAAGAAATTAATTTATACGAACGTTAGGC-TCGAATCACTTAAGTAGGCTAGTT--------A----C----GCTTTTC--AGAG----TTA----GCTGGCGCGTGA----AAGAAGTCTATATCA----GTATAGTAC--GAGCCTTCAGCTCTATTAACAGCCTATTTCTAAGTGTGTTAAATATCATAGTT--GTGGTG----GTACTGTGCCTCCAGTTTGCCACAAATAATACTACTGCCTGATGCGTTGCC---GGGTT----AG----AC----AATTCGTCTCTAC----ACCCTATTTAAGGGGCTAGTCAATGGCGCAGTACCTGCTCAGG------GGGCGTTAGATCATGAA----AAAGAGCTTGTT--TT
>t1
AGCCAAGCATGGAAGTTGATC-GAGCATGTCATCCATTAT--TACAAGTTAGGTGCAAACGCCC---------GATTCGCATCGCA--GAATTC----TGAATTATATGGTCAGAGTGCCCCCCACATCAC----GAAGGACG-TTCTATAGCTGAGTTTTTCTCTGCACCAGGAGTCCAGAGTTCAGATCCAA--TACCATACTAGGGGATTATAATA---AAATAGCG---CAGGCGA----AAATT----TTACGCCAACGCTTTGGCAAGCGA----G----CATA--CAAAGGAATTCAGAATTTAATGTCGCCAAGTGAGAATAATTCGCGATTTCTCA-CATTATTC----GAGGTCGACAGAGATCAGTTTCTTCCGGACCATCAG----AGACTTCATTACA---ACAG---AAACCCTTGACCAGCGAGTCGA----TTAGTTCGAAAT--GAGCATTTTGTACGTACGTATGGAGGTGAAACTCTTAGGTGGGCCAGTTTA----GGG----C----ACTTTTC--ATAG----TCA----GCGCGGGCCTGAACCTTTAAAGTCTGTATCA----ATGTATTAC--GAGC----AGCCCT----GCAGCGTGTCTCTAAGAGTGTTAGAGATGAAAAGT--GTAGTT----ATGCTGAGGCTCCGGTTGGCCACAAACCAGACTACTGCCTAAGTCGATGGC---GGGTT----CG----TA----ACTTCATCTATAC----TCCCTATTTAGGGGGCCAATCCATGACACAGTGCCTGTTCAGT------GGGAGATAGAGTAAGTA----TACAAGTTTGTT--TT
>t5
CGTGAAGTATG---AGTCATTCAGTCATGTCGACCAATTT--CACGCGATAGGAACCAAAGCCC-TCAT----AGATCGCGTCTCA--GGATTGTACGTTACTCAGATGGACAGAATAACCGC----ATAC----TAAGGTCAATTCTATTGTGGAGTTCGTTTCAGCTACAGGAGTCCTGAGTTCAGAACAAA--TACTATACTATAGGGAAATAATA---TTTTAGCG---CAGCAGA----TATTT----CTACTCAACCGGTTTGGAGCGCGA----G----CATA--CATAGGAACTCAGAATTTCAGGTATCCTACTTATGACCACTCCCGATTGCTCA-CATTTTTC----GAGATGGTCATACATCAGTTG---CCGGAATATCAG----TAATCTCTTAACA---ACAG---AATGCATTAAGCAGCGAGTTCA----TAGTTGCG------ATGTAATTTCGACGTACGTTTAGC-TAAAAAGGCTTAGAAGAGCGAGGTTA----CGG----C----CCTTGTT--CAA-------A----GCGCGGGCTTGAACCGTCGAAGTCTATATGA----ATTAAGTAA--AAGC----AGCACT----TCAGTTAATGTCTAAGCTTGTTAATCATCACATTT--GGAGTT----TTATTGTCCCTCCTGTAACACACTAAG--AACTACTGGCTAATTCGATTGC---AGGTT----TG----TT----ATTTCCTCTATAC----GCTCTATTTATGGGTGTAATCGATTGCACAGTCCAGGATCAGG------AGGAGATAGTATAAGCA----TAGTAGATTGTT--AT
>t14
CGTAAATAATGACAGCTTATGATGACATATCCTCCACTGT--AACTTCTTTGTGACTCAAGCCC-ACAT----TGATCGCTTAGTA--GGGTTC----TAAATTATATGGCCCGATTGGCCGCCTCAGCAC----TAAGTACA-ATCTATTATAGAGATAGC---TGCATCAGGAGTCCGGAGTGCAGCTCGAA--TTCTATACAACAGGTTTATATTACGAAGGGAGCGATGCAAATGA----AAGTA----CTAATCAATCGGTTTGGGCAGCAA----GTGGCCCTA--CACAGAAATAAAGAATTTTTTAATGCGCAACTAAAATAACTCTCAATTTGACT-CATACTTC----GGGCACGGCACATAACAGTTTCTTCCGGCATCTTAG----TTGTCGCAGTACA---ACAG---AACGCGTTATCCAGCGAGGATA----TCAATTCGAAAT--AAATACTTTCCACGTACGTCGTGC-AAGAATCACTTAATTTGGCCAGTTTA----ATT----C----GCTTCTCAAAGAG----TCA----GCACGCGCGTGACCCGGGGAAGTCTCTATAA----GTAAAATCT--TAGC----AGCCCTATTAACAGGTAATCTCTAAGTCAGGTAAGCATCAAACAT--GTCGTA----TTTGTGTAACTCCAGTTCGCCACTAATAATACAACTGGCTGAAACGGTGTC---CGGTT----GG----AA----GGTTCTTCGATAC----ACGCTATTTAAGGTATGACTCAATGGCGCAGTTCTTGTTCAGTAAATTTTGGAGGCGGGTCATGCA----A--AAGTTTGTT--TT
