# Supplementary material for: PQ, a new program for phylogeny reconstruction
Source: BMC Bioinformatics. 2018 Oct 12;19:374. doi: 10.1186/s12859-018-2399-4 (PMC6186109; doi:10.1186/s12859-018-2399-4)
Supplement: Supplementary file 4 — Simulated data. The archive Simulated-data.tar.gz contains two folders called Alignments and Trees. Folder Alignments contains 500 simulated 15-sequence nucleotide alignments in fasta format. Folder Trees contains six subfolders, PQ, MP, ML, ME, QP and Reference with trees in Newick format reconstructed from the alignments with five methods and with reference trees used for simulations. Names of the tree files correspond to names of alignment files. (TAR 1860 kb) [file 12859_2018_2399_MOESM4_ESM.tar › Alignments/239.fasta]

>t12
CATTGCGTCAAATTGCGTGCTGTAT---TA----TGTAA----A---ATGACCGCATTCCG----ACCGG--ATTCCTATACGCTCCATCCAACAATTCAATAATTTCGTATCTATATACATCT---CCTTTCTATTAT-------GA----AATTGAG----TGATCTAAATATAGAGTTAATGTTGCATTGTTTTTAA----TAAA----ATTGAT----TAACTGG-GACTCTACTAGTTGAAAACCACAGTG----TTACTTGTCTTA---TG-------GTGTTCTTCCTTATATACTTTAGGACTGTC-TAAGCCACTACGTAG---AGTATATCT--AGTTAGTT----AATCGACGTAGACGTAAGCTT----TTTCTCTATCACGT----ATACCTCCTCA---CTTCAAA---TCAGGCTATTTA---CTTT-GAAGCTCC------AGTA----CGTACCGTA--CTACAGTAAAA--TCCACTTACGTAGGGTCTCCA---CCT----GGTCCCACG----T----AG--TA-CGAA----AA--TTCACTCGTCTCGAGTGATCTCTAAG-AGAACCATACA----TGTAGAAGCATATTTCGTGGTTCT-------GGCAGCT---GGTTGGGTCCTTAAAGTATCAAAAAAACTATCCAACA
>t4
CTTGTGATCAAATTGCATCGGGTCT---TA----TCTAA----A---AGAACCGG-TTAAG----GCCGA--ATTTGAATACGCTCCATCCAACAATTCAATGATTATGTATCTAAGCACAACG---TTATTCAATTAT-------GA----AATTTAGGTATTGGACAAAAAATAGAATTAATAGGGGACGGTTCTTCA----TAAA----GTTGAT----TAACTGG-GACTCAACACCTTGGTGCCCACAATG----GTACATGGTTCACCTTG----AGACTGTTATCTCATCTATATTTAAGAGCGCAC-TAAGTTATGATGTAT---AGTAACTCG--ATCTAGTT----AATAGACGTATACGTTCACGC----GTTCTCTATCACGT----ATACCTCATAA---CTTCGTT---TGATGCTATGTA---CAGT-GCAGCTAC------AGTA----CGTAAGGTA--CTACA----GA--TACACTTACGTTGGGTCGCCT---CCT----GAACCCACA----T----AG--TA-CCAA----GA--GTCAATCATCTCTTA---TCTCTAAA-AAAACCATACA----TGTATAAACAGATCGGTTAGTACT-------GGCAGCT---ACTTGTGAGCTTAAATTATTGAGATAACTCTGCAACG
>t2
CTTTTCTTCAAATTGAGGCTGGTAT---TA----TATTA----C---ATCACCGC-TTCCG----TCCGG--ATTGAAATTCGCTGGATCCAACAATTTAATCATTACGGATCTATCTACTTGA---TAATTCTATTAT-------GA----AATCGAGATTTTTGGCCAATAATGGAGGTAATTGTGAACGGGTTCTTA----TAAA----TTTGTT----GAACTGG-GACGCAACATTTTGGTCGCCTCATTG----TTACTTGACTAA---GA----TGAATGATCTCTCGTCTATAGATAAATGCGAGC-AAAGATGTAAAGTAT---AGTGACTGT--ATTTAGTT----AATTGATGTAGACGCGAGTGA----GTTCTCTATAACGA----ATACATCATCA---CATCACA---TCACGCTATATA---CCCTAGAA----C------AGTA----CGTCTGGTT--TTACA----AA--TACACTTACGTGGGGACGCCT---CCT----GACCCCACT----T----AG--TA-CAAA----GA--CTCATGCTTATCGTTAGATCTTTATA-AAAACCATTCA----TGTATAATCAAATCT---AGTTCT-------GGCACCTTATAGTTGAGACCTTAACGTATTTATAAAACTTTACAACG
>t10
CGAGTCAGCAAATTGAAACTGGATT---TA----TATTA----A---ATAACCGC-TTAAG----TACGT--ATTAATATACGCTCCATCCAACAATTAAATCATTACGGATTTATCGACTTAG---TAGTACTATTAT-------GA----AATGTAGTCGCTGTACCAATTATAGAAGTAAGATAG----GTT--TCA----TAAA----ATTGTT----AAACTGG-GACACCACTGTTTGAATACCTCACTGGAACTTACGTGACTCA---GA----CGATTGTCCTATCGTTTATATATAAATACGTCC-CAAGAAATGAAGTAAGATAGTGCTTCT--ATTTAGTT----AATAGAGGTAAACGTT---TC----GTTCTCTATTACGA----ATACCTCCTCA---CTTCAAA---TCATGCTATATATGTCGGCAGGCTTTCCGAC---ATTATGTACGCTTTGTAAGCTATA----TATGTACACTTACGTTGGGACACCTATCCCT----GAACCTACG----T----AGCGTA-CTAA----TA--TTTAGGCATCTCGTTTGACCTCTGTT-ATAGTGATGCA----TGTAAAATCAAATTACTTGGTACT-------GGCATCT---TATTGAGACCGTAACGGTTAGATATACCTGTGCAACA
>t1
CATGACATCAAATTGGCACCAGCTT---TA----TATGA----A---ATCACCGC-TTACG----GGCGA--ATTAAAATTCGCTCCTTCCAACTATTGAATGATTGTGAATTTATCAACTTTA---TTCTACTATTAT-------GATAAAAATTTAGCCTTTATGCCAATTATAGAATTTACACAG----GTA--TCA----TAGA----TTTGGT----GAACTGG-GACACCACAATTTGGATGCCTCACTG----ATACTTGACTAA---TA----AGATGGACCTCCCCTCTATAGCTAAGCACTGAC-CAAGATCTAAAGTACGTTAGTTATTCT--ATCTAGTT----AATATAGGTACACGTT---GC----TTTCTCTATCACGA----ATACTTTTTTG---CCTCGTT---TAAGGGTATCTA---CTGGAGCGTATCC------GTTACGTACGTGTTGTACCTTATA----TAGGTACACTTACGTGGGTTCA--AAACCCT----TAAC---CG----TGTAAAG--TA-CTAA----CA--ATGAGTCATGTCAGTCGACCTCTATT-AGATGGATCCA----TGTAAAATCAAATATCTTTGTACT-------GGCAACT---TCTTGGGGCCGTAAGAGTT----AAAAATTTTCAACA
>t3
CCACTCAGCAAATTGTTTCCAGCTT---TA----TATTA----T---AGTACCGA-TTAGG----AACGA--ATTTTTATACACTCTTTCCAACTATTGAATCATTAGGAATTTATAGTCTAAT---ATCTACAATTAT-------GATGAAAATTCAGTTATTTTTCGAATTATTGAATTAATGT-------TA--TAA----TAAA----ATTGCT----AAACTGG-GACACCACGTTTTGTAGACCCCAGTG----ATACGTGGCTCA---TTACATGGATAGTTATTCCATCTATAACTTACCGCTTAC-CAAGCTGTAAAGTACGTTAGTATGTCT--GACTAGTT----AATATAAGTAGATGTG---TT----GTTCTCTATGACGT----ATACATCTTTG---CTTCCTG---TAATGGTATTTA---CGGCAGGGTTTCC---ATAGTTACGTACGAGTTGTACCCTATA----AAAGTACACTTACGTCGGTACACCTAGGCCT----GAGC---CT----T----AG--TA-CCAA----TA--TTTAAGCATTTCGCGGGAGCTCTATT-ACATCGATACA----TGTAAAAGCAAATTTATTAGTCCT-------GGCAACT---GCTTGGGTCCTTAAGATGT----AAAACTTTTCAACA
>t9
CCACGCAACAAATTGTTACTAGCAT---TA----TATAA----T---AAAACCGA-TTATG----AACGA--ATTATTATACACTGCTTCCAACTATTTAATCATTGGGAATTTATAGTCTAAT---ATGTGCTATTAT-------GATAGAAATATAGTTGTTTTGCGAATTATTGATTTAAGAT-------GA--TAA----TAAA----ATTGCT----AAACTGG-GACACCACGTATTGTAGTCCCCAGTG----ATACGTGTCTCA---TT----GGATAGTTCTTCCATCTATAATTTACCTCTTGC-TAAGCTATTAAGTACGTTAGTAAGTCT--AACTAGTT----AATATAAGTAAAAGTA---TG----GTTCTCTATGACGT----ATACTTCTTGT---CGTCCTG---TAATGGTATTTA---CAGCAGTGTCTCC------GTTACGTACGCGTTGTACCCTATA----AAAGTGCACTTACGTCGGTTCACCTAGGCCT----GATC---CT----T----AG--TA-CGAA----TA--TTTAAACGTATCGCCGGAGCTCTATT-ACATCGATCCA----TGTAAAAGCAAATATTTTAGTCCT-------GGCAACT---GCTTGGGTCCTTAAAATGT----AAAACTTTTCAACA
>t15
CGGCAATACAAATTGATGAGTGTAT---TA----TATGA----T---ATTACCGT-TTCTG----GACGC--ATTCAGATACACTAACTCCAACTATTCAATAA-TCTGGATATAATCGCTTGG---GAATACTATTATCTTA---GACGGGAATATAGGTTTTTGTCGAATTATCGAAATAAAAT-------TC--TTA----TACA----TTTGCTGCCCAAACTGGAGACTCCACATCTTGTACACCGCAATG----ATACATGTATCA---TG----TGATAGTGTTACCTTCTATAACTTAGATCTTC----AGAGAGAATGTACGTTAGTCGATGTCCAAATAGTT----AATAAGAGTATACGGG---AG----TTTCTCTATGACGA----AGACATTCTCA---CTTCTAG---TGATGATATGTA---CACCAGTATATCC------TGTATGTACGGTTTGTCCGCTAGA----GAGGTTCACTTACGTAGGTCCACCTAACCCT----GCTC---CG----T----AG--TA-GCAA----GA--TTTAACCATATCGAACGAACTCTTGT-AGACAGATCCA----TGTAAAAGCAGATATGTTCGTCCT-------GGCATCT---GTTTGAGACCATAACAGTT----AAAACTTTGCAACG
>t11
CTTCACTTCAAATTGAATTGTGCGT---TA----TTTAA----A---ACGACCGC-TTACG----CACGA--ATTTGAATGCGCTACGTCCAACAATTCAATCA-TTTGCATATATTATCTGGT---GA---CAATTAT-------GACAAGAATTGAGCGAGTTCCCAAATGATCGAATTAAATG-------GG--TCA----TACA----TATGCT----CAACTGGAGACACCACGAATTGAGCACCCCATTG----ATACGTGTATCA---CA----CGA----AGTTACATCTATAACTGATTCCAATC-AAAGATAGTATGTACGATAGTCTATCA--AAATAGTT----AATACTGGTAAAGGAG---CG----TTTCTCTATAACGA----ACACTTTTTGA---CTTCATATTGTCAAGATATGTA---CCCCAGATTAGGC------TTTATGTACGCGTTGTGCGTTATA----TAAGTCCACTTACGTAGGCCCACCTATACCT----GGTC---CC----T----AG--TAAGGAA----AATAATAAAGCATATCGGAGGAGCTCTAAG-ACACCTATCCATAAGTGTATAAACATATTTCTTAGTCCT-------GGCAACT---TCTTGAGTCCATAAGAATT----ATAGCTTTGCAACG
>t6
CTACTCTGCAAATTGTCGGATGTAT---TA----TATTA----A---ACAACCGA-TTCAG----TACGA--ATTGTGATGCGCTCGATCCAACTATTCAATCA-TTTGCATATAATATCTAGT---ATATTCGATTAT-------GACAAAAATATAGGTTGTTTACGAATTATCGAATTTAATT-------TG--TCA----TAGA----TGTGCT----GAACTGGAGTCTCCACCTATTGAATACCTCAATG----ATACATGTATGA---TC----GGAGAGTAGTTCAGTCTATAACTAATAACTAGC-CAAGGTAGTATGTACGTTAGTCGATCT--AAGTAGTT----AATGCAAGTAGATGTT---AC----TTTCTCTATGACGA----AGACATTATGA---CTTCTGT---TGAGGATATTTA---CGCCAGATTAACC------TTTATGTACGCGATGTACTGTATA----TAGGTTCACTTACGTGGGACCACCTACCCCT----GGAC---CG----T----AG--TAACAAA----CA--GTTAACCATGTCGAACGAGCTCTAGG-ACACAGATCCACCGGTGTACAAGCAAATGTTTTTGTCCT-------GGCATCT---GCTTGGGACCATAACATTT----AAAACTTTGCAACG
>t8
CTATTCGGCAAATTAATTCCAGCCT---TACCTCTATTA----A---AATACCGT-TTAAG----GTCGA--ATTAGGATTCGCGGGGTCCAACAATTCAATGATTGCGTATTTATCAACTTCT---TTTTTCTATTAT-------GA----AATCTAGTATCTGTCCAAATAATAGATTTTACGTGG----GTG--TAACGTATAAA----GTTGTT----TAACTGG-GACTCTACCGGTTGGTAACCGCAGTG----TTACTTGACTTA---TA----GGATCGTTATCGTGTGTATACATAAATCCCATGACAAGTCCTTACGTAGGCTAGTATT-----ATTTAGTT----AATAAGTGTATACGAC---GG----ATTCTCTATTACGGACAGATACCTCTTCG---CCTCAAA---TTATGATATTTA---CGACAGATGATCC------CTTATGT----TATGTCAGGTAGA----AACGTACACTTAGGTTGGAGCACCAATCCCT----TATCCTACG----T----AG--TA-CGATCCGCAA--CTGAATCGTATCCTGAGACCTCTGTT-ATAAACATTCA----TGTAAAATCAAATGACGTGGTCCT-------GGCATCT---TGTTGTGTCCGTAACTAGT----ATACCTGTACAACA
>t13
CCATACAGCAAATTGGGTCTGGTCT---TACCTCTATCA----C---ACTACCGA-TTCGG----TGCGG--ATTGAGATACGCTTAATCCAACTATTCAATCATTGCGCATATATCTACATCT---GCTTACTATTAT-------GA----AATTGAGCATCTGGGCTAATAATGGATTTAACCAGG----GGA--TAACATGTACA----GTTGTT----AAACTGG-GACACAACTGATTGGACACCACAGTG----CTACATGGCTTA---TA----TGATTGGGGT----TGTATAGGTTATTACCGACAAAAGCTCTGACGTAGGCTAGTATG-----TTTTAGTTCCGGAATAAGTGTATACGTC---GT----ATTCTCTATTACGAACCCATACCTCGTAC---CCTCGCA---TTATGATATTTA---CTCCAGGCAATCC------ACTAAGTACGTTTTGTAACATATA----AAAGTACACTTAAGTGGGATCACCAATGCCT----TAACCCACG----T----AG--TA-ATAATTCAAA--ATGAGGCGTTTCCAGAGACCTCTGTA-ATAATCATGCA----TGTAAAAGC----GGTGTAGTTCTGCTG---GGCAGCT---TATTGGGGCCGTAACTCGT----AGATCTCTGCAACA
>t14
CGAGACTTCAAATTAAATCAAGATT---TA----TATTA----G---AAGACCGT-TTAAG----TCCGG--ATTCCAATTCGCTGAATCCAACAATTCA-TTATTACGTATTTAGTATCTTAC---AAATTCTATTAT----GAAGA----AATCAAGTGCCTATTCCAATTATAGAGGTAACATGG----GGC--TTA----TACA----TTTGCT----GAACTGG-GACACTACACTTTGCGCCCCTCAGTG----ATACTTGACTAA---TA----GGAATGTCTTCTACTGTATATATAATATCCTGGAAAAGTAATTACGTAAGCTAGTAAATCT--CGGTAGTT----AATAGAAGTATAGGTG---GAGTTCTTTCTCTATGACGA----AAACTTCGTCA---CTTCTAA---TTATGCTATGTA---CGGAAGAGTTTTC------GATATGTACGCTGTGTGTGATAAA----TATGTACACTTATGTCGGTACACCTATCCCTATAGGCTCCTACT----T----AG--TA-CTAT----TA--ATGATCCATTTCGCTCGACCTCTTTCAACAACAATACA----TGTATAAACATATTACTTAGTTCT-------GGCAACT---CGTTGAGACCTTAATCAAT----AAACCTTTTCAACG
>t5
CACTACGGCAAATTACCTCTTGAAT---TA----TGTTA----ATCAATGACCGA-TTCCG----CACGG--ATTACAATTCACTTAATCCAACAATTCA-TAATTTTGTATATATGGTCTCAT---ACTTA--ATTAT----GAAGA----AATAAAGTTAATTAG----TTATAGACATAACGTTG----GAA--TCA----TATATGAGCCTGGT----AAACTGG-GGCACGACAATTTGCAGGCCACAGTG----CTACATGCCTCA---CA----GGAACGGAATAGCGTTTATATATGATCTCCGGGACAAGAATAGAGGTAAGGTAGTCAATCA--ACTTAGTT----AATTGTAGTATACGTT---TTTGGTTTTCTCTATTACGA----AGACTTATTCG---CTTCTGT---TGAC----TCTA---CTAGAGGGTTTCC------GATAAGTACGCTCGGTGTCCTACA----CATGTACACTTATGTCGGATCACCCATCCCTCCTGGCACCTACT----T----AG--TA-CTAT----GA--TTAATCCTTTTCACCCGATCTTTCGCGAGACTGATACA----TGTATAATCATATAACTTGGTTCT----CTCGGCATCT---CTTTGAGATCATAAACTTT----AAACTTATACAACG
>t7
CTATGGTACAAATTATAGAAAGCTTTGATA----TATGAACGGC---ATGACCGC-TTAAGGTACTACGCGTATTCAGATACTCTATATCCAACTATTAA-TGATTCCGGATGTATAGTCAATTTACATCTA--ATTAT----CAAGA----AATTAAGTTCATCAC----TTATAGAGTTAACGTTG----GCA--TCA----TAGA----CCTGCT----CAACTGG-GACTCTACTAGTTGGGTCCCCCAGTG----GTACTTGCTTTA---GT----GGAGCGTAGTAGCGTTT--ATATCAAGACCGTTAAAAGTGATGAGGTAAGATAGTGTGTCA--TCGTAGTT----AATAAGAGTATACGCA---GTTATAATTCTCTATGACGC----AAACGTTCTCGTTACTTCTAA---TTAAGATATCTA---CGTTAGCATTTTC------GATATGTACGCTCTGTGTCCTATA----TACGTCCACTTACGTCGGTGCACCGATCCCTTTTAACACCGACGGTCTT----AG--TA-CCAT----TA--GTTATCCATTTCAGACGAGCTTTAGCAACATGAATTCA----TGTATAAACATATGACTTAGTTCT-------GGCACCT---CTTTGAGCCCCTAAACTTT----AGACATCTGCAACC
