# Supplementary material for: PQ, a new program for phylogeny reconstruction
Source: BMC Bioinformatics. 2018 Oct 12;19:374. doi: 10.1186/s12859-018-2399-4 (PMC6186109; doi:10.1186/s12859-018-2399-4)
Supplement: Supplementary file 4 — Simulated data. The archive Simulated-data.tar.gz contains two folders called Alignments and Trees. Folder Alignments contains 500 simulated 15-sequence nucleotide alignments in fasta format. Folder Trees contains six subfolders, PQ, MP, ML, ME, QP and Reference with trees in Newick format reconstructed from the alignments with five methods and with reference trees used for simulations. Names of the tree files correspond to names of alignment files. (TAR 1860 kb) [file 12859_2018_2399_MOESM4_ESM.tar › Alignments/240.fasta]

>t11
GCCAAATAACATAGACACAAGCGAGCGTAGACACATTC----TCTGAGCGAACA---TATACGCTCCCTTTTGACA--GGAATCGATACGT--CAGTCAAATATCTATA-CAGGCCGCACC---TTAGGCCCGATACGGTCACGTATTGAAACGACAAC----GCAGGAAATCCATCAAA--TTCGTCTTTCATTCGAATTAACGGCTGTAATTAGTTATGGGATGTACCGA--GAG-CCCGAAATGGGAA--CCACTGAGCCACGATTGCTCAA---CGTGGTAT---CAACTCTAATAGG---ACAAATTCATAATCATGCCTTAGTAACGAGCTCTTCGATGAGTATTGGCTCCCGGTTCACCTATGACCAGTTTGAATCGG---TATGCTGTACAATAACTGACTGGAAAGCTTCATGGG-ATAGGGAGCTAA---TCGACT---CGGCAAAGA----GAACG---CACTATGCCGTCTT--CAGGT----TCCGT---GAGGCTCGGCCCACCCATTTTCTCTATGTTGTTGCA----GGGAATATCCAGTAACCGTCGTATGAACCAGCATGTATAGCGATAATAGTATATT----TGGCCACA
>t1
AGCAAATAACATAGACATAGGGCAGCGTAGACGCAGTG----TCTGAGGGAACC---AATACGCTCCCTTTATACA--GGAATCTATACGT--CAGTCTAATGTCTATA-CATGCCGCACC---TTAGGCCCGATACGGTCACATGTTGAAAGGACAAC----AGAAGAGTTCCCTCTAA--ATGTTCATTCAGTGGAGATAACGGCTGTAGTTAGTGCTGGAAGGTACCTA--GAG-CCCAGAATGAGAA--CAGCTGAGCCACGATTGCTCAA---CGTGGTAT---CAACTTTAGTATG---ACAAATTCATAATCATACCTTAATGACGAGGCTTACAATGAGCATTGACTCCCGGTTCACTTATGACCAGTTTGAATCGG---TATGCTGTACACTAACTGACAGGAAAACATCATGGC-GTAGGGAGCTAA---TCGAGT---TGGAAAAGA----GAACG---CACCATCCCGTGTG--CAGGT----TCCGT---GATGCTGGGCCCACCCATTTTCTTTATGTAGTGGCA----GAGAATATCGAGTAGCCGCCGTACGAACCAGCATTTAGAGCGATAAGAGAATATT----TGTCCACA
>t13
CGTAAATATCATAGACTTATGCAAGCGTAGCCGTGTTG----TATG---GAACG---CGTACGCTCACTTTTTACA--G----ATATACGT--CACTAAAATTTCTATA-CAGGACCCACT---TTCAGCCCGATACGGTCACGTATTGAAGGGACAAC----AGAAGTTTTCACTCTAA--TTCTTCTTTCAGTGAAATTAACGGCTGTAATTAGTTATGGGCTGTACCAA--GAG-CCCATTATGGGTA--CAGCTGAGCCACTATTGCTCAA---CGTCGTAT---CAACTCTATTAAG---GCAAATTCATTATCATGCCTTAATGTCGAGAGCTAATATGAGATTTGGCCCCCGGTTCGATTTTCACCATTTTGAAACGG---TCTGCTATACAATAACTGACTTTAAAACTTGATGGATGCATGGAGCTGA---TCGATTATTAGGTAAAGA----GAACG---CTCTATCCCGTATT--CAGGT----TCCGT---GATGCTGGGCCCACCCATATTCTCTATGTAGTAATA----CAGAATATCCAGTTTCCGTCGTATGGACCAGCATGAAGAGCGGTAATACAATATT----TCTCGCCC
>t14
ACCAAATAATATATACAAAGATTGGTGTAGACAGAATT----TATGGGGGCACG---TTCAC--TCCCTTTGTACA--GGAATTTAAACGT--CAATCAAATATCTATA-CGTGTCGCTCC---ATAGGGCCGATACGGTGATGTGTTGAAGCGTCAAC----TCATGGCACTTCTCAAA--TTCTTCATTCTTAAGAATTAGCGGCTGTAGTTAGTTTTGGAGGGTACCGA--GAG-CCCCATGTGGGTA--CCTCTGAGCCACAATTGCTCTA---CGTTGTCT---CAACGCTAGTAGG---ACAATTTCATGATCTTTCTTTAGTAGCGATAGCTAACATGAGTATTGGCTCCTGCTTCGCCTGTGACCATTTTGAACCGG---TATGCTATACAATAACTGACGAGAAATCTTCATGGC-TCAGGGCGCGTA---TCGACT---CGGCTAAGA----GTACG---CCCTATTCCGTCTT--CATGT----TCCGT---GAAGCTAGGCCCACCCATGCTCTTTATGTTGTGAGA----GGGAAGGTTGAGCAACCGACGTAGGCACCAGCATTAAGAGCGAGAATAACATATT----TAGCCGCT
>t9
GACAAATAATATATACACAGTAA--TGTTTGCCCTATC----TCCGTGGGAACC---A----GGTCGCTTTGAACA--GGAATTAACGAAT--CATTTCAGGTT----ACCGTGCCACACATGAATGAGGCCGATGCGGAAATTAATTGAAATTGCTAC----ATAGGGTAAAGGTCTAA--GTGATGATTCATGCCTTATAGCGCCTGTAATTAGACATGCCCAGTACCGA--GAG-CCCTACTCGGGCAGTCCACTGAGCCACGGTTGCTCTACACCGTTGTAT---CTACTCTACTATG---GTAAATTCATAATCTTCTGTTAAAAACGAACGGTAAAATGAGTATTGCCTCCCGATTCACAAGCGACCAATTTGATTCGG---TAAGATGTACAATAACTGACAATAAATCTTT----C-GTAGGGTCAAAGGAATCGATT---CGGGAAAGA----GTACG---CTCTATTACGTTTT--CAGGTTCTTTCCGT---GACGTTAGGCGCAACCA----CT----GTAGTAACA----GTGAAGATACAGACTCCGTCCAACGTACTAGCATGCACAGCGCAAACATTA-ATTGCATTAGATGCA
>t2
CACAAATAATATATACAGATGAA--TGTCTGTCCAATA----TAGGTGTGAATC---G----GATCACTTTAAACA--GGAAAAAACCATT--CAGTTGAGGGT----AGCGCGCCGCACGTAAATGAGGCCGCTACGGAAAATTATTGAAAGTGCGAC----AAATGGAAAAACTCTAA--ATTGTGATTCAGTCGGCCTAACGCCTGTAGTTAGAAATGTCAAGTACCAA--GAG-CCCTACTCGGGCAGTCCTCTGAGCCACGGTTGCTCTA---CGTCGTAT---CGACGTTACTATG---AGAATTTCATTATCTTCTATTAAAAACGATTGG--AAATGAGAATTGGCTCCCGATTCATAAACTACCAATTTGAATCGG---TAAGATGAACAATAACTGACCTTAATTCTTC----C-GTGGGGTCAAGTGAATCGAGT---CGGAAAAGA----GTACG---CACTATGGCGTTTT--CATGTGCTATCCGT---GAAGTTGGGCCCAACCATGTTCTCCTTGTAGTTACA----TTGAATATCCAGACTCCGACCAACGCACCAGAATGAACAGCGAAAAGATTA-ATTACATTATTTGCG
>t5
ATCAAATAATATATACACATTAT--GGTTCGCCTAATA----TGGGTGGGGCTC---G----GGTCTCTTTGGACA--GGAAGTAGCATTT--CATTTGATAGT----AACTAGCCGCACGAGGCTAGGACCGTATCGGATAGTGATTGAATATGCTAC----GTATGTAGAATCTCTAA--ATTCTAATTCAAGCTTTCTAACGCCTGTACTTAGCTATGCCCAGTACCAA--GAG-CCCGACCCGGGCAGTCTCCTGAGCCACTGTTGCTCTA---CGTCGTTT---CTACACTACTAAG---ATAAGTTCATTATCTTATATTAAAAACGAATAGTAAAAAGAGTATTGCCACCCGTTTCATATACTACCAATTTGAGGCGG---TTAGTTGGAGATTAACTGACTTTAAATCTTC----T-TTGAGGGCAATGGAATCGACT---GGGAGAAGA----GAACG---CGCAATGTCGTTTT--CAAGTTTTATCCGT---GATGATAGGCCCAGCCTTGTGCTACGTGTTGTTAGAGCTTAAGAATATCCAGAATCCGTACTACGCACCAGCATAGACAGCATGAAAATCA-ATTGTGTTACTTCCA
>t6
TAGAAATAAAATAGACCGATATG--CGTCTTT----TGGCATTGAGGGGGATACCAAG----GCTCCCTTTAAACAACGGAACCAGTTGTTCTCTTTATATGTTCTATA-CGCGCCACACC---ATAAGACCGATTCGGACAACAGTTGAAATTGCCAC----AAATGTGACGTATCAAA--ATATTCCTTCAAGTAT--TAGCGTCTGTAGTTAGGTATGTGGAGTACCCA--GCG-CCCGATAGGAGAAGTCTCCTGAGCCACAATTGCTCAA---CGTGGTCT---CCA-CTTATTAAG---GGAATTTCATGATCATTGCTTAATTTCGATTA----AACGAACGTTGACTCCGGGTTC-------ACCACTTTGATACGG---TACGCTCAACATTAACTGACCGTAAATCCTGATGGT-C---GGTGCATCGACTCGATT---AGGACAAGATGTCGCACG---GTCTAT---GTATTGTC---T----TCCGT---GACGGTCGGTTCGACCATTATCTAAATGTATTCATA----ACGAATGTTCAGTTGACGATAAATGGACTAGTATCAAGAGCATTAAGAAGA-ATT----TTACTGCT
>t4
GCGAAATAATATATACGAACATA--CGTCAAT----TGGCACTAAGTGGGAGACCAAA----GCTCACTTTCAACATCGGAACCTGGAGATCTCTCTATATTTTCTATA-CACGCCACGCC---TTAGGGCCGATTCGGACAACATTTGAAATTGCAAC----TAAAGTGACATATCGAA--ATAATCCTTCATAAAC--TAGCGTCTGTAGTTAGGTATGTGGAGTACCCA--GTG-CCCTAGACGAGCAGTCTCCTGAGCCACATTTGCTCAA---CGTGGTCT---CGA-CTTAGTAAG---GAAATTTCATCATCTTTGCTTAGTTCCGAGGT----AACGAGCGTTGACTCCGGGTTC-------ACCACTTTGAGACGGGAATGCGCTCCATAATAACTGACCTAAAGACCTGATGGT-C---GGTTCATGGACTCGATT---AGGACAAGAGATTGCACG---TTCTAT---GTGTTGTC---T----TCCGT---GACGGTCGGTGCATCCGTGAGCTAAATGTTGTCAAA----TCGAATCTTAAGTTGACGACAAATGGACTAGTATCAAGAGCATTAACAAAA-ATT----TTGCTGCC
>t3
ACCAAATATAATATACGTAATGT--GGTAATG----TC----TCCGAGTGGAGCCAAG----GCTCCCTTTAAACATGGGAATGGTACTTGCTCAATATAGGGTCTATA-CTTGGCGCACG---TTATGACCGGGTCGGTGAGTACTTGAAAGGTCGAC----TAAAGGTTCTGATCAAATCTTTATACTTCATAAAC--TAGCGTCTGTATTTAGGTGTGTA---TACCAA--GAG-CCCAAATAGGGAAGTCTACTGAGCCACCATTGCTCAA---CGTTGTTTTCCCCACGTTATTAAG---TGAAATTCATCATCTTGTCTTATGTCCGACAG----GACGACAATTGCCACCTGCTTC-------ACCAGTTTGAGACGG---TATGCTCTACATTAACTGACGTAAAAGCTTGATGGA-G---GGTGCTTGGATTCGATT---CGGTGAAGATCTCGTACG---CACAAT---GTGTTGTC---T----TCCGT---GAAGTTAGGTCCTCCCATATTCTTAATGTGGTCGTA----ACGAAAGTCGAGGTATCGGTAAATGCACTAGCAAGTACAGCAACAAAAGAA-ATT----TCCTTTCT
>t15
TAGAAATATCATATACAGAGGTT--TGTCTAC----TC----TTCGAGCGGAATCAAA----GATCTCTTTTAACAGAGGAATTAAAACATCTCAGTAAACAGTCTATA-CAGGACTCACC---GTATGACCGGAACGGTCACAAGTTGAACAGCCAAC----TAACGCGA----TCGAAACATATTTCTTCTTAAAC--TATCGTCTGTATTTAGGATTGTAGAGTACCAA--GCG-CCCGCGGTGAGGAGTCTGCTGAGCCACCGTTGCTCTA---CGTGGTTT---CGACATTATTATG---AGAAGTTCATGATCTTTAATTATATCCGAGTT----AACGATGATTGACGCCTGATTC-------ACCACTTTGA----G---TGAGCTAAAAGCTAACTGACATCAAAGCGTAATGGA-T---GGGGCTAAGACTCGAGT---TGGGTAAGAACTCGGACGGGA----AT---GTCTTATC---T----TCCGTTGGGACGGTAGGTTCTCCCATGCTCTATGTGTCATCCAA----AAGAACGTCTAGCTTTCGGCTGAAGTACAAGCATTGACAGCCTCAAAACTA-ATT----TCCTCACT
>t7
TTGAAATATGATATACAAAGTTT--TGTCTAC----TA----TTCGAGCGTTAACAAT----GATCTCTTTTAACAGGGGAATTATAATCACTCGCTAAAAAGTCTATA-CAAGACACACC---ATGTGACCGGAACGGTCACAATTTGAACAGTCAAC----AGACGCTT----TCGAATATTTTTGATTCATAAAT--TATCGTCTGTATTTAGGATTGTAGTGTACCAA--GAG-CCCTACTCGAGAAGTCTGCTGAGCCACCGTTGCTCCA---CGTTGTGT---CAACAATAGTAAG---TGAATTTCATTATCGTG----ATATTCGATTT----TAAGATGATTGACCCCTGATTC-------ACCACTTTGA----G---TAAGTTAGACGGTAACTGACATCAAAACCTCATGGA-G---GGTGGGTAGACTCGAAT---TGGGAAAGACTTCGAACGGGC----AT---GTGTTATC---T----TCCGTCGAGACGCTAGGTTCACCCATTCTCTGGTTGTAATCTAA----GTGAACATCAAGCCTTCGGCTGAAGTACAAGTACTTACAGCCGCAAAACAA-ATT----TTGTGACA
>t8
ACCAAATATAATAGACGCATTAA--TGTCATCTTTCTC----TCTGTGCGACCCCAAG----GCTCACTTTTAACAGCGGAAACAATTGCACTCAG---AGTATCTATA-CCAGCCGCACG---CTTGGACCGTAACGGGCAACCATTGAAAGATCTAC----GCACGTTGAAAGTCCAA--ATTCTGATTCAAAAAG--TAACGTCTGTATTTAGGGGTGTCGAGTACCTATGGAG-CCCTAACAGAGAAGTCTCCTGAGCCACGATTGCTCTA---CGTCGTGT---CAACTGTAATACG---ATAAATTCATCATCTTCATTTACTGACGAAGT----AAGGACGATTGTCACCGGGTTC-------ACCAGTTTGACCCGG---TTTGTTGTAGAATAACTGACTCGAAATCGTCATGGC-A---GGTCGTTAGAGTCGATT---TG--TAAGAATTCGAACG---CCCAAT---GTTTTGTCAAGT----TCCGT---GAAGATAGGATCTTCCATGACCTCTCTGTTTTGTCA----TAGAATATAAAG--TGCGTCAGATGCACTAGAAAATATAGCATTAACACTA-ATT----TATCTTCA
>t12
GGCAAATACAATATACGCATGAA--AGTCTGCTTTATT----TGGGTGAGACCCCAAG----GCTCTCTTTAGACATTGGAACCAACTGCACTCAG---AGTATCTATA-CCTGACACACG---GTTGGTCCGTAACGGGCAACCATTGAAAGATCTACGAAAGTACGGATAAAGTCGAA--ATGGTCATTCAAAAAG--TAACGGCTGTAATTAGGAGTGTCGAGTACCTA--GAGGCCCTGTCGGAGCAGT---CTGAGCCACGATTGCTCTA---CGTCGTGT---CTACTATAATACGGATATAAATTCATCATCATCATTTACTTACGAACG----AAAGACAATTGTCACCAGATTC-------ACCAGTTTGATCCGG---TTCGTTGTAGAGTAACTGACTCTAAATCATGATGGC-A---GGCAGTAAGAGTCGATT---GGGTTAAGAGCTCGAACG---CCCAAT---GTCTGATCAAGT----TCCGT---GATGATTGGTTCTACCATGACCTGTCTGTTTTAGCA----TTGAAGATTGAG--TTCGTTACATGCACTAGAAAACATAGCTTAAACACTA-ATT----TTTCGGCA
>t10
GGCAAATACAATATACGCATACA--AGTCTGCTTTATT----TGTGTGAGACCCCAAA----GCTCTCTTTGGACATCGGAACCAACTGCACTCAG---AGTATCTATA-CCTGCCACACG---CTTGGTCCGTAACGGACAACCATTGAAAAATCAACGGAAGTACGCGTAAAGTCGAA--ATTGTCATTCAAAAAG--TAACGACTGTAATTAGGTGTGTCGAGTACCTA--GAGACCCTGTGGGAGCAGT---CTGAGCCACGATTGCTCTA---CGTCGTGT---CTACTATAATACGGATATAAATTCATCATCCTCATTTACTTACGAAAG----AAAGACAATTGTCACCGGATTC-------ACCAGTTTGATCCGG---TTCGTTGTAGAATAACTGACCCTAAAACATCATGGC-A---GGCAGTAAGAGTCGATT---GGGTTAAGAAGTCGAACG---CCCAAT---GTTTGATCAAGT----TCCGT---GATGATTGGTTCTACCATGACCTATATGTTTTGGCA----GTGAAGATTAAG--TACGGTACATGCACTAGAAAACATAGCTTTAACAATA-ATT----TTTCGGCA
