# Supplementary material for: PQ, a new program for phylogeny reconstruction
Source: BMC Bioinformatics. 2018 Oct 12;19:374. doi: 10.1186/s12859-018-2399-4 (PMC6186109; doi:10.1186/s12859-018-2399-4)
Supplement: Supplementary file 4 — Simulated data. The archive Simulated-data.tar.gz contains two folders called Alignments and Trees. Folder Alignments contains 500 simulated 15-sequence nucleotide alignments in fasta format. Folder Trees contains six subfolders, PQ, MP, ML, ME, QP and Reference with trees in Newick format reconstructed from the alignments with five methods and with reference trees used for simulations. Names of the tree files correspond to names of alignment files. (TAR 1860 kb) [file 12859_2018_2399_MOESM4_ESM.tar › Alignments/148.fasta]

>t4
ACAAATGGCAACGACGCC-------TGTTATGG-TCGAAT--GCAATAGA--TAGCGTGTACATTG---CATGGTTTTAT-----GGTGGCCGGGTGAGAC--TTCTGCCACGTATGGAGAGGCAGTGTCACA----GTGTTATGTTTTGATTACAATCGCT----AAT----CGT----TACAA----GCTTTCAAATGTAAATATTACCAAAATTTACC--AATTG--AGCAG----AATATGGCTT----GCCACCAAAG--CC----GGGTTTATTTAAATTACTCAAA---GTTGAACAAAAGTCACTATCCTT---GTAC---GTAAGTATAGATCGATAACTCTGGTACGCGTT----AGCAGG--TTCGTTACGGAAATGATTGAACAATTTCCTCGGTGGCG----CAC----CA---GACGCAATCGCCCGTATCA----CTGT--GAAACCCATGGCCAAACTGCTCGATCCTGCTTATAGCCGCAGCGATCAAGTCAC-TTGTCTA----AAATAGAAAATT
>t9
TCATTAGGCAA---CTCC-------TCTTCGGC-TCGGAT--TCAATAGA--TTGCGTGTGTGTGC---CTAGGTTTAAA-----GCTAGCTAGGAGATAC--TGTATAGACATAGTGAGTACTAGTGTCACT----TTGGTAAATATTGATGACAATCGCG----AAT----CGT----TACAT----GGTAGCAAATGAACCCGTTACCAAAATTACCC--AATAC--AGCAG----AATATGGCAT------CATCAAAG--AC----GGAATAATTAATATGCCTC-------TTATACATACGTCACTATCCTG---ACAC---GCAATTCTA-GACGATGGCTTTGGTACCCCAT----AGCCGG--GTCGTTAGGAGTACGGTTGAACGATTTTCGC---GACG----CAC----CA---GACGCACGCTCCCCTATCA----GCAT--GAAACCCAA---CAAAAGACTCAGTCCTGCTTATAACCGCAGCGGTCAGGTAAA-C--TATA----CAGTAGAGAATT
>t5
TCATGTGGAAA---CACCTAT----TGTGATGG-TCGCAT--TCAAT-----TAACGTGTACGAGG---CATGGTTTAAA-CACAGGTGACTGGGGGACAC--TACAGAAACATATGGAAGGAAAGAGTCCGT----ATGCTAATTATAGATCTCTAGTGCA----AAA----CGT----TACATCTATGTTTGCAAATGAATAATTTAGCAGAAGTTACA--GATAT--AGCAA----AGTAAAGCTA----GCCATTAACG--AC----GGGCTTGTTTATATGGCTCAAA---ATTAAACACGGGTCACTATCCTA---ATTC---GGAAATAGAAGGCCCTTGCAGTTGTACTGTTG----AGCCGT--ATCGATACGATTAAAGGTGAACTCTGTCCCCGTTGTCG----TTC----CA---GAGGCAGCCACCCTTATCA----ACAT--GAAACCCAG---CAAATCACGCAATCCGTCTTATAGCCGCAGCGTCCAAGACAA-GCCTTTT----AAGTAGAATATT
>t15
CCAAGGGGTAA---CACC---AACCTGTGCGGA-TCGCAT--TCAATAGA--TAGCGTGAACAGAA---CATGGTTTGAT-CAGGGCTTTCGAGGAGAAAC--TCTGGAGTCCTACTGAACATTAGCGTTCTA----TTGTTATTTCTGGATGTCTATGGCT----AAC----CGT----TGCGCTTTTGATTTCAATTGGATAAATTATGAAAATTCTCA--CATAC--AGCAA----ATTAATGCAT----GCCATACAGG--TCCGCAAGACTTTTGAAGATTACTCATA---TTTAAACAAAAGTCACTCTCCTT---ATTCAGCGAAAATATATTACGCTCTCTGTGGTACACAAT----AGCCGT--ATCGCTATGGCGACCCCTGAACTTTTTCCACCTAGACG----CTC----CA---GACGAATCCACCATTAGCA----CAAC--GAAACCCAT---CAAAGAACTCCTTCCGGCTTATAGCCGCAGCG---AATTTAA-TTGTACC----TAATAGATCGTT
>t1
CCAAGAGGGAA---CTCC---AACCTGTTTTGG-TCGGAT--TCAATTGT--TATCGTGAATCCGT---CATGGTTTAAT-CATTGATATCAGGGTGACAC--TAGGTAACCGTACTGATTTTGAGTGTCTAA----ATGTTATGTCTGGATCTCGATAGCC----AAA----CGT----TACGCTTCTGATGTCAATGGAAGAGATTAACAAAATGCACT--AATACACAGCAA----ATTACTGCTC----GCCATTCATG--TCCAAGCGTCTGTTAGATATAACTCAAA---GTTTGACAGTAGTCACTATCCTT---ATGCTGTGCAA---GATTTCACTTACTGTGGTACGCCTT----ATCCGT--ATCGCTACGTAGACCCATGCACTATTTGCTGTAAGGCG----GCC----CA---GATGAATCCACCTTTACCA----CAGA--GAAACCCAC---CAAATAACCCCATCCGGCTTATATCCGCAATGTACAACCTAA-TCTTCCC----TTATAGAACTTT
>t8
GCAACTGGTAA---CTCC---AACCTATGGTGTGACG------CAATGGT--TAACGT--GCGTTAGTGCATGGTTTAAAGCAATGCGTTCAAGGGGACAC--TTAATGCGCCTAACGA----AAGTGAATCT----ATGATAAATTTAGATATCCAGCGCG----AAATGTACGT----TACTATTATGTTAGCAACTGTAAACGTTATCAAAAGGGCCGAAGATTA--AGCAC----AGTAGAGCTG----GCCATAGATG--TC----TGCCTGGGATATATGACTCAAA---GTTGGACATGGGTAACTATCCTC---TTCC---G-AACTAGATAACAATGTCATTCGTACATATC----ATCGGTTTCTCGATAGGAAGAGGTTTGGACACTTTTCACTGGGGCG----GTC----CACCGGAGGGACGCTCCGTTAACA----TAGT--GAAAGCCAA---CGAAATACTCATTCCTCCTTATATCCGCAAGGATCATTTTAT-TCTTTCT-------TAGACAATT
>t2
TCACGAGGTAA---CTCC---AACCTGTGTGGTGACGGAT--TCAATGGC--TACCGT--GTGAGCACTCTTGGTTTTAAGCAATGCCTTCATGGGGACAC--TTCAGGCTCCTAAGGA----GAGTGATACT----TTGATAACTCTAGATGTCCAACGCT----AAATGTACGT----TACAGTTATGTTCTCAAGGGTATACCTTATTAAAAGTGACGAAG---A--AGCAT----AGTAAGGCAT----GCCATGTAGG--AC----AGCATCGGCGAAATGGCTCAAA---ATTGTACAGTCGTAACTATCCTC---AGCC---GCAAATGGATATCACTTGCACTTGTACATGTT----ATCGGCTTCTCGGTATGTCTAAGGGTGAACACTTTTCCCGCAGACG----ATC----CATTTGACGGACGCCCCCTTAGCA----AAAC--GAAAGCCAA---CGAATATCGCCTTCCTCCTTATATCCGCAGCGGGCAGTTTAA-TCGTTCA----TTCTAGAAGATT
>t12
ACAAGCGGTAA---CGCC---A----GTCGTGAGACGCAT--ACAATCGC--TATCGT--GTGTAGGCTCATGGTTTTAATCAACGCCTGCAAGGGGACACTTTGAATGAACCTAAGGA----AAGTGCTGTT----GTGGTAGCTCTAGATATCTATCGCA----AAATGTACGTGTCATACAATTATGTTTCCAACGGTATACCTTAGCAAAAGTCGCTGAGATTT--AGCAA----AGTAATGCAT----GCCACGTAGG--T------GCATTGAATAGATGTCTCAAA---GTTATACATGCGTAACTATCCTCGTGCACC---GCAA--ATATGTCGTTCTCACTCGTACGGAGG----ATCAGTTTCTCGTTATGACTAGAGGTGAACGGTTTGCACTGTGACG----ATC----CGTTGGACGGACACTCCGTTAGCA----CGGG--GAAAGCCGG---CGAAATACACCTTCCTCCTTATATCCGCAGCGATCAGTTTAA-TCATGATAC--TTCTAGAATATT
>t14
GCACGTGGGAA---CACC---AAC----TTGGAGACGAATCTACAATTGT--TCTCGTGT---GGA---CGC----TAAATCCTGGTCTGCTAGGAGACAC--TGATAAGACCTACTGA----GAGAGAAGTAGTTATTGCTAACTATAGATACCAACGGCT----AATAGTGCGT----TGCGCTTATGTTGGCAAGAGAACTTGTTAGCATAATTTACCAACATCT--AGCAC----AATATGGCGA----GCCAAGTAAG--AC----AGTATAGGTTAGATAACTCCGAGCTATTATACACACGTTACTTTCCTG---ATTC---GAAACTGCATCACTGTTACAGTCGTACGGATTAAAAAACCGATTGTCGCTACGAGAAACATTGA--ATTGTCCTAAATGCCG----TTC----CA---GAAGTAATCACCGTTCCCA----ACCA--GAAAGCCGT---CCAAACTCGCAATCCCGCTTATATCCGCAATGCTCATGGAAG-CCATATA--GCATATAGATCGTT
>t6
ACACGGGGTAA---CGCC---AAC----TCAGTGACGAATCTACAATAGT--TAACGTGT---AGC---CGC----TAATTCGGGGACGTCCTGGAGAGAC--TTAGCTCGCCTACCGA----TAGAGAGCAT----CTGCTAACTATGGATGCCTATGGCC----AAAAGTACGT----TGCTCTTGTGCTACCAAGTGTACACTTTATCATAAGAAACACAGATCC--AGCAC----AATAAAGCTG----GCCATATAGGGTCC----AGTGTTGTGAATATGCCTCCGACAGTTTGAACAACCGTAACTTTCCTG---ATCC---GAAAGTTTAATCCTATTACAGTCGTACAGTGT----AGCCGATTATCGATAAGCGAAACTTTGG--AATGTACCGCCTGACG----TCCCATACA---GAAGTAAGCTCCAATTACAGTTCAATA--GAAACCCAG---CCAAACACGCCTTCCGGCTTATAACCGCATAGCACAAGTAAA-TCATCTA--CCTAATAGATCTTT
>t10
ACAAAAGGGAA---CACC---AAC----GTGGAGGCG----GGCAATTGA--TTGCGTGG---CCC---CCG----TCATTCCAAGTCATC-TGGTGACAC--TGTCAACTCATACCGA----AAGCGAACTC----GTGATACTTATAGATACCTATGGCACCATAA-CGTACGT----TACTCGTTTGGTTACAAAAGTACGCATTATAACAAGATGCAGAGATCA--AGCAC----AATAGGGCCCTCCTGCCAACGATG--CC------AATGTCGCAGATACCTCATATGCTTTAAACAACTGTGACTTTCCTT---CAGC---GAAAGTGTATTTCGTTCCCATTCGTACCTATT----AACCGACCGTCGATAGGAGGAAGAGTGA--GATGTTCCGTGTGACGTGGTGTC----CT---GAAGGAATCTCCTATTTCAAAAAGGTGCCGAAACCCTC---CGAAGAACGCGATCCGACTTATACCCGCATTGCCCACCTAAAATTGTCTT--AATGCTAGACCCTT
>t13
TCATATGGGAA---CGCC---AAC----AACGCGTCG----TGCAATCGGGATATCGTGT---CCC---CCC----TAAACCAAAGGTGTC-TGGCGACAC--TAGATACACTTATAGA----TAGCGTACTA----CTGTTAAATTTTGATACCAAAAGCACCCCAA-CGTACGT----TACGATTGTGTTTCCAAAAGAACTTGTTAGTACAATTTGCACAGATCA--AGCAC----AGTACAGCGACCATGCCAGATATG--CC----CGAATGTCTCATATTTCTCATAGGTTTTGAACATCTGTAACTCTCCTA---CAAC---GTAAATCTAAGCCTGTTACATTCGTACTTTAT----AACGGCGGATCGATAGGAGGAAAAA------TTATCCCGGTAGTCGTGTCATC----CT---GAGGTAATCCCCTATTCCACAGCGAAGTAGAAAACCAC---CTAAGCACACTCTCCACCTTATACCCGCAGTGCCCACATAATGATTTACG--AAAGCTAGAAGCTT
>t7
TCATAAGGAAA---CGCC---AAC----AATGCGGCG----GGCAATAGGCTTCTCGTGT---TCG---CCC----TAAATCAAAGCTGGC-TGGCGACAC--TATCAACACATAGAGA----TAGCGAAGTT----CTGGTACTTTTTGATCCCCATGGCATCCTAA-CGTACGT----TGCGATTGTGGTTTCAAAGGGACTCTTTAAGACAATTTGCGCAGATCG--AGCACATAGAATAACGCCTCCGTGCCAAAGATG--CC----AGAATGTCTCAGATCGCTCATATGACTTAAACAAGTGTAACTCTCCTA---CAGC---GAAATTCTACGCCATTTCCATTCGTACATAAG----AACAGCTGATCGATAAGGTGAACAC------GTTTACCGAAGGGCGTGACTTC----CA---GAGGGAAACACCTATGGCAAAACCAGACAGAAACCCAA---CTAAGTACACGATCCGTCTTATACCCGCATTGCCCAGAGAACGATTTACG--GAAACTAGACGCTT
>t3
ACAAAAGGTAA---CTCC---AAC----CAAGTGCCGCATCGTCAATTGA--TGACGTGC---TCG---CTA----TGATTCGACGACTTCCAGGGGACAC--TTCTATTACCTACCGA----TAGTGAACTG----ATGCTACTTTTTGATTCCGAAGGCCTCATAA-AGTACGT----TGCTCTTATGTTTACAAATGAACACGTTATCACAACTATCACAAATCA--AGCAT----AATATGGCCA----GCCAGGCACG--CC----AGATTTGCAAATATCGCTCGGAAGCTTTAAACACTTGTCACTTTCCTG---AGTC---GAAAATTAAGATCGATGACACTCGTACGTAAA----ACCCGGAGTTCGGTATGATGAACAATGA--GTTGTGCCGAGGGACGCTGTCCC----CG---GATGTAATCACCTATTTCAAATCATTAGTGAAATCCTT---CTAATTACTCCATCCGTCTTATATCCGCAGTGCCCAAATAAAGATGTTCA--GCTGGTAGAACGTT
>t11
ACAGAAGGTAA---CTCC---AAC----CAAGTGCCGGATCGTCAATAGA--TGACGTGC---TCG---CTG----TGATTCGACGACTTCCTGGGGACAC--TTGTGTATCCTACCGA----TAGTGAACGG----GTGCTACATATTGATACCAAAGGCCTCATAA-AGTACGT----TGCTCTTATGTTTACAAATGAACACTTTATCACAACAATCACAAATCA--AGCAC----AATAAGGCCT----GCCAGGCACG--CC----TGGTTTGCGGATATCGCTCGGAAGCTTTAAACACTAGTCACTTTCCTG---AGTC---GAAAATAAAGAGCAATGACACTCGTACGTAGA----ACCCGGCGGTCGGTATGAAGAACAATGA--GCTGTGCCGAGGGACGCTATCTC----CG---GATGTAATCACCTATTTCAAATCATTAGCGAAATCCTG---CCAATTACTCCATCCGTCTTATATCCGCATTGCCCAAATAAAAATGTGCT--TCTGGTAGAACATT
