# Supplementary material for: PQ, a new program for phylogeny reconstruction
Source: BMC Bioinformatics. 2018 Oct 12;19:374. doi: 10.1186/s12859-018-2399-4 (PMC6186109; doi:10.1186/s12859-018-2399-4)
Supplement: Supplementary file 4 — Simulated data. The archive Simulated-data.tar.gz contains two folders called Alignments and Trees. Folder Alignments contains 500 simulated 15-sequence nucleotide alignments in fasta format. Folder Trees contains six subfolders, PQ, MP, ML, ME, QP and Reference with trees in Newick format reconstructed from the alignments with five methods and with reference trees used for simulations. Names of the tree files correspond to names of alignment files. (TAR 1860 kb) [file 12859_2018_2399_MOESM4_ESM.tar › Alignments/62.fasta]

>t1
TACGCCCTGACAGCTAATAACCCGGTACACAAGTCTAA----G--ACGTATTTGTC--GTTATTC--GAAATAGCCACTT---ACAAAAA--------TCCAAGGTCCTTTCTGCGAGTT----ATGAGCATAGACAGATA----CCTCTCATGAGTTGCTTTTGAA--GAAGACTCTTATAGTGTGT--ATGGGCCGATACGTGG--GGCGGCGA---GAG-AAAGTACA--AT---TCGGAG----AGATTTATTGTGCTCATATGGAAGGTCAAGATTAGGTAAGAGTACATTTAGAATCAC-GAGATGCGTACGAGTAAAACGATTAAGCT--AT----ATTGTCAAGCCTAGATTCAA----AACCAAGTCC---TATGTG----T--GCGCAGGATATAGTCAGCTTGGAG--TGAGACAATATACA
>t10
TGGATCCTTACACCACCTAACCCGGTGCACAAGTCTGT----G--ACGTATATGCC--GTTATTG--CAAGTAGCAACTA---ACAAAAA--------TCCGAATTTCTTTCTGCGTGTT----CTTAGCATAGACAGACA----CCCCTCAAGGGTTTCGTTTAAT--GAGTGCTCGTATAGTATTT--ACAAGCCGATATGCTG--CGCTTAAA---AAG-AGAGTGTT--TT---TCGGAG----TGAGTTTTTGTGCTCCAATGGAAGGTGATGATTAGGTAAGAGTACATTTATTATTACAGAGATGCGTTCGTTTAAAACGATTAATCT--AG----ACTTTCAAGCCGATATTCAA----AAACATGTCC---TATGAA----T--GCGCAGTATATTGTCGGCTTGGCG--TGGGACTAAATACA
>t5
TCAGAGCGAAAAGCA---GATACGGTGGTCAAGTCTGT----G--TTCTACCTGTA--GATATTA--CAAATGGCTACTA---ACAAGAATCCA----TCCGATGTTCTCTCGGCCGGTTGAAGAACAGCGGAGACAGTTT----CAACTCCAGTGTTGCGTCTTAA--TAGTACACTGATACTATTT--A--AGCCGATATGCAG--GGCCCGGA---AAG-TGAGTATT--GTCGCTCGCTG----AGATTTGACGTTCTCCGATGTAAGATTATGATTAGCAAAGAGTTCATTTTAGATCACAAAATTGCGATCGAGTAAGACGATGAATCTTCAC----ATTTTCAAGCCCATATTCAA----TAACACGTCC---TATGCC----G--GCGAGGGATACAGTCTGCTTGGCG--TGAGACAATTTAGA
>t14
TTGTCGCTTATAACACATAACACGGTAGTCAAGTCTTG----G--ATGTAGTGGAT--GTTATTA--AAATTTGGCGCTA---ACAATAACTGC----TTATAAGTCCTTTCAGCTAGTTTGACGTCAGC--AGACAGATC----CATCTCCAGAGATCCATCTTAA--TAGGAATCTGATATTTGTT--A--TGCCGAGATGCCT--TGCAGTAA---AAA-TAAAT-----AT---TCGGAG----TGATTTGTCGTTCTCCGATAAAAGATTAAGATTAGCTAATAGTACATTTAAGATTACATACTTGCGATCGAGTAACACGATAAAACTGTAC----ATTCTCAAGCCGAGATTCAA----TCTCAGGTCC---TATGCA----T--GCGATGAATACAGTCTGCTTGGCG--TGAGACCGTATAGA
>t3
TCCGCGCATATACCGGATCATGCGGTTGTCATGTCTAG----G--ATGTAGATGTG--GTTATTT--CAATTAGCCACTT---ACAAGAACCGA----TCGTATCTCCTTTCTGCATGTTGGTGGTGAGCAAAGACAGGTTGTTGCAACTCCAGAGTTGCGCTTTAT--TAGGATTCGTATATTCGTT--A--TGCCGAAATGCGC--CGCCGTTA---CAC-AAATTGTT--CT---TCGGAG----TCATTTTACGTTCTCAGATAGAAGGTTAAGATTAGATAAGAGTACATTTGTAATAACATATTTGCGAACGTTTAATACGATTAATCTCTAG----AGTATCAAGACCACATTGAA----TTGCAAGTCC---TATGCA----T--GCGATGGATACAGTCAGCTTGGGG--TGCGACAATGTAA-
>t4
T----TCACAGATCTGGTTAGTCGGTTCTCATGTCTAA----G--GCGTAGTTGTA--GTTATGG--GAAGTAGGAACTT---ACAATAA--------TCCGAAATACTGTCCGCCAGGG----TGTAGCCGAGAGAGGCA----CGCCTCAAGCGTTA----TTAT--TATTGTCCGTATAATGTTTGAAGATGCCGAGAAGTCA--AGCGTTGA---AAT-AAATTATT--GT---TCGTAG----TAATTTTATGTGCTCCGATAAAAGATCAGGATTAGCAAAAACTAGATTTACTATGACATAAGTGCGGCCGGCTTATACGATTAACCT--AT----AGTCTCAAGGCTACATTCAA----AAACAAGTCC---TATGAA----G--GCGCCGAAT----TCCGCTTGGAG--TCAGTCAGGTTAGA
>t15
T----TCTCATAACATATGAT---GTATACAAGTCTAA----G--ACGTAAGTGTC--GGTATCG--AAACTAGAAACTA---ACAAAAA--------TCCGATATACTTTCGGCAAGAG----GTCAGCAGAGAGAGTGA----CACCTCAGGTGATTCGTCCGAT--TATAGAACGTATAATATTTGCATTAGCCGACAAGATA--AGCTTTGA---AAG-TTAATAAT--TT---TCGTAG----TCAGTTTATGTGCTCCGATACAAGTTCAGGATTAGCGAAAACTACATTTCATAAGACATAATTGCGGTCGTATAACACGATTAATCT--AT----AATCTCAAGCCGACATTCAA----GACCAAGTCC---TACGAG----C--GCGCTGAAT----TCCGCTTGGAG--TCGGACACTCTACA
>t8
T----ACCCAAAACAGGTGACTCGGTCCGCAGGTCTCA----G--ACATATGTGCC--GATATGA--AAATTTGACCCTT---ACAAAAA--------TCCAAGGATTTATCCGCACGTC----ATCAGCTTAGACAGTTC----CACGTCATGAGTTACATAATAT--AACAATTCTTATAGTTTGTTAATCAGCCGATAGGGGC--AGCATCGA---AAC-ATATTATT--AT---GCGAGG----TGGCTTTGAGTTCTCGGATAAAAGATGAAGATTAGCGAACAGTCCATTTAGGAAAACAGAATTGCGTACGTCTTATACGATCAAACT--AT----AATTTCAAGCCCACATTCAA----AATCATGTCT---TCCGGA----GGCGCGGTGGATACCGTCGGCTTGGAG--TCGGTCAATATATA
>t6
T----GCAGATAGCATGTA---CGGTTCTCACGTCTTT----G--GCCTATTTGAGGTGGTATTTGCTAAGTCGAATCTG---ACAACAA--------TCATATGCATTATCAGCACGCT----TATAGCGGAGAGAGCAA----CACTTCTAGCGCTAAAAGTTAT--TATTAATCTTATAATTTGTTCATAAGCCGAAATGCAA--CGCAGGAA---GACCAGATTCAGAGTT---CCGCCG----CATCTTT----TCTCCTATACAAGATCATGATTAGCAAACATTTCATTTTAAAGCACAGAGATGCGCTCGTATCACACGATAAACCT--AACACCAAT--CAAGACCAAATTCAA----GTTCAAGTCG---TCCGTG----A--GCGGTGTATACA----GCTTGGAG--TCAGTCATTCTATA
>t9
T----TCTAATAGCATGTT---CGGTCCGCAAGTCTTG----GCACCTTACCTGCCTCGGTATAGGTTAAATTGATCCTG---ACAACAA--------TCAT----TTTATCAGCACGTT----GCGAGCTGAGAAAGGTA----CAATTCAAGCGGTAATTGTTAT--AACTAGTCTTATATTTTATGTAATAGCCGAAAAGCTAATCGCTGTAATGCGACCAGATTCAGGCTT---CCGCCG----CATTTTT----TCTCCAATGGAAGATCATGATTAGCGAATATTTCATTTTAAAGTACACATTTGCG----TTTCATACGATGAACCT--AGTTCCAAT--CAAGACCAAATTTAA----GTGCAGGTCG---TCCGTT----A--GCGGAGAATATA----GCTTGGTG--TCAGGCATTCTATA
>t13
T----CCAAAGATCTTATAAAGCGGTAATCATGTCTTTTGGAG--ACATAGGTGAA--GTTATTG--TAAGTCGGTACTT---ACAACAA----GGAATACTAATAGTTATCCGCACGTC----TGTAGCCAAGACAGTAC----CGACTCTAGTGGTCGAAAGTAT--GAATTAGCCCATACTGGTTAGAGCAGCCGAAAAGTTA--TGACAAAA---AAC-TGAATATT--AT---CCGTAG----CTTCTTGGTGTTCTCCGATAGAAGATGAAGATTAGGCAATATTAGATTTGGTACTACAAATCTGCGCCCGTCTGAGACGATAAATCT--ATGGAGAAT--CAAGTCCATATTCAA----GAGCAAGTCTCAGTCCGAG----A--GCGGTGGATACAGTCTGCTTGGTG--TGCGGCAAAATACA
>t2
T----CCGAAAATCG----AATCGGTTATCATGTCTTTTGAAG--TCTTATATGTA--GATATTA--GAAGTCGGGACTA---ACAAAAA----GGACTACTAAGCGTTATCCGCACGTC----TTTAGCCTAGACAGATC----CGACTCAGGGGATCTTGTCTAT--GAATTAGCCAATACTGGTTAGAGTTGCCGAAATGTTA--AGACAAAA---AAC-GGAATATT--CT---CCGAAG----CTTCTTGTTGTTCTCAGATAGAAGTTTAAGATTAGCTAATATTAGATTTGGTACTACATATCTGCGCACGTCTTACACGATAAATCT--ATTGAGAAT--CAAGTCCATATTCAA----TAGCAGGTCTCGGTCCGTT----A--GCGATGGATACTGTCTGCTTGGAG--TGAGGCAGATTAGA
>t12
T----CCTAAAAACGTGTGAATCGGTGGGCAAGTCTCT----G--ACTTATGTGAA--GTTATTG--GAATTGGAAACTT---ACAATAA----ACGCTCCTAATATTTTTCGGCATGTC----TTGAGCTGAGACAGTAC----CACCTCTAGTGGTAGAAGATATCCTACCTATCATATACTGTTTAGAGCGGCCGAAAGGTGA--AGCAATGA---AAC-CTAATTTT--GT---CCGAAG----TCTTTTAATGTACTCCCATAGAAGATGACGATTAGCGAAGATTCCATTTGGTACGACATAGATGCGCCCGCCTGACACGATAAAGCT--ATGGCTAAT--CAAGTCCATATTTAA----GATCAAGTCT---TCCGTG----C--GCGTTGTATACCGTCAGCTTGGGG--TTTGACATTCTAAA
>t7
T----ACATACATCTTTTTACACGGTTCGCAAG----A----G--GCTTAGTTGGA--GATATTG--CAACTTGGTTCTTACGACAAGAA--------TCAGAGATTATTTCTGCAAGTG----TATAGCTCAGACAGTCT----CGCCTCTTGGGGTAGATTATAA--AAGTTACCTGATATTTGGTTTACAGGCCGATATGAAT--GGCGTCGA---GAC-TTAATCTT--TT---ACGGAGGGAACTCGTTATGGTGCTCAAATTAAAGGTAAAGATTAGTGAACATTGCATTTTTAATAACACAGTTGCGCTCGCCTCAAACGATGAAACT--ATGGAGAATAACAAGACCAGATTCAA----CTTCACGTCG---TCCGATCACGT--GCGTTGGATATCGTCAGCTTGGTGCATCTGACCATCTAAA
>t11
T----ACTAAAAACATATTACGCGGTCGTCACG----C----G--ACGTATCAGAA--GATATAT--TAACTTGTTACTT---ACAAGAA--------TAGGACAAATTGTCTGCACGTC----TTGAGCTCAGATAGTAC----CTCCTCCGGTGCTATATCATAG--AAAGATTCCCATAATCATTTTATTTGCCGATAAGGGC--AGAAGCAA---CAG-TTAATACA--AT---GCGGAG----CGTATTGAAGTTCTCGAATTAAAGCTAAGGATTAGTTAACATTGCATTTCCGATAACAGAGTTGCGCACGCTTTAAACGATAAAACT--ATGGCAATTTACAAGACCAGATTTAACCTTTTGCACGTCT---TCTGGC----A--GCGTGGTATAAGGTCTGCTTGGAGGATAAGTCTAGGTAAA
