# Supplementary material for: PQ, a new program for phylogeny reconstruction
Source: BMC Bioinformatics. 2018 Oct 12;19:374. doi: 10.1186/s12859-018-2399-4 (PMC6186109; doi:10.1186/s12859-018-2399-4)
Supplement: Supplementary file 4 — Simulated data. The archive Simulated-data.tar.gz contains two folders called Alignments and Trees. Folder Alignments contains 500 simulated 15-sequence nucleotide alignments in fasta format. Folder Trees contains six subfolders, PQ, MP, ML, ME, QP and Reference with trees in Newick format reconstructed from the alignments with five methods and with reference trees used for simulations. Names of the tree files correspond to names of alignment files. (TAR 1860 kb) [file 12859_2018_2399_MOESM4_ESM.tar › Alignments/276.fasta]

>t14
TCTAATCTTGTTTCCAGATCA----AGGTTTTTTAAACCT----TACTAAGAGTTTAGACATC--TGCCTA----TCTTAGGGATG--TCGGGGC---TCATAATGATTCCGTGTGTCACCCGAAAGAATCTAAAGTTATACGAGTGGTCAAT---GATGATTTTAGCTGGGTCTTATAAAGGACTTATTAAATTATCGGA---CGGTGTGT----AGACATAAGTATTTTGCTTGCATTCACAGTATCATTATCCCGAGTCAGAATTCTGGAAAGAGACACTCTCTA-ATACTAGCAGCAAACAATATAGAGATGCTTGAGCTTCATTGACGTACCCACTAGCGGATTCTTTAT---GTATGAGTGTACTATGAAATACGGACGGCGATTG---CGGAGGGCT---TTTATCGATAGCCGGGTAGTCTTGGGA------CGTAGTATCGAAAGTTTG-CCCGCTTCTCTGGCCGTCAAATCTTTGCT---AAACAAAGGGTATATGCGCTATT---TATACTTTAGCGACTTGTCCGCTT---AAGCTAAATCT----ATTTTGCATTCCCTAAAGTGTGAAAACAACTTAATCATTCCGAAGATGCTTACTGAATACCTGACCAT---TCG-------CAGG----ATAA-GT-GTTATTCTCGAAATAT
>t7
GCAAATCTTGTTTCGATATCA----TAGGGTCCGATATCT----TCATAAGAGCTTAG---TC--TGCCTA----TCATACGGAGA--CCATTGC---TCATAAGGTTTCCGTGTGTCACACGACGTAATCAATGGATATACGAGTGGTTTAT---GATGATCTTAACTGGGACTTATAAGGGACAAATTAGTTTATCGAGGATTGGCGTGT----ATACATATGCTTTTTTCTTGTATTCACGGTATCATTATCC-TTATCAGCATGCTGGAAACAAACACACTCTT-AAACTTCCATCTATCAATATTGTGATGCTTGACGGTCATTGACCTAACCAGTGTCTGT--ATCGCT---GTCTGAGTGTCGTATGAAATACTGACGTTTATAG---CCCAGCCCT---TC----GATACATTCGTTATACTGGTA------CTTCGTTACGTAAATTTA-ACCGGTCCGCCGGCTATAGTATAATTGCT---AAAAAAAAGGAATTTCCGCTAATAGGTATACTATAGCTTCTTATACAATT---GCGTTTTAACT----ATTCTCCATTTCAGAGAGTGTGAAAACCACGTAATAATTTCGAAGAAGTTACATGAATACGTGACCAT---TCG-------CAGG----AAAT-GT-AATGTTCTCGAAATTT
>t9
TCATATCTTGTCTCGATAACA----TCGGGTACCATATCT----TGTTAAGGGCTTAGAAAGC--TTCCTA----TCATTCGGATA--ACGTTGC---TCATAATGCTTCCGTGTGTGTGTCGAGTCAAACGA---ATATAAGTGTGGGCTAT---CATGATGTTGTATGGGACATATAGTCAGCTAATTATTTTATCGAG---CACCGTAT----ACAAATATGCACTTTGCTAGAATTCATCGTCTCCTTATCC-TAGACAGCATTCCGGAAACAAACACGGGCTT-ATACTTGCGTCAATCAATATAGAGCTGTTTGACGTTCATTGACCTAAACGCTATCAGTTTTGAGGT---ATCTGAGTGTTGTATTAAATACAGGTGATTCTGG---TCAAGTCTT---TC----GATA----CGGGGTTCTG-------ATCAACGTAGCATAATTTAT-ACCGGTCCACAGGCCATACAAAGATTGCT---AAATAAAAGGAATGCTCGCTAATTCGTATACT----CAACTTTTACCTTTAGGAAGCTGACCCA----ATTCTCCAT----AATAGTTCCAAAACCAATTAATGAACCTGAAGAGGTTACCCGTTTACTTGATCAT---TCG-------CAGG----ATTC-TT-TATGTTCCCGAATCGT
>t8
TCACATCTTGTATCGACCGCA----GCGAGTACCAAATCT----CGTTAAGAGCTTAGACAAC--TTCCTA----TCTTATGGAGA--ACTCAGC---TCATCATGATACCGCGTGTTTTGCGAGCGAATCAA---GAATTAGCGTGGCTAAA---AATAATATCATATGGGACTTATATGGAGCCAATTATATTATCGAG-------GTTT----ACAAATAGGTATTTTACTAGAATTCAGCGTATCCGTATCC-AATACAGCATGCAGGAATCAAACAATGTCTT-AGACTCGCAACTATCAATATCGAGATGATTGACCGTCATTGACCTATCCTGTATCTGATATCTGTT---TTCTGAGTGTATTATAAAAAACGGTGGTCTCTGG---TATAGACGT-TCTA----GATA----CGGACTTCTC-------ATCCGCGTCGCTACAATTAT-ACCGCTTCGCAGGTCATAACAAGATTGCT---ATACCAAGGGAATTAACGCTATTTATTATACTATAGCTCCTTATACATTT---CAGGTGATTCA----AATGTCCTT----AGCAGTGAGAAAACCAAGTACTGA----GAAGATGGTACGCGATCACTTGACCATGTTTTG-------CAGG----ATAC-CT-ATTGTTCTTGAACTTT
>t10
GCCCATCTCGTATCTAAAACA----GGGTGTACTAAATCG----ATGGAAGTGCTAAGACAAG--TCCCTA----TCGTGTGGAAA--ACGCAGC---GCAACACGGATACGCGTGTCATTCGATCCAAACTA---CCATTCGCGTGGCATAAACGAATAATCTAACGTGGGACCTGTATAACTCTAATTATATAATCGTT-------GTTT----GCAAATGCGCCTTCTTCTTGAATTCACGGTTTCATTATCC-TGTACAGCAACCGGGAACTAGACATAATCTC-GCTCTGCCCTCAATCAATATGGCGGTGAATGACTATCATTGACGTATCCGGTTACAGTTTTTGAGT---GTCTTAGTGTTGTATAAAACACTGGAGTGCCTTG---TTAAGTCGT-TATA----GATA----CGATCTACTC-------ATCATAGTTGCAACACTTAA-GGCCCTACACAGGGG----GATGATTGCT---ACACCAATGGCATTTCCGCTAATGTTTATACTGAAGCAACTTATGCCCTT---CAGATTCTCCT----AATGTGCTT----AACAGTACTAAATCCAGAGACTAA----GAAGAGGCTACCAGGTCACCTGATCATGTGTTGCCA----CAGGCATTATGT-GT-ACTATTCTAGGATAGT
>t5
ACGCATCTCGTGTCTAAAGCA----AAGTTTACGAAAGCC----ATAAAAGCGCTAAGTCAAC--TCCCTA----TCATGTGGAAA--ACGGAGC---GCAACACGGAAACGAGTGTTGTGCGATCAAAGCGA---AAAGTCGCGTGGCAAAAGACAATTATATAACTGGGGTCCTCTATGTATCTGATTAGGTAATCGAA-------GTTT----GGATATGTGTCTTCTTCTTGGATTCAGAGTTTCACTATCC-ATTTCAGCAAGCAGGAACTAGACAAGATCTC-TGACTCTCAACAATCAATATGGTGGTGGGTGATTTTCATTGACCTATCCTCTCTCTGATATTTGGT---GTCTGAGTGTTGTATAAAACACTGTCGAACCTGG---TTGAGGCGT-TATG----GATA----CGTGTTGCTC-------ATCCAAGTCGCTAGACTTAA-AGCCCTACACAGGGC----AATTATTGC-----TACCAATGGTATTTCTGCTATTGTATATACTGTATCTTCTTTTGCACTT---CAGATTGCTCT----ATTGTCCTT----GTCAGTAGGAAAGCCAGCGATTAA----GAAGAGGTTACTTGTCGACCTGATCATACGTGGTTT----CAGG----ATCT-AT-AGTCTTCTAGTATTGT
>t11
GCCAATCTCGTGTCTATATCA----GTGTGTACAAAATCT----AAAAAAGAGCTAAGACACC--TCCCTT----TCTTGTGGAAA--ACCGAGC---GCAACATGTAAACGAGTGTTTAGCGACCCAACCGA---ACAGTGGCGTGGCATAAGATAATTATATAAGAGGGGTCCTATATTTATCTAATTACATAATCGGT-------GTTT----AGATATGCGTCTTCTTCTGGGATTCATAGTGTCACTATCC-TTTTCAGCAAGCAGGAACTAGACAAAAACTC-TGACTGACAACAATCAATATGGAGGTGTTTGATTATCATTGACGTATCCGATCACTGATATTGGAT---ATCTGAGTGTTGTATAAAACACTGTGGAGCCTAG---TTGAGGCGT-CATA----GATA----CGTGCTTCTA-------ATCCAAGTCGCAACACTTAA-AGGCCTACACTGGGC----GAGTATTGCT---ATACCAATGGTATTTCTGCTATTGATTATACTGAATCAGCTTTTGCTCTT---CTGATAGGACT----ATTGTCCTT----AGCAGTATAAAATCGAGCGATTAA----GAAGAAGTTACTTGTACACCTGAACATATATGGTCC----CAGG----AAGA-AT-AATGTTCTAGTATTGT
>t2
ACTAATCTAGTGTCGACGTCA----TAGAGTTCAAGACCT----CACCAAGGGTTAAGTCATC--TGCCTA----TC----GGACG--TCTTGGC---ACAACACGCTACCGCGTGTCTTGCGATGTAAGC-------AAACGAGTGGCTTAA---CATCATGTTCAAAGGGACATCTATACTTCAGATTATATTATCGAC-------GTGT----TTAGATAGGACTTTTACTGGTATTCAAGGTTTCTTTATCC-CACTCAGCAGACCGGAAGCAGACACTGACTT-AATCTAGCTCCCATCAATATTGGGATGATTGATCGTCATTGACCTATACTGTAACGGATAAGTTAT---ATCTCAGTGTCTTATCAAACACTGCCGGAATTCG---ACAAGATGTATCTG----GATA----CGTATTTCTT-------ATCCACGTCACTCTACTTTT-TCCACTTCTCAGGACCTGAGAAGATTGCT---AAACTAAGGGCATAAGAGCTATTCACTATACTTCATCTTCTTATGCAATT---GTGATGTCACA----ACTATCCCT----CAGAGTCTAAAATCGATAAACTCA----GAGGACGTTATGAGCTGACTTGGCCATATTTC-----------G----ACAC-CT-GTTATTCTCGAAGTCT
>t4
TCTTGTCTAGTGTCAATCTCA----GGGAGTTAGACAACG----CCACAAGAGTTTTGTCAGC--TCC--------C----GGAGA--TCACAGCCATACATCACGAGGCCGAGTGTCAAACGACACAAACTA---TAAGGTGTGTGGCTTAG---TATAATGTTCTCTGGGGCATGTATGGTCCTGATTAGATTATCGTG-------GTTT----GTAAATATGATGTTTACTTGTATTCATAGTTTCTATATCC-GTCACAGCAACCTGGAAGCATACACCCTCTA-GTGCTTGCTCCCATCAATATAGTGATGAATGAACTTCATTGACCTATACTATAGCCGATATCATGT---TTCTCAGTGTGATATCAAACACCGGAGTACCTCG---GTTAGCATT-CTTG----GATA----CGCATTTCTT-------ATCCACGTCTCTACACTTTG-GTCGCTGCACAGGACCTGACAATATTGCT---AAAAAAAAGGCATTATCGCTATTTTTTATACTTGAGCATCTTATTCACTT---CGGTTGGCACTCAGGACTGTCCAT----AAAAGTCGAAAATCGAGAAACGCA----GAGGAGGGTATAGGAAGACTTGACCATCTTTTG---CGGACAGG----ACAG-CTTTGTGTTCGCGAATTCT
>t15
ACCCCTCTCGTATCGAACACA----GGGGTTCATATAGCAGAAATAAGAAGAGATTAGAAAGC--TGCCTA----TCATACGGAGA--GCGCTGC---TCATTAAGCTCCCGAGTGTCAAGCGATCGAATCAA---TAATTTGGGTGGTTTAG---GATTATTTAGTATGGGGCGTCTATTAGGCCTATTAAATAATCGAC-------GTAT----TCATATATGCTTTATACTTGAATTCAGTGTTTCCCTATCC-ATTACAGAAAGCTGGAACGAAACAGTTTCTTG--TCTTTCATCTATCAATATAGAGT----TGATGGTCATTGACCTAGCCAATCGGGGTTGTTATAT---ATCTTAGTGTCGTATGAAAGACTGCAGT---TTG---TCCAGTCGT---TT----GATA----CGGTTTAATA-------ATCACAGTATCCGAAATTAT-AACTATGCTCCGGACATCCAAGCATTGCTAGAA-ATGAAAGGTATCTGCGCTAATGAGTATACTTTAGCTTCTTCTACCTTT---TGGCTTACACG----ATTCTACTT----GATAGTACAAAAACAACAGAGTTA----GATGATGGTATAAGTCGACGTGGGCAT---TTG-------CAGG----AGAA-AT-TTTATTCGAGAATAAT
>t12
ACAAATCTAGTTTCTACCTCAGGGGACGCATAACATAACCGATAGCAAAAGAGGTTCGTAAAC--TACCTC----TCATGCGGACGGAACCTTAC---GCATGATGATATCGTGTGTCTTGCGATATAATCGA---TAATGAGTGTGGGACAA---TATGATGTGGACGGGGACTTCTATATTCCT----ATATAATCGGT-----------ATTAAAAAATATGCAATTTGCTGGGATTCATAGTATCGGTATCC-AATTCAGAAAACCGGAAGGAGACACTTTCTT---TCTTGCAACCATCAATATAGTGC----TGATAGTCATTGACCTAACCGCTCACAGTTAATTAATTGCATGTAAGTGTTTTATAAAAGACAGAAGT---TAGTTGTTTAGACGT---TT----GATA----CGGTATTCTT---TCGCATCCCTGTTGCTTAAATTCT-ACTTATACACCGGTTATAGGACTTTTGCT---A-ATCAATGGTATTAACGCTAGTGGATATACTAAAGCACCTTTTGCAGTG---TAGTTCTACCA----ATTGTACTT----CCCAGTGGCAAAACAACGTACTAA----GAAGACGTTAAATGA----ATGTTCAT---TTG-------CAGG----AAAA-TT-TTTATTCCAGTAGGGT
>t6
-CACATCTAGTCTCTAGCGCA----AAGCTTTATAGAACGGGAAT--AAAGTGGTTCGAAACCGTTACCTAAATTTCTTCAGGAGT--ACCATAC---TCAATAAGAAAGCGTGTGTCATGCGATATAAACAA---ATATTAGTGTGGTTGAT---TATAATGTAAAGTGGGGCATCTATATAGCTGATTATCTGATCGTC-------GTATAATAAAACATTAGCATTGTACTAGAATTCAAAGTGTCATTATCC-TTAGCAGAATTCTGGAAGGAAACAATATCTT---TCTATCTACCATCAATATAGAGA----TGAAATTCATTGACTTAACCTCTTAGTGGTAATTTTT---ATCTAAGTGTTTTATTAAAGACTGGAGA---TGG---TTTAGGTTT---TC----GATA----GGTAATCCTA---CGAGATCACCGT----AAATTTCTTACCTATACACCGGGC-TGATACCTTTGCT---A-AGGAAAGGTATTAACGCTAATGCTTATACTGTAACACCTTCTTCGCTA---GAGTTCAAACA----ACTGTTCTT----ACCAGTGTAAAACCAACTTACTTA----GAAGATGTTTGCAGT----ATGAACAT---TTG-------CAGG----ATAA-AT-GATTTTCGTGCAAAGT
>t3
-CAAATCTCGTTTCTACATCA----AAGCTTTAGATAGCGGAACT--AAAGAGGTTG----CCCTTGCCTA----TCTTCCGGAAA--GCCATAC---TCAATAGGAAAGCGTGTGTCATACG---TAAACAA---AGATGAGTGTGGTTTA-------AATGTAATTTGGGCCGTTTATAGTACCGATTATGTCATCGAG-------GTTTACTAGAACATGCGCGTTGTACTAGAATTCAATGTCTCATTATCC-GTTTCAGAACACAGGAAACATACACGATCTT---ACTAACGACTATCAATATAGGGC----TGAGGTTCATTGACGTATCCTTTAATCGGTATTTT------TTTAAGTGTGCTATTAAAGACGGAGGA---TGG---CTCAGTTTT---TC----GATA----AGGATTACTC---CGGCATCCTCGT----AGATTTTTGTCCTATACGCCGGGC-TGA--CCGTTGCT---A-AACAATGGTATAAGCGCTATTCTGTATACTGAAACTCCTTCTTCACTG---GTGCTCCTACA----ACTATGCTT----GATAGTCAAAAAACGACGCACTTA----GAAGAAGATAGTGGA----TTGTCCAT---TTG-------CAGG----AAGG-AT-GCTATTCAAGTAAGAT
>t1
-CACATCTCGTTTCGAACTCA----ATGTGTCAAAGAACGGGTGT--AAAGAGGTTGGTGACCGCTACCTA----TCTTCAGGAGA--ACCCGAC---ACAATAAGAATGCGGGTGTCGTGCGAAAGAAACAA---ATAATAGTGTGGTAGAG---AATTATTTGAATAGGGCCGTGTAGATCTCATATTAGCTCATCGAA-------GTTTCAGAGGACATTTGCTTTATACTAGGATTCAATGTCTCAATATCC-TAGTCAGAAGGCTGGAAAAAGACACAATCTT---TCTTCCAACGATCAATATAGAGT----TGACCGTCATTGACGTATCCATTGAGTGCTAATGT------TTTAAGTGTGATATTAAAGACGGTAGT---TGG---GGGAGAATT---TA----GATA----TGAATTTCTC---TCGGATCGTCGT----TAATTTTTATCTGATACACTGGGC-TGA--CCGTTGCT---A-ACGAAGGGTATTATGGCTACTGCGTATACTGCAACGTCTTATTCTTTT---TAGTTTATCCT-----TTTTACCT----GCGAGTTAAAAACCGACTTACTGA----GAAGATGGTTTTAGG----GTGAACAT---TTG-------CAGG----AATATAT-CTTTTTCGAGGAAAAT
>t13
ACAAATCTCGTATCAACCCCA----TTGCATGAAATACCTGAGTTAACAAGAGGTTAGACAAG--TGCCTT----TCTTACGGATA--TCCCTAC---TCATGATGCTTCCGCGTGTCACACGATCTAATCTA---TAAGAAGGGTGGTTGAA---TATTATTTTGAGTGGGTCATTTACTTAACCTATTAGTTTATCGCC-------GTAT----ACACATAAGCCGTTTACTCGAATTCATTGTGTCATTATCC-TCAGCAGTATTCTGGAAACAAACAGACTCTA---TCTCACAGCCATCAATATGGTGGTGAATGATTATCATTGACCTACACTTTATTGGATGGCGCAT---TTTTGAGTGTCTTATAAAAAACAGAAGA---TTG---TCTAGTGCT---TG----GATA----CGAATTTCTA-------ATCAAGGTGCCATAAATTAT-TCCTGTACTCAGGGCATACAAGTATTGCT---A-AGAAAGGGGATGATCGCTAATTTATATACTAAATCCGCTTCTACTATG---TAGTTCAGGCA----AGTCTACTT----TGCAGTGTCAAAACAACGTATAAA----GACGACGTTAAGCGCTTACATGGGCAT---T-----------GG----ACTA-AT-AGTTTTCTGGAAGCGT
