# Supplementary material for: PQ, a new program for phylogeny reconstruction
Source: BMC Bioinformatics. 2018 Oct 12;19:374. doi: 10.1186/s12859-018-2399-4 (PMC6186109; doi:10.1186/s12859-018-2399-4)
Supplement: Supplementary file 4 — Simulated data. The archive Simulated-data.tar.gz contains two folders called Alignments and Trees. Folder Alignments contains 500 simulated 15-sequence nucleotide alignments in fasta format. Folder Trees contains six subfolders, PQ, MP, ML, ME, QP and Reference with trees in Newick format reconstructed from the alignments with five methods and with reference trees used for simulations. Names of the tree files correspond to names of alignment files. (TAR 1860 kb) [file 12859_2018_2399_MOESM4_ESM.tar › Alignments/29.fasta]

>t2
AGGTTTAATTTATGACAGACCGGGAT----ACCAGAACGAGAATA--AATCGG--AGC--ACATAGA----GCTCAAT----TACGCTTTTTAAGGGTGGTTAAGGA-------GTATATGAAT----CTAGATTATT---TCTATTA--GTCGGGTAGGAATGGACATAGTTCC--AAT---AAGCTGAATCTTGAAGTACGCGGTGTT----GA---ATTGTTTATAAGTGATTGCTTCATAGGTTTTTCTATTCTTTTGATAATTCCATCACAAG---ATTTTTAGGAACTCGGGCACATA--TTGTTTAAGTTTACAATGGACAGAACATCTATA--CTTTTAGGGATGAATTTTCCGTTACGTGT---TACACCTTT---CGGTGAG
>t9
GCGCCTT-TTTATTACACACCGTGGT----A----GGTGAGAATT--AACGTAAATGG--ACATGTA----GATCGAT----TCCTCTTTTTCAGGATAGTTGAAGT-------GTATAAGAAG----CTAGGATATT---TCTAATA--GATGGGTAGATATTTACATCGTTAG--AAT---CA---GAATCTTAAAGAACGAGTTGGG----GA---TTACTTCAGTATCAAGTGCTTCTCAGATGAGTCATTTCGTTAGATAATTCCATCTCAAC---CTGTTTAGTAACTCGTGAACTTA--TGGAGTAAGTTTACAATAAACAGAACCTCTTTA--CTTTTCGTGATTAATTTTCATTTATATGT---TACACTTGATGGCGGTGAG
>t7
TGCTATG-TATATAAGAGACCGAGCT----ACCCGTATTAGAACC--AACATA--TGT--ACATTAAGTGTGCTCTAA----TATGGTTTCTCAGGGTGAACAATAT-------GTATATGAAC----CTGGGTTATT---TCTAGTA--GGCGGGTATTGATTCACGTAGTTAT--TAT---GA---GGAACTCAGTGTCCTAGATGAT----GA---CCTATCGAGTAACGATTGCTTCGTAGGTACGTCATTTCATTGGATAATCCCATCATAAA---TTTTTTAGGAACTA--GAATTTA--CGGTGTAAGTCTTCAATGTACTGAACCTCTCTC--CTTTTAGTGAGGAATTTTCGTCTATATTT---TACACATTA---CGCTGAG
>t6
GGCGTTT-TAAATTAAAGACCGTGAT----ACCCGCATAAGAACC--AACGTG--TGA--ACATAAA----GATCAAC----TCGTATTTTTTAGGGTGAGGAACCT-------GTATAAGAAT----CTAGATTATT---TCTAATA--GTCGTGTAGTAATAAACGTAGTTAC--TTT---GA---GCAGCTAAGAACGCTTGCTGTT----GA---TCCGTTCATAATTTTCTGCTTCAGGGATTTATCTCTTCATTGGATAATCCCATCACAAG---CTTTTTGGGATCTA--GGAAATA--CAGAATAAGTATCCGATAAACGGAACGTCTCTA--CTTTTTGCGATAAATTTTCTTTTATTTTT---TACACGTGA---CGTTGAG
>t5
GAATTTG-TTAATCACAGACAGTGAT----ACCCGCATTAGAACC--AACCGT--TGA--GCATGAA----GCTCAAC----TAAGCTTTTTTAGGTTGAGAAACAT-------GTATATGAACATGTCTGGCTTATT---TCTAGTA--GATGGGTATAAATTGACCTAGTTAC--TTT---GA---GAATCTTTGTCAACTTGGTGAT----GA---TCGTTAAATGATTAGCTGCTTCATTGATTTCTCACTTCGTTAGATAATACCATCCGAAG---CTGTTTTGGATCTT--GTAGATA--CTGCCTAAGTGTTCCATATACGGAACCTCTATC--CTTTTTGCGAGCAATTTTCTTGGAATTTT---TAGACTTGG---CGATGAG
>t8
GACGATT-TAGATTAAAGACCGGGTT----ACCTGCGTAAGAACC--AACACA--TGC--ACATAAA----GATCTAT----TCAGATTTTTGAGGATACGAAAACT-------GTATAGGAAG----CTGGCATATT---TCTAATA--GGTGTGTAGCAATTAACCTAGTTAC--GTT---CT---GGATATAAAAATACTTGATGAT----GA---TACGTTCAACAATAGCTGCTTCAGTGATCTATCTCTTCATTGGATAATACCATCGCAAA---ATTTTTAGGACCTG--GTACGTA--CGGCATAAGTTTCCGATACACAGAACCTCTCTG--CTTTTTGTGAGTAATTTTCGGTCACTTTT---TAGACTTGA---CGTTGAG
>t11
CACATTG-TAGATGAGACACCGCGCTACCAACCCGTTAGAGAATC--AACCCT--TGA--ACATAGA----GTTCTAT----TTAGGTTATTCAGGATTGACTAATT-------GTATATGAAA----CTGGATTATT---TCTAATA--GGCGTCTAGCAATTTACCTAGTTTT--CGT---AT---GTATCTAATAGGACTAGTTGTT----GA---TTCCTTAAATAAAATCTGCTTCATTGATGCGTCACTTCGTTTGATAATTCCATCGCAAC---ATGTTTAGGACCTC--GAACGTA--CGGGATAAGTTTCCTATTCACTGAACCTCTGTT--CTTTTCGTGACAAATTTTCGGACAATTTT---TACACGTAT---CGCTGAG
>t1
GTGCTTT-TCTATAACACACGGGGGT----ACCTGTCCAAGAACT--AACCTG--TGGCTTCATGAA----GGTCAAT----TCAGTTTATTTAGGATACTGAAGGA---GCTGGTATAAGAAT----CTAGCTTATTACGTCTAATA--GGGGTTTAGCTATGTACTTAGTTAA--GGT---AA---GTATATCATTATACCTGCTGAT----GA---AGGATTTATGATGTTATGCTTCAAGGATCGAACTGTTCATTGGATAATCCCATCTCAAG---ATTTTTAGAAACTA--GGTTTTA--CAGTATAAGTTTCCTATTCACCGAACATCTATC--CTTTTTGGGAATAATTTTCCTCTAGGTATGTATAAACAACA---CGCTGA-
>t10
ACCATTT-TAAATTATACACTGAGCT----ACATGAGGAAGAATA--AATTAG--AGTTAGCATACA----GATCGAGTCGCTCTTCTTCTTCGGGATTCTCAAAAG---TTAGGTATATGAAG----CTAGTATATT---TCTAATA--GCGGACTAGTCATGTACATAGTTAA--GATATATG---GGATGTAAGAGTTCACGATGAA----GAGACGGTTTCTAAGATTTGTTGCTTCGTGGGTCAGACCTTTCCTTTGATAATCC--TCACAAT---ATCTTTTGAAACTA--GTAAGTA--CGGCGTAAGTCTCCTATTCACTGAACGTCTATC--CTTTTCGTGAGTAATTTTCAGTGAATTTTCGGTAGACCTGT---CGTTGA-
>t13
CACGATT-TAAATAATACACGGAGGT----ACTGGCGAAAGAATA--AACTGC--AGCTACCATAAA----GTTCGAA----TTTAATTCTTCAGGTTCTTAGAGTC---GCAGGTATAAGAAT----CTAGGATATT---TCTAATA--GCCGACTAGCCATATACTTAGTTAG--GGT---AC---GAATTTGTAAGGAC--GCTGAA----GAGACAGAATTTAAAAAAATGTGCTTCTGGGGTTAGACACTTCCTTAGATAATTCCATCACAAG---GTATTTGGAAACTA--GTACTTA--CTGCGTAAGTTTCCAATTAACTGAACGTCTGTA--CTTTTGGGGATTAATTTTCTCCGAGTTGTAGCTAGACTTGC---CGCTGA-
>t3
TCCGCTA-TAGATAACACACCGAGAT----ACCGGATTAAGAAGA--AACTGG--TGTCGCCATACA----GATCAAT----TTGTATTTATTAGGATCTAACACTCATATAGGGTATAAGAAA----CTAGCATATT---TCTAGTA--GATGGCTAGCCATACACCTTGTTAC--GGT---GC---GTATTTTAAATCCCTAGATGTG----GA---GGTCTCTAATACTGTTTGCTTCATTGGTCACTCTGTTCCTTCGATAATCCCATCGCAAA---ATATTTAGTATCTT--GCACTTATGCTGCGTAAGTCTCCTATTTACAGAACATCTTTC--CTTTTTGAGAAAAATTTTCGTCTAATTATCCATAGACAATA---CGATGA-
>t4
--CCGTG-TGTATAAGAGACAGAGAT----ACTTGGAGCAGAACGTCAATGAG-------ACATTGA----GC-CAAA----TTGATTTAGTACGGATGGTGAAGGT-------GTATATGAAT----C----TTATT---TCTAGTACAGTCGAGTAATTATA-ACATGGTTAACACAT---AC---GAATCTTATGTTACAAGTTGTGGCGGGA---GACGTCGAATAGTGCGTGCTTCTATGTTAGGACCGTTCATTTGATAATCCCATC----TACGTTTTTTAGAAACTAGAGGGAGTA--CCGTATA---TTAC--TGTACTGAACTTCTCTTTCCGTTTAGAGAAAAATTTTCCTTCATATTT---TATACTTTC---CGGTGAG
>t12
GCGCATA-TTTATGACAGACCGGGGT----ACTTGTAAAAGAACATCAAGAAC-------ACATATA----GG-CGAC----TTTGATTTGTGCGGTTGAAAGAGTG-------GTATAAGAAC----C----TTATT---TCTAGTAGGGACGCATAATTATA-ACCTGGTTAACCTAT---AG---GCATCTGAGAATTCAGGGTGCGGTGGGA---GTCGTCGAATAGGGCGTGCTTCTTCGTTTGAACATTTCTTTGGATAATTCCATC----TATAATTTTTAGAAACTTGAGGGAGTA--GAGCATAAGTTTAC--TTTACTGAACATCTCTAATCATTTCGGGAAGAAT----AGACAGCTGT---TATACATCT---CGTTGAG
>t15
ATACCT-----ATTAAACACAGGGGT----ACCTGGATGAGAACATGAATAAC--AGC--CCATTAA----GATCAAA----TTGCTTTTGTTCGGCTTATAAAATT-------GTATACGAAA----C----TTATT---TCTAGTATTGGCGTTTAGCAATA-ACATAGTTATAACGT---GC---GTACCTAAGGATGCAGGTTGTGACGCGA---GACATCCATTATTGAATGCTTCTCCGTTAGGCCTTTTCATTGGATAATACCATC----TATGTTGTTTGGAAACTAGCGTGAGTA--CGGAATAAGTTTTC--TTGACAGAACGTTTATCTCCGTTTCGCGATCAATTTTCGGACAAATTT---TATACAAAT---CGTTGAG
>t14
CAGATTA-TGAATAATATACGGCGAT----ACCTGAGTAAGAATATAAAAGTG--AGT--CCATCGA----GTTCAAA----TCGTATTTGTGGGGTTGAGAAAATT-------GTATAAGAAT----CTAGAAT-------CTATTA--GGCGAGTAGTAATA-ACTTAGTTTT--CTT---AA---GAATCTAAAGGGGCATGTTGGTACGGGA---GTCCTTAAGAAACGCGTGCTTCAATGATCAGGCTTTTCATTTGATAATTCCATCTAAAG---TTC-TTGGCAGCTTGGGTTATTA--TAGGTTAAGTTTAC--TTTACAGAACGTATTTTAACATTTTGGGACAAATTTTCAGACAATTAT---TAGACTTAC---CGCTGAG
