# Supplementary material for: PQ, a new program for phylogeny reconstruction
Source: BMC Bioinformatics. 2018 Oct 12;19:374. doi: 10.1186/s12859-018-2399-4 (PMC6186109; doi:10.1186/s12859-018-2399-4)
Supplement: Supplementary file 4 — Simulated data. The archive Simulated-data.tar.gz contains two folders called Alignments and Trees. Folder Alignments contains 500 simulated 15-sequence nucleotide alignments in fasta format. Folder Trees contains six subfolders, PQ, MP, ML, ME, QP and Reference with trees in Newick format reconstructed from the alignments with five methods and with reference trees used for simulations. Names of the tree files correspond to names of alignment files. (TAR 1860 kb) [file 12859_2018_2399_MOESM4_ESM.tar › Alignments/452.fasta]

>t1
T--TGAACTATTATATTTATATAT--GC-TTCTTAGTATTTAA---AGAGACTTAAATGCCCTCTAAAGTTCCTTCCGCAATGATTAATGTGTTGTCGCTT----TCAAATACGGGTTGGCGAGCCCGTAAATG----AAAAAGCAGTGTTTACGCCG--TTATG---TAG---TAAATCCGCGGTTAAAAGCAAATG----TTCCGAGTAGACGCTTAGGCTTCTCAAC---TATTGTTCGCGCTAAAAATAGAAGA----CAGCTCCTATTAATG---A---TA----TGC-CAA----T--TTATTA----TAGAATAGTATTACATAGATCAGGTG-ACTGGCTGA--TTTAGACCGTCCGGAT--TTTGAGAACAGTGT----TGCATATGAG--A--TCTT----GGGAATATATATCTA---CCCAACTAAAGC----GGGAAAA----ATTT---GCTTATACAAACACATGGCGTAACAGTGAG--GTCTGATTGTCTTT--GGTTGGTACTTGTAGTCA----AACTCGGAT---AGAACGGGTTTACC--CTTGACAA---TGAGCAACATTAGCTC--TCTACG---CGAATAGTATATATGCAGC----CG----TATTATTTAATTG----AATTAACTGCCATATATTAGTTGTAACTAAA--AT----GCGCTTAAACCGCTGTAGTGCG----AAACAGAGTTGGTGAAGAGAATA----TGCATTCCTAGCA----GCTGAT----GCACCGAGGTCTTAGAACTCGGGTCCCTCAAACCAAGCATCACAGC--CTAGCCCGCGA---ACTAGAAATGCAACTTCACCTTTCCCA----CATGTAT--AAT----CACCGTGAAGCCAAGAAATAACTGCTATCAT-AAC
>t4
G--GAATCTATTATATTTACTTAT--GA-TTCCTACGAGTTAT---ACATACT---ATGCCGCATAAAGGTT----ATCAATGAAAAATGTATGTTATCTTTGTCTCACAAACGGGTTGGCGAGCGCGGAAATG----TCAAAGAAGTCGTCAAGCCG--TTATT---TAG---TATCTCCGCCGATCGAAGCAATAG----TTTCCAGTCGACGGTAAGGCTGCTCAAT---TATTTTCAGCGATGAAAATATGTGA----CAGTTCCTATTAATG---C---TA----TGT-CAA----C--TGATAT----TTGATTGGTTTTCAATACAAGAACTG-TCCAGTTCATATATAGAGGTCCCGCAT--TTTAAGAATAGGGT----TGTCTATAAGCTA--TCAT----GTG----CATAATTA---CCCAACTCGAGC----GGAAAAA----ATAT---GCTTAT------CCATGGGGTGACAGAGAG--GAATTACTGTGATG--GTTTACTACTGGTAGT-----------GAAT---GGATCGGTTTCTCCCAGTACACAC---AAATGAACATTACCAC--TCGACG---CGAAAAGTGAAAAGTCAGC----CG----TCTTAGTCAATTA----AATGACCTACCACTTATTATTAGTAACTTAA--GTCAACACGCTTACACAACGGTAGGGCG----AACGAGACTTGGAGAATATCATT----TACTTTCCTAGCT----GCTGGT----TCAATAACGACCA-AATATCGGAATCCTCATGCGAGGTAATACTAC--CGAGCCTGTGAACATCGAGAAATGCCAAGTGAACGTTCCCC----CGTTTATCCAAT----CTTCTTGAAGCCATGTTTGAACAGCTATCATAAAT
>t10
G--GTATTGATGATACTTACATAT--GT-TTAATACGATTTAG---AGATGCT---GTGCAAAATAAAGATG----CACATTGAAAAATGTATGTTCAGATAGTCTGATTAACGGGTTGGCGAGCTCGTAGATG----GGAAAACAGTAATAGTGCAG--GTATT---TCC---GATTTCCGCCGTTGAAAGCAAAAG----AAAGCAGTTGACGCTGAGGCGTCTCAAG---TATGATTGGCGGTGATAATAAAACA----CAGGTCCTATTAATA---A---CA----TTT-CAA----CTATTATAC----TTGATTAGTCTTAAAGATAAGAACTG-TCTAGACGTCGTATACGACTCCCGAAT--TTGAAGAATAGTGT----TGTTTGTCTA--A--TCAT----GTGATTACAAAAATA---CCCAACTGTAGC----GGGAAAA----ATAT---GGTCAT------TTAAGGAGTAACATAGAT--GGTTGATTGTGATA--GACTAATACTAGTAGTCA----AACTCGAAT---AAGACGGTTTCTCC--GTATGAAC---TTATCAACATTAACAC--TAGACG---CGAACAGTTTATATTCAGC----TG----TCTTATATAATTT----AATTACCTTCCTGATATTAGTTGGTACGAAA--AG----ACCCTTAATCCCCCGTAGAGCC----AACAAGCCTTGGAGAAGGTAATA----TACTGCCCTGGCT----GCTGGA----GCAGTTATGACCA-TAAGTCGGGACCCGTAGGCTA--TATAACCAC--CTAGCCGGCGTAGTTCCAGAAATACTACGTAAGCTTTCCCT----CTAGTATTCAAT----CTTCTAGAGCCCATGGTTAAACAGCGATCATGAAA
>t8
G--GGAATTATATTATTTACATAT--GAGATATTAACATTTATAATAGATACC---GTGCGTTCTAAAGATG----CTCATAGATAAATGTTTCCTTGGTTTGTTTTAGATACGGGTTGGCGAGCACGTAAACGAGAGATTAACAAGTAATGACGCAG--TTATT---TCG---AAACTCCGCCGAGGAAAGGAATCG----ATTAGAGTCG--GGTTAGGCTGCTCAAG---TATTGTCTGCGGTTAAAATTCGCTA----CAGTTCCTATTAATC---G---TA----TGA-AAT----TTCTTATCG----TTGATTAGTCTA----AAAAGTACTG-TCATGTAAAAATAGACTCGT----TAT--TTTCAGTAAAGTGT----TGGATATGGT--A--TCAT----GTGAATCCAAGTCTA---CTCAACTCTAGC----GGGAATT----ATAC---GCTCAC------CAAAGGTGTGACAACGATACGGGTTAGTGTTCTT--GGGTAAGACTTGTAGTCA----AACTCGAAT---ATATCGGATTCTCC--GTCGTGACCAATGACTAACTTTATCACGGTTAACG---CGCGAAGTCTAGACACAGCTTGGAGTTGAGATTGTGTAATTA----AATAACCTTCCTAATAATAGTTTGTACAAAA--TT----ACTCTTAAACTACTGTAGAGCACGGGAACTAGGCTTGGTTAATAGGATA----TATGTT----GCA----GCTGTA----TCACAGAAGTCAA-TACCTCGGTACACATAAACCAGGCATGACGAC--CTAGCCTGCGTGAGACCAGAAATACG--GTTATCTTTCCCC----GTAATTTGCAAT----CTTCGTGATACCTGGTGATACCGGCTATCATGAAT
>t6
T--AAAATTATGTTATTTAAATAT--GGTATAATACGATTTATTGGAGATACC---GTGCTTTTTAAAGTTA----CCCAACGATAAGTGTTTCCTCAATTTGTTTAATGAACGGGTTGGCGA----GCAAAGGCAAGATAAAAGAGTCATTATGCCG--ATATT---TTA---AAATTCCGCCGGTGCAAGCAAGAG----GTAGCAGTCG--GATGAGGCAACTCAAT---TATTTTCTGCGCTGAAAATAATTTA----CAGTTCCTATTAATA---C---AA----TAA-CAT----GTCTTTTTA----TTGCGTGGTTTATTATATAAGTGCTG-ACTAGTAGATATTTAGGGTT----TTT--TTTCAGGATAGGGT----TGTTTTTCTC--A--CCAT----GAGATTACAACCCTA---CGCAACTCCAGC----GGAAAAGCATAATAA---GGTCAG------TTATGGAGTGACATTGAC--GAATAAGTGTGATG--GAGTTGGACTAGTCGTCA----AACTCGAAG---TAGTCGGTTTTTCC--TTATACACGACTGAAAAACATTACCAC--TACTCG---CGAAAAGTATAAATGCAGC----AGTATATCTTGGTTAATTT----AATCACCTACCTTATATTAATTCCTACGCAA--CT----GCGCTT---CGTCTGTAGAGCACTTTAACAAGACTTGGTAAATGGAATG----TGCTAA----GCT----GCTGAC----CCACGGAAGTCCA-CAAGTCGGTAGCCTGAGACCAGGTATTACGAC--CTAGCTCGCGAGCCGCCAGAAATTCGTTATGAACTTTCCCA----CATGTGTGGAATGAGTCTTCCGGAATCCTTGTACAACCCGCTATCATGAAT
>t3
CTGAAAATTATTTTAGTTACCTAT--GGGTTCATACCATTTATGGCAGAAACG---GTGCTTAATAAAGATC----GCCAACGATAAGTGTTTGTTAAGGTTGTTTAATATACGGGTTGGCGAGCGCGCAGATGCGAAATAAAACAGTCATTACGCCG--ATATT---TCT---AAGGTCCGCCGTATAAAGCAATCG----TTGATAGTAGACGGTCAGGCTGCTCAAC---TATTATCTGCGATGAAAATATGTAA----CAGTTCCTATTAATT---C---AA----TTC-TAT----CTCTTATTA----TAGTTTAGTTTTAAATATACGAGCTG-TCACGCAGGCATATAAACCCCCCGGCT--TTTCAGAATAGGGT----TGTCTATCTC--A--GCAT----GGGAATGCTTGGATA---CCCAACT--TGC----GGGAAAA----ATAA---GGTCAT------TGATGGCGTTACAATGAA--GATTGATTGTGATT--GTATAGAACTAGTCGTCA----AACTAGAAG---AAAGCGGATTCTCC--GTATCCACCAGTAAATAACCTTATCAC--TGTACG---CGGACAGTACAAAGACAGC----TGTGGATCTTAACTAATTA----AATCACCTGCCTATCATTAGTTGCGACAAAA--GT----TCCCTTACGCCGCTGTAGAGCATTCAAACAAGACTTGGACAAGCCAATG----TGCTATCCTAGCG----GCTGAA----TCATGTATGACCA-AAAGTCGGTACGCCAAGACCATGTATAACAAC--CTAGCCAGCGAATCGCCAGAAATTCGATGTAATCGTTCCCG----CTAATGTGGAAT----CTTCTGGAATCCAGGGGGAACCAGCTATCATGAAT
>t15
G--TGAACTATTCTAGTTATTTAT--GC-ATCTTACTATTTAT---AAATACG---ATGCCATGTAAAGTTGATTCCACAGGGATGAATGTGTAATTGTGTAGTTTAAAGAACGGGTTGGCGAGCGCGGACAAG----TCAAACGAGTTTTTTGGCTGTTTTATA---TCTCACTAAATCCGCCGTGTTAAGAAAAGGAGACATTTCAGTTGACGCTGAGGCTGCTCAAAGGATATATTTAGCGTTCAAAATCGGAGA----CAGCTCCTATTAATA---A---TA----TGA-CAA----C--TAATAT----TAGAATGGTGTTTGATATACAATTTG-TCATGGAAATCTTTAATCCGCCCGGTTCGTTAAAGTAGAGCGT----TGAGTATGAA--A--ACTT----GTGAATTATTACTTAGTGCACATCTAACGAGAGTGGTAAGT----ATAT---GCTTATC----CACAAGGTGTGACAGAGAC--GTATGTTTGTGATT--GATTCTCACTTGTTGTCA----AACTTGAAT---TTCTCGGATTCGCC--GTTTTAAT---GAATAAAGATTAACAC--TCGACG---CGACCAGTTCAGATGCAGC----CG----CCTTAACAAATTT----AATGACCTACCTCTAAGTAATATCCACTAAA--GA----ACGCTTATCCTTCCGTAGAGCT----AACTAGGGTTGGGCAACTGAATC----TCAGTTCCTGGCG----GCTGAACAGAGCACAAACGTCATACAGTTCGGTGCACGTATACC--GAATCACTAC--CGTGCCCGCGGAGCGCTAGAAA--CGAATTTAACATTCCCT----ACTCTAT--A--------CCA---GCCCGAGTAAAAACTGCTATAATTAGC
>t11
A--TCACCGATGTTACTTAGGTAT--GC-TTCATAAGATTTAT---ACATTCA---ATGCCAAATAAAGTTAGTTTGGCATCGATAATTGTGTAATTGTTTA--TTCATTTACGGGTTGGCGAGCACGCAAAAG----TGGAACAAGTGTTCATGCTGTTATATA---TTTGGCTAGTTCCGCGGACC----AAAGAGACTGTCCAAAGTGGACGCTAAGGCTACTCAATGATTATCTTTAGCGTTCATAATTTCTCA----CAGTTCCTATTAATTTCAT---GA----TCT-GAA----G--TTATAT----TAGTTTTGTTTATAATATACCCTGTG-CCATGCTAGTTTGTATTTAGCCCGGGTGGTTGAAGTATAGCGTCTTATGTCTTTTGT--A--ACTT----GAGATTTTTTGCATAACGCGCATCTATCGCGTGTGGCAAGT----ATAACG-GTTAAGC----CAAAAGGTGTAACAATGAC--GTATTGGTGTCATC--GCATTGAACTAGTTGTCA----AACGTGAATAATACCACGGTTTCGCC--ATGCATAA---TAATTAAGATTAGCGC--TAGGCG---CGCGTAGTTAACATCCAGC------------TTTATACATTT----AATGATCTGCCTCGGATTAATTGCAACTGACCACA----ACGCTTACGCCTC--TAGTGAT----AACTAGAGTTGGATAACCGGATC----TAATAACCTCGCATATAGCTGAATGACGCAAATATGGCCTAAAGCTCGGTGCTCCTATTCG--GAAAAACTCC--CTGGCCCGCGTATGGCAAGAAA--CCTAGTAATCGTTCCCT----ATTGTAT--A--------ACTTGAATCCAAGGAAAAAC---TATGATCAGC
>t14
G--G----TATGCTAA----GTAT--GC-GTAGTACGAATTAA---AGACGCT---ATGCCTTATAAAGCTGATTCATCAAGGAAGATTGTGTATTGAGATA--CTCAATTACGGGTTGGCGAGCTCGTAAATG----GTTAACCAGTATTATTGCAGCTTTATA---TCAAAAGATGTCCGCAGTCACAAGAAAATGGTGTTGATGAGTAGACGCTAAGGCTTCTCAATAGCTATATTGAGCGTTCAAAATGTCAAA----CAGTTCCTATTAATA---A---GA----TCT-GAG----G--TGTTTA----TGGGCTTGTATAGAAAAAACAACATG-GCTCGCAAACCTTGAAGGCGTCCGATTAATTTCAGAATAGGGT----TGAATTTCTA--A--TCTT----GAGAATCTTTTTCTATCGCCCATCTAAGGCAGTTGGTAAGT----ATGA---GCTCAAT----CGTAGGGAGTTACACTGAA--GTTTCTTTGTTATA--GGTTTACACTAGTTGTCAGAAAAACG--GAGGCCATCGCGGTTTCGCC--TTAATAAA---ATAGTAACGTTAGCCC--TACTCG---CGGGTAGTGAACATCCAGC------------TTGATAAATTT----AATTAACTCCCTAATATTACTTGTTACTAACTGGG----TCTCTTAGTCCAC--TAGTGAT----AAGCAGTGTTGGTAAACTGAATC----TG----CCTAG------GCTGTATTACGCACGGATGTCGTAGAAGTCGGAGTCCGGATGCC--GAATGACGTC--CTTGCCAGGGGAGGGCTAGAAA--CGAGGTTAACATTCCCA----AATTTTT--A--------ACATGAAACCATGGGTAAGC---TATTATCACA
>t5
A--G----TATTATAT----GTAT--GC-ATAATACTAGTTAC---ATACGCA---ATGCCTTGTAAAGTTAATTAAGGAATGAAGATTGTGTACTTAGATA--CTCAGTTACGGGTTGGCGAGCACGCACATG----GTTAAGCAGTTTTGCAGCCGGTTTATA---TCAAAAGATCTCCGCTGTCACAAGAAATTGGCTCAGATAAGTTGACGGTAAGGCATCTCAAGAGCTATATTGAGCGGTGAAAATGATGTA----CAGTTCCTATTAATT---A---AA----TCGACAG----G--TGTTCT----TTGGATTGTATAGAATAAAACCTTTG-TCACGTAAAGCTTTAGTGAATCCGATTAATTTCAGTATAGGGT----TGAATTTGTG--A--TCAT----GGGAATCTTATTCTAATGCCCAGCTTCAGCGACAGGGAAGT----GTGT--TGCTCAAA----CATATGGGGTGACACTGAA--GTTTGTGTGTAGTA--GATTTACACTTGTTGTCA----AACTTGGAAACTTCATCGGTTTCGCC--TTGCGTAT---GTAGTAACTTTATCAC--TACTCG---CGTGTAGTTAACAGACAGC------------TTTATAGATTT----AATAAACTCCCTAATATTACTCGTTACTTACCATA----CCTCTTAACCTAC--TAGTGGG----AATTAGTGTTGGGGAACAGCATT----TA----CCTAG------GCTGAAGTGCTCACTTATGACGAATATATCGGAGGACTTAATCC--GCAGAACTAC--CGTGCCAGTGTACGTCAAGAAA--CGAGTTCAACGTTCCCA----AATTTAT--A--------ACAGGAGACCAGGTGCAAGC---TATTATCAAA
>t9
T--TCATCGATTCTAGTTATTTAT--GG-TTCTTATAAATTAC---AAAGACA---ATGCCCAATAAAGCTTCTTCCGCATGGATGAATGTTTAATAGTTTGGTTTCACGTACGGGTTGGCGAGCTCGCACAAG----TCGAATCAGTTTTATGGCTGTTTTATA---TGACACTAAGTCCGCCGGAATAAGAAAAGGAGTGAACTAAGTTGACGTTGAGGCTGCTCAAAAAATATGTTTAGCGTTCAAAATTCCTTA----CAGCTCCTATTAATA---G---TA----TCT-AAA----C--TAATTT----TGGAGTCGTGTATAATATAGAGTTTG-ACATGCAAGTCTTTAAACGCCCCGGCTTGTTATAGTACAGCGT----TGAGTATGGA--A--GCTTTTTGGCGAGTGATTGCCTAGTGCCCATCTAGCGAGCGTGGGAAGT----ATAA---GCTTATC----CATATGGAGTGACAATGAG--GAATTAGTGTGTTT--GGTTTCCACTTGTTGTCA----AACTAGCAAACTGGCGCGGATTCGCC--TTATAAAA---TAAAAAATATTACCAC--TGGTCG---CGAGCAGTTCACAAGCAGC----CG----CTTTACCAAATTTCGGCAATAAACTTCCTCGCATTAATTGCTACTTAACGGA----ACGCTTATCCTTCCATAGGGCT----AACGAGAGTTGGAAAACAGAATT----TCATTTCCTAGCG----GCTGAACGATCCAAACACGACAGAGAAATCGGTGTGCCAAATCG--GAACGACTTC--CTTGCCCGCGGACTTCCAGAAA--CGTAATCAACGTTCCCT----TGTATGT--A--------TCATGATTCCGTGTGTAAAC---TATGATCAGA
>t12
C--TAAACCATTCTACTTAAATATTAGC-ATTCTACTAGTTAC---AGATACT---ATGC----TAAAGATGTTTAGACATGGATCAATGTGTCCTCGTATCGTCTGAA----GGGTTGGCGAGCGCGTAGATG----ACAAACAAGTTTTATGGCAG--CTATA---TTA---AAATTCCGCCGGTTTAAGGAAAAG----GAGCTAGTGGACGCTTAGGCTACTCAAG---TATAATTCGCGCTCAGAATACCCGA----CAGCTCCTATTAATC---TCCAGAATAATTA-TAA----A--TAGTAGTCCATAGAATTGTTTCCTATACAAATCTTGAACATGAGCTAATTGATGCCTCCCGGGTGCTTTTAGTACAGCGT----TGCGTATACC--A--TCAT----GAGATTGTGTAGCTA---CCCATCTCGAGG----GGGAACT----ATTA---GTTTAGC----CAAACGGGGTGACAGAGAA--GTCTCTATGTGGTT--GATTCACACTGGTAGTCA----AACTCGTAA---ATCACGGATTCACC--ATTTAGAC---AAAAGAACATTAACAC--TCTGCGACACGAC--GTAAAAAATCA-------G----TCTTAGCTCATTA----AATTATCTTCCTCAGATTAATATCCACTGAG--GT----ACCCTTATGCGACTGTAGGGAA----AAATAGTCTTGGATAAGGACATAGACCTCTCGTCCTAGCT----GCTGATAGGGACACCTATGTCGAATACTTCGGATGACTGACACCATGGATGACCACCGCTTGCTAGCGAGTGCCAAGAAATGCAACCTTAACGTTCCCC----GAATTAT--AAT----ATCCAAGACTCCCTGCAATATCTGCCATGATGAGC
>t7
A--TAATCGATTCTAATTAAATATTAGG-ATCGTACAAGTTAA---AAATTCG---ATGCTGGATAAAGATATTTTCTCATTGACAAATGTTTAGTCTGA-TGTCTGACTTACGGGTTGGCGAGCTCGTATATG----ACAAACGAGTGGTCAAGCCG--ATATA---TAG---AATATCCGCAGTTTAAAGCAAACG----ACAGAAGTTGACGCTTAGGCTGCTCAAG---TATATTTGGCGATCACAATTTGATA----CAGTTCCTATTAATA---ACGCCAGTGGTAT-TAA----T--TAATTCTTTGTAGAATCGTATCATATATAGTTTATGTACTGGGGAAAGTGGAATACTTCCGGATACTTAGAGAACAGAGT----TGCTTATCAC--A--ACTT----GAGAATGTTAAGCTA---CTCATCTCTAGA----GGCAACA----ATTA---GTTGAAA----CAGACGGAGTGACATAGAA--GTCTGTATGTTATT--GTCTGACACTAGTAGTCA----AACACGGAC---GTTGCGGTTTCACC--GTGGAAAT---AAATAAACATTATCGC--TCTGCG---CGTC--GTAGAGAATCAGC----CG----CGTTCTGTAATTA----AATTACCTTCCTCGAATTAATATCCACTTAC--AG----ACCCTTATACTCCAGTAGGGAG----AAAAAGAATTGGGT----GTATGAACATATATTCCTAGCG----GCTGATTCAAACACGAAGGGCACACACATCGGCTGACAAACTCCACGGAGGACAGCTGCATGCTTGAGAGCGCCAAGAAATTCGAGTTTAACTTTCCCACCTAAGGGTGT--AAT----TTGCCAGACCCCTCGGATTAACGGCCATGATGAGC
>t2
T--CAATTCATACTATT---TTATGAGC-ATACTAATACTTAG---AGATTCT---ATGCGGGCTAAAGATATTTCCACATTGAGGATTGTATATTGTTTTGGTCTCAAATACGGGTTGGCGAGCACGAATATG----ACAAATGAGTGTTCTAGCAG--GTATAATATCG---TAACTCCGCCGAGTTAAGTAAAGG-------GAAGTGGACGCTAAGGCGACTCAAC---TATAATTCGCGATCATAATACTAGACGCCCAGTTCCTATTAATT---G---GAGTAATTG-TAG----T--TTATAA----TGGATTGGTATGTTATACACGATATGATCTCGATAGCGTTCAATCTACCCGGATCCTTAGAGTAGAGAGT----TGTATATGTG--A--ACGT----GTGATTCTTCTGCTA---CGCAACTCGTGC----GGGAAAG----ATTT---GTTTATC----CAGACGGAGTG---ACGAA--GAATTAATGTATTACCGGATCGCACTAGTAGTCA----AACATGAAT---AGTCC---TTTTCC--CTAATAAC---TA---AATATTAACCC--TCTTCG---CGATAAGTAAATAAACAGC----CG----ACTTGTCAGATTA----AATAACCTGCCAAATATTAATGTACACTAAG--AA----CCCCTTAGCCTACTATAGGGGG-------AAGTCTTGGT---GACCATG----TATATGCCTAGCA----GCTGGGTATATCATGTATGACCCATAGTTCGGTTGACGCAGCCTATGGATTACCACACCTTGCTTG---ATGTCAAGAAATACTAGTTCAACGTTCCCT----GCGGTAT--AAT----GTTCTGGAATCCGGGAATCAACGGCTATGATTAAC
>t13
T--CTAGTCATAATAAT---ATATAAGC-CTGCTATTACTTAA---AGATTCA---ATGCGTGCTAAAGATAATTTCACAAGGAAGATTGTATATTTGAATGGTGTCAGATACGGGTTGGCGAGCACGAAAACG----ACGAAGTAGTGTTTAGGCTG--GTATAATTTTG---TAATTCCGCCGAGCTAAGTAAAGG-------TAAGTGGACGCTGAGGCCACTCAAT---TATAATTCGCGTTGAAAATACTGGATACTCAGGTCCTATTAATG---G---AAGCGATTA-TAGGGCGT--TTATAG----TTGATTAGTGTGGTATACACGAGATGATCACGAAAACGTTGATTTAACCCGGATCTTTATAGTAGAGTGT----TGATTGTGTG--AGTTCGT----GTGAGTCTTCCTTTA---CGCATCTCTAGC----GGGAAAG----ATTC---GTTAATC----CATAGGGCGTG---ACGAT--GATTTTGTGTACTAACGGATAGCACTAGTTGTCA----AACGTGCAT---GGTCC---TTCTCC--ATATTGAC---TG---AATATTAACCC--TCTTCG---CGAGTAGTTAATACACAGC----TG----TCTTATCATATTA----AATAACCTACCAGGGATTACTATACACTTAC--CA----TCCCTTATGCCACTTTAGTGGA-------AAGTCTTGGT---TACCATG----TTGGGGCCTAGCA----GCTGGTCATTTCATTTATGGCTCAAAGATCGGTATCCTCATTCTATGGATTACGACGTCTTGCATG---AGGACTAGAAATACTAATTCAGCCTTCCCG----GGAATAT--AAT----GGTCTGGATTCCGAGCATCAACGGCTATGATTAAT
