# Supplementary material for: PQ, a new program for phylogeny reconstruction
Source: BMC Bioinformatics. 2018 Oct 12;19:374. doi: 10.1186/s12859-018-2399-4 (PMC6186109; doi:10.1186/s12859-018-2399-4)
Supplement: Supplementary file 4 — Simulated data. The archive Simulated-data.tar.gz contains two folders called Alignments and Trees. Folder Alignments contains 500 simulated 15-sequence nucleotide alignments in fasta format. Folder Trees contains six subfolders, PQ, MP, ML, ME, QP and Reference with trees in Newick format reconstructed from the alignments with five methods and with reference trees used for simulations. Names of the tree files correspond to names of alignment files. (TAR 1860 kb) [file 12859_2018_2399_MOESM4_ESM.tar › Alignments/372.fasta]

>t9
T----C-TTGTAT---ACATATCGTTATTCAACTCATTTTTGCTGCTAC----AAGGTATAAAATTGG----TCTTAT--G---ATCATTAACA---ATGCTATGACAGTGACTGATA----ATGTACTGAACATGTT----GAAGAGGCAGGTCATATGCCATTCAACTATTGCTTTTGACGGGAA----ATG----CGAGACCAACGCGAATATACT----TCGCCTCTTTAGCCAGGATGGTTTGAAGAGC----CCGTC--TAATATCAAAATATATATATATCTAATCATTTTACGACAAGAGCTT-------GGACAAGAATTAAAGTAATAACGC---CTCGCCCTCTACAGGAGGTATA---CAACCTTATAGGTGTTGGGTGTAGTCTAAATCGTAACAATGAATCCTCTCGTCCATTACTTTAAATCGGGTTAAAAGGGTCTAAACTTACGTACGTAACAGAACAGGGAGGTG--CAATGAGAGCACGAGAA----TTCC---TCCTCACGAATAACTGTTG--ATCTGGGAGATAGATAATAATGCGAGGTAATAGAGCTTA---TCCACACAAT---AGGCACTGGGACATATAG---GACGAATA---AGAATGG-CCATACCTAGCTTTTG--CACACTC----TCTAGGTT----CTCTCT---CAGGCATG------AGCTTATACATTAGTATTAA--------ACTACCTACCCCAATGC----GTAAGAT-TGCACCG----GTAGAACCATCTTTTTTAGGTATTCTCTCCAAAG--CCCACGAATACAATCTTCATGTAGCAAA
>t11
T----C-TTGTAT---TTATTTCGTGATTCAACGCATATTAGCTGTCGC----AA----TAAAAGTGG----TCTTAG--A---ATCATTAACA---CTGCGATGATGACTACTGATA----AAGTAATGAACATCTT----CAAGTTGCAGTGCATATGTCACCAAACGATTGTTTTTCACTA-------ATT----CGTGACCAACTACTATATACT----GCGCCTCTTTAGCCGGGATGGTTGCAAAAGC----CCCTT--AATTATCAATATATATATGTATCTTAACTTGTTAGAACAAGAGCTT-------TAACAAAAATTAAAGGAATAACGC---CTCACCCTTTACATGAGGTATC---CAACCCTATATGGGATCGGGGTAGCCGAAATCGCACGGGTGAATCCTCTCATCCTTTTTTAAAAATCGGGTTAACAATGGCTAAACTTACG--CGTAACAGTTCAAGGAGGTG--CAAGTAGAGCACGTGTA----TTCC---TCCTCACGAAAAACTGTTA--ATCTGGGAGGTAAATAATATTCCGAGTTAATAGAACTAA---TCCCCACAAT---AAGCCGTGGGAAAAGTAC---CACGATTA---AGTATGT-CCATACCTAACTTTTT--TACACTC----GCTAGGTT----CGCTCA---TAGCCATT------AGGTTATTGTAAAGTGATAATGGT----ACTACCTGACCCATGTT----GTACGAT-TTC--------GTAGAACCAACTTATTAAGGTATTCTCTCCAAAG--CTCACATTTAAAATCTTCATGTAGCAAC
>t1
T----C-TTGTAT---CTATTTCTTGATTCAACTCATAGTTGTTG---C----AA----GAAAATTGGAGGATCTAAT--A---AACATTAACA---GAGGAGTGAGGTGTCGTGTTA----ACGTATTGAAAAATTG----AATGTTGGTGGTC---AGC----AAACGATTGCTTTGGACGG-------ATT----CGAGACAAACAG----AAATATGTGGCACAGCTTTAGCCAGGGTGGTTTCGAGCGCTATATCCTA--ATATCAAAAAATATATATATATTTCTCCGGCTCAAC---AGAGCTT-------AGACAGGAATGAAAGTAATAACGA---CACACTCTTTACATGAAGTATC---CAATCATAGAGGATTGCGAGGTAGCTTAAATCGCACATCTGAATCCTCTC-TACTTCCCTCGCAATCGGGTTAATGTGTGCCAAACTTACG--TGCAAC---TCAGGGAGGTG--TAAGTTGATCACTCGGATTTATTTC---TCCT--CAATATCCAGATA--GTGTAGGGAGAACATAGGTGAAGGAGCTAATAGAACTAA---TC-TCACAAA---AGGCTCTGGGAAATATAA---CACTAGTA---AGTATGT-CCATGCCTAACTTATA--TTGACTC----AATTCGTT----CCCTCC---CAGAGATG------AGCACTATGAAAAGTGTTAA--------ACTTCCGACGTCAC-------GCATCAT-TAC--------ATTGAACCAACTTATTGAGTTATGCAGGCCAAAG--CCCACTACAATAACCTTCATTACGCCAC
>t10
T----C-TTGTAT---AGATGTCATGATTCAACACGTTCTAGGTG---A----TA----CATAATTGGACGGTCTTAT--A---ATCATTAACA---CTGGCATGGCTGATCATGTTAACC-AAATAGTGTACGTCTA----AATGAGGCTG-------GG----CAACTATTGGTTTTAACAT-------TTA----CGAGACCAACAC-------GC----TCACGTCTTTAGGCAGACTGGTTTGGAAAGC----CCTTT--CAATGAAAATATATCTATCTACATTGTCGTGTAAGC---AGTGCTT-------TTAAAGAAATGAAAGAAATAACGA---CGCTCCCTTTACACGAAGTATACGTCAAGCTTAGATGTCTGCGCAGTAGATTAAATCTCACAGGTGAATCCTCTC-TCCTTCTGTGGCAATCGGGTTAATATTTGCAGAACTTACG--CGCATCTAGTCAAGGAGGTG--TAATTGGATCACACGGGAGTCTTTC---TTCTCACAAGGACCGGCTA--GTATGGGCTGAACATATCACACTGAGTTAGTAGAACTAA---TC-GCACAAA---AAGCTGTGGGATATGTAG---TACAAGGA---AGTATGC-CCATACCTATCTTTTG--TATACTC----TTTAGGTG----TGCTCC---CAGACAGG------AGCGTGGTTTTAAGTAAGAA--------ACTGCCGTGTACAC-------GCACCAT-TAT--------GGGGAACCACCATGTTGGGCTATGCATGGCAAAGTACCCACTTATATAACCTTCATTAAGCAAA
>t7
T----C-TTGTAT---GGATGTCCTGATTCAACTCAT--TGGATG---T----AA----TATAAGTGG----GCTTTT--T---AGCATTGATAAAGGAGCTATGGAATACCATGGTA----AGCTATTGGAAGATTGCTCGCATGATGCAGATCATAGGCCATTCAACAATTGCTTTCGACAT-------ACC----CGCGACAAACTC----ACACG----TCTCAGCTTAAGGCCG--TGGTGGCAATCGC----ACTTC--GGTTC----AATATCTATTTAGTTGTCCTGATGAGGACAAGCGCTT-------TCATTCTAATTAAAGCAAAAACGC---CCCACCCTATACAAGAGGTATT-------CGTAAAAGA---TGCCGTAGCGAAAATCCGA-GTGTCAATCCTCTC-TCCGTCTATTGGAATCGGGTTAATCTCAACAAAACTTACG--CGCAACACTGCACGGAGGTT--TAAGAAGACCACATGATA---TTCC---TCCTCACTAAATCCAGATC--AAGAAGGAATTACATAAGTTGATGAGATACTAGACCTAA---TC-GC--AAA---AAGCAGTGGGAAACCTATAAGTACGAGTA---AGAA---ATCATACCTAACTTGTG--TATACTC----TCTTCGTGTATTAGCTCCAAAT----ATTACTA--AGCGCTAATAAGAGTAAAAA--------ACTACCGTGAACAT-------GAAGTAT-TTG--------AGGGAACCAAAGTG---GGGTATCCACGA----G--CACACGGGGATAATCTT--TTGCGCTAC
>t15
T----C-TTGTATGCTTTATTTCTTGATTCAACTCGT--TGGTTG---T----AA----TAGAAGTGG----GCTAAT--G---ACCATTTAAATTGCAGTGTTGGTGAACAGTGGTA----ATTTAATGTAAGGGTTTTAGTACGAGGTGGTTCATGGG---TAATACTATTGCTTTACACAG-------GTT----CGCGACGAACAA----AAAGG----CCGCATCTTTAGACCG--TGGTAACAAACGC----CTTTG--GAGTCAAAATATATTTATTTAATTTGTCCGTTTATAACAAGCGCTT-------CGATTCAAATTAAAGCAATAACGC---CGCCCCCTATACAGGAAGTATT-------CTGAGAGGC---AGCAGTAGCTTAAATCTAAACAGTCAATCCTCTC-TCCATATATCTCAATCGGGTTAACTTGGGCTAAACTTACA--GGCAGCTTTACAGGGAGGTC--TAAGATGACCACAGGGTT---TTTC---TCCTCACTAAAATCTGATC--AAGATGGGGAGACATATGTTTTGGAGTTAATAGACCTTA---TC-TCAC--A---ACGCTTTGGGATAGCTATTAGCACGACCA---AGGATGTTTCATACCTCTCTTATG------CTC----CCTCAGTTTCAAGGCTCATAAT----ATGACTA--AGCATACAATTGAGTCTCAA--------ACTACCA--TGCAT-------GTATTATCTTC--------AAAGAACCATAGTA---TGGTATCCCAGC----G--CGCA---AGACAAGCTT--TCGGGCGAA
>t6
T----CTTTGTAT---GGATGTCTTGATTCAACACCT--TAGTTG---G----AA----AAAAAATGG----GCTAAT--G---AACATTTATA---TCGGTATGGTGTGCCTTGATA----ACATATTGGATGAGTTCGCACAAGGCGAAGATCATTAGTCATAATACTATTGATTTCAACCC-------TAT----CGTGACTAACAC----ACAAT----ACGCAGCTTTAGGCGG--TGGTTCCAAGAGC----CCGTG--ATCTCAAAAAATATCTATGTAGTTAACCGTATAACAACAAGCGCTT-------GCAGCAAAATTAAAGAAAAAACGCGGGCGCGCCCTATACAAGAAGTATT---CAACCGTATAAGT---AGTGGTAGCGAAAATCTAATTGATCAATCCTCTC-TCCATCACTCAAAATCGGGTTAAATCTCGCTAAACTTACA--CGCACCCCTTCATGGAGGTT--GAATTTGACCACACGATA---TTAC---TCCTCACTACTGGCTGCTA--TA----GAGACAAATACACATTCGAGCTAGTAGACCTCA---TC-TCACAAT---AAGCTTTGGGAAACCTATAGCTACGACCA---AGTATGCGACATACCTAACTTCTT--ATTACTC----CC---GTC----CTCTCG---TAGGTAAGACGG--AGCTAGCTTTTCAGTAACAA----ATGCACTACCATAGGCAT-------ATAGTAT-TTC--------AGTGAACCAGTGTG---AGCTATCCTACACAAAG--CACACGTGTATAAACTTCATAAAGCTAA
>t2
T----CATTGTAT---ATATGTCGTGATTCAACGCGT--TTGGTG---G----TA----GAGAAATGG----TCTATGGCCGCTAACATTTAGA---CGGTCATGAGATGTGATGCTA----ACTTAATGGAAATGTTGACTAATGGTGGCGCACATCTGTCAACTTACAATTGGTTTCAACGA---ACGTCTC----CGTGACTAACGA----ACAAC----GCTCTACTTAAGGCCG--TGGTGCTAAAAGC----AATACTCGAATCAGAAGATATTTATATACTTACCCGAATTACAAC----GCTTAGGT---GTAACGTAATCAAAGAAATAACGTGGCCACACTCTATACAAGAAGTATT---CAAACGTAAACGT---AGACGTAGCAGAAATCAGATATATTAATCCTCTC-TCCATTAATGAAAATCGGGTTAAGGCGTTCTTAACTTACA--CGAA---GCGCAGG----TT--GAAGTAGATCACTAGACC---TTTC---TCCTCACAACGTTCGGGTATTAA----GCTAAAAATACAACGTAGA--TAATAGAGCTCAAACTC-GCACAAC---ATGCTATGGGAGATCTAAAGCAACAATGA---AGAATGTCTCAT----GTCT---T--TT----T----TATAGGTG----AACTCT---CAGCTAACACCTCCAGCAAAATCGTCAGTTAGAA----CCCTACTACCATTCACAA-------AAAA-AT-TTC----GTCTCAAGA--------G---GGTTATCCCACACAAAG--CACACTTTTAAAAACTTCATCATGCAAT
>t4
T----CTT---AT---TAATTTCATAATTCAACGCCT--TGGGTG---G----TA----TATGAGTGG----GCTAAAGCGATAAACATTAAGA---CCGATTTGTATGGG----CTA----ACTTAATGAAACTATTCGGAGATGTTGGCGTACATTTGTCAATTAACGATTGGTTTTAACCT---GTGTAAT----CGAGACAAACGA----ACATA----TCACTACTTAAGTCCG--TGGTCCGAATAGC----AATCACAGGGTTATAATATATTTATTTAGTTACCCATGTTACTAC----GCTTCTGT---GGAGCGAAATTAAAGAAAGAACGACGCCGCCCACTATACAAGATGTATC---CAAGCATAGAAGC---AGCAGTAGCGTAAATCGAACGTATTAATCCTCTC-TCCATGACTTAAAATCGGGTTAAAGCAGACCTAACTTACA--CGAA---CCCCAGG----TT--TAAGGGGAC----TGACC---TTTCCAGTCCTCGCAAGCACCGGGTACGGA----GCTTAATATACAACATAGA--TATTAGAACTTAGGATC-ACACAAA---ATGCTGTGGGAGATATACGATTACAAACAGGCAGTATGGCTCAT----GTCTTTTT--CA----G----TGTGGGTA----GACTCG---AAGTAAACAGTCCAAGCGACATCTAGAGTTAGAA----AATAACTACCGTTTCCAA-------AGAT-AT-TGC----TTTTCGAGA--------G---CGTTATGCTTCCCAAAG--CACACGTGTAGAAACTTCATCAGGCCAA
>t3
T----CATTGTAT---GAATATCATAATTCAACACGT--TGGCTG---A----TA----TAACATTGG----TCTATA--C---ACCATTTACA---TCGATATGTTGTACTATGGTA----ACTTATTGGAGCAATGGTCGGAAGTAGGTGGACATACGTCATTATACGATTGTTTTCAACAA---TCGCCGG----CGTGACAAACTG----AGACA----ACTCGGCTTGAGTCCG--TGGTCGTAATCGC----ACATATGAAATCGTAAGATATATATATACTTCCCCAGGTTAGTACAAGCGCTTACAC---TTACCAAAATTAAAGTAATAACGTAGCCTCACGCTATACAAGATGTATT---CAATCATATACGT---AGGTGTAGCTTAAATCGTACTGATAAATCCTCTC-TACTTTGATCTAAATCGGGTTAATATCTACTGAACTTACA--GGGAACGAGTCAGG----TA--GAATTTGACCACTAGCAA---TTAC---TCCTCACCAATAACTGATAGTAT----GGTCTAGATACGACAACGA--TATTAGAACTGAGATTC-TCACAAA---ACGCAGTGGGACAATTACAGTAACAAACA---AGAATGGCCCATACCTGTCCTGTTTGTT----T----TGTCGGTA----ATCTCA---AAGT----ATGCTAAGCGTGCGTGGAAGTGTTAA----GAGGACTTCCGATGACAA---CGCTAGAG-AT-TAC----TACCTTAGA----AAATA---AGTTATCCCACACAAAG--CTCACTTCTATAAACTTCATAGAGCGAA
>t8
TCGCTCATTGTAT---TAATATCCTAATTCAACACTT--TGGCTG---GGCATTA----CAGGATTGG----ACTAAG--C---ACCATTTACA---AAGACTTGG----GAATGTTA----ACATATTGAATCCATTATCTCATGTCGACGTACATCTGTCATCTTACAATTGGTTTTAACAC-------GAA----CGGGACCAACTA----ATATA----ACGCTGCTTTAGACCG--TGGTCATAAACGC----TCTTAACTAATAC-AATATATGTATGTAGTTTCCCATTTTATTACAAGCGCTT----A--GAAGAGAAATGAAAGTAAAAACGCATCCCCTCACTTTACATGATGTATC---CAATCTTACATGG---AGAGGTAGCTGAAATCCTAAAATTGAATCCTCTC-TACATACATACAAATCGGGTTAAATGCTTCCGAACTTACG--GGTAGCACACCAAG----TT--AAAGCGGAACAGTGGTCA---TTTC---TACTCACGATCTTCGGTTGCCTG----GGGAAAAATACTACTTTGAGCTAGTAGACCTCA---TC-GCACAAGCCCATGCACTGGGAGACGTACACTAACAAGAA---AGTATGGCTCATGCCTTTCTTTTA--ATAACAT----TCT--GTA----TACTCC---AAGCAACCGTGTAAAGCTTACAGGGAAGTAATAA----CTACACTACCTTGTGCAC-------AAAG-AT-TAC--------TATGA----TAGTA---AGATATTCCTCTCAAAG--CCCACAGTTAAAAGCTTCATACAGCAAA
>t13
T----CATTGTAT---TAATGTCATGATTCAACGCTT--TTGATG---T----AA----CATCATTGG----ACTATG--C---ACCATTTACA---TCGGCTTGTAGCACACTGTTA----ACATAGTGAAGCTATTTTCGCAGGTGGACGGACATCTGGCATCATACGATTGGTTTTAACAC-------CAA----CGTGACCAACTA----ACAAA----ACTCAG----AGTCCG--TGGTCATAAGCGC----ATTGTACTACTCCGAAGATATGTATTTACGTTCCCAATTTATGACAAGCGCTT-------CTAATTAAATTAAAGTAAAAACGTGGACACACACTATACAGGATGTATC---CAAACCTACATGT---AGATGTAGCTTAAATCCTACATATGAATCCTCTC-TGCATACGTCAAAATCGGGTTAAGTGCTTCTGAACTTACA--TGTAGCACGTCACG----TT--AAAGTCGACCACTGGTCA---TTAC---TCCTCGCAAGCATCAGTTATTTA----GGTACAAATACTGCTACGAGCTATTAGAGCTCA---TC-GCACAAG---ATGCTTTGGGAGACCTACAGGGACTAACA---AGTATGACTCATTCCTTTCTTATA--ATAACAT----TCTAAGTA----TACTCT---AAGGAAACAGATTGAGCGCGCAAGTTAGTTAGAA----TGTAACTACCTTATGCAC-------CTAA-AT-TAC--------TGTGA----AAGTG---TGATATACCACTCAAAG--CCCACTGGTAAAAACTTCATAGTGCTAA
>t14
T----CATTGTAT---AGATATCT---TTCAACGCAT--TTGTTG---A----AA----CAACAATGG----GCTTGA--C---ATCATTCATA---TCGAAATGGGTCTCTTTGATA---TATATATTGGATGTCTTGGTCCATGTCGACGTCCATCAGTCAATGTACTATTG----GAACGT-------CCACGACCGCGACCAACTA----ACACC----TCACCGCTTAAGGCAG--TGGTTCTGATCGC----TTGTT--TGATCACAAGATATTTATCTAATTCACCAAATTAAAACAAGGGCTT-------CGATATTAATCAAAGTAAGAACGCGTACACACTCTTTACATGAAGTATC---CAACCCTACATGT---AGGAGTAGCAAAAATCGAAAACCTAAATCCTCTC-TTCATATGTCAAAATCGGGTTAAACAATCCGAAACTTACA--TGGACCTAGTCACG----TTACGAAATTGAACACGTGGCA---TTGC---TCCTCGCTAACTACTGCTCATTT----GGTTCATATACCACACCGAGTTATTAGACCTGA---TC-ACACAAC---ATGCTATGGGATATGTACAGCTACTAAGA---AGAATGTAGCATTCCTGCCATGTG--AAAACTACTTGATTTTGTA----TTCTCT---AAGCTAGCGGCT--AGATAGCCTATCAGT----A----CTCAACTACCATTTTCAA-------TTAT-AT-TAA--------ATCGAACCACAGTT---GGCTATCCTCCACAAAG--CCCACGTATATAAGCTTCATAAAGCAAG
>t5
T----CCTTGTAT---AGATATCT---TTCAACGCTT--TTGTTG---C----AA----AATCACTGG----GCTTGA--C---ATCATTTATA---TCGAAATGTGTCACTTTGATA---TAAATATTGGATATCTGGGTCCATGTCGACGTTCATCAGTCACTCTACGATTGTTTTGAACAT-------CAACGGTCGGGACCAACTA----ACAAC----ACACCGCTTTAGGCCG--TGGTTCGGAACGC----ATGTT--AGATCACAAGATATCTATGTAATTCACCAAGTTAGTACAAGGGCTT-------CAACAGAAATTAAAGTAAAAACGCGTACTCACTCTTTACATGAAGTATC---CAAACATACATGT---AGGAGTAGCGAAAATCGAAAGCATAAATCCTCTC-TTCATATATCAAAATCGGGTTAAACGATACGAAACTTACA--CGTACCTCTTCACG----TTGGGAAGTAGATCACGTGGCA---TTGC---TCCTCGCAAGTTTCTGCTCATTT----GGTTCAAATACACGTCCGAGATATTAGACCTGA---TC-TCACAAC---ATGCTATGGGATACCTACAGCTACTAAGA---AGAATGTAGCATCCCTACCATGTA--AATACTA----AGTAGGTA----TTCTCG---AAGCTAGCACCT--AGCTAACCTATCAGTAAGAA----GTCTACTACCGTATGCAC-------TTAC-AT-TAA--------GTTGAACCAAAGTT---GGCTATACTACTCAAAG--CGCACATATATAAGCTTCATACTGCTAG
>t12
T----CATTGTAT---GTATATCATAATTCAACACCT--TTGGTG---T----AA----GATTAGTGG----ACTATT--C---AGCATTTATA---TTGTGATG---CACAATGATA----AGATATTGGATTTGTTGACTCATGACGTAGTCCATGTGTCAGTTAACGATTGTTTTTCACGC-------CAG----CGAGACCAACTT----ACAAC----AC--GTCTTTAGGCCG--TGGTAGTAAGCGC----GCAGT--CATTCACAATATATATATTTATATGTCCAACTTATTACAAGTGCTT-----TACCATTAAAATTAAAGCAAAAACGCCTTCCCACTCTATACATGATGTATA---CAAGCCTACACGT---AGATGTAGGGAAAATCAAAAGTATTAATCCTCTC-TTCTTACCTCAAAATCGGGTTAACCATTACGAAACTTACA--CGTACCAATTCATG----TA--GAAGTAGACCACACGCAA---TTAC---TCCTCACTACTTTCGGTTACCCA----GGTACATATACTTCTCCGAGCTATTAGA-CTAA---TC-CCACAAC---ATGCTATGGGATACGTATAGCTACAACCA---AGAATGTCACATGCCTACCTTATA--GCCACGT----TCTTGGTA----TTCTCA---AAGCTATCTTAC--AGCAAGCAGATTAGTGAGAA----ACCTACTTCCTTAGACAC-------GTAA-AT-TGA--------ATAGAACCAAGGTA---GGGTATGCCCTACAAAG--CGCACTTATAAAAACTTCATAAGGCCAA
