# Supplementary material for: PQ, a new program for phylogeny reconstruction
Source: BMC Bioinformatics. 2018 Oct 12;19:374. doi: 10.1186/s12859-018-2399-4 (PMC6186109; doi:10.1186/s12859-018-2399-4)
Supplement: Supplementary file 4 — Simulated data. The archive Simulated-data.tar.gz contains two folders called Alignments and Trees. Folder Alignments contains 500 simulated 15-sequence nucleotide alignments in fasta format. Folder Trees contains six subfolders, PQ, MP, ML, ME, QP and Reference with trees in Newick format reconstructed from the alignments with five methods and with reference trees used for simulations. Names of the tree files correspond to names of alignment files. (TAR 1860 kb) [file 12859_2018_2399_MOESM4_ESM.tar › Alignments/156.fasta]

>t14
-CGGTGACATGACTTTAATAA---AAGAGGCTACTATGTTCC---TTTTTCCTAGCAGTTAACTATATGATAGGAGG---ATACTGA--CAGT--CACCCACACGTAGTAGGTAAGCCTAAGTTGGAAAGATAATTTCATCTTCGCTACTGGTAT----ATGTCTACTTACAGGTA--GAATGATTGTTT----GCTAGAAATACATAAGATGCAGTTCTTCTGTACACATCGTCAGCTACCCAGG-------A----GTCGTTGAAGT----ATCGCTGAACTGCCCCGGACGACGACCAAACATCGA----ACT---ATTAAGCGTACCTCTCTA----GCAAACGCTAAATCTG----ACACCTTATTCAACAAAC---AT-------TGTTTGTATAAAGCATAAATAT---GAGCCGTCAGTTCG--GTTT---G----T---CTAA----CTCGTTACCTCTTATCTGGCCCAATGGAGGACTTGTATATA----TGA-TCCAGCGG---AGTAAGGGAATTCC---AAATCACA----TT
>t12
-TTCTTACATGACTCTAGTCATGTAATA---AACTATGTTCC---TGTTTGCGATCCATTTAATTGATTCTAGTAGG---ATACAGTTTCATT--CATCCACACGTAGTATGAAAGCCGAAGTTGGAAAGGTAGTTTC---TTCGTTATTGCTGG----AATTGTACAGTCGCGTATAAAATGATTGTAT----TCTCGGTATCCATAATATGCAATACTGATTTACAAATCATCAACTAACCATT-------G----GTCCTTAAGTTTAAAATCGCTCAAGTGCCCCGGACGAC-ACGTAACATCGA----AAT---TATAACCGTACCGCATAT----GCGAACGCTAACTTTG----TTACATTATTGATAAACA---ATATTG---GAC---AGTAAATCCCAGATAT---GATCTGACAGTTCC--GCTA---G----T---TTAA----CAC----GATCTAATCTGGTCCCATGGTGTGCCTGGATATAAATATTA-TCTAACGA---AAATAGGAAATTCC---AAATCACA----TC
>t6
-AATTTACATGACTCTAGTCA---AATA---CACTATGTTCC---TTTGTGCGATGGCTTTACTAAGTTCTACTAGG---ATACAGA--CACT--CACCCACACGTAGTAAGAAAGACGAAGTTGGAAAGATTATTTC---TTCGGTAGGGGAAC----AATTTTACACACCCGTATAAAATGATATTAT----TCGGGTTATCCATAAAATGCAATTCTTTTTTACAGCTCTTCAGCTAACCATT-------A----GACCTGAATATGACAAAGGCCAAATAGTCCCGGACGACGACGGTACATTGG----------GGTAACCGTTCCACGTAG----GCGAACGCTAATACCG----ATCCTTTATTTAGCAATA---CT-------TACTTTATTAATTCGGATATGG---GAACTGACAGTTCA--GGAA---G----T---ATAA----CCC----CATCTTATCTGATCCAAATGGGTGCCTGGATATAATTATAAATCCGTCGG---AACAAGGTAATTCC---CAATCTCA----AG
>t7
-CATTTACATGACTCTAATAA---AATA---CACTATGGTCC---TTTACGGAATCTATTGAGTGTGTTATAGTAGG---ATACTGT--CAAT--CACCCACACGTAGTAGGTAAGCCTCAGTTCGAATGTTTTGTTCACCTTCGGTACTGGGGA----AGGTCTACGGTCACGTTTAATATGATGATAT----GCTTGAAATACATAATAAGCATTGCCCACTTACACCTCGTCAACTACCTTGG-------A----GAGATTTATGTGATAAGGGCTGAATAGGCCCGGACGACGACGTAACATCGA----ACT---ACTAAACGTGCCTCTACA----GCTAACGCTAAGGCTG----TCACAATATTTAACAACC---CT-------TAAGTATATAAAGCTTATATAT---GATCGGACAGTTCT--GTGG---G----T---TTAA----CGCGTAACGTCGAATCTGGCCCAAGGAAGTTCATGTATATAAACATTT-TCCAGCGT---AATGAGGTAATTCC---AAATCGCA----AT
>t4
-ATATAACATGACTGTAATCA---AATA---CAATATGTTCC---ATTACGCGATACATTGATTCTATTTTACCAGG---ATACTGT--CTAT--CACCCACACGTAGTAGGAAAGGCCTAGTTCGAACGATGTTTTCATCTTCGTTATAGCTCCCGATTGCTATACCAGCAAGTTTAGCATGCTTATATAACACCTGGCAATACATAAGAGGCATTCCGCACTTACAATGCGTCAACTATCTCTACGGA---G----GAGTTAAA------AAAAGCTGAAAGGCCCCGGACGAAGCCGCTACAATGT----ATGCGATATAAACGTACCTCTTTCCCGTGTCAAAGCTAACACTG----GGCCTATATTCACTAATC---TT-------ATAGTCAATAATACAAACATGTGGCGATCGGACAGTTCC--GATCGAAG----T---ATAA----CCCATCATTTCTTATCTGACCCAGCTTTGTTCGTGTATATAATATTTC-TCCAACGC---AACTAGGCGTTTCC---TAATAACA----AT
>t5
-ATATGACATGACTGTAATAA---AATA---TAATATGGTCC---ACTTCGTCAGCACTTAAATTTCTTCTACTAGG---ATACGGT--CTCT--CGCCCACACGTAGTAGTAAAGGCACAGTTCGAATGATAGCTTCATCTTCGGTACAGCTCACGGCAGCTCTACAAACGAGTACATTATGCTTATAT----TCTTGTGATACATAAAACGCAGTACGTAAGTACAAGGCATCATCTATCCTCGTGGT---T----GATATTAA------AAAAGCAGAAAAGCCCCGGACGACGACGAGACAATGT----ATTCGAGGTAAACGTTCCACTTTTCTACGTCAAAGTTAACACTG----TTCCAGTATGTAAAAGAT---AT-------AAACTACATAAGTCTTAAATATAGCGAGCAGACAGTTCA--GCCTGGAG----T---CTAA----CTCCTCAGATCTAATCTGACCCCGCCTCGGTCGTGAATATAATTATTC-TCCATCGT---AAGAAGGACATTCC---TAATAACA----GG
>t1
-CTTTAACAGGACTTTAATAA---AAGA---AAGTATGGTCC---GTTAGTTCATGTTTTAAGTTTTTACTAAAAGGCTGATACTGG--CAATTGCA---ACACGTAGTATACAAGTCTTAGTTAGAAGGGTTTATTCAACTTCGTTATAGGTCAAGACCTATATACATGCACGTAAAATATGCTTTTAT----TAGAGATATCCATAAAAATCAATACCGAAATACAAATCGTCACCTAACATAACAGC---A----GATATGCA------AATGGCTCAATGGTTCC----GATGACAAAACAGAGTAGGGACTCTAGGTAATCGTGCCGCTGGA----GTTAACG----GACGG----TACCTATATTCATGAATC---GT-------CAAATCTCTAATACTCAGATGTCAGGACCC----GTTCC--GGTGTAAG----T---GTAA----CACATGCCGTCACATCTGGCCCTACACCGGTCATGGAT----TGATGG-TCCTTCGC---AGTAAGGGAGTTCC---TAATTACA----CT
>t15
-CGGTGACAGGACTGTAATCA---AAGA---AACTATGTTCC---TATTATTCAGGGTTTAAGTATTTCCTAATAGG---ATACCGT--CAATTGCACCCACACGTAGTAATCAAGGCGAAGTTAGAAAGGTGGGTTCAACTTAGTTATAGCTCTAGGCCACTATACACATTTGTGGAATATGCTTTTAT----TACAGTAATGCATAAGAATCAATACAGAAATACATATCGTCACCTAGCTTAATGGC---G----GGTATTGA------AATGGCACAATAGGTCC----GATGTCAATACAACGCAGAGACTAGACATAATCGTCCCGCAAGC----GTCAATG----CTCAG----AACCGGTATGCATAAAAC---AT-------TATATTTATAATACTCAGATGGTAGGACCCGTCAGTTCT--GGTTTCAG----T---GTAA----CACATGAGATCTCATCTGACCCTACACTGGTCTTGTATATATTGATGG-TCCTTCGC---AGATAGGGGGTTCC---TAATAGCA----CG
>t3
-CCGTTACAGGACTTTAATCA---AATA---CAGTATGTTCC---TCTTAGCGAAGGTTTTATTAATTCCTAGGAGG---ATACGGT--CATTGTCACCCACACGTAGTAAAAAAGTCAGAGTTCGAAGGCTGAGTTCAACTTGGTTATAGCTCGCGATCACTATACAGACCTGTAGAGTATGCTTGTAT----GATTGAAATACATAAAAATCAATTCCGTCTTACATAGCATCAGCTAACGTTTTCGT---G----GTGATTCA------AATTGCTGAAAGGGTCC----GAAGACATGACAATGTAAGGATACGTGATAATCGTCCCGCATTA----GTCAACG----CACGG----ACACAATATTCATTACTA---AT-------TTATTAAATAATACTCAAATGGCTAGAGCCGACAGTTCT--GGTCTGCGACAGT---GTAA----CACATGCGATCACATCTGATACAAACTTGATCGTGTATATAGTAATTA-TCCCGCGT---AGGCAGGCAATTCC---TAATATCA----GT
>t10
-CATTAACATGACTATATTAA---AATA---CAGTATGTTCC---ACTTAGCAAGGCATTTAATTTTTTTTATCAGG---ATACTGC--CTATAACACCCACACGTAGTAATCAAGTCGTAGTTCGAAAGATTAGTTCAGCTTGGGTAGGGCTCTCATTTCCTATACACACCAGTGGATGATGCTATTAT----TGTTGCAATTCATAAAATGCAATACTGGCTTACATAGCCTCACCTATCTTCATTCC---T----GGGATAGA------AATTGCAGAAGCGCTCC----GATGTCAGTACATTGGCAAGAATAGTTATAAACGTGCCGCTAAG----GACAATG----CTCTG----GACCCGTATAAAACAAAG---CT-------ATTCTGACTAAGACTTAAATAAGAAGAACCGACAGTTCT--GAGCACAG----T---ATAA----CTCCTGAGATCACATCTGACCCTAACTCGGTCCTGTATATAATCATTA-TCCAGCGA---AGATAGGGACTTCC---TAATAGCA----TT
>t8
-CTGTTACAAGACTGTACTGA---AATA---CAATATGTTCCGAATATTCGAGAACTGTTTATTTTTTAATAGCAGG---ATACAGA--CTCT--CATCCACACGTAGTATTTAAGTC--AGTTCGAAAGGTTAGTTCAGCTTAGTTACTGCACTTCTGTAATCTACTTTCATGTGTAATATGATCGTGT----TCTTGGGATCCATAACAAGCACTACCCCGCTACACGTCTTCACCTATCATGG----GATA----GGTTTTTATACGATAAACGCATAAGGGCCCCGGACGACGGCGTGACAATGA----ATT---ATTAATCGTGCCCCT-CG----GCTAAAGGTAACACAGCGGGTCCCCTTATCCAACACTA---GT-------CAGTTATTTAAAACCTAAATAT---GACCGGTCAGTTCT--GAAG---G----T---GTAACCGCCACTTATAGTCTAATCTGTAACATACATGGGCTTGCATATACACATTA-TCTATCGTCATATTAAGGATGTTCC---AAATATCAAGCCTT
>t13
-TAGTCACAAGACTTTACTCA---AATA---AATTATGTTCC---GATCCGATATGACTTGACTCGGTAATAGTAGG---ATACGGT--CACT--CATCCACACGTAGTATATAAGAC--AGTTCGAAAGATTTATTCAGCTTAGCTAGTGCACACGCATCGTCTACTATCCTGTCTAATATGGTGTTTT----TCTCGAAATCC----GATGCAATACTCCCCTACAAGTCTTCAACTACCTTGG----TAGA----GTATTATATATGACAAATGCAAAAAAGGCCCGGACGACGACTTAACAAAGA----ACA---TTTAAGCGTACCTCT-AA----GCGAAAGCTAACTTAG----TCGCGATATCTAACACTC---AT-------CGACTAAATAAAGCAAAAATAT---GAACAGACAGTTCGGTGTGG---G----T---CTAA----CGCGTGGAGTCTGATCTGCGACCATAAGGGACTTGAATATAAGTATTA-TCAAGCGTCGTATAAAGGCGATTCC---AAATAGCA----AT
>t11
CGGCTGACATGACTATAATGA---AATA---CATTATGGTCC---TGTACAACAGTGTTTTAATTGATTCTAATAGG---ATACTGG--CATT--CCGCCACACGTAGTAGTAAAGAC--AGTTGGAAGGATATTTTCATCTTTGATACCGCAACCAAGTGGTATACTAACTTGTTGAGTATGATGTTAT----ACTTGGGATTCATAAAAGGCAGTGCTTCAGTACAACGCTTCATCTATCCTTA----AGAT----GGAATCGAAATTATAAATGCAAAACTGGACCGGACGACG--TCCACACT-A----ACT---GTTAAACGTACCTCT-GA----GCAAAAGCTAAGAATG----TCTCACTATTAAGGAGACATACT-------CAACTAGATAAAACTAATATAA---GAT----CAGTTCC--GTTG---G----T---CTAA----CACTTTAAATCATATCTGGCGCGACGCGGTTCATGTATATAACAATTC-TCCATCGTAGTATATAGGTGCTTCCGTTGAATGACA----AT
>t2
TTTTTGACATGACTATAATGA---AAAA---CAATATGATCC---TTTACGTAAAGTCTTAAATTCGTTGTAGTAGG---ATACAGA--CATT--CAACCACACGTAGTAGCGAAGTC--AGTTGGAATGATGTATTCAGCTTAGATACCGCTGACGCGCCGTGTACTGTCAGGTTAAGTATGGTTATAT----ACACGTGATTCATAAGATGCAATACATCCTTACACTCCCTCAGCTACCATAG----AGAACACAGTAATTTAACTGAAAAACGCTGAAGTGGTCCGGACGAAG--TGCACACGGA----ATC---TGTAATCGTGCCACT-CT----GCTAATGCTAACG--G----TTTCTCTATATAACAGACTCAAT----GAGTTCTTGTGTAAAACGTAGATAT---GAA----CAGTTCA--GTAC---G----TCAGATAA----CTCTTAGAGT---ATCTGAGCCCATCATGTTCATGGATATAACGTTTA-TCCTTCGCAGCAACTAGGTGGTTCCCCCAAATATCA----CT
>t9
-TATTAACAAGACTATAATAA---AATA---GACTATGCTCC---TATACTTCAGTACTTTAATCGATTATAGAAGG---ATACGGC--CGGT---TACCACACGTAGTACTTAAGCC--AGTTCGAATGCTAACTTCACCTTAGTTACCGCTAAACTACAGTCTACACCCTTGTCTAGCATGCTGATCT----ACTTGGAATGCATAAGACTCAGTGCTCTGGTACACCTCGTCATCTATCGTGG----ACAG----GTAGTAAAAATTATAAAGGCCAAAATGTCCCGGACGACGGCTTCACACCGA----ATC---TGTAAGCGTGCCTCG-AA----GTGAAGGCTAACATTG----GTTCTCTATTCAAAATTC---AT-------GGCTTTGGTAATACGAAGATGT---GAGCGGTCAGTTCT--GAAT---G----T---TTAA----CGCGTTTACTCAAATCTGTCCCTTGCAAGCTCTTGGATATAATATTAG-TCATACGTAACAATTAGGTGATTCC---AAATTTCA----AC
