# Supplementary material for: PQ, a new program for phylogeny reconstruction
Source: BMC Bioinformatics. 2018 Oct 12;19:374. doi: 10.1186/s12859-018-2399-4 (PMC6186109; doi:10.1186/s12859-018-2399-4)
Supplement: Supplementary file 4 — Simulated data. The archive Simulated-data.tar.gz contains two folders called Alignments and Trees. Folder Alignments contains 500 simulated 15-sequence nucleotide alignments in fasta format. Folder Trees contains six subfolders, PQ, MP, ML, ME, QP and Reference with trees in Newick format reconstructed from the alignments with five methods and with reference trees used for simulations. Names of the tree files correspond to names of alignment files. (TAR 1860 kb) [file 12859_2018_2399_MOESM4_ESM.tar › Alignments/145.fasta]

>t11
-----CATTGTG-GAAT----GGATGATTCTG-TCAAATAGTTCAC--GAGTTTAAAAATGGCGTCAA----AACCTTTTGTCGTTCAC--CA----TCAATGCTGTTTAAGGGGAAACT---AACAGATTATCGAAGGCTTCTTGATTAAAAATGATCAGTCCCGAG-GGCAGCTTCCCTTGTG--TCGATAATACTAGGTACG---TCTGCGATGAGTCCCAGATCTCATG----AT-TCT----GAGCAATCCATTAATGCCAGGAACCTTGTCTAAAAAACACCGCTAGTTT-ACTG----ATTAGAGAGAACAGTCCGACCTAGCCAGAGTTATTATCCATTTCGTATGGA---ACGTTGCCGGATAAGCCCGGCCGA----G----------TCAA----AATGTAAGGTTTGCTA-AAAGGTTTGCAACTCGGCATGTGAAATTGAGCTAATAACTTCCTTAGGTA---AGTATGTGAGATTGCATATTCCTCCTCATTTTAGTGAATGTGTT
>t12
CCACACATCAAC-CACT----GCATAATAGACACCAGATAATTTAC------TTAAAACTCGCGTGAT----CACCATTTGTCGTTTTT--CT----ACTGTGCTGATTAATGGATCAGC---A--GTATTGTCGAGGGCCGCGTTATGACAAATGAATAATCGTGAACGGCGGCATCGCACGGGGTTTGTTTAGACTAGAGACG---TCTTCAAGGTATCCTACATCACCAC----GGTTGT----GAGCCATCGTTCATTGCCGTTAACCTTGATTTTAAACCATCGTTTGTTT-ACAC----ATCATAGAAAT----CCGATCTACACTTTCATACACGCCATTTCGTATCGA---C--TTGCGAGATAAGCTCGATCAA----G----------TTAA----CAAGTATGGTTGCCTTCAACCGATGGCAC---GTTTGATGACATTTACCT---AAA----GTACGAA---ATTAATAGTGATTGTAGGTTCCTCCTTATTT---TGAATGTGTC
>t5
CCGTACATTAAG-CACT----GGATGATCAATACCAAATTAATGAC------TTAAAACTCGCGTGAT----GATCTTTAGTCATTTTT--CT----ACTGCGCTGATTAAGGGAGCTAC---A--GTATTTTCGACGGCCGCTTAAAGAAAAATGAAGAGTCCCGAA-GGCGGCATCGCTCGGGACTTTTTGAGTCTAGAGACG---TCTTCAATTTATCCTACATCATCTG----TGTTCT----GACCGATCGTTCAGTGCCGTTAACCTTGATTGGACACCAGCGTCGGTTT-ACAG----ATCATAGAAAC----CCGAACTACACTTCCATACTGGCCTTTTGGTATGGA---T--TTGCGA----AGCATGATCTA----G----------TTAA----AAAGTATGGTTGCCTTCAATCAATTGCAC---GTTAATTGAAATTTAGCT---ATA----TTACGGA---ATTTATGGTGATAGGACGATCATCCTTATTTTTTTGAATGGGTA
>t4
CCGGACATCGAG-GAAT----GCATAATAAACACCATATTAATAAC--TAACTTAAAAATGGCGTGAA----CAGCCTTTGTCGTTTAT--CC----ACACGGCTGAATAATCGTAAG---------AATTGTAGAGGGCCTCATGATGAAAAATGATAAGTCTAGAT-GGCAGCGTGGCTTGTG--TTGATTAAGCTAGCTACG---CCTCCCAACTGTCCATTATCGATCC----TGTTGG----GTCCGATCCTTGAGTGCCCGTAACCTTGAGTCGTTAACAACGATCGTTT-GCGCTTACATCAGAGAATA----CCGATCTAACCAAAAATACGATCCATTTCGTATAGA---T--TTTCTTGGTAAGCTCGGCCAA----G----------TGAA----TACGTACGGTTTACTAGAAGTTATTGCATTCCGTTTGA----ATTCACCAGTTAAT----GTACGAC---ATTATAGGAGAATGAATAATCCTCCTTATTATTTTGAATGGGTG
>t6
CC---TATGCCT-AAAT----GGATTATACGT-TCAAATGTATTAC--AAGATTAAAAATGTCGAAAGACCGCACCGTTTGTCTTTGTCCACG----ACCCAGCTGATTAAAAGCCCAAT---T--AAATTGTCAACGGCGGCTTTAAAAGAAAAGATAAATCTAGAA-GGCAGCCTTGCACGGG--TTCTACATGCTTGGCACA---GCTGCGAAAACTACATCATCAGTAT----GCTCCC----GGTCAATGGAAGAATGCCATGAACCTTGCTTCAAGTGTAGCGAATGTGT-CCCC----ATGAGAGAAAA--------GTTA--CCTCCATAACACCCGTTTGGTATCGAGGAC--GTGGAGGTTAAGCCAGGCCTA----G----------TTAA----AACGTATGGTTGGCTTTAACTAGAAGCACTCAGCTACTTGACACTACCCCAATAATTTCCTTTAGTGCCTAATCGATGTGAGTGAATCTTCTTCCTTA---TGTTGAATATGTA
>t10
CC---TATGCTG-AAAT----GGATTATAGTA-ACACATCTAGTAC--TAGATTAAAAGAGTCGAAAA----CAGCTTTTGTCTTTGTAATCT----ACTGAGCTGCATAAATGCGATCG---T--TCATTTTCCAAGGCCCCCTAAAGTAAAAAGACAAATCACTAA-GGCAGCATTCCGTGAG--TGATACACGCTTGGCACT---GCTACGAGTACTACTTGATCGGTAG----GCTCCC----GGACAATTAGTGAATGCCGTGAACCATGCTTCTATTGTATCGGTCGTGT-ACTC----ATAAAAGAAAT--------TTTAGGCCGCCATAACTCCCATTGTGTATCGAGAAC--TTAGGGGATAAGCTCGCTCCA----G----------TTAA----AACGTATGGTTGACTTAAAGAGTAGGCACACAGCTGCCTGACACTACGCTAATAAGTTCCTTTAGAGTTTAGTTGATGAGATAGTAGCTTCTTCCTGA---TTTTGAATGTGTA
>t1
CC---TATGCAG-AAGT----GAATAATTCTG-GCACATTTTAAAC--GAAATAAAAAGAATCGTAAG----CATCATTGGTCTTTGGCAGCC----GCCTAGCTGGTTTACCGGCCCAGATGG--AAATTTTCGACGGCCACGTAAATGGAAAGGAAGAGTCGGTAA-GGCAGCGTACCATGAG--TAATGTAGACTTGTCACT---CCTGCTACCGATGCCATATCGAGAG----ACTCCA----GAACAATGAACAAGTGCCGGTAACCATGCGTCTGGGATATCGGAAGTGT-TCAC----ATTAAAGAAAG--------GATAGCCCAAGATATCGGCCCTTAAGTATGGAGAAT--TTCCAGGATAAGCCAGTTCAA----G----CAC---TTAAGGAAAACGTAGGGTTCCCTTGAAAATGAGGCAAGCAGCTACCTGACACTTCACTTGTAAATTCCATGCTTTGTCATTGTCTGAGAACGAAACATCTTCCTAA---TACTGAATATGTA
>t13
CC---TATGCGA-AAAT----GTATAATGAAT-TCAGATCAAACAC--GAAATAAAAAACCGCGTGAT----CAACTTTTGTCGTTGGTAACT----GCCGAGCTGCTTTATCGTAACGAACGA--ATATTGTCCAAGG----CTGAGTGCAAAGG---ATTCGCTAT-GGCAGCATTCCAGGGG--TTCTGAAAACTTGTCACGTAACCTCCGACCGGTCCTTAATC--TTG----TGTCTA----GGTCAATGAACAAATGCCGGTAACCATGCCTCTGGTATATCGGGCGTGT-GCAT----ATTATAGAAAC--------TGTATCCCGAATTATCTACCCTTTTGTATGGAACTT--GTATTGGGTAAGCGAGACCAA----G----AGC---TAAA----GAGGTATGGTTCTCTTGAATACTTCGCAATCAGCTATGTGAAACTACACTGTTAAGTTCTCTGGTTCCCGAATATCTGAGATCGAAAGCTCTTCCTGA---TGGTGAATGTGTT
>t9
CC---TATGCAG-AACT----GTATGATTTGT-ACAAATGTAGCAC--TATATTAAAAAGCTCGGCAA----TACCTTTTGTCGTTTTCATCA----CCATTGCTGGTTTAGCGTTGCTTCAGC--AGATTCTCAAGGGCCCCCTAAATGAAAAAGATAAATCTATAG-GGCTGCATGCCGAGTG--TTAATTAGACTTGCCACG---CCTGCAAGCTGTGCTAAATCGCGGTGGGTAGTCCT----GGACGATGACCAAATGCCCATAACCATGCCTAGAGTATATCGTAAGTGT-ACAC----ATAAAAGATTG--------TGTAACCTGAGATATAATCCGTTTAGTATTGAAGGT--TTATGAGTTAAGCCCGATCCA----GGTAGTGC---TTAA----CAGGTA----TCCCTTAAAAAATAAGCAGACCGCGACTTGACACTTGACTCT----TTCTATTGCTACCTAGTTTCGGAGAGCGGATCCTCATCCTGA---TAGTGAATAGGTT
>t8
CC---TATACAAAAAATCTGCGGATGATTTTA-CCATATGTTGCAC--TAAATAAAAACAGTCGATAA----CATCCTTCGTCGTTCTT--CAATTGACTTCGCTGGTTCAACGCGAACA---A--ATATTATGCACGGCCACATAATT-TAAAGGACGAGTCGGCAG-GGCAGCATCGCCAGAG--TTTTGAAAGCTCGACACA---TCTACAATATATACCCTATCTTTCC----TATGAACAAA----AA---ACAATTGCCGTAAACCCTGCTTCATATGTACCGCTTGTTT-CC-------TGAGAGAGCT--------TGTAGTCAATCTTAAGACCCTTTTTGTATGGA---T--TTCGCAGGTAAACCCGCTCAA----G-------AGCTTAA----AACGTATGGTTCGCTTCAAACTACTGCAAGGAGCTATCTGAAACTACTCTAATAACTTCCGTCAATCCAGACTAGACGTGATTGAAACATCATCCTGATTCTACTGAATTAGTA
>t3
CC---TATACAAAAATT----GAATTATAATT-TCAAATATTGTAC--TAAATAAAAACGGTCGATAA----CATCCTTCGTCTTT-----CCGCCAACTGCGCTGGTTCAGAGCGGACA---G--GGATTATAAACGGCCCCGTAATAGCAAAGGACGAATCGCTAT-GGCTGCCTCGCGGGAG--TAGAAGAACCTCGACACC---TCTTCTACATTTTCCCTATCTTTCC----TATACTCACT----AA---ACGATTGCCGTAAACCTTGCCTCAGCTGTACCGGACGTTT-TC-------TGAGAGACCT--------TGTAGTCGGTATTACAACCCGTTTTGTATCGA---G--TTCGCAGATAAACCCGGACTA----G-------AGCTGAA----AACGTAGGGTTCGCTTGAATCTAATGCAGGGAGCAATCTGAAAGTACTCTAGTAACTTCCGTAAAATCCGACTGTACGTGATTGAAAATTCATCCTGATTCTTCTGAATTTGTA
>t7
CC---TATTCAG-AACT----GGATGATCGTA-TCAAATAACAGAC--AAGATAAAAACAATCGAGAC----CAGCGTTCGTCTTTCTT--CG----ACCCTGCTGGCTTAACGCATACA---G--ATATTATCCATGGCGGCATAATTAAAAAAGATAAATCTTAAG-GGCAGCGTCACCTGTG--TTGGCTAAGCTTGTCACT---TCTACTATGAATACACGATCGTTAT----TATCCTCGAT----AA---ATCAATGCCGTAAACCTTGCATCTTCTGGACCGATAGTTT-TC-------TAATAGATTC--------GGTAGTCTATCTTACAGCCCTTTCTGTATCGA---T--TTCGCAGATAAGCCCGTACAA----G-------AGTTCAA----AACGTATGGTTTTCTGGAAGCTATTGCAATCAGCTAGATGAAACTTCGCTTTTAACTTCTATTTACCTCCACTACACGTGAAAGTATCATCTTCCTAATTCTCGTGAATTTGTT
>t14
CC---TATTCAA-CATT----GTATTATTAAG-TCAGATCAGGTACGCAAGATTAAAACAGACGAAAA----TATCTTTCGTCGTTTAC--CA----TCAATGCTGTGTAATTGCGAACA---T--AGATT----ATGGCCAAATCAGACTAAAGGAGAAGTCACAAT-GGCAGCCTAACCCGAG--TCCTCGAGACTCGTGACT---ACTACTAATGATACAGTATCGTTCG----AATCATAGCG----AA---TTAAATGCCTTAAACCCTGTTTGTTATCAAACGATAGTTTTCC-------TGAGAGAGCG--------CGTACGCTTTATTATTACCCGTTAAGTATGGA---T--TTTGGAGGTAACCCCGGGCTA----G-------ATCTGAA----TACGTAAGGTTTGCTGAAAGTTTATGCAAGTTGACGATTGAAATTTCTCACATATATTCAGTAAGCTGGCAGTTGTAGTGATAGTAGCTTCGTCCTAATTATGCTGAATAAGTA
>t2
CC---AATGCTT-CAAT----GAATTATCAAG-ACATATCACGCACAGTATATCAAAACTGACGAGAC----AAACTTTCGTCTTTCCA--CA----TCAGGGCTGTTTCAATGCATATC---T--AGATT----ATGGCGAAATCATACCAAAGGATTAATCAACAC-GGCGGCTTTACCAGTG--TGTTCGAG----GGCACT---TCTGCTAGATGTTCTAAATCTTTGA----ACTGGGCCGT----AA---TGAAGTGCCGAAAACCATGATTTGGGATTAACGAGTGTTTACC-------TAATAGACCG--------CTTAGTCATTCTTACGGTCCCTTAAGTATAGA---A--TTAGCAGATAAACTTGGACGA----G-------AACTGAA----TACGTAAGGTTGGCTTAAAAAGTATGCAGTGAGTCGGTTGAGAATGGTCCAATATGTTCGTTCGAATCTGATTGATGGTGATAGAAACTTCCTCCTAATTTTCTTGAATTAGTA
>t15
CC---TATACAA-AAAT----GAATGATCTTA-GCAAATAAGGTAC--AATATAAAAACAGTCGAGAA----AATCGTTCGTCTTTTTT--CC----ACAGTGCTGGTTCAACGCATACT---G--AAATTATGCATGGCGGCTTAATGATAAATGAAAAGTCTGAAA-GGCAGCGTCTCATGAG--TAGTCTAGGCTTGGCACA---TCTACTATTTTTACCCAATCTGTTC----TATCCGCAAT----AA---CTTAATGCCGTAAACCCTGATTCTTTTGTACCGATTGTTTTAC-------TAATAGAGCT--------AGTAGCCTTTCTTAAAGTCCCTTAGGTATCGA---T--TTCGCAGATAAGCCCGGTCAAAAATG-------AATTTAA----AACGTAAGGTTCGCTTTAATCTAATGCACTCAGCTAGATGAAACTTCACTTTTAAGTTCGATGAAACCCAACTACATGTGAAAGTATCTTCTTCCTAATTTTCTTGAATTTGTA
