# Supplementary material for: PQ, a new program for phylogeny reconstruction
Source: BMC Bioinformatics. 2018 Oct 12;19:374. doi: 10.1186/s12859-018-2399-4 (PMC6186109; doi:10.1186/s12859-018-2399-4)
Supplement: Supplementary file 4 — Simulated data. The archive Simulated-data.tar.gz contains two folders called Alignments and Trees. Folder Alignments contains 500 simulated 15-sequence nucleotide alignments in fasta format. Folder Trees contains six subfolders, PQ, MP, ML, ME, QP and Reference with trees in Newick format reconstructed from the alignments with five methods and with reference trees used for simulations. Names of the tree files correspond to names of alignment files. (TAR 1860 kb) [file 12859_2018_2399_MOESM4_ESM.tar › Alignments/344.fasta]

>t12
CAATATC--CAAATTTT----AATTTTGCGGAGTAGTTTCAT------GCCAAATTTTG---CAGGTGTCTTGGAGAATC---TTATGCTAGTAAGTCAACAGATTTTCAATGGGTTACGAATCGGGTCATG--CTTAAACGTCAGCGTTTGAGTACATATTACTGTACGGCGGTAGTACTGGATTTAATGCTTAG---CGTTGCTGCGCACAAACTAGATGATGTATTGCTGACATACCCCAC-GTGGGGCCCGAAATAAGG----TATCG---GTAATTTTGATGTTATCATTAGT---ATAATATTTCGGGGGA----CCAAGATTTGGGGG----ATTTGTACAGTTAATGTCTGAATAACC----GAAGCGCAATGCGTAATCATACACCT--TCACAGAGATCAAGTAAAATGAGCTCAAAA--CAAGA---CGGAATCGTATTAGGAATCATTATACTTGATTATTTTTTCA----ATGTGAACAAATTGCCAG--CATCGGTCCAATTGG---ATTAAAATAAATTCACTTTGTAGTTCTGACTCAAACTTGGCTTACTATACCACCAGACATCCGGATTA----CAATACTCGTACCCACTATATTGGGAATTTTGGAGCATTT----ATCAGAACCAACAACTTC----CCTCAAACC----ATAT---AGTCCCATGTAT---TATATCTAACCATAGAATAA---CCAGTAACAACTT
>t14
CAGTATC--CAAATTAT----TTATTTGCGGAGAGATTGCAT------GCCTTGTTTTG-------TGTCCAGCATAAACGCTTTATCCTAATAGTTGTACAGATGATGAACAGATTACCAATCGGATCATG--CTAAAACATCAGAGTTATAGTATATGTTACTGTACGATTGGGGGGTTTGATTTAATGCTAAG---CGATGCGCGGCACAAACTTGGTTAAGTTTTGCTGATATACCGCACTGCGGGGCGCGATATAAGG----GATCA---GTATATTTGTTTCTAGGATTCTT---ATTACTTTGCGAGGGA----CCTAGCTTCGTGGAAGTAATTTGTACAGTTCCTGTCATAAGAACC----GGTTCGCGATGCGTAAGCATTCACCT--TCACAGAGATCAATAAAT----GCTCAAAA--CAGGC---CGTAGCCGTATGAGGAATCATTATTCTTGAATATTTATCCA----AGGTGCACAAATTGCCAG--CTTCGACCCATTTCG---ATTTAAAGAAATTCTCTAAGGATAACTGACTCAAACTTTCTTTACTATAAATCCGTACAACCGGATTA----CTGTACACAAACCCTCTGCAATGGGGATTTTGTAGCATAT----ATCAACATCGACAACTCCACCGCTACAAACC----ATGT---AGTCCCATGTAT---TATCTCTGACCAGGGAATAA---CCTTGAACGACTT
>t4
CAATATC--CAATATTT----AAATTTCCGAAGGATAGGCATTG----TCCGTGTTTTG---GAAGTGGCCTGCAGAATC---TTATCATAGTATTATCTCAGATTCTTAATCGGTTATGAATCGGTTGATGAACTGGAACATCAGAGTTCAAGTAGAAGTTACTGTGGACTGGTTGTACTTGTGTTAATCCTGAG---CTTTGCGATGAACGATCACGAAAACGTAATATTGAGATACCCCAC-GTAGGGCTCTATTTAAGG----GATCG---G----TTGGATTTTATCATTTTT---GTTATATTCGGGTGGA----CCCAGGTTTGGGGA----ATTTGTACAGTTGCTGTCATAAAAAAC----GTAGCGCTGGGCGTAAGGTTGCACATACTCACAGAGATCAACCAGTGTGAGCTCAAAT--CTCGA---CGCAACTGTAGTAGGAATAATTATGCTGGAGTATTTATTCA----ATGTGCATATATTGCCGG--CTTCGAACCATCTAG---AATAAAATAAAGTCACTACGGAAAACTGACGCAAACGTAACTGCCGATATCACCTTACATCCGGATTT----CCATAAGCTTGAAAGCTCTCTGGTGAATTT----GCCTCT----ATCAGACGATACATCTTC----CTACAATCG----ATGT---AGTCCTATGTAA---TATTTCTAACCAGAGAACAA---CCCTTTACTACTG
>t11
CAGTATC--CGAGTTAT----ATTTGTCCGAAGGTACTTAAT------TCCTTATGGCG---GAGGTATCTTGGTTAGAC---GTATTATAGTATGATTCAAGATAAAATATCGCTTAATTATCGGTTACTGTTCTTGAACTTCAGAGTTCTAGTAAATATTACTGAAGCTACGACGTCCTTGAGTTAATGCTAAG---CGTTGCTACGCACGAACTAGAGAAGGTTTTACTGACTTACCCCAC-GGCGGGCACGAAATAAGGCACTAAGCA---GCACTTTAAAT--GATGTTTTGT---GTGATATTACGATGGA----CCGAGCATTGGGGC----ATTTGTACAGTTCAGGTCAAAATAATC----GTTGCGGAATGCGTACGCCTGCGCGT--TCACAGAGATTAAGCAGGTTGAGCTCAAAG--CGGGA---GGCGGGCGTGTTAGGAATAATTATTCTGGATTATTTATTCAAGGGATGTGTAGAAATTGCCTG--CTTGGCGCCTACTTG---ATTAAAAGAAAGTCACTGAGAACTACTGACCCAAACTTCGATTTTCATTCCTCCTGGCGGCCGGATTA----AAACGGACTTACCGGC----TCGTGAATTT----GCATTT----ATCA---TCTAAAATTTC----CATCAATAGTGGTGTAT---AGACCCATGTAA---TATCTCTCACCATGGAATAA---CCCGATACAACTG
>t8
CATTATC--CCAATTATTAGTATGTCTACGGAGCCGTTTAAT------GCCTAATCAGG---AAGATACCCAGCAC-------AAATATTAATATGAAGACAGATAGTATATAGAATAGACATCGGATACAGTGCTGTAACGTTAGGGTTGGAGTCTATATTACTGGAATGAAGTCAGCATTGGATTACTGCTAAG---CTTTGCCTCGTACTAACACGACGAAGTTGTTCTGAAGTAACTCAC-GACGGGCACGAAGTAAGGCAGGTAACT---GAAAATTAGAT--AATGATTATT---AAAATTTCAGGACGGACATTTCTAGCATTGAGGC----ATTTGTACATTTGTTGCCTTAATAATC----GTGTCGCATTGCGTAAAAATTCCCCT--TCACAGTGATAAAAAATTGTGAGCTCAAAC--CCCGGCGTGGC----GTACTAGGAATCAATATTCTAAAGTATTTTTACA----AGAAGAAGATATTGCGCG--CTTTGATCCGAATGG---ATTGAAAGAAAATCACTCAGGATTCCTGACACAAACATGGCTAAGAATAGCA-CTTACTGCCGGGTTGTCATCAAATTAAGGGATAAC----CAGCGTATTT----GCTTAT----ATCA---ACAAGAAATCC----CCGCAAGAT----ATAT---AGACCCCTGTAA---AATGGCTCACCACAGATGAA---CCGTTTTTTACTT
>t10
CAATATC--CAAATGGTTAATTCATTTACGAAGCCTTGTGAT------TCCACATATCG---AAAGTAGC--GCAC-------AAATTTTACTATGAAGCCAGATTGGGGTAGGAATAACCATCGGATTCAGCTCTGTAACGTTAGGGTTCTAATG----TT----AGTTTGAGAATACCTAGTTTTACTACTAAGACTCGTTGCCTTGTACTAGCGCGAAAAAGTTATTTTGAGTTAACACAC-GAGGGGCTCAAGATAAGGCATGTTTCC---GAATGTTACCT--AAAGCTTAAT---ATAAGTTGTAGCAGGACATTACAAGCCTGGAGGA----ATTTGTACAATTAAAGCCTGAATAACC----GGATCGCTTTGCGTAATCGTACTCTT--TCACAGTGATGAACCACTATGAGCTCAAAC--CTGGCATAAGC----GTACTAGGAATTAGTATGCTATATTATTTATACA----ACATGCATATATTGCAGG--CATGGATCCGCGTCG---ATTTAAACAAAATCACTCTGTATGCCTGACACAAACATACA----TATACGACCACTCCGGCGGATTACCGGTGCTAGTGTAGAGATG----GTGCGCA-------GCATAT----ATCA---ATTATAACTCC----CGGCAAATA----CTCT---AGTCCTTTGTAG---AATCTCTTACGACAGACGAC---CCACTACGAACTT
>t15
CAATATC--CAAGTATTTGTTATTTTTTCGTAGCCGCGAGAT------TCCTCATATTGGCAAAGGTCTC--GGGC-------CAATAGTACTAACTAACCAGATTGCAAGTCGAATAATCATCGGGTTTAGCTCTCTAACCTTAGAGTTCGATTA----TT----TGTTGAAGGAAGCCTAGTATTACTACTAAGAGTCTTTGCCTAGCACAATCCTGCTCATGTTATTTTGATGTATCACAC-GCTGGGCTCAAACTAAGGCAAGATTCAGGCGGAATTTTGCT--GAATCTTCTT---GAAAGTTAGAGCAGGACAGTGCTAGCGTTGAGGA----ATTTGTACAGTTAAAGCCTTAATAAGC----GCTTCGCTTGGCGTAACAATACTCAT--TCACAGTGATTAAAAAGTGTGAG----AAT--ATTGAATCCGA----GTACAAGGAATTAGTATGCTAGATTATTCGTACA----ACGTGCATAAATTGCAGG--CATGGTCCCTTCTAG---ATTTAAACAAAATCGCTGCGTACAACTGACACAAACTTTCT----TATATTTCCGACCCTTCGGGTTACCAGTCCATGCTTGTGAACT----AAGTGAA-------GCATAT----ATCA---TATAAACATAC----CGTCAATCG----CTAT---AGACCTCTGTAGATCCTTCTGTGACAAGTGACGAA---CCGGAGAATACTA
>t9
CAATATC--CAAGTGTTTGATAACTTTTCGAAGCCCTTTAAT--CCGTACCT---GTCG---TACGTATC--GTTC-------AAATATTATTAACAAACCAGATCGGCTTGTGAATAGATATCGGCTGATGGGCTGTAACATTAGTG-TTGAATT----TT----ATATTTTGAGTCCATAGATTTATTTCTAAGGCGCTTTGCCCAGCACTACCACGAGAAGGTTGTTTTGATGTATCACAC-GTCGGGCACAAAGTAAGGCATAGATCTGGAGAAAGTTGACT--TAATATTGTT---TGAATTTTTAGCAGGCCATTACAAGGGTAGCGGT----ATTTGTACAGTTACAGCCATAAAAATC----GTAACGCTTTGCGTAAAGGTACTCTT--TCACAGTGATTAACAACTGTGAG----AAGTTGCTGCAAGAGC----GTACTAGGAATCAATATCCTGTATTATTGTTACA----AAGAGCAAATATTGCTGG--CTTTGTTCCATATCG---AGTTAAAAAAATTAACTGCGAATCTCTGACACAAACCTGAG----TATAGTTCCATACCAACGGATTATGCTGGCTTGACTTGGGATG----TTGTGTA-------GCATAT----ATCA---TACATAATTGC----CTTCAAAGG----CTGT---AGACCGTTGTAA---GTTAGGTGACCACAGAATAG---CCTCGTGGGACTA
>t1
CATTATC--CAAATGATTTCTATATATTCGCAGC--TAAAAT------TCCTCGTGTGG---AAACTCTC--GCGA-------TAATTGTACTAACGAACAAGATAAATATTGGTATAAACATTGGATCGAGTTCTATAACTTTAGCGTTGAATTG----TT----GACGA----ACCGGTAGATTTACTTCTAAGGCTCTCTGCTCGGTACGAACCAGACAAAGTTATTGTGAGTTATCACAC-GAAGGGCTCAATGTAAGGCAGGGATCAACAGGATTTTGCCT--TAAATTTGGT---ATTAGATATAGCAGGAAATTTCTAGCTTAGAGGA----ATTTGTACAATTTTTGACGGAATAACCATCTGACCCGAATAGCGTAATCTTCCGCTT--TCACAGTGATTAAAAAG---GAG----AAA--CACG-CCACGG----GTTGAAGGA--GTCTG---TTTATTATTCATACA----ACCCGTAGATATTGCGTG--CATGGGACCACCTCGTACA----AATAAAATCACTCTGAACTCCTGACCCAAACGTACG----TATCGTACCTTTCAATCGG----CCTATGCTGTCCCCAAAGAT----AAGAGTA-------GCGTTTCCATATCA---TATATAAATCC----CACCAAAGG----CTAT---AGACCT--GTAT---AGTTCATAACGACAGAGGAATCGCCTCGTCGGACTT
>t7
CATTATC--CAACGCGTTGTTGGATATACGCAGT--TAAAAT------TCCAGATATTG---TAGCTAAC--GTGC-------CAATAATATTAGCAGAACAGATCGAAAAATGAATATACATCGGGTCAAGCTCTGCAACTTAAGGGTTGCACTT----TT----AGGTT----TAGGGTAGCATTACTACTAAGGCTCTGTGCTCTGCACTAGCTAGAAAAAGTGGTTATGATCTATCTCAC-GATGGGCGCAAGATAAGGCATGACACAATAGGATGTTCCCT--TAAAGTTGGT---GTAATTTAACGGAGGACACTACTAGTGTAGAGGA----ATTTGTACATTTTGAGCCGCAATAAAC----GTCACGAGTAGCGTAAAACTGCTCGT--TCACAGTGATTAAAAAAAATGAG----AAG--GACG-CTTCGA----GTAGCAGGAATAGGTT---TGTAGTATTGGTACA----ACCTGAAGACATTGCCTG--CTTAGTTCCACTTCG---AGTGAAATAAAATCACTATGGATACCTGACACAAACTTCAA----AATGTAGCCCAACATTCGGATTCTCGGTGGTTTTCAGAGGGTT----GGGAGCA-------GCTTAT----ATCA---GTGAAAACTCC----CGCCAAATA----CTGT---AGACCT--GTAA---ATTCCATCACGAGTGACGAA---CCTCGTACGACTT
>t6
CAGTATC--CAAGTGTTTTCTAGATATGCGTAGT--GAGAAT------TCCGCCTGTTG---CATGTAAC--GATC-------GTATTGTACTAACAGAATAGATGGTTCAAGGAATAAACATCGGGTATAGCTCTTTAACTTCAGAGTTGTATTT----TT----GTGTG----AGCGGTAGCATTACTGCTAAGATCCGATGCGCAGCACGATCTCGATAAAGTTATTGTGACCTAACACAC-GAAGGGCTCAACTTAAGGCAAGGCCCAATGGGATGTTACCT--GAAAGTTATT---GTAATTTCTAGAAGGACATTTCTAGCGT-GAGGA----ATTTGTACATTTTAAGCCGTAAAAAAC----GGGACGAGTAGCGTAAAATTTCTCAT--TCACAGTGATTAAAAAATATGAG----AAA--AACG-CGGCGT----GTACCAGGAATTTCTT---TGTAGTATTCATACA----ACCTGTACACATTGCATG--CATAGAACCACTTCG---AGTGAAACAAAATCTCTCAGAATACCTG----AAACTTACA----AATGAAACCTAACGGGCGGTTTGCCCGTGCTTAACTGCACCAG----TGGCGCA-------GCGTAT----ATCA---AATAAAACTCC----CCCCAATGT----CTGTTAGAGACCG--GTAC---ATTCAATAACCATTGACGAA---CCAAACACCACTT
>t2
CAGTATC--CTATTTGTTATTTTGTATACGA----GCAAAAT------TCCAGATTAAG---TAAGTATC--GCAC-------TAATTCTACTATGGAACCAGATCCGGTCAAGAGTACACATCGGGTCTTGGACTATAACCTTAGTGTTGAAATT----TT----GCGTTTCGGTA-GGTAGGTTTACTACTAAGGCCC---GCCAAGAACTAACTCGAGAATGTTGTCTTGACTTAACACAC-GACGGGCTCAATGTAAGGCATGGTTCT---GAATATTCTGT--TAAATTTTAT---TTCAGGTATAGGAGGAAAGTACAAGCCTTGAGGA----ATTTGTACATTTGTAGACAAAAAAACC----GATCCGCGTTGCGTATTTATTCTCTT--TCACAGTGATCAACCAC---GAGCTCAAAG--CGGGCGACGGA----GTTTTAGGAATT----TTCTA---TATTTATTCA----ACAGGCAAAAATTGCATG--CATCGATCCGCGTCG---ATTGAAACAAAATCACTTAGGATGTCTGACTCAAAC---GT----TATCGGTCCTTTCGCGCGGCTTTCCCTTACTACTACTCGAGAT----TGGCGCATTT----GCTTGT----ATCA---AATATAAGTGC----CTACAAAGA----CTCT---AGTCCCTTGTAT---TCTAGGTTACAACTGACGAA---CCCGTTTAAACTG
>t13
CAGTATCCGCAACTGGTTGATTCATTTACGAAGCCTTGAGAT------TCCACATATGG---AAAATAGC--GCAC-------AAATTATACTATGAATCCAGATTGGGGTAGGAATAAGCATCGGCTTCAGATCTGTAACGTTAGGGTTCGAGTG----TT----TGGGGTAGAGG-CGTAGGTTTACTACTAGGACGCGTTGCCTTGTACTAGCACGAGAAGGTTATTTTGACTTAACACAC-GAGGGGCTCAAGATAAGGCATTGTTCC---GAATATTACGT--TAAGCTTAAT---TTTAGTTGTAGGGGGACATTACAAGCCTGGGGGA----ATTTGTACAATTATAGCCTGAATAACC----GGATCGCATTGCGTATTCGTTCTCTT--TCACAGTGATGAACCACGATGAGCTCAAAC--CAGGCCTGAGC----GTACTAGGAATTAATATTCTATATTATTTATACA----ACGTGCATAAATTGCATG--CATGGGTCCGAGTCG---AATTAAACAAAATCACTCTGAAGCCCTGACGCAAACGTACT----TATGCGACCAGACTGGCGGGTTTCCATCGCTAGTCTTGAAAAT----ATGCGGATTT----GCGTAT----ATCA---ACTATAACTCC----CCGCAAATA----CTCT---AGTCCCTTGTAA---ATTCTCTTACAACAGACAAC---CCGTTACGAACTT
>t3
CATTATC--CAATTATTTTATATATCTACGTAGAGATTTTAT------TCCTTATGTTG---TATGTGACCTGAACATGC---TGATATTAATATAGCCTTAGATTAGCCTTGGATTAGACATCGGCTTGAGATCTTCAACATTAGGGTTGGATTAAATATTACTGAGGATCAGTCGTCGTTGGGTTAGTGCTAAG---CAATGCAACGGACAATCCTGGGTAGGTGATCATGACGTAACCCAC-GGTGGGCTCAAAATAAGGCAGTTTTCT---GCATGTTT-----CAAGCTTAGTAGCATGAGTTGGGGCTGGATACTGCAAGCGTGGGGGG----ATTTGTACAATTGAAGCCTGAATAAAC----GATTCGAATTGCGTATGTCTCCACCT--TCACAGAGATTAATCACATTGAGCTCAAAC--CCAGT---TGA----GTAGTA-GAATCAATTTCCTTGATTATTTTTTCA----AAATGCAGAAATTGCATG--CTTAGCACCATGTTG---ATTTAAAGAAATTCACTACGCAGCCCTGACTCAAACTTGAGTAAGTATCACGCCCGGCTGACGGTTTGCTGAAACCAGTCTATGCGAC----CAGTGGATTT----GCCTAT----ATCA---TCAAGAAATCC----CTGCAAGGC----ATTT---AGACCATTGTAT---CATCTCTCACCACCGAAAAG---CCGATTGTGACTT
>t5
CATTATC--CAACGATTTATTAAATTTACGTAGTAATAAGAT------TCCTTCTTTCG---GAACTAGCCTGG---ATC---GTATATTAATAAAACTGCAGATA--TGTTGGCTTAGTAATAGGCTAGAGTGCTTGAACATTAGGGTTCCAATCTAGATTACTGTTGTTCGGACGAATTTGAATTAATGCTGAG---CATTGCAGCGGACAATCCAGAGGAAGTGATCC--ATTTATCCCAC-GAGGGGCACAAAATAAGGCAATACGCG---GCATCTTA-----GAACCTTAGTGGCTCTAATTATAGCTGGCTAATGCTAGCGTCGAGGC----ATTTGTACATTTGGAGCCTGAATAAGC----GCTTCGGTTTGCGTAAGTTTACACTT--TCACAGAGATTAACCACTTTGAGCTCAAAC--CCCGA---TGA----GTAATA-GAATAATTATTCTGGATTATTTATACA----AACGGAAGAAATTGCGTGCTCGTAGATCCAATTAG---AATAAAAAAAAATCACTTGGTAGTCCTGACTCAAACCTAAATCATAATCGCGCCAGACAGCCGGATTCCCGAAACCAAGCTGTGAACC----CTGGGGATTT----GCATGT----ATCA---ACGAGAAGTAC----CTTCAAGGA----ATGT---AGACCCTTGTAG---CTTCTCTCACCATTGACAAA---CCGTGAGCGACTG
