# Supplementary material for: PQ, a new program for phylogeny reconstruction
Source: BMC Bioinformatics. 2018 Oct 12;19:374. doi: 10.1186/s12859-018-2399-4 (PMC6186109; doi:10.1186/s12859-018-2399-4)
Supplement: Supplementary file 4 — Simulated data. The archive Simulated-data.tar.gz contains two folders called Alignments and Trees. Folder Alignments contains 500 simulated 15-sequence nucleotide alignments in fasta format. Folder Trees contains six subfolders, PQ, MP, ML, ME, QP and Reference with trees in Newick format reconstructed from the alignments with five methods and with reference trees used for simulations. Names of the tree files correspond to names of alignment files. (TAR 1860 kb) [file 12859_2018_2399_MOESM4_ESM.tar › Alignments/251.fasta]

>t12
ATGAGAATGA--TTAATCGTGCTGATAAAAT---C--ATCCGGACGTAATAGCA----TAAACA--G-ACTTCGGGAGTG---TTGGAACAGTATCA-ATCTACAACAATA----TCTTTTAGCGAAGATATTTAATAAA----C----CAACTCGCAGCTAGTAGTAGCAGGATAAGACTAACACTCTACG----TCCACT-TAATAGATTAATAC---A--CACCCTTGTGTGTAGTC----GC----TGTCGGTATCAGATAACTGTGACTAGGATGCG--CC--CGT---ACAACATGAAAGAGCATTCCAAAATCACGTAT---TCGCGGACGCGA-GGATATCCGAGTTTTCTCCTTTA----CCAGACAAATAAGAGTGGACTTATAGGAGCGAGCTCGCGCAGGAACTATTGACGATA---CGTAAGATCAGGTATTCAAAACTTTAAGCTCTTAGTTTTTAGACTTTCCTTGATTTGGTTTTGTCTTGTAGAGATTTCAG----TTATTAGGAATATAGGATTGACC-------TATCAGGTGATT----GTGCGAAA--TGGACAAAACAAGTCCCGATATAACT---TCCATGAAC--T-TCAAGCTGAACTAGGAGAGTACCTAACG
>t15
ATAAGAATGA--TTAATCGTGGGGATAAGAT---C--ACCCGGACGTTATAGCA----TATACA--G-ACTTCGGGAGTG---TTGGATCAGAATCA-ATCAACAGGAATA----CATGTTAGCGAAGATGTTTTATAAA----C----CAACTCGCAGCTAGTAGTAGCAGTATAAGACTGACACTTTACG----TCCACT-GAATTGATTAATAC---A--CACCCTTGTGTGTAGAT----TC----TGTCGGGATCATATAACTGTGACTAAGATGCG--CC--CGT---ACAACATGATAGAGCATTCCAAAATCACTTAT---TCGCGGACGCGA-GGAGATCCGAGTTTTCTCTTTTT----CCAGACAAATAAGAGTGGAGTTATAGGAGAGAACTCGTGCAGAAACTATTGACGATA---CGTGAGATCAGGTATTTAAAACTTGAAGCTCTTATTTTTTAGACTTTCCTTAATTTGGTTTTGTCTTGTAGTGATTTCAG----TTATTAGGACTATAGGATTGACC-------TATCAGGTGATT----GTGCGAAA--TGGACAAAACAAGTCCCGATATAACT---ACCATGAAC--T-TGTAGCTGACCTAGGAGAGTACCTAACG
>t3
GTGTGCAAGA--CTATACGTGCTGATAATGT---C--CCGCGGACGTTATAGCA----TTGTCT--C-TCCTGGGGACAG---TAGTAGCAGTGTCT-ATCTAGGAGAATA----CGTTACATCGAACATATTTTACTAATAACT----CATATAGCTGTTAGATATACTGGTGTCACAACGATACACTACG----TACGCG-GAAGAGATTAACCC---AATCACACTTGTTTGTAGAC----GG----ATTCGGCGTCAACCTTGGCTGTTTAGAGATAG--AC--ATT---AAAACATGACAGAGCAATCCAAAATCTCAGTTTTTTCTCGGACTCAA-GATAATCTGAGATTGCGCCTTGAGACACCAGACCAATAGCGGTGCATTCGTATTGGAGAACTCATACGCTAACTATTTACAACA---TGCAAGAGCTGGTATTAAAAACGTAGACCGCCTTCCTTTATGACCTTCCATCATGTGGTCTAGTGTTTAAGCGATTACAG----TTATTCTGATTTGCGGTTTGGAG-------TTTAATTTGATTTTGGGTTGGAAT--TAGAGAAAACAACGCCCGATGTTACT---TCCATGAGCCAAATCTAGCTGACCTAGCACAGTACCTAACA
>t5
GTGTGGATGA--CTAGACGTGCGGATAAAAT---C--ACCCGGACGTCATATCA----TTGTCTGGC-CCCTGGGGACAG---TGGTAGCGGGATCT-ATCTAGGGTAATA----CGATACATCG----TTTTTTAATGATGGAT----CAAATAGCTAGTAGATTGACAAGTGTAAGAGTATAACGGGACG----TACGCT-GAAAAGATTAATCC---AGTCACACTTGTTGGTAGAC----TG----ATCCGACGTCCAACTTAGCCGTCTAAATCTTG--GC--GGT---ATATCATGAAAGAGCAATCCATAATCTCAGATTGTTCTCGGACACAACTATAAACAGATAGTACGCCTTAAGCCACCACACCATTAGCTGTGCATTCTTATTGGCGAACTCATAAGATGACTATCTACAAGA---GGCGAG--GTGGTATTAAAAACTTAGACCTCCTATTTTTACGACCCTCCTTCATGAGGTCTAGTTATTTAGAGCGTTCAG----TTATTCAGATTAGCGGTTTGAAT-------TTTAATGTGATTTGGCGTTCGAAT--TAGAGAAAACAACGCCCGTTTTTACT---ACCATGAGCTGAATGAAGCTAAGCTAGCACAGTACCTAACA
>t9
TTGAGTAAGA--GTAGACGTGCTGATAACTT---C--CACCGGACGTGATAACA----GGAGCG--T-TCGTTGGGACTG---TTGAAGCGGCATCG-ATCAAATATAATAAACGCTTTAAATCGAACATTGTTAAGGGACATAA----CAGTTAGCTCATAGCCATACAAGGGTAATAGAATGACAATACG----TACCCG-AAATATATTAAGAC---ACTCACACTTGTTGGTAGCGACAGGC----AAGCGATGTCACCCTGTACCGCCTATCACCTG--GT--AATCTTAAATCAGGAAAGAGTAGTCCACAATCTCGGTTTCTTCTCGGAACCGA-TTATACCGGATACTG---TTTGGAACCCCAGACT---AACTGTGCATTCTTACTCGTGAACACCTA---GAGCTAATTACATTA---AGCCAGATCAGGGATTGAAAACATTGACCGCCTCGATTTATGACATTCCTTCAACCGGGCTAGTGCTACAGTAATTTCAG----TTATTTTTATTTGCGGGTTGATG-------TCTTATTTGATTCTCGGTTGGAAT--AAGACAAAACAATACCGGATAAGACT---ACCATGACCGAAATAAAGCATAACTAGTAGAGTACGTAATA
>t7
TTATGTAAGA--GTATACGTGCTGATAACTT---C--CTCCGGACGTTATAGCA----TCATCG--C-TCGCCGGGAACG---TGGAAGCCACCTCGTATCTAACAAAATA----ATATGCAAAGGACATAATTTAATCATCACG----CATCTAGCGCACAGCCTTAACTGGGTAAAACGTTTACTCGACGAGGGTGCGCG-TAAGTTATTAAGAC---ATTCACACTTGTTGGTAGTGACACTA----AATCGAGATCCCCATGACTTGACTAGCATACG--CC--GTT---AAATCATGACAGAGAACTCCACAATCTCCGTATTTTCCCGGAACACA-GTATATCAGATTTTTCTCCTTGGTACCCCAGACT---AGCA----AATCTTAAACGTGAACACCGACATAAACTAATGACGTTA---TGCAAGAAGCGGGATTTAAAACATGGAACCCCTCTATTTGTGACATTCATTCAAATGGATTCGTTGTACAGATGTGTCAG----TTATTAGCAGTGTCGGTTTGGAC-------TTTTATATGATTATAGGTGCGAAA--GAGAGAAAACAAAGCCGGATGACACT---ACCATGACCCAACTTCAGC----CTAGCAAAGTCCTTAAAT
>t1
TTTTGTATGA--TTATTCGTGCTGATAATAT---C--AGGCGGACGTTATAGCA----TAATCA--G-TCGCTGGGAGCG---TGGGAGCAGGCTCGCATCTACTGAAATA----ATACTCAGTGTACATGATTAAATCAAAGTT----CATCTTGCACATAGCCATATCGGTGTAAAACTTTTACTTTATGCCGGTACTCC-GAAGATATTAATAC---ATTCACACTTGTAGGTAGTAAGACGC----AAACGATCTCACATTAGAGTGTCTAACTCATG--TG--GTT---AGACCAGGACAGAGAACTCCACAATCTCAGTTTTTTCGCGGAAGACA-AAGTATCAGGTGGTTCACCTTTATACCCCAGACA---AGTA----AATCTTAAACGATATCGCGGACTAGAACTAAGTACGTTA---GGCAAGAGCTGGAATTTAAAGCATGGAACTCGTGTATTTTTGACACTCTTTCAATCGGATTAGTGGTACAGGGA--TCAG----TTATTAGCAATTTCGGTTTGTGA-------TTTTATGTGATTATAAGTAGGAAT--GTGATAAAAGAAAACCGGATGACACT---ACCATGAACGAACTTCAGC----CTAGCAGAGTCCTTAACA
>t11
TTCGGAACGACCTTATGCATGCAGATAAGAT---CCCTTGCGGACGTAATAACA----CTGACC--C-CCCCGGGGAGAG---TCGTAACATAGTCT-ATCTAAGCCAATA----CATTAAAGGGTACATCTTTAATAGA----G----AACATGGCATCCAGATAGACCCGTATTAAAGTGCAACACGATG----TTCTCT-CAATAAATTAAATC---ATTCACACTT---CGTAGAC----AG----TCACGAATTCTAACTTTTATGTGTAATTTGTGGAAC--AAT---ACAACATGACAGAGGAATCCACAATCACCTTTTTTTCACGGACTCTA-CCAAAACTGCTTTTCCACATTAGCTATCCAGACAAATAAGGGTGTATTTATATAAGTAATCGCTAAACATTACTATATACTTTA---TGCTAGAACTGGGATTCAAATCTTATAGCTCATATATTTTCGAACATCATTCATTGGGCAAAGTCGTTGAGAGTCTTCAGAACCTTATTTCAAATATAGGTTTGTCC---TGATTTTAA----ATT----GTGGGAAT--GGGATAAAACAAATCCGGTTCTAAATTATTCCATGACC--T-TAGAGCTAAACTAG--AAGTA----ACT
>t10
ATCCGAACGA--TTATTCGTGCTGA----TT---C--CATAGGACGTGATAACATGTACTGGCT--A-TCCGAGGGATTG---TAGAAACATTGTCT-ATCTA----AATA----TCGAGAATGGTATATTATTAATCCA----A----CAGATAGCTCTGAGATTGAAAAGTATTATAGCTTGACCAGAAG----TCCTCC-GAATCGATTAACTC---AGTCACACTTGTTAGTAGGC----CT----CATCGATTTCGTACGACTAAGAATAAGCGTCG--GA--TTT---ACAACATGACAGAGGATTCCAAAATCCCGTGTTATTCTCGGACAACA-ATATATCCGAACCTGCACCTTCTTCCCCCATACGATTACCGGTGAATTTATATGAGAGATCACTGACTCGGACTATCAACAAAA---AGAGAGAGGAGGTATTCAAAGCTTAAACCTCCTTATTTTTTGACACTCTTTCAATTGGTCACGTTGTTGAGTTAACTCAGGACTTTATTTGTAATGGTGGCTTGGAAGATCCACTTTAAAGTG-TT----GTGTGAAA--TAGATAAAACAAGGCCCGCTTGAAAT---TCCATGAGC--A-TGGAGCAAATCTAG--CAGTG----ATT
>t6
CTCCGAACGA--TTATACGTGCGGA----TT---C--TCAGGGACGTCATAGCATGCACTGGCT--T-TCATTGGGAATG---TTGTAACATGTTCA-ATCAATGATAATA----GGTCGAATCGAAGATCTTTAACCGA----G----TATGTCGCTTATAGGATTAAGGGGATCAAAACTCGACGCGAGG----TCCGCC-TAAAGTATTAATAC---AGTCACGCTTGTGTGTAGTC----GG----TCCCGCTTTCGTTACTTTGCGAGTACGCTTAG--AG--ACT---ACAGCACGACAGAGAAATCCAGAATCTCCTATTATTCGCGGATGCTA-CTACATCTGTGCCTTCACATTATCTCCCCATACGAATATAGGTGAACTATTAGCCGTTAGCACCAAGTCTTCCTACTAACAAGA---GGATAGATCAGGCATTAAAAACTTATAGCACATAGATTTTAGATCCTCTTTCAGACGGATACGTGTTAAAGAGAACACAGAGCTTTATTTCCAATAGAGGGTTGCTA---CGGATTTAAAATG-TT----GTAGGAAAGGCAGAGAAAAGAACTCCGGCTTATAAT---ACCATGATC--A-TAGAGAAGATCTAG--TAGTA----AAA
>t4
CTTTGTATGA--ATATGCATGGCGATAATATACCC--TTTGGGACGTGATATCA----TCAACC--GCC-TTGGGGATTG---TGGCAACCGGCTCT-ATCAATTTAAATA----AGGCAAATAGCACATTATTCA-TAA----GCCGGCATTTGGCACGCTGCAGAACCAGAATTAAACAATCACTAGATG----T-CTCACAAAGATATTAATACGAGATTCACTCTTGTGAGTAGAC----AC----AAACGTTATCGATTTAGGCCGACTA----AGG--AC--TCT---ACAACATGAGAGAGAAATCCAAAATCACTACCTATTCACGGACGTAA-AATTATCAGTCACTGCGCTTTCT----CCATACGACTA---GTGTAATCTTAGTAGAAAACACAATGACAAACTATTTACCCAA---CGGCAGACTCGGTATTTAAATGCTGCAGCTCTTTACTTTGTGACCTTCCGTTAAAAGGG---GTCTTGCAGAAATTCCAG----TTATTTCAACTTGAGGATTGTAT-------TCTGACATGATT----GTTCGAAG--GAGATAAAAAAAATCCAGTTGGAAGT---ACCATGAGC--G-TTCAGATCATCTAGGACAGTCCTTAAAA
>t13
TTAGGGACGA--CTAGTCGTGGAGATAATATTCCC--TATTGGACGTTATAACA----TCTACG--GTTCATTGGGACAG---TAGTAACCTCTTCC-ATCTACACTAATA----AATAAGAGCGAACATTGTTAA-TTA----G----TACGTAGCGCCATGCCTAAAATGGATTATACTGCTACAATATG----T-CTCACAAAGCAATTAAGGCGAGATTCACTCTTGTAGGTAGAC----ATTATCTCTCGAGGTCTG-CTTAACCGGTTA----AAG--TTGGATT---AAAACAAGAAAGAGTATTCCACAATCACATTCTGTTCACGGACTCAA-TTGAAACGGTACTTTCTCGTTCT----CCAAACTAATA---GTGTAATCTTAGACGTAAACACCTTTATCCACTAAGTACCAGACAGTGAAAGACCTGGTATTTAAAGGTTACAGCGCATTCCTTTATGAATTTCCATAACTTGGT---GTCGTTGAGATCACACAG----TTATTGATACTTGCGGATTGTAG-------TCTTACATGATT----GTCCGAAT--ATGACAAAAAAACTCCCGTTATTATT---ACCATGAAC--C-TACAGATCACCTAGTAAAGTCCATAATC
>t14
GTTGGAACGA--CTAGTCGTGGA--TAATATTCCC--TATTGGACGTTATATCA----AGTCCG--GTTCATGGGGATAG---TAGTATCCTCGTCC-ATCTACACTAATA----TGTGAGAGCGAACATTTTTCA-TTA----G----AACGTCGCGTCATGCCTAAAATGAATTAGACTGCCACTTTATG----T-CTCACAAATCAATTAAAGCGAGATTCACTCTTGTAGGTAGAC----ATTACCGCGCGGTATCTG-CATTACCGATTA----ATG--TGACTTT---AGAACAGGAGAG----GTCCACAATCTCATTGTCTTCACGGACACTA-TAATAACGGTACTTTCTCGTTCG----CCAAACTACTA---GTGTAATCTTAGACGAAAACACCTTTAGCCACTAATTACCCGACAATGAAAGACTAGGTATTAAAAAGTTACAGCGC--TCTTT---GAACTTCCCTAACTGGGT---GTGGTTGAGGTCACACAG----TTATTGATAGTTGCGGATTGTAA-------TCTAATGTGATT----GTCCGAAT--ATGACAAAAAAACTCCGGTTTTTATT---ACCATGAAC--C-TACAGATCACCTAGTAAAGTCCTTAATC
>t2
TTTAGTATGA--TTATTCGTGCCGATAAGATACCC--TAGGGGACGTGATATCA----TCAACT--GTACTGGGGGATAG---TGGTAACCTCATCA-ATCTATTTGAATA----ACTGAAAGCGTACATTGTTTA-CCA----A----TATTTAGCACCATGCTTAAATTGAATTATACTAGCACGAGATG----T-CTCCCGAATTAATTAAGGCGAGATTCACTCTTGTAAGTAGAC----TT----ACTCGGAATCGA-TTAGACCGACTA----ATG--GC--GTT---ACAACATGAAAGAGAAGTCCACAATCCCCTTCTATTCACGGACACAA-TGACAACAGAATTTTCACTTTAA----CCATACAAGTA---GTGTAATCATATAGGTAAACACAATCTTCCACTATATACCCAATAATGATAGACCAGGTATTGAAAAGTTACAGCTCCTGATTTTATGAACTTCCATCAATTGGC---GTCGTGCAGAATTACCAG----TTATTGATACTTGAGGGTTGTAT-------TATAACATGATT----GTGCGAAG--TAGACAAAAAAACTCCCGATATTACT---ACCATGAGC--T-TTAAGATCACCTAGCACAGTCCATAATT
>t8
GTTTGTATGA--TTAGTCGTGGAGATAATATCCCC--TAAGGGACGTCATAGCA----TCTACG--TCGCATGGGGATAGCTGTAGTAACCGCGTCC-ATCTAATTTAATA----ACGTTTACCGTAGATTATTCA-TGA----G----CACATAGCTCCATGCGTAATGAGTTTGAAATGTATACTCGAGG----T-CCCTCTAATTAATTAATTCGAGAGTCACGCTTGTAAGTAGGC----CG----GCTCGAGATCGT-TTAAATTGAGTA----GTG--CC--TTT---ACAACAGGAGAGAGGAGTCCAGAATCGCCATCTTTTCACGGACACAA-TTGAATCGGTTTTTGCCCTTTTT----CCATACAATTA---GTGTAATTTTATGAGTGAACTCTTTGGGCGTCTATCTACCCAATGAAGGTAGACCGGGTATTAAAAGACTACATCACTTGATTTTTTGAACCTCCATCATCAGGC---GTCGTGAAGCAAACTCAG----TTATTCATACTCTAGGATTGAAT-------TAT----TGATT----GTGAGAAC--TAGAAAAAAAAATCCCCGATAGTAAT---ACCATGAAC--T-TACAGAGCACCTAGCATAGTCCATAAGT
