# Supplementary material for: PQ, a new program for phylogeny reconstruction
Source: BMC Bioinformatics. 2018 Oct 12;19:374. doi: 10.1186/s12859-018-2399-4 (PMC6186109; doi:10.1186/s12859-018-2399-4)
Supplement: Supplementary file 4 — Simulated data. The archive Simulated-data.tar.gz contains two folders called Alignments and Trees. Folder Alignments contains 500 simulated 15-sequence nucleotide alignments in fasta format. Folder Trees contains six subfolders, PQ, MP, ML, ME, QP and Reference with trees in Newick format reconstructed from the alignments with five methods and with reference trees used for simulations. Names of the tree files correspond to names of alignment files. (TAR 1860 kb) [file 12859_2018_2399_MOESM4_ESM.tar › Alignments/77.fasta]

>t12
AC---ACTA----GCAGGACTCGCGTTAACGGTAACCCCAA----CGACTATCGTATAAGGTTGTT----AATGCCCGGTGATTTCGTTCGA----CTAGATG--CTTCTAGT--TTTGTCAAAG---CATCAGTAGGGTCA---AGAAGGCGATTGCAGCCGCCTGACATTTGTAAAATTTTGCGACCTATGATCACGTAGATAA--TACGTGTCTTATGTAGCCAATGCAAAATAAATGGGA----ACTTGAATACAAGTCCCAAGACATCAATATAGCACCGGTTCGAGT----TTAAAACACTAA---GTTTTA--ATTTTTTATTCCGTTTATGACTCTCG--ATATTTCAATATATATCTTTCAAATCT----TGTTGCCTCTTCAAAATCATTAAAACTCATTTTCATGGGAAT---CCG--AGAATC
>t15
AC---ACTC----GAAGGACGCGCTTTGACGCTAACCACAA----CGATTACCAAATGACGTGGATAGAGAATGCTAGGTGAAATTTTTCTA----CAAACTT--CTTTTAGA--GTTAACAAAG---CCTCACTGTGGTGA---AGTAGGAAATTACAGCCGCCAGGCATTGTTAAAGTATTGCGTCTTATCAGCACGTAGATTA--TTCGTTACCAGGGTAACGAAGGCA---TTAATGTAACTTACAGAGTACACAAAGCGCAATACTGCCTGAAAGACCCTCTTCGAAT----GTAAACTTCTAAGAAGTTTGA--TTTATTTGTGCCTTTTATCCCATGAA--ATAG----ATATGTGGCTCTTTGCTCT--------GGCTCGTAAAAGTCCTTAAAACTCCTATTAATGGGAGT---CCC--TGAAGC
>t6
AC---ACTA----GCAGGATACGCATTAATGTTAACCCCAA----GGACAATCATATGATGTAGTT----AAAGTACGAGGAATTCATTCAA----CAAATAT--CTTTTAGT--CTTGACAAAA---CTTCACTATGCTCA---AGAAGGCCATTACAGCCGCCAGACATTATTAAAAGTTTGCGGCATATCACCACATAGATGA--GCCGTCGCATGTGTAACGAATGCA---TAAAAGATA----AGGGGGATACAATTCGCAATACTGCCAGAAAGACCCATTTCGATT----ATAAAACACTAA---AATTGA--TTTTTTTTTGACTTTTAACACTGACGCGATAATTCAATATGTGGCTTTGAGCTCA----TCTTGTCACATCATAATCTTTAAAACCCCTCTTGATGGGAAT---CCG--AGAATC
>t11
AC---ACTA----GTAGGACGCGCATTTATGATAACCCCAA----CGTGTAGCTGATGAGGTTGTT----AACGTAGAGTGAAGTAATTCAA----CAAAGAT--CTTTTAGT--CTTAACAAAA---CGTCAGTACGGTCA---AGAAGGTCATTTCAGCCGCCAGACATTTATAAAATTTCGCGACCTATGATGACCTAGATCA--TTCGAGACGAGCGGAGCGAATGTA---TTATTGTGA----ATTGGCAATCAACACCCAAGACGACCGGACAGAGCCAATTCGATT----ATGAACCCCTAA---GATTTC--TTTGTTTATAGCTTTTATCCCTATCT--ATAATTCAATATGTTCCTATTAAATCT----TCTTGTCTCATGAAAGTCATTAAAACCCGCCTATATTGGATT---CCC--GAAATC
>t4
AC---ACTA----GAAGGAATCGCTTTCAGGATAACC--AA----CGCATATCTTATAATGTAGGT----AAGGCCCGCTGAATAGCTTCTA----CTAGAAG--CTTATGGA--CAGCTCTAAA---CGTCACTAGGGTCA---AGTAGGCTATTCCAGCCGCCTGGCATTAATAAAAATTAGCGGCCTATTATCACATAGATAA--CTCGTTCCTCAAGCACCTAATGCA---TCAATGCGA----ACTCGAATTTACGTCGCATGATATCGATACAGCCCCTTTTCGAGT----GTAAAACGCTAT---GCTTTA--GTTTTTTATACCGTTTAAACCTATGA--ATATATCAATATCTGCCTTGCAAATCT----AGTTGCCTCGTTACATTCTTTAAAACCCATCTTTATGGGACT---CCGGATGGATC
>t9
AC---ACTA----GTAGGATACTCATTCAAGCTAACCTCAATCTGCGATTAACAAATCAGGTAGAT----AAAGCAGAATGAGTACCTTCCAGTCATGAGAAT--CTTGTAGA--CTTCACAA-------TCACTGAGCTCA---AGTAGGTG---ACAGCCGCCCGTCTTTTCTAAAGGTTTGCGTCCTATTAACACTTTGATGA--TCCGAAACCGTGGAACCGAACGTA---TAACAGGTA----GTTCGTACTTATGACACAATACCGCAGTACAGATCCTTTGAGAGTACGCGTCAGATTCTAG---ACTTAA--TTTATTTTTGACTTTTATC-CTTACC--ATACGTCAATATATGGCTCGCTGCTCG----AATAGCCTCCTCACATTCGTTAAAACACACATAAATCGGATT---CCG--AGAAAC
>t10
AC---ACTA----GTTGGAGTCCCTTTCATGTTAACCACAATTCTAGCGTAGCAGCTCAGGTTGTT----AATGAATAATGAATATATTCAG----CCACTGTGACTTGTAGT--TTTTACAA-------TCAGTGGGCTCA---AGTAGGTT---ACAGCCGCCCGGCGTTGTTAAAGGTTAGCGACGTATAGTCACGTTGATGA--TTCGATCCAAAGGAATCTAACGGA---TTACAGTTA----GCTAGAACTTACAGCGC---ACCACTGTACAGACCCTATATGACT----TTCAATTCCTAG---TGTTGA--TTTTTTTTTACCCTTTAGC-CTAGCC--ATAAGTCAATATATGTCTTCCGACTCT----AC----CTCCTTACA-TCCTTAAAACCCACTTAGATCGGAAT---CCC--AGAATC
>t8
AC---ACTA----GCTGGATGCGCTTTCATGCTAACCTCAAGCGAAGCATATCCTATTAAGTCGGT----AATGCCAGATGAAGGAATTCTA----TTAGATT--CTTGTAGT--CATGTCAAAG---CTTCACTACGGTCA---AGTAGGGT---ACAGCCGCCAGTCTTTTATAAAGGTTTGCGGCCTATAATCACTTAGATAA--GGCGGACCGATGGAATCTAATGAA---TTAAAGTTA----GCTCGTATTAACGTCTCAAAACAACTGTACAGACCCTTTGAGACT----GTCAATTACTAA---CCTTTA--ATTTTTTTTTTCTTTTATC-CACTCA--ATATGTCAATATATAGCTAGCGGCTCT----ATTAGGCACGTCACATTCTTTAAAACACACATAAATCGGAAT---CCT--AGGATC
>t2
TC---AATTACTCGCAGGAATCTCGTTAACGATAACCACAA----CGCGAACCTAGTCAAGTTGCT----AAGGGCGGTCGAGGTGATTCAC----CGAGATC--CTTCTGGGACTGTGGCAAACACACTTCACTACGATCA---AGCAGGGCATTACAGCCGCCGGACATTGTTAAAGTATCGCGACTTATTATCACTTGGATCA--ATCGACACTAGCGTACCCAACGCA---TTAGGGCTA----CAGAGAATTTATAGTTCATCATATCCTAAAAGAGCCTGTCGGACT----TTAAAATCCTAT---TCTTTT--ATTTTTTATTACTTTTAGTCCGCTCA--ATAATTAAATATATTCCTAACGGATCCTACGTCTTGTCGCCTGATATTCATTAAAACCCAAGTCGATAGGAATCCCCCG--TGCAAC
>t5
TC---ACTT----GAAGGATTCGCGTTGACGATAACCTCAA----AGCGAAACTTGTTATGTGGTT----AAAGTCTGTCGATGTCATTCAC----CTAGACT--CTTCTAGGACTTTAGCGAACACACTTCACTACGGTCA---AGCAGGGGATTTCAGCCGCCCGACATTTATAAAGAATGGCGGCTTATTAGTACTTGGATGA--ACCGTCACATATGGACCTAATGCA---TAATGGCTA----CGCAGAATTTATCTTGCAAGATAGCAAAAAAGACCCTGTCGGATT----GTAAAGTCCTAA---CCTTTA--ATTTTTTATTACGTTTAACGCCCCCT--ATACTTTAATATATTGCTTGCGGCTCCTGCGACTTGTCTCATCATATTCATTAAAACACAAGTCAATAGGAATACCCCG--GACAGC
>t14
TCTCCACTG----GAAGGAATCTCTTTAAGGATAACCGCAA----CGTGCATCTGATTATGTTGGT----AAGGTTGACTGAT---GTTCGT----CAAGCAC--CTACTCGACGATTCGCTAAA---CCTCAATAAGATAATGTAGA---ATATTTCAGCCGC----CTTTCTTAAAATCTGGCGTCATATCACAACCTTGATTACCCTCGTCTCAAATGTACCCAATGTA---TAAATGCTA----CAGGGAAATAAGTC-CCAAAATGAGAAAAAAGTGCCTTTCTGACT----CTAAACGGCTAT---TATT--TCTTTCTTTGTTG---TTAGTCCAAAGA--ATACC----TATATCACTTATGGGTCT----AATGGACACCTGATACTCATTAAAACGCAGGT----TGGAAT---CCC--AAAATC
>t13
TCTCCAATG----GTAGGACTCTCGTTTATGCTAACCACAA----CGTTCACCATATGAGGTTGTT----AAAGAACGCTGATATAGTTCTA----CAAGATC--CTGCTCGACGCTTAGCTAAC---CATCATTACGTTTAATCAGA---ATATTTCAGCCGC----CTTTACTAAATACTTGCGTCCTATCACTACGTGGATTAGCGTCGTTACCGAGGGACCCAAAGTA---TTAAAGCCA----ACACGAAAAAAGGCACCATCATGTCAAGAAAGACCCTTTAAGACT----ATGAACGTCTAT---GTTTAGCC---TTTTGTTT---TTAGTCCACGCA--ATAGCTTAATATATGACTTTTGTGTCT----TCTTGCCACATAACAGTCGTTAAAACGCAGTT----AGGAAT---CCG--TATAGC
>t7
CC---ACTA----GAAGGATACACATTAAGGATAACCACAA----CGGTAAGCGAATCATGTTGCT----AATGCGTATTGAAATACTTCAC----CAAGTTG--CTCGTTGATGGATACCTAAA---CTTCACTAGGTTGAGGGAGAAGGGAATTCCAGCCGCCGGCCGTTATTAAAAT----CGTCCTATTATTACTTTGATAA--GACGTTACGGTAGAACCTAATGCA---TGACGGCAA----ATTAGAATATAGCGTTCATTAGCGCAAGAGAGTCCCTCTGAGAAT----CTAAGTCACTAA---TATTAATTCTTATTTTTGA---TTAACCCTATCA--ATATCTGAATATATTACTAGACTCTCT----GATAGTCACTTGACACTCGTTAAAACTCTGTT----AGGAAT---TCC--GAGATC
>t1
AC---ACTG----GCGGGAAACTCGTTAATGGTAACCCCAA----CGTTGACCATATCAAGTTGAT----AATGCTGATTGAGATAGTTCTC----CAAGGAC--CTTCTAGGCTCATCGCAAAT---CGTCACTACGTTTAAACAGAAGGGTATTCCAGCCGCCTGCCGTTATTAAAAGATCGCGACCTATGAATACATAGATTA--CTCGACACTTATGTACCAAACGCA---TCAAGGGAA----CCGAGTATTGAGCTAACATGATGACGGTAGAGATCCAATAAGAAT----CTCAAAGGCTAT---TCTTAA--ATTATTTGTTGCATTTAGCCCCCTCA--ATACCTTAATATATTTCTAGCGAATCT----CCTGGACACGTAACAGTCTTTAAAACCCAGTT----AGGAGT---CCC--AGGATC
>t3
AC---AGTG----GCAGGAATCGCTTTCATGTTAACCCCAA----CGCAAAGCCAATAAGGTTGAT----AAGGCGGGTTGAATTTATTCAC----CTAGTTG--CTTCTAGGACAATCTCAAAT---CTTCACTACGCTGA---AGTAGGTTATTCCAGCCGCCTGTCATTGATAAAGATTCGCGACCTATTACCACATAGATAA--AACGGAGCTCAGGTAACTAAGGCA---TTAGAGCGA----CCTAGTATTTAAGTAACATAACGACAATACAGACCCTTTTCGAAT----TTCAAATACTAA---CCTTTA--CTTTTTTATTACGTTTAACGCTAACT--ATAGATTAATATATCCCTTGAGAGTCT----ACTAGTCACTTTACAATCTTTAAAACACATGTTTATAGGAGT---CCG--GGGATC
