# Supplementary material for: PQ, a new program for phylogeny reconstruction
Source: BMC Bioinformatics. 2018 Oct 12;19:374. doi: 10.1186/s12859-018-2399-4 (PMC6186109; doi:10.1186/s12859-018-2399-4)
Supplement: Supplementary file 4 — Simulated data. The archive Simulated-data.tar.gz contains two folders called Alignments and Trees. Folder Alignments contains 500 simulated 15-sequence nucleotide alignments in fasta format. Folder Trees contains six subfolders, PQ, MP, ML, ME, QP and Reference with trees in Newick format reconstructed from the alignments with five methods and with reference trees used for simulations. Names of the tree files correspond to names of alignment files. (TAR 1860 kb) [file 12859_2018_2399_MOESM4_ESM.tar › Alignments/436.fasta]

>t5
TC---G----TAAGCCGTCGTTCTTGGGACG-GGTGGGCTCTCCAGAAGTAGCATGGCCCCGCAGATGAAACTTCTTTGTTTGCGCTTTCTGCAAGGGAGTCCAAATTATTTG-CTACAATACTTTACA----TTGACAAGCGTCTACAAGTGCATATTA---CTATCAAGTATTGACTTGTCGCGGAATATCCGTGCTGAACCCTTCAAAC----AGCTACTCCATGAGAGCAAAATTC---GTTGTA---ATAATTACGGTCAAGTCATTTTAACTTTAAAGGCCGCATCTTTTCTCA---AAGTATTCTCCTGCGAGGGCTAGTACCAACT-ATAGTATAGA---TCGTCCC--TTGA--GGTAGTTACTG----GAATAACCCCGTGTTCAACCCTAATGACTCACTAATGATTT---TT---AATGCATT--TCGCGGGTGTGGTGGCTATTGAATACACTCGCGGTATAACGGGAT----TTTTAAGTTGTGAGATGTTTCACTGCGTACCATGGGGCGTCCGTCTACTGGTGCAGCGAATATAGCAAATCCT----TTCAGCGGCGATGCTTGCACGAAACAGAATCTTAGG----ATAGCGCCGAGGTTG----CAACCCTAAAACATTA-AGGCCTTATACCTATATGCGGGGATCCTTACCAAGCTGCAGTACCCTTTTTAAGTAGGCTAAAAATATCCAAGCTCTCAAACTATGAAAA---TGCACCGGTTCCTT--CCGCTTAATGGGGGCTGTCTTGGGTAAGTAGTGATAACTAAAAGGA--GAAAATACGGCAATAATGAGT
>t13
TC---T----TAATCCGT----CTTGGGTCC-TGTGGGGACACCAGAAATACCAGGACCCCTCAGCGGATACTTCTTGGTTTACTCTATCAGCATGCGAGTCCAAGTTATTTG-CAACTAGACTTTAAACAAATTTACTAGCATATATGGAATCATGTTT---CTATGTAGAATTTACGTGGCGCCGAATATCCGTGCGGAGCCCGTCACACCTCCATCTTCTCCGTGAGCGGAAAATTC---GTAGTA---GTAATTACGGTCAAGTCGTTTTGACTTCAATGGCTACAGCTTTTCCCT---AAGTTTCCCTCTGCTACGACTAAATCCAGCC-ATAGGATAAA---TCGTCGT--ATGA--GGTAGATACTG----GTATAACACCGTTGTCTAACCTAATGAC----TAATGCATT---TT---ACGGCAAT--TGGCGGGTGTGATTGCTATTGTTCACACTCCCGGTTTATCGGTTT----TTTTATGTTCTGAG----GTCACTGAGGAACATGGGTCGACCGGCGACGGTATTAGCGAAAATAGCAAATACT----GACTGCCGGGGTGCGTTACCGATAGCAATACAGATGTTCTGTAGCGCCGGTGTTT----TAAGCCTAAGACGTCA-AGTCCTTACGCCTATGTGCGGGGATACTTACCAAGCCTTAATATCCTTTTTACGTAAGCGAGAAATATCCCAGCTTTTGTTCTATGATAA---TGCATCGATTCCTT--CCGCTTAATCGGGGCTGTCTTGGGTAAGTAATGAAGATTAAACAGA--GAAAGCTGTTCTATAAGGAGT
>t12
TC---T----TAAT---T----CTTGGGTCC-GGTGGGGACACCAGAATTACCAGGACCCCTCAGGGGATACTTCTTGCTTTGCTCTATCAGCATGCGAGTCCAAGTTATTTG-CAACTATACTTTAAACAAATTTACTAGCATATATGGAATCAAGTTT---CTATTTAGAATTTACGTGTCGCCGAATATCCGTGCGGATCCCGTCACACCTCCATCTTCTCCGTGAGCTGAAAATTC---GTAGTA---GTAATTACGGTCAAGTCGTTTTGACTTCAATGGCTACAGCTTTTCCCT---AAGTGTCCCCCTGCTACGACTAAATCCAGCC-ATAGGATAAA---TCGTCGT--ATGA--GATAGATACTG----GTATAACACCGTTGTCTAGCCTAAGGAC----TAATGCATT---TT---ACGGCAAT--TGGCGGGTGTGATTACTATTGTTCACACTCGCGGTTTATCGGTTT----TTTTAGGTTATGAG----GTCACTGAGGAACATGGGTCGTCCGGCAACGGTTTTAGCGAAAATAGCATATTCT----GACTGGCGGGGTGCGTTACCGATAGAAATACAGATGTTCTGTAGCGCCGGTGTTT----TAAGCCTAAGACGTCA-AGTCCTTACGCCTATGTGCGGGGATACTTACCAAGCCTTATTATCCTTGTTACGTAAGCGAGAAATATCCCAGCTTTTGTTCTATGAAAA---TGCATCGATTCCTT--CCGCTTAATCGGGGCTGTCTTGGGTAAGTAATGAAGATTAAACGGA--GAAAGCTGTTCTATAAGGAGT
>t11
TC---T----TAGGGCGA----CTAGGGCCC-AGTGGGGTCGCACGAAATATCAAGTCCCCACAGAAGGGACTTCATTATTGGCAC----TGCTGATGAGTAGACCTTATTTG-CAACGTAACCTTAGACACAATAACTAGGATCTTGCAACGCATATTT---CTTTGTAGGATTCACTTGGCGCCGAATGTCCGGGCTGATCTATTCACACGTCGAGCTTCTCCTATAAGTAATAATTC---GTAGTA---TTAAGGAAG---AATACATTTGCACTTTAAAGGCGCGAACTTTTCTCC---AGGAGTGCGAAGGCGCGGTCTATAGCCCAGG-GTAGCATACG---TAGTCTACAATGA----TAGATATTG----TTATAACACCGTAGACGATCCTAAATAC----TAATCCATT---TT---ACGGCTAT--TAGCGGATATGATGGCTATTGCTAACAC----GGGTTAACGGCCT----GTTTGAAGTTAGAG----CCCACTGCAGAACATACGTCGAACTTCTACAGGCCCAGCGAAAATAATTTATGCT----GACAGACGCGCTGAGTAAGCGATCCACAGTCCCATGGTACCAAGGGCCGTTGTTACGGTTAACGCAAAAACTGTT-AGTCCTTGTACCAGTTGGCGGAAAAACTTCCCTAGTTGAAATAATCTTATATCGTAAGCGATA-----CC----AATGTTGCTAATATAG---TGCAACGTCTCCTT--CTGCTTAAATG-GGCAGGCTTGGGTGAGTCCTTAGGCGTAAATTGA--GAAAACG---CTATAAACAGT
>t2
TC---T----TAATGCGT----CTAGGGCCC-AGGGGGCGCTCACGAAGTAACAAGTCCCCACAGATGAGACTTCATTTTTGTCAC----AGCAGATGAGTACACCTTTTTTG-CGACCACACCTTAGACACAATAACTAGGATCTAGCAAAGCTTTTTT---CTGTGTAGAATTCACTTGGCGCCGAATGTCCGTGCCGAACCCTTCACACGTCCATCTTCTCCGAGACTCAACAATAC---GTAGT-------AGTACG---AAATCGTTTGCACTTTAATGGCGCCAGCTTTTCGCA---AGGTGTGCGGGAGCACAGGCTATAGCCTAAT-GTAGCATAGA---TAGTCTACAGTGA----TAGATATTG----GTATAACACCGTGAACGAACCTAAATAT----TAATTCCAT---TA---ACGGCTGT--TAGCGGATTTGGTTGCTATTGCTGACGC----GGGTTAACGGAGT----TTTTTAATTTAGAG----ACCACTGTTGAACATACGTCGAGCTGCGACAGGCGCAACGAAAATAATTTATGCT----CACAGTGAGGATGAGTAAACGAGCTACAATCCCATGGTATGAAGTGCCGTTGTTACGTTAAATTCCAATACTCCA-AGTCCTTATACCAGTCGGCGGAAAAACTTACCTAGAAATAATAAACTTCTGTTGTAAGCAATA-AAATCCCGGCAGGTGTTCTAATATAG---TGCAACGTCTCCTT--CTGCTTAAATT-GGCTGTCTTGGGTGAGTCGTTAGATGTAGAGGGA--GAAAACG---CTATAATCAGT
>t6
TG---T----TAACCCGC----GTGGGGGCA-TGTGGGTGCTCAAGCACTATCAAGACCCCTCAGATGACACTT--TTACTAACAG----GGCGCTTGAGTATAAGGTGTTTG-CTACGAGACATTAGACACAGTAACTAGGATTTGGTTATGCAGGTTC---CTATGTAGAATTCACTTGCCGCCGAATTTCCGTGCTGAACACGTTAAGCCTCGACCTGCTCCGTTAGATAATAATGC---GTCGTA---CTAAACACG---AAGACTTTTGTACTTCAATGGCTACATCTGTT--CG---AAGATTTCATGTGCAAAGGCTATAGCCTACC-ATAGCATAAACGGTGGTCTACAATGA----TTGATAATG----TTATAACACCGTTAACAAACCTAACCAC----TAATGCATT---TT---GCCGCGAT--TTGCGGGTATGTTTCCTATTGGAAACGCCTAAGGGTTAGCGGGGT----TTTTGAATTCGGAG----GCCGCTGTTGATAATACGGCGGGCAACAACAGTTTAAGCGAACATAACTCATGCT----GACAGATTCGTTGGGTAAACGACGGAAACGCACATGTTACTAAATGCCGGAGTTACTAGAAAATCAAAAACGCCG-AGACGTCCAGCCGCTAAGCGGGTAAGCTTACCAAGAAGTAATACTCTTATATCGTTCGCTGAATATATCCCGGGATAGTTTCTAGTAAAA---TGCACCGGAACCTT--CTTCTTAAGGG-GGCCGGCTTGGGTCCGTCTGTAGATGTAGAAAGA--GAAATTT---CTATAATCAGT
>t15
TATCTT----TATGTCGT----ATTAGGGCT-TGGGGGATCCCGAGGATTAACAGGGCCCCTCAGGGGTGACTTCATGAATTACAAAATTAGCCTACGAGTTCAAT---TTTGTCAACACTACTTTAAACGCACTTACCAGTTTGT----GGTCTCGTTACCGCTCTTCAGCATTGACGAGGCGCTGACTTTCCGTGCGGACCAATTAAGAGCTCTATCTACTCCGGGATATCAAAATGA------GTA---CTAATCAAGGTCAAT---TTTTAGCTTAAAAG----CAACTTTTCACG---ACGTC----TAAGCGAAGTCTAATGCCTCCTATTAGCATATC---TGGTCTACCGTGATTGATTGCTAGTGATGGGCATAACACCGTATTCGACCCTAAAAAG----TAATGTCTT---TC---TCAGCCTT--TTGCGGTTATGATTGCTATTGTCCACACAAAGGGCATAACGGGATCCCCCTTTAAT----GTC----ACTGCTGAGTAATATGAGTCGTACGTCTACTGACGTAGCGAATATATCAACTTCT----TACAGACTTGATGTTTTATCGAATGATAACCCAATGTTTCTTGGAGCCGCGGTTG----CAATTCCGAGACTATG-AGTGGTAACGCCACTTCGCGGGAATTCTTAGCGAGTTAGAATAACCTTATTGCGTAGGCGTGAAATATCCCGGCGCTGTTACTAGAAGAATAGTGCACCGATACCTT--CC---TGATTA-GGCAGACTTGGGTGTGTAGCGAACCCTATAATGA--GAAAAAT---CTATAACGAGT
>t4
TCTGTT----TAAGACGT----ATGAGGACA-GGTGGGTCCGCTAGTACTACCAGGGCCCCTCAGCGGAAACTTCAT----CACGTAATTCGCATGCGAGTTCAACCTATTTGACAACCCAACTTTAAACGGGCTAACCAGAGTGT----AGTCGTATTGCTACTCTTCAGCATTTACGTGTCGCTGACTTTCCGTGCTGACCAGTTCATTGGTCAATCTACTCCCAAATATCATAGTAA------GTA---CTAAGAATGGTCAAT---TTTTTTCTTAAATG----CAACTTTTCTCAAGCACGTC----CTTGCTAAGTCTAGGTCCTCCGATTAGCATAAC---TTGTCCGCAATGATCGATAGATACTGATGGGCATAACACCGTAATCGACCCTAGCAAG----TAATGTCTT---TC---ACTGCCAT--TGGCGGTTATGCTTACTATTGTCCACCCTAATGGCATAACGGAATCCCCCTTTAAT----GTC----TGTTCTGCCGACGATGGGGCGTTCAACTACCGGTTCAGCGAATATTGCAACTTCT----CGCAGTGAAGATGGTTCGACGACCGAAAATCCAATGGTTCTTGCCGCCGCGGTTT----CAAATCTAATACAATG-AGTAATAAGTCCTGTCCGCGGCAAATCTTGACTAGTGGG---ATCCTTATTTCGTAGGCCCTAAAAATCCCGGTCCCGTAACTACTATACTACTGCAACGCCTCCTT--CG---TGAGAA-GGCAGACTTGGGTGTGTTCCTACGTCTAAAATGAGTGAAATAC---CGATAAAAAGT
>t7
TCGGCT----TAGTTCGG----ATGAGGACA-TGGGGGTACACTAGGACTAACAGGCCCCCTCAGTTGGAACTTCAT----CACATAATATGCATAAGAGTTCAACGTATCTGACAACCCGACTTTAAACGGACTAACCAGAATCT----ACTCCAGTTGCCTCTCTTCAGCATTGACTAGTCGCTGACTTTCCGGGCTGACCCGTTCATTGATCTATCTCCTCCGTAAACTCATACTAA------GTA---ATAAGGATGGTCAAT---TTTGGTCTTGAAAG----CAACTTTTCACAAAAACGTG----AAAGCGAAGTCTATTGCCACCGATTAGCATAAC---TGGTCAGCAGTGAGGGATAGCTACTGTGAATGATAACACCGTATTCGACCCTACCAAG----TAATATCGTCGATC---ACTGCCGTCCTGGCGGGTATGCTATCTATTGTTCACCCAAAGGGCGTAACGGAATACTCCTTTTGT----GTC----TTGTCTGCAGAACATGGGGCGATCGGCGACCGGCCCAGCGAAGATTGCAACTTCT----CACAGTTTAGATGATTGAACGAGCTTCATCCCAACGGTTCTTCCCGCCGCAGTTA----CAATTCTAAGACAATA-AGGTATAAAACCTGTCCGCGGCAAATCTTGGCGAGACAA---ACCCTTATTTGGTAGGCCCGAAATATCCATGTCCCATAACTAGAAGACTACTGCAACGCAACCTT--CG---TTAGGA-GGCGGACTTGGGTATGTAGCTACAAGTAAAAGGA--GAAATAC---CGATAATAAGT
>t10
TCGATAAAACTATAACGG----GTAAGGACT-CGAGGGCGCGCCTGCATTATCAGGTCCCCTCAGAGGATACTTCATGGATGCCCAAATTAGCGTTTGAGTTCAATTTTTTTG-CAACCGGACGTTAGACGGAGTCACTAGACTTT----AC---ATTTG---CTCTAAAGCATTTACTGGACGCCGAATGTCCGGGCTGAACCGATAAAAGCTCAATCTCCTCCTGGAACCAACAATAA------GT-------ATTAAGGTCAAG---TTTAAGCTTTAATG----CAGCTCTTCGCT---ACGCA----TGCGCGAAGTCTACGTCCTCCCACTAGTATAAC---TTGTCAGCTATGA--GTTTGATAGTGCTACACATAACACCGTACTCCACCCTACTGAG----TAATGCTTT---TA---CGAGCCGT--TTGCGGATATGGTCACTATTGAGAACACCATAGGCATATCGGGCTTTGCTTTTAGT----GCC----CCTCCTGGTGATGATTGGTCGATCAGCCACTGTATCAACGAAGATGTCAGTTGCT----AACAGTGATGTTGTATAATCGAAATAGAACCCGAAGGTACTGTGAGCCGAGGTTC----TAAACCTAAAACATTAGAGGTTTTTGGCCTTTTGGCGGGTAAGCATATCGAGGAAGATTAAACTTCTCCGGTGGGCAGTAGAGATCCCAGCATGTTAACTACTAGAGATATGCAACGTCACCTTCGCG---TAAGAT-GGCAGTCTTGGGTCTGTCCAGAACGCTAAACTGA--GAAAGAA---CAATAATGAGT
>t9
TCTATTTAGGTAAAACGA----TTAAGGTCA-CGAGGGATCGCCTGGAATATCAAGCCCCCACAGACGGTACTTCATTAATCCCAAACTGGGCAAAGGAGTCCAATTTGTTTG-CTACCTAACCTTATACACACTCACCAGGGTAT----AATCCCTTTT---CTCTATAGTATTGACTCGTCGCCGACTTTCCGTGCCGAACCAGTAATAGCTCGAACTACTCCAAGAAACAATAATAACAT---GTA---CTAATCATGGTCAAG---TTTACTCTTTAAAG----CACCTTTTCTCT---ACGGA----AGTGCGGCGTCTAACGCCTCATACTAGTATAAC---TTGTCTTCGATGA--GGTTGATAGTGCCATTCATAACACCGTTTTCGACCCTACTGAA----TAATCCTTT---TCCAACCTGCCAT--TAGCGGCTTTGTTTGCTATTGCTCACACAGAAGGCATAGCGGGATCCGCTTTTAGT----GCC----ACATCTGCAGACAATAAGTCGAGCGACAACAGGGGCAACGAATATATCCAGTACT----CACGGAGATGATGCATAACCGACTTATAGCCCGAAGGTGCTCGGAGCCGCGGTTG----TAAACCTAATACGTCT-AGTGTTGGAACCTTTGCGCGGATATTCTTACCGAGTCAAATTATACTTCTCGAGTAGGCCTTAAAAATCCCAGCATTATAACTACAATAAAAATGCAACGAAACCTT--CC---TAAGTG-GGCTGACTTGGGTCTGTCCTGAAACCTATAAAGA--GAAAGGA---CGATAATGAGT
>t1
TC---A----TATTGCGT----TTTAGGCCC-CGTGGGTGCTCCAGAATTACCAGGTCCCCTCAGCGGCTACTTCTTTGATCGCTCAATGTGCTTCGGAGTTCAATTTCTTTG-CAACCCTACGTTATACACCTTGACTAGGTTGT----CAACGCTTTT---CTCTATAGCATTGACTTGCCGCCGAGTTTCCGGGCAGAGCATTTTATAAATCCATCTACTCCGGTACAACGCAATAG---GTAGTA---CTAAATAGGGTCAAT---TTTGAGCTTTAAAGGCTAGATCTGTTCACT-------G----TGAGCGAGGTCTAACCCCTCATATTAGGATATA---TAGTCTACGATGA--GTTTGATATTGTTCCACATAACACCGTATCCTAGCCTACCTAG----TAATGCCTT---TC---ACCGCCTT--TAGCGGTTATGTTAGCTATTGCTAACACTTTAGGAATATCGGGTTTCTCGTTTTCT----GCG----ACGACTGCGGATAATGGGGCGAGCATCCACTGTCTTAACGAAAATTGCCCTTTCT----CACTGTTGTGGTGATTAAGCGAAGCGCAATCCGATGGTGT-TGAAGCCGATGTTG----TAATACTAAAACGGTT-AGTCGTAGTTCCTCTGCGCGGGAACGCCTATCGAGTTGAAATAATCTTCTTCGGTAGGCAGAAGAAATCCCCGCTGACTTTCTACGAAAGCGATGCAGCGATACCTT--CTGTTTTAGAG-GGCGGTCTTGGGTCTGTTATTAAA----AACGGA--GAAAGTG---CGATAACAAGT
>t8
TC---T----TACTTCGA----ATTAGGGCC-GGAGGGTTCGCCAGAATTATCAGGACCCCACAGAAGGCACTTCTTTTATCTCTAAATACGCATCGGAGTTCATTATGTATG-CAACCCCACGTTAGACACTCTGACCAGGTTTT----AAACACTTTT---CTCTAAAGGATTAACATGTCGCCGAGTTTCCGTGCAGAACCCGTAATAAATCCAACTTCTCCGGGAAGTCAGAATAG---GTAGTACTTCTAACTAAGGTCAAT---TTTGATCTTGAATGGCTGCATCTTTTCACT-------G----TATGCGAGGGCTAACCCCGCCGATTAGAATAGA---TAGTCGTCCGTGA--GATAGATATTGGGTTTCATAACACCGTTTTCTAGCCTACGTA------AATACTTT---TT---TCAGCCAT--TAGCGGGTATGTTATCTATTGCTAACGCTGTAGGATTAACGGGATCCCTGTTTACT----GCG----ACTACTGCGGATCATAGGTCGGGCAACTACGGTGACAACGAAAATTCCACTTGCT----CTCTGTAATGGTGATTAAACGATTTGCAATCCTATGGTGTGTGAAGCCGATGTTT----AAAAGCTAATACGTCC-AGTCCTGTTACCCCTTCGCGGGAACGCCTATCGAGTTTAAATAATCTTTTGCCGTAGGCAAAAAAGATCCCCGCACGTTTTCTACAAGATGGATGCACCGTAACCTT--CATATTTAGAG-GGCGGGCTTGGGTCTGTAATTAAC----CAAAGA--GAAAGTG---CTATAACAAGT
>t3
TC---A----TACACCGC----TTTGGGACATTGTGGGGACACAAGAAGTACCATGGCCCCGCAGGAGATACTTCTTTGGTGGCGCTATCTGCTTGAGAGTCCATCATTTTTG-CGACCTAACATTATACTACTTGACGAGCATGT----ATACGAGTTT---CTCTATAGTATTTACGCGCCGCGGATTATCCGGGCCGAGCACTTGAAACATCCAGCTACTCC----TAGCAAATTGC---GTAGTA---TTAAGTACGGTCAATTCCTTTAAGCTTTAATGGCTTTATCTTTTCACA---AGGTA----TTCGCGACGACTATATCCTGCCAGTAGCATAAA---TGGTCTTCCGTGA--GCTAGATAATG----GTATAACACCGTGCTCAAGCCTAAATAT----TAATGTTTT---TT---GTGGCCGT--TGGCGGATTTGATATCTATTGTTCACGCTTGCGGAGTACCGGAAT----TTTTAGACTAAGCG----GCTACTGCAGAGCATGGGGCGTACGGCCACAGTTTTAACGAACATACCTCTTGCTTCGCCACTGTCACGATGCGTATTCGAAGGATAACCGGACGGTAAAAAAAGCCGCTGTTT----GAACCCAGACACACTG-AGTGCTGATTCCCCTTAGCGGTTATTCTTATCAAGTCGCAATAAACTTATGTAGTTGGCATGAAAAATCCCCGCTACCTTACTAACAGAA---TGCATCGATTCCTT--CCGTTTAAATA-GGCTGGCTTGGGTGAGTAGTGAGTTTTATAAGGA--GAAATCT---CGATAATGAGT
>t14
TC---A----TAGGCCGC----GTAAGGTCTTAGGGGGGTCTCATGCATTACCATGCCCCCCCAGGGGCCACTTCTTCGTTGGCTCTATATGCATTAGAGTCCATAATGTTTG-CGACAGTACTTTACACAACTTGACAAGGTTGT----TTACAGCTTA---CTTTGCAGTATTTACTTGCCGCGGAATATCCGAGCCGATCTCATAAGAGATCCAGCTACTCC----AGTCAGAATAC---GTAGTA---CTAAAAACGGTCAAAACCTTTATACTTGAAAGGCTGCAACTTTTCCCA---AAGCA----ATCGCAGCGACTAAGTCCTACTAGTAGAATAAT---TCGTCATCCCTGA--GCTAGATAATG----ATATAACACCGTTACCAAGCCTAAATAT----TAATAA--T---TT---TCAGCGTT--TGGCGGTTTTGGTCACTATTGTTAACACTAGCGGATTACCGGAAT----TT----AGTAAGCG----AACACTGGTGAGAATGGGTCGAACGACCACAGGCAAAGCGAATATACTCCTTCCT----CGCTGATACGGTGCTTATTCGATGCTTAAACGGATGGTTATTGAGGCCGCTGTTG----GAACCCAAACAC---G-AGGTTTGAATCCCCTGAGCGGTTATTCGTATCGAGTCCCAATAAACTTCTTTTGTTAGCTCGAAAGATCCCCGCTAGATTCCTAACACAG---TGCACCGAACCCTT--CCAATTGAACG-GGCAGGCTTGGGTAAGTATCGAATGTTATACGGA--GAAAACA---CTATAAGTAGT
