# Supplementary material for: PQ, a new program for phylogeny reconstruction
Source: BMC Bioinformatics. 2018 Oct 12;19:374. doi: 10.1186/s12859-018-2399-4 (PMC6186109; doi:10.1186/s12859-018-2399-4)
Supplement: Supplementary file 4 — Simulated data. The archive Simulated-data.tar.gz contains two folders called Alignments and Trees. Folder Alignments contains 500 simulated 15-sequence nucleotide alignments in fasta format. Folder Trees contains six subfolders, PQ, MP, ML, ME, QP and Reference with trees in Newick format reconstructed from the alignments with five methods and with reference trees used for simulations. Names of the tree files correspond to names of alignment files. (TAR 1860 kb) [file 12859_2018_2399_MOESM4_ESM.tar › Alignments/101.fasta]

>t6
ACCGTACTCATCGCCTGGAAAG--GCGGAGTCACT----GCGAATGCTAAT---ATAATTGTATTCAAGACGTCCAATCCTTTC---CTGTGAGTAGTCCACAAAT----ACTGTAGAACGTTCCTTCACTGTTAAACATCTCTTCGAGAG----CGTAGT-AGGATTTAAACCTCCAGAAGCCCC----TCTAATAGGGGTATTTCAATCTT---GTCGGTTGGTTTCCTAGTATC----AAGT--TCTTTCAAAAATGATCTTATGGCTTTCCTAGAAAAAATTTCA-ATAGATCCCGAGCGTGGTGG-------TTTAGTCGTAGCTCAGTGCAGACGGCAAAAATCCCTAAATTTCATTATCCCTTTGAGACAC---CTAGCGGCT-ACGCTGTTTATATTTATCTAGTCCTT----CCTCCGTGACCCTAG----GGAGATACATTTTTTTAAACGAT
>t7
----TACTCGGTGTCGGGAAGG--GCGGAGGGACT----GCGATTGTAAAT---CTAATGGTATTCATGACACCAAATCGTTTA---CGTTGGGTATTCAATAGCC----GTTATAGAAATTTCATCCTATGTTAAATCTCTCTTCGAGAG----CTTTTT-AAGTATTAAGCCAACGCGAGCCTC----ACGATTAGGGGTTGTACAGTGTT---GCCTGTTGCTTCCCTAGTAT-------GA--TCTTACAAAACTGAATATATTGCTTTCCTAGGGAAATTGTCA-ATAGATGCCGAGGGTGGTGG-------TTTGATCGTTGCAAATTGAGGACCGCAACAATCCCTAAATTTCTTTATC----ACACAAACGCGCTCCCGGCT-ACGGTCTTTATTGTAAACTTGTCCCC----ACCCCCTGATTTTGG----AATAGTACATTTTTTTATAAGAG
>t15
----TACTCGATGTCTGGAACG--GCGAAGTGACT----GGGATTGCGAAT---CTAATAATATTCAAG--CTCGAATCATTTT---CATTATGTAGTTGCTAAGA----TTAATAGATCTGTTTTCCTGAGTTAAAGTTCTATTCGAGATCATACATATT-AAGGCTTAAACCCACGAAAGCCTA----GCAAATAAGGGTTCTACATGCTT---GACGGTTGCTTTCCTAGTAT-------GA--TCTTACACAAATTAAACAATGGCTTTCCTAGCGTAAATTTCAGATAGAGCCCGAGGGCGGTGC-------TTTAATCGTAGCTCAATATGGACCGCAAGAATCACTAAATATCTTTATC----CCGAATACACGCACCGGGCT-AGGGTGTTTACTGTTACCTAGTCCCATTCGACCACTTGATCTTGG----AGGCATACATTTTTTTATATGAA
>t10
----TACTCAGTGACGGGAAGG--GCGAAGTCATT----GAGAATGATAAT---CTAATTCTATTTATGAACTCTAATCATTTC---CGTTCCGTAATCGGTATAC----ATGATAAGGCATTCTTCCATAGTTGGACATCTCTTCGAAAG----CATTTT-AAGGATTAAACCACCCCAAGCCTC----TCAAATAGGGGTTTTACAATCTT---GCCGGTTGCTTTCCTAGTATC----AAGA--TCTTAAAGGAATGAACAGATTGCTTTCCTAGTAAAAATTTCA-ATAGAATCCGAGGGTGGTGA-------TTTGATCGTTGG----TGAGGACCGGAAGAATCCCAAAAACTCTTTATC----GAAGAAACGCGCTGCCGGCT-AAGATTTTTATATTTAGCTTGTCCTG----GCTCCCTGAGTCAAG----AGAGAGACATTTTTTTATACGAT
>t4
----TATTTGGTGTCTGGAAAG--GCGAAGACAAT----GCGAATGTGAAT---CTAATTTGATTTATGCATACAAATCGGTTT---CAATATGTACTAAGCAAAC----AGTCTATAGGGTTTGTCCATTGTTGTAAATCTCTTCGAA-------ATTAT-ATTGATAAATCTTATGTAAGCCTC----GCAAATATGGGTTATTCAATCTT---GCCAGTTGCTTACCAAGGATA----ACGC--TCTTACAGAACTAATCATATTGCTTTCCTAG---AAATATCA-ATAGAAGCCGAGAGAGGTGCTTC---TTTTATTCGTGGGGGAGTGTATAC--CAAAAATCCCTAAAAATTTTTATC----TTTCCTA--CCCTTCAGGCT-ACGCTATTTAGATTAATGTTGTCCAT----ACGACTTAACCTTTG----CTTTATGCATTTTTTTAGAAGAT
>t2
----TAATAATTGTCTGGAAAG--GCGCAGTCACT----GCGAGTGGTAAT---CTAATTATATTTAAGAACTCAAATCGTTTC---CCATATGTAATTGTTACAC----CAATTATCTCTTTTTTCCAAAGTTCAAAGTCTCTTCGATAG----CATTAT-ATTGATAAATCTACTGCAAGCCTC----TCCAATATGGGTTATGCACTCTT---GTCAGTTGCTTGCCTAGGATC----ACGC--TCTTACACAATTAATCATATTGCTTTCCTAG---AAGTTTCA-ATAGAGGCCGAGAGAGGTGCTTC---TTTTAACCGTGGGGAAATGTATACCGCAATAATCGCTAAATCTTTTTATC----CTTCATACTACCTCCAGGCT-AAGGTCTTTAAATTAAAATTGACCAT----TCCTCATAAATTATG----CTTAGATCATTTTTTTATATGAT
>t1
-------TAACCGTCTGGAATGGAGCGTAGTAAAT----GT---TGTCAAT---TTAATTCTAT----GGATTTAAATCTCTTA---CTTTTAGTACTCTAAAAGCCTACGCTTTATATCATTGATTCTCTGTTTAACATCTTTTCGATAT----CATCAT-ATATATTAATCTAACTCAAGCTTT----ACAAATATGGGTAGTACAGTGTT---GCCGGTAGTTTCGCTAGAATT----ATGCTCTGTTGTACTATTCATCGTATAGCTTTCCTAG---AAGTATCA-ATAGATTCCGAGAGAGGGGATTCGTTTTTTTGACGTAGGTCACTGGGAGCAGCAATAGTGTCTAAATATCATTATC----AGTTTAACTCCCTCCCGGCT-AAGCTTTTTAATTTAATTTTGACCAT----TGGACATAAG----G----TCGAGAGCATTTTTTTAAAATAA
>t12
-------TAGCCGACTGGAATGGCGCGCAGTCATT----GA---TGTCAAT---TTAATACTAT----GGGTATAAATCTCTTA---CAATTTGTATTCTTAAGTCCAACTTTGTAAATGATTGATTCGATGTTTAATTTCTGTTCGACAT----CGTCAT-ATATTTCAACCTCACGCAA-CCCT----CCTAATAAGGGTTGTACAGTATT---GCCAGTAGTTTCTCTAGAATG----AAGTGTTATTGAACTATTCATCATATTGCTTTGCTAG---AATTATCA-ATAGAATCCGAGAGCGGGGGTTCGCATTTTATACGTTGGTCATTAATAGCAGCAAGATTGTCAAAATATCTTTATC----TTTTAAACTCTCAGCCGGCTGATGCTCTTTATTTTGAGTTAGACCTT----TTCTCGTTAT----G----CCAACATCATTTTTTTAAAAGAT
>t5
-------TTGCGGACTGGAATGATGCGGAGGCAAT----GA---TGTCAAT---ATAATTCTAT----GTCGCTAAATCACTTA---CCATTAGTAATAGGAATTATTCCAATTTAAAAGTCTCCTGCAATGTTCGAGATCTGTTCGAAAG----CTTCTT-AAATGTCAATCCTCTCCCA-CCCG----TCGAATAGGGGTAGTTCACTGTT---GCCTGTGGTTTATCAAGCATT----AAGTGCTATTGCACGATTCACCTTATGGCTTTCCTAG---AATTATCA-ATAGATGCCG----CGGTGTTTCCCATTTTAAGCGTCGGCCAATTATAGCCGCAAGATTTACAAAAAATCTTTATC----GTTAGAACTCCCGGCAGGCTAACGCTTTTTAATTTTAATTAGGCCTT----GAAACATAAT----GGGCGTCAGGCCCATTTTTTTATAAAAT
>t13
----CGGTTGTTGTCCGGAAAGTTGCGCAGACATT----GT---TGTAAAT---TTAATTGCAT----GAGTCTTAATCGCTTA---CATTGTGTAGTATAAAATG----CATAT----TGCTCTTACTAAGTTTAACCTCTATTCGATAT----CATCGTCAAGGTTGAAGCTAGCGAAAGCCGA----TCTACTATGGGTTCTTCAAGTTT---GCCTGTTGCTTCCCGAGTATC----AGGC--TTTTTCACAAGTCAATGGATCGCTTTCCTAG---AACTTTCA-ATAGAAACCGAGGGCGGGGTTTC---GTTTCCGCGTGGTTAATTTTATTC---AACAGTTCCTAAAATTTCTTATC----CATGTGACTCTCATCTGGCT-ACGATCTTTATAGTTAAGTTGGCCCA----TTAACTTAAT----G----TGGGAGTCATTTTTTTAAATTAC
>t9
----TTATCAGTGTCCGGAAAGTCGCGAAGAGATTCACCGC---TGGAAATCCGATAATAACAT----GTCAGCAAATCTCTTT---CTATCTGTAATATCAACTC----CGGTT----GTATGTTTCTCAGTTCAAATTCTATTCGATAT----CATCATTAATTATAAAACTATATCAAGCCTCAGGCGCGAGTAGGGGTTTTTCATCATTAAAGCCCGTTGCTTTCCAAGGATCGCGAATGC--TTTTTAACTAATCATTCGATCGCTTTCCTAG---AACTCTCA-ATAGAACCCGAGAGGGGTGATTC---ATTTGCACGTTGGTAAATTAATACAGAAAAATTACCTAAAATTCCTTATC----GAGATAACCGTCTTAAGGCT-ACGATATTTAAATTTAAATTGACCAT----GTCGCATAAT----G----GAATACACATTTTTTTATATAAC
>t14
----GTGTCATTGTCCGGAAAGTTGCGTAGTAAATCACGGG---TGATAATCCCATAATAACAT----GTTGTCGAATCTCTTA---CTGTTTGTAATCGCAAATC----GAATT----GATTGATGCTCAGTTTAATTTCTATTCGATAT----CATCATTAGAGATTAAACTCGATCAAGCCTTGGGCTCTAGTATGGGTGATACATTGTTGTAGCCGGTTGCTTTCCAAGGATCACGAATGC--TTTTTTACTAATCATTAGATCGCTTTCCTAG---AACTCTCA-ATAGATGCCGAGAGGGGTGATTC---ATTTTCCCGTTGGGTAATTATTACAGAAATATTACCTAAAATTCCTTATC----GGTGTAACGGTCTCCTGGCT-ATGATATTTATATTTATATAGTCCGT----ATCACATTAT----G----AAATACACATTTTTTTAGATGAT
>t8
----TCGTTGGCGTCTGGAAGGGTGCGTAGTCAAT----GC---TGATAAT---GTAATTCTAT----GAGCCCTAATCTCTTTACCCATTTTGTACTTATTAGAC----CCCATAGAGGAATCTTGCCTCGTTTAAAGTCTTTTCGAAAT----CATGAT-ATTATTGAA----TAGCGAGCCTT----ACCAATACGGGTGGTGCAGTGTT---GGCGGTAGATTCTCTAGTATC----ATGC-----TTGACGATTGACTTGATCGCTTTGCTAG---AAGTTTCA-ATAGAGTCCGAGTGTGGTGGTTC---TTTTACACGTAGGTTAATGGGTTCAGAAACAGTACCTAAAAATCTTTATC----TGTATTACAGGCTCCTGGCT-ATGTTTTTTACATTGAGATAGACCCT----CACACCTAAG----G----CACCCACCATTTTTTTAGAGCAT
>t11
----CGGTTAACGTCTGGAAAGGTGCGGAGTCACT----GA---TGGAAAT---TTAATTCAAT----GAACCTCAATCCCTTA---CATTCAGTAATATTTATGC----CGTCTAATGTGATATTGCATGGTTCAAATTCTATTCGAGAT----CTTCAT-ATTAATAAATCGTATTATAGCGTT----GCGACTAGGGGTTATTCAATGTT---GGCTGTCGCTTATCAAGCATC----ATGC--------AAAAATAATGATATCGCTTTCCTAG---AAGTTTCA-ATAGATGCCGAGAGGGGTGATTC---TTTTGCCCGTCGAGTATTGGATGCTGAAATAGTGGCCAAATCTGTTTATC----ATTAGAACTGTCAGCTGGCT-AAGATCTTTACAATCATGTGGCCCAT----TTAGCGTAAT----G----CTTCGTGCATTTTTTTAAAATAG
>t3
----TTTTGTGTGGCTGGAATGAAGCGAAGGTAAT----GC---TGAGAAT---TTAATTCTAT----GGATGCGA----CTTG---CCGTTGGTAATCGCTATTC----TGATTAAACTGCTTATACTGAGTTCAATCTCTATTCGAAAT----CATCTT-AGGTTTAAATCTTTCTCAAGCCTG----TCAAATACGGGTCCTACATGATT---GCCAGTTGCTTACCTAGAATC----AGGA--TCTTATACTAATAAGCCTATTGCTTTCCTAG---AAGTTTCA-ATAGATTCCGAGTGAGGTGATTC---TTTTATTCGTAGGTAAATCGGTACGGCAAAAATCCCTAAATCTGTTTATC----TTTGAAACTACCCCCAGGCT-AAGTTTTTTAGATTAATGTTGACCTA----CAGCCATAAG----G----CGGGACACATTTTTTTAAATAAC
