# Supplementary material for: PQ, a new program for phylogeny reconstruction
Source: BMC Bioinformatics. 2018 Oct 12;19:374. doi: 10.1186/s12859-018-2399-4 (PMC6186109; doi:10.1186/s12859-018-2399-4)
Supplement: Supplementary file 4 — Simulated data. The archive Simulated-data.tar.gz contains two folders called Alignments and Trees. Folder Alignments contains 500 simulated 15-sequence nucleotide alignments in fasta format. Folder Trees contains six subfolders, PQ, MP, ML, ME, QP and Reference with trees in Newick format reconstructed from the alignments with five methods and with reference trees used for simulations. Names of the tree files correspond to names of alignment files. (TAR 1860 kb) [file 12859_2018_2399_MOESM4_ESM.tar › Alignments/475.fasta]

>t13
AGTCTTCCAAATA---ATTTGATTTCTACGTAGACTAACTG---CTGTTGCGAATACAATAGTTGTGGAGA--ATCATAATTTAAACTCAAGATGTATCAT--TT--AATCCATT----AAATAAGCT----AATTTGAAAGGTTGAAGTCGCA-AACAATGTGTATCCGCTCTGTGACAGGGCTGACCCTTTGTCGCAGTTTGTAT-AAG----AGGTGGATACTGACTATGATTTAAAACGACTAACAACC----ATACCACGCA-GGGACTATA-GT---GAAGTAGGTATGAGAATTACGC---TTGTATCACACCGTTAAGTAGAATATAAATGTTACAAGCTAA----ATCTGTTTGCCTCAAAACATGCTAGGCAGAGACTACGC-TTGTGCCCTTCTATGTTCCAGTAAAT--GTGTTTCTATGATTCGTTACTCTTCTTTCAAGCATTATTATCTTCACATGCTAT--ACCAGTCGAAAATACCAATAATT---TAAATTGCGGT----TTTCGGAGACAACCCTCGTTCCAG---AAGTCC----AT-TTGAATTCGCCTCTTATGTAG----TCACA----AACA--ATTTTACAATGCTATTGGCATAAACCCTGCATTACTTTCAAGCTGCCTA----GCGATTAATCGCTAATGACT--TAGGGG--T----TAAAGTGA---CTATACTT----TCACCCTTATCGTAATTCACAGTATACAATCACTGCTCT----GTT--CAATCTACTTAATGACGAGCTAGGC----TTTTACAGGAGGTCA---CTATCAGTGAACCTAC----TTCC--TACCGTAACAAC----TAACTAAGCCCCTGGACTCCCAAGTGACGTAATTAC---ATTTGTCAGTGTTAG
>t3
ATGCTTCGAAATA---ATTTGATTTCTACGTAGACTAACTC---GTG-TTCGAAAACAATGTTTGAGGAAA--ATCTTCATTTATGCGCAAGATGTTTCATTATT--TATCCAGT----AAATAAACG----AAAGCGGAACGTTGAAAACGTC-ACCAAGTTGTATCCGCTCTGTAAGAGTCCTTACCCTCTAACACAGTTAATAT-AAG----AGTTTACTACTGAATATGATGTAAAAAGTCTAACCATC----TGGCCACACA-GTGACTATT-GT---AATGCG--TTTGAGAATTCCGC---TTCTAT----CTGTTAAT-AAAAAATATATGTTACTATCCGA----ATCTATTTGCCTCATAACGAACTATGCAGGGACTAAGA-TAGT---CTTCAATTTTCCAATTAAT--GTGTTTATGTGTTTCATTACTCTTCTTTCTCACATTAATACCGTCACATGCGGT--ACCAGTCGAACATTCCTGTAAGC---TACGTGTCTCT----TTTCTGAGA--AACTTGGTGCCCG---AAGTCC----CT-CAGGTTTCGCCTCTTATAAAG----CCACA----AACA--GTTTTAGAATGCGATTGGCAACAACCCTCCATGATTTGCAAGCTTCCTA----TCGATATATCGGTAGTGACG--TG------T----TAAGGAGA---CTTTTCTT----TCACAGTTATCGTATGTATCAGTATACATTCACTGCGCT----GTT--CAAT--ACGTAATGACGCTCTAGGC----ATTTATAGGAGGAAT---CCATAAGTGACACTAT----TTCG--GACCGTAACGAC----AAACTTAGCCCT---CCTCCCAAGTGAGATGATTCCCGTGTTTCTCACTGTGGG
>t11
AAGCGTCCAAATA---ATTTGATTTCT-CGAAGCCTAACGA---CTG-TACGAATACAATCCTTGAGGGGG--ATCCTAATATATTCGCAAGCTGTTTCATTATG--TGTCCAGT----CAAGAATCT----AGTATGTAATGCTGAAGACATA-AACAATCTGTTTCCGCTCTGATCGAGTGCTAGCCCTATAACTCATTTAGTAT-AAG----AAATGGTTAATAAATATGATCTAAAAGGACTAACCACC----AAGCCACTGA-ACGACTATG-GT---AATGAG--TTTGAGAATTTCGC---GTCTCT----CCATTAATAAAAACATACATGTTACTATCAAA----ATATATTTGCCTCACAACTGACTGTGCGGAAACTACGT-ATGT---CTTCAATTTTCGATTGAAA--GTGTTTAGGTGG--CCAAACTCTTATATCAAGCATTAGTAACATCACATGCCCA--AGCAGTGGAAGAAACTTATGCTT---TATGTTCCGCA----TTTGCGAGA--ATCTATGGTCCAG---CAGCCC----GT-CGGATTACGCCTCTTATTTAG----TCACACTGAAATA--TATTTAAAATGGTGTTGGGAATCACCCTCCAACACTTGCAAGTTTCGTA----CCTATTAAACGTTATTGACG--AG------T----TAGGGGGA---GTTTCCTT----GCACTTTTATCGTATTTATCAGTTGACATGCACTTCACTCCTAGTG--CAATCTTAGTAAAGACGCGCTATGC----ATTTACAGGAGGTCT---CGATATGTGAAACTAT----TTGC--CACCGTAACTAC----AATCTTTGCCCT---CCACCCAAGTGACGTTATTCC---ATTTTATAGTGTACG
>t6
AACCGTCCAAGTA---ATTAGATTTCT-CGTAGACTAACAGTTAATG-TCCTAATACTATCTTTGTGGAAGATATCATCATATATTCGCAAGTTGTGGCATTATT--AGACCAGT----C--GATTCT----ATGTTGCAATGGCGAGGACAGA-AAAAACCTCCATCCTCTCTGGTAAAAGTCTGGCCCTATTTCTCATTTAGTAT-AAG----AAATCATTAAGGAATATGATCTAAAAGGGCTAACGAAC----CACCCACTAA-TCGACTATG-GT---AAAGCA--TATGAGGATTACGC---ATTTTT----CCATAAATGAAAACGTAGATGTTACAATCAAA----ACTTATTTGCTTCAATACAACCTGTGCTGGAACTAAGT-TAGA---CTTCAACCGTCCATTTAAT--GTGTTTTCCTGG--CTTAACTCTTATGTCAGGCAGTAATATTTTCACATGCCTT--AGCAGTAGCAGACGCCTGTGCAA---AGCGTTAATTACTACTTTACGAAA--AACCTGGGGCCTG---TAGTCC----TT-TTGATTCCGTCTCTTTTACAACTTTACTCACTACAAGA--GAATTATAATGGATTTGGGCTTTACCCTCCATCACTTGCAAGCTTCCTA----TCTATAAAGCGAGAATGACT--TG------T----TATGGGGA---TTAACCTT----TCACCGTTGACGTATTTAACAGTTTACAGTCACTACACTCCCGGTG--CAATCTTAGTAACGACGCTCT-TGA----AGTTATAGGAGATCG---CAATAAGTGATGCTAT----TTTT--CCCCGTAACGAC----AATCTTTGCCCG---CCACCCAAGTTACGTAATACT---TTTTTATAATGTCCG
>t1
ACGCGTCCAATTA---ATTTGATATCTACGAAGAGAAACCA---ATG-TACGAAAGCTATCGTAGTGGGAC--ATCCTAATGTATTGTCAGGGTGTTTCATTATTATAAACCACT----TAATTACCT----AATTAGCAATGTTGAAGTCAGG-ACCAATCTACAGCAGCTCTGACGATCATCTAACCCTGTGCCCCATTTTATAT-AAG----AACTTGGTAGGTATTATGATCTTAAAGGTCTAACAAGC----GAACCAGAAA-ATGACTATG-GT---TACGCA--TTAGAGAATTTCGC---TTTTAT----CCATAAGCAACAAATTAGAGGTTACCATCGAA----AGTAATTTGCCTCAATACTTCCTTTGCTGATACAACGA-TAGA---CTTCAAATATCTATTTAAT--GAGTTTAAC-----CAAGTCTCTTATTTTAAACAGGAGTATCTTCAAATGCCTT--ATCAGTGGAAGAGACCCTTGCAG---TCCATATCTTA----ATTGCGAGA--AACGTGGCTCCTG---AAGACC----GT-CAGCTTCCGACTCTTATTAAA----TCTCATACAAATA--GATTTAAAATGTTTTTGGCCATTCCCGATCATCAATTACAAGATTCGTA----CCAATGATTCGGTATTCACA--TA------T----TCCAGTGA---TTCTCCTT----ACACATTTCGCGTAATTAACAGTACACGTTCACTTCTCT----GTG--CAATCTGCATAAGGACGCTCTATGT----CGTTACAGGAGGG------AATAAGTGAGACTAT----TTAC--AACCGTAACTAC----TATCTTTCCCCT---CCACCCAAGTAACTTAATTCC---TTGTCAG---GTTCG
>t4
AATCGTCAAAATA---ATTAGATT----CGTAGGCTAACGA---CTG-TCCTAAGACTATTATTGGGGATC--ATCTTCTTTTATTATCATGCTGTTGCAATATG--AAG----TGTTAGAAACCACACCCTATCATGGAATG---ACTTCTGT-AATAACTTGAGACAACTCTGGGAATTACCTCTCCCTATGGCTCATTTCCTAT-AAGGTACATGTTTTTACTTACTATGATGTTAAATGATTAACTACC----GCCCCAAAAAGGGGATTATT-GT---AAAGAA--TGGGAGAATTAAGC---ATCTTT----CCGTCAAATATAACGTAAATGTTACAACCTAA----ACCGTTTTGCCTCAGTACTAGCTTAGCGGTCACAAAGA-CTGA---CTTCGACTATCAATTCAAA--GGGTTTTAATGTTTCTGTTCTCTTCTTGTGCTCAG---TACTTTCACAAGCAAT--ATCAGTTGTACATT----TGTTT---AATTTTAGTCA----ACTTTGAGA--AACGAAGTGCCGGGAGAAGGCC----AT-CCGCTTTCGTCTCTTGTCGAT----ACTCA----AAAA--ACCTTAGAATGAGTGTGGTGTGAACCCCGCACGAGCT---AGATACCTA----GCGATCATTCGAAACTTACT--TG------T----TACAGCGA---CGATACTT----GCACAA----CGTATTGATCAGTAGACTGCCACTACCCT----GCT--CAATCTTATTAATGACGATCTAAGT----TTTTAGAGGAGAGAA---CTATGCGTGATACTAT----TTGA--CTCCGTAACGAC----TAACTTGTCCCT---CCTCTCCAGTTATTAAATGCC---TATTAGCAGTGTCGG
>t8
AGCCGTCAAATTA---ATTAGATT----CGAAGGCGAACGA---CTG-TCCTAAGACTATTATTGGGGAAG--ATCTTCTTATATTTTCATGATGTAGCAATATG--TAG----TGTGAGAAACCTCAGCCGACCATGGAATG---ACACCGGT-AAGAACTTAAGTCATATCTGTGATTCACCTCTCCCTATGGCTCAGTTCTTAT-AAGGTAAATGTCATTACTTACTATGATATAAAATGATTAACTACC----GCCCCAAAAAACAGATTATA-GTCACAACGAA--TGGGAGTATTCAGC---TTCTGT----CCGGCAAATAGAACGTAAAGGTTACAACCTAA----ACTGTTTTGCCTCAGTACCAGCTTAGCGGCCACCAAGG-CTGA---CTTCGACTATCAAATTAAT--GTGTTTCTATGTTTCTGTTCTCTTGTAGTACTCAG---TACTTTCACAAGCAAT--ATCAGTTGAACATT----TGTTG---AGTTATGGCCA----ACTTTGAGA--AACGAGGACCCGGGGTAAGGCC----AT-CCGGTTACGTCTCTTTTCAAT----ACTCA----AAAATAACCTTATAATGCTTATGGTGTTCTCCCCGCACGATTT---AGGTACCTA----ACGATCATTCGAAACTGACG--TG------T----TGCAGCGA---AAGTTCTT----GCACAA----CGTATGCTTCAGTGGACTACCACTACCCT----GCC--CAATCTTAGTAAAGACGAACTAAGT----TTTTAAAGGAGAGTA---CTATTCGTGATAGTAT----TTTCCGCTCCGTAACGAC----AAGCTTGTCCCT---CCTCTCCAGTTATTAAATGCC---TATTAGCACTGTCCG
>t7
ACCCATCTAATTACGAATTAGATA----CGTAGGCCAACGA---CTG-TCCTAAGCCTATATTGGGGGGTA--ATCTTTTTGTATTTACATGATGTGGCACTATG--GCG----TTTAAGAAACCTCGGCTGACCGCGAAATG---AAGCCAGT-AACAATGTATGACGTATCT-AGATTCTCCTCTCCCTCTGTCTCATTTAGTAT-AAGATGCATATCTTTAGTTATTATGATTTTAAATGGTTAACCACC----TCTCCAAAAATCAGAGTATA-GTGGTATAGAT--TAGGAGTATTCAGC---TTCTTT----CCAGCAAATAGAAGCTAGAAGTTACTAACGAA----ACAATTTTGCCTCATTACCTGCTTAGCTGACACCAAGA-GTGT---CTTCGAATTTCAATTCAAT--GTGTTTTTGTGATTCTTCTCTCTTGTACTAATCAC---TACTCTCACAAGCATT--ACCAGTTGTACAGT----TGACG---CTTTATAGTTA----AATTTGAGA--AACTAGGTGCCTGGATAAGGCC----AT-CAGCTTTCGGCTCTTATCAAG----GCACA----AAGATACTATTATAAGGTTAATGGTATGCGCCCGGCACGACCT---AGGTACCTA----ACGATCATTCGCGACTCACT--CG------T----TACAGAGAAGGAGATACTT----GCACAG----CGTATCATTCAGTTTACTACCACTACCCT----GCG--CAATCTTACTAAGGACGAGCTAAGC----ATTTAAAGGAGACAA---CTATCAGTGATTATATACTGATGCTGCTCCGTAACTAC----AAACGAGGCCCA---GCTCTCCAGTAATTAAATTAC---AATTGGAAATGTCCG
>t9
AATCGTCAAAATA---ATTAGATT----CGTAGAGCAACTT---TTG-TGCTAACACCATCATTGCGGAAC--ATCTTGATCTATGGTCAGGCTGTGACAATATC--GGC----TCTTAAAATGCGCA----ATTCGGAAAGGCAGAGTTCTTA-ATCA----AACTCTGGTCTGAATTCTTTCTCTCCCTCTCACGCATTTCGTAT-AAGGCACAATTGTTTATGAATTATGATTTTAAATGATTAACGAACGGAGTTCCCACGTAAGGGATTATT-GT---AAAGCC--TAGGAGAATTGTGC---ATTTAT----CCTTAAAG----ATTT----GTTACTATCCAA----AAACTTTTGCCTCACGACAACCTTAGC--TGACTATGT-CTGT---CTTCGACCATCTATTTAAT--GTGTTTGTGTGCTTTTTTGGTCTTCTATGACGCAGTATTATGTTCATAGGCTTA--ATCAGTG----ACCCG--TGGCTGTGTTAAAAAGCGG----TCTTCGAGA--AACGTTGTGCCTGGATAAGACC----AT-ACGGTTCCGTCTCTTATCGAG----ACACA----AACA--GCTTTAGAACGGCAATGGTAGCGACC---CACTATGT---AGGTGCATA----TCAATCCCTCGGAACTCACT--TG------T----TACAGTGA---ACGCGCTT----TCACCT----CGTATTTGGCAGTTCACTGCCACTGCGCT----GTT--CAATCTCACTAATGACGATCTAAGGGCATAATTATAGGAGTGCG---CGATACGTGAGTGTAT----ATAT--CTCCGTAACAAC----CAGCTAGGCCCT---ACTCTCCAGTTACTCAATACC---CAATACGAATGTTTG
>t14
ATACGTCAAAATA---ATTAGATT----CGGAGAGTAACTG---TTG-TGCGAAAACCATCGTAGCGGAAC--ATCTTGATCTAAGGTCATGTTGTTACGATATC--AGC----TCTGATAATTCCCA----AGCCTGTAATGGAGAGGGCTAA-ATCAAACTGATACGTATCTGTTGCGTACCTCTCCCTATCGCTCATTTCTTAT-AAGGCGTAATTGGTTAACTACTATGATATAAAAGGATTAACCAACAAGGTTCCCACGGACTGGATTATG-GT---AATGCA--TCGGAGTATTTGGC---TTCTAT----CCTGTAAGGATAATGTTTATGTTACAAGCCAA----AGTGTTTTGCCTCACTACCAACTTAGCTGTGACGAAGT-CAGG---CTTCGACCATCGATTCAAT--GTGTTTAAATGATTATATTCTCTTCTACGGCACAGTATTAAGTTCATAAGCTTG--ATCAGTT----AGTCG--TGACTGTGTTAAGTGTGTG----TCTTCGAGA--ACCGTGGTTCCTGGGCCAGTCC----AT-TCGCATCCGGCTCTTATCTAG----ACCCA----AATA--ACGTTACAACGTGAGTGGTATAGTCC---CACTATGT---AGTTGCATA----TCCATACCTCGGAACTCACT--TC------T----TACAGTGA---ACCTTCTT----TCACCA----CGTATTTGACAGTTCACCGCCACTTCGCT----GGT--CAATCTGACTAATGACGATCTAAGTTCATGATTATAGGAGTACG---CAATGCGTGAGTCTAT----GTAG--ATCCGTAACGACACACCACCGAGTCCCT---ACTCTCCAGTTAAACAATAAA---GAATTTGATTGTAAG
>t5
ACCCGT--AAATA---ATT----C----CGAAGTATAACTT---ATG-TAGCAAGTCAATCTTTGTGGAGA--ATCATCT---ATTTTCAGGTTGTAACCATATA--ATTCCACTGTTATAACATCCG----ATGTTGAAAAGAAGATTTCATG-AAGAAAATACTTCCAGTCTGGAACGCTTCTCACCCTGTAACCCACTTCATATCAAG----ACGTAATTATATACTATGATATGAAAGGTATAACTATC----AACCCACATA-TAGATTATA-GT---C----G-----GAGTATTG--CCGTATTTCT----CCTGTACATAAAA--TATAGGTTACCACCACA----ATCTGTTTGCCTCAATACATTCTTTGCTGACACGACGT-AAGC---CTTCCATTTTCAACTCAACCGGCGTTTAAATGCTTCATTACTCTTCTCTCTCTCATGATTAGAATCATATGCGAC--AGCAGTCGCACATTCT--TAACG---ATGCTCTAACT----GCTTTGAAA--AACATAGTACCTGGA---GCCC----GT-TGGTGTTCGGCTCTTTTTCAG----CCGCA----AATA--TGATTACACCGTTTTTGGTTCAGGCCCTTCATAATTT---AGTTTCATA----ACGATAATCCGGTAATAACC--AG------TGGAATTAAGGGA---GAGTTCTTTTATACACCATTTTCGTACACAGCAGTAAATGACCACTCCACT----GTTTACAATCTTCATAATGACGAACTACGATCATTTTTAAAGGAGCTCA---CGATGTGTGACGATAG----ATAT--CACCGTAACAAC----TATTTAGTCCCC---ACTCACAAGTTACTAGATAAC---GGTTTGTATTGTAGG
>t2
AGCCATCGAAATA---ATTGGATG----CGAAGGCAAACAA---TTG-TTAGAAGCCAATAATAGGGGGCC--ATCCTCGTTTATTCTCAAGTTGTCGCCATATG--ATTCCACTTTTACAAGATTCG----ACGCTGAAATGTGGACATCAAG-AAGAATGTATAACCTTTCTGTCAAAGTACTCACCCTTTAACCCAGTTGATATCAAG----ACGTCGCTATGTAATATGATATGAAAGGAATAACTACC----TTCCCACAAA-AAGACTATG-GT---C----G--TTTGAGGATTA--C---TTTTAT----CCCAGAACGAAAA--TATACGTTACCACCAAA----ATCCTTTTGCCTCATTACCTCCTGGGCGGGAACGAGGTTGAGC---CTTCCAAACTCGACTCAATTAGCGTTTATATGCTTGATTGGTCTTCTGAGGTTCAAGACTACTATCAAAAGCCTGTCAGCAGTCGAACACTCC--TAAAA---TTTTATTTGTC----TCTTAGACA--ACCGTCGTGCCGGGA---GCCCCTCAATTCCGAATACGTCTCTTTTCCAA----TCTCA----AAGA--TGATTACAGCGTTTCTGGCTCCATCCCTCCAATATAT---AGATTCATA----ACAATTTACCGATAATCACTATGC----AATCAAATGAAGAGA---CTTAACTT----CCACGTTTTTCGTACTTTTCAGTAAATTTACACTCCTCT----GTG--CAATCTACATAATGACGATCTAAGATCGTCTTTACAGGAGCCCG---CAATGTGTGAGTCTAT----ATTA--CGCCGTAACAAC----AAGTTGTACCCC---ACTCACCAGTTAAGTCATACC---GGGTTATAGTGTCAG
>t15
AACCATCAAAATA---ATTGGATA----CGTAGATTAACAT---ATG-TACGAATACTATACTTG---TGC--ATCCTTTTCTATTCTCACGATGTATCCATATA--CAGCCAGTTTAAAAAGTAACA----AGGTTGGAACGTGGACTGCGGG-ATAAAATTGATACGTGTCTGAAGTGGCACTTACCCTTTTACGCATTTGGTATGAAG----ACCTGCTTATGAAATATGATATCAAAG-TTTAACCATC----ATGCCACTCA-GGGACTATG-GT---C----C--TCTGAGAATTCAGC---ATATCT----CCTTTAAACAAAATTTACATGTTACAATCGAA----ATCGTTTTGCCTCAGTACCAACTTTGCAGGCACTAGGG-AAGT---CTTCGAAAGTCAAATAAAG--GCGTTTTTATGCTTGATTTCTCTTCTGGCTCTCAAGATTACAATCACA----TC--ATCAGTGGTACACCCC--TATCA---TAGCATTGACA----ACTTAGATA--ACCGAAGTACCAGGCCAAGACC----GT-ACGCATGCGACTCTTTTCGAG----ACTCA----AATA--ACTTTAAAGCGTCAATGGTGAAAGCCCTGCAGAAACT---AGATTCATA----TCTATCAATCGTAACTAACT--AT------T----TACCGCGA---CGTCTCTT----CCACTGTTTACGTAATGAACAGTTAAGGGGCACTACTCT----GCT--CAATCTATGTAAGGACGCGCTAGGTGCGTGTTTACAGGAGTTCAGAACAATGCGTGAGACTAT----TTTT--CACCGTAACCAC----AACCTTCACCCT---CCCCGCTAGTTAGATTATAGC---GATTAAAAGTGTGGG
>t12
ATTCATCGAAATA---ATTCGATA----CGGAGATGAACGT---ATG-TATTAAATCAATACTTG---TGG--ATCCTCATAAATACTCACGCTGTAACCATATT--TAGCCACTATGAAAAAGGTCA----ATTGAGTAACGTCGACGGCCGAGATTAAATTTATCCGGCTCTGATCCCTTTCTTACCCTGTTGCCCATTTTTTATGAAG----ACTTTAATATGAAATATGATCTTAAAT-ATTAACCAAC----TGGCCACACA-ATGACTATATGT---C----C--TAAGAGGATTTGGC---TTATTT----CCATTAGAGAAAATCTACAGGTTACCAGCTAAAGCGACTAGTTTGCCTCACGACCAACTCTGCAGGAACCAAGG-ACGG---CTTCCAAATTCTATTCAAA--GCGTTTAAATGGTTTGATTCTCTTCTTACAATCAGTATTATCGTCAAA----CA--AGCAGTAGTATA--CC--TTACA---TGGAGGAGAAA----ATTTCGATA--ATCGCTGTTCCAGGATAAGTCC----CT-GTGT--TCGACTCTTGTCCAG----TCACA----AAA----GATTA-ATCGGCCATGGATATTTCCACTCAGCAAAT---AGATCCATAAGCTACAATCACCCGACATTAACT--AT------T----TTCCGAGA---GATCGCTT----GCACCATTACCGTAATATCCAGTAAAGTTTCACTACACT----GCT--CAATCTGTGTAAAGACGTTCTAAGGGCCTTTTTACAGG----TGGGTCCATCCGTGAAAGTAT----TTAC--AACCGTAACAAC----CATCATCGCCCA---GCACTCTAGTTAAGATATTTA---ATCTAATATTGTCAG
>t10
AAACATCTAATTA---ATTCGATA----CGAAGTTAAACGC---GTG-TATGAAAACAATCGTAG---ATA--ATCCTGGTGTAATCTCACGCTGTAACCGTATT--CAGCCAATATAAAAATTTGCA----ATTAAGAAATGTGGAATGCGAAGAATAACTTGATTCAACTCTGTGGACTGTCTTTCCCTATTACCCATTTGCTATAAAG----ACCTAGGTATAAAGTATGATGTTAAAT-ACTAACCAAC----GGCCCAAGTA-GAGACTATGCGT---C----C--TTAGAGAATTGAGC---ATTTCT----CCATAATACAGAATTTATATGTTACGAGCGAA----ACTGATTTGCCTCAGTACCTACTCAGCGGGCACAAAGA-ACGC---CTTCGAGTCTCTACTTAAA--GCGTTTGCCTGTTTAAGTACTCTTCTTACGCTCAGGACTAGTATCATA----TT--ACCAGTTGTATATGC------GA---TGTCCGACACA----ATTTGGATA--ACCGCCGTTCCAGGGGAAGACC----TT-GGG----CGACTCTTGTCCAA----ACCCA----AAC----CTTTATAGCGACCGTGGATGTTGCCTTACAGAAACT---AGATACCTA----TCGATCACTCGATAATTACT--TA------T----TAGCGTGA---GTTCACTT----TCACGATTAACGTATTAACCAGTACATGTTCACTACTCT----GCA--CAATCTTTTTAAAGACGCGCTATGTTCATTTTTACAGGAGTCTGAACCCATCCGTGACATTAT----TTGG--AACCGTAACCAC----AACCTACACCCA---TCCCGCGAGTTATAGTATCCA---ATTTTAAAATGTATG
