# Supplementary material for: PQ, a new program for phylogeny reconstruction
Source: BMC Bioinformatics. 2018 Oct 12;19:374. doi: 10.1186/s12859-018-2399-4 (PMC6186109; doi:10.1186/s12859-018-2399-4)
Supplement: Supplementary file 4 — Simulated data. The archive Simulated-data.tar.gz contains two folders called Alignments and Trees. Folder Alignments contains 500 simulated 15-sequence nucleotide alignments in fasta format. Folder Trees contains six subfolders, PQ, MP, ML, ME, QP and Reference with trees in Newick format reconstructed from the alignments with five methods and with reference trees used for simulations. Names of the tree files correspond to names of alignment files. (TAR 1860 kb) [file 12859_2018_2399_MOESM4_ESM.tar › Alignments/334.fasta]

>t3
CTTCTTTATTAAGCAAATATACTATAAGAGCGATGTTGATGTACCTGGACACG--A---GATCTGCGGCAGACTTCATTATCACATATACAC---TATTGTTTCAGCGGAAAACATCGCAATTGGCGCCGGATACGAGATA---TGTGTCTGAAAGGG--ACTTG----CGACCCAGTCTGGCTACGGTCTGTTTGTC----TATAATAGGGCGTCAGATACTTAAGTAATAGAT---AATTGGGTATTA---AGGGGCTCCAAAGAATATGGTTATATGTAGTCCATT-TCGTCGAGAGC----TTTCGGCCA----TAATCA----AATATTTAAGTCAATGACGGGA----TGAATAGAAAAAAACCCCTCTAGATCT----AC-AAGCGCGCAGTTAAGCTTTAGG---TGAAAAAAATTGTGCTC----TAGTGCTTGGAGATTGACC---GTAGAGATTTACGTCTTAAGAACTGATGTAGCATTAACCAAT---GGT----TACTTACTCTGAT--CAAATC--TCGCATTTACCACTTCCATGGAATAGACACATCAAAGCATCGACAGAATAACGATGACGCGATAAC----CTCT----ACCTACACTGCCCATTGGATG----CGGTTTTTGGGTGAGCCACAAGATTCTAACTTTCTACAGCTTGGGACCTTAGCCAATTGAGA----AACGAG---AA---AGTGTATCATACTTGTC----AGTAA
>t1
CTAATGTCTCTAACACACATCTGTGATGAGGGTTCTTGAGGTACCTTTTCCCG--A---GATTTGCGGAAGACTAAATTATCTTAAATACTT---GATTGTTTAGGAAGAAAATATTTCGATTGGCCCTTGACACAAGACC---GGGGTCCGAAAGTT--ACTCG----CGACCCTAACAGGCTAATGTCGGTTTGAT----TATAATAAGGGGGCATATACTTATGTAATAGAT---AATAGGGTATCA---GAAGACTTTAGAGATGAATCTAATATGCTGTCCGCT-TCGTCCAGTGC----GTACCGACA----GGATCC----AATATCGTAGTCAATGACTGTA----TGAATTAAACTAAACAACTCTTGATCT----TA-AAGCGCGTACCTGAGCTTTAAG---TGAAGATTTTTGGGCTC----TTTTGCGGGTAGATACACC---GTAAAGATTTAAGTCTGATTAACTGATGTAACATTAATCAAT---GGT----TACGCGGCCTGAT--CAAATG--TCAGACTTATCAGTTGCAGGGCATAGACATATCAAAGAATCTACAGTACAAGCGCGACACTATAAA----AACT----ACCGCCACAGCCCATGGGATT----CGGTTGATGGGGAATCCGCGAGATTCTAACTTTCTAAAGATTTTGACCTA--CAAACTAAGA----AATTTGCAAAA---AGTTTATA----TTTTA----AGTTA
>t13
CCGGTAAATCAAAGATAGATCGTTGAGGCGCGATGTTGACATACATT-----C--A---GATTAACTGCAGAGGAGATTATCTGATATAAGC---TATATCGTGGGTATAATAAATTACTAT-GGCA--TGCTACTAGAAC----TTGTCGGAAAGGA--CCTAG----AGACCCTACCAGGCTATAGCATCTTCGTC----TATAATAATT----GTATTCTTATGTTGGCGAT---ATAATGTTGTCA---AGAAGCTCGAGAGATCATGGC----TTTTGGACGCT-TCGTCCAGGGC----ATCCCGTCA-------TCC----AACATTAGAGTAAATGACTGGT----TGAATTAACGAAAACCACTCTAGATCT----AC-GAGCGTGTACTTAAGCTTTAAG---AGAAAAGATTTGTGTTC----TGGTGCGGGTTGAGCCACC---GTATAGATTTAAGTATTAAAAACTGGTGAAGCATTAAACAAT---GGT----CACCACCCTTCAT--CAAATC--CCTAACGTATCACTTCCAGACGTGGGACA---CCAAGGATCAACAGAAAAA--GTGACTCAATAAACCATACCT----GACATCCCTGCCCATCGGAAGACATCAGTTACAGGGTACACCTCAAGATACGAACTTTCTAGTCAGTGTGAGCAT--CGAGAAAAGACG--AAGAGGTAAAA---AGCTTATAATAGCTTCG----AGTGA
>t12
CAGTTAAATCAACAACATATCGTTGAAGCGCGATGTTGAAGGACATA-----C--A---GATTATCTGTAGATGCTATCATCTAAAATAAGG---TATATCGTGTGTGCAATACTTAGCTAT-GGCA--TGCCACTAGAGC---ATAGTCGGAAAGGT--ACTAG----TGACCCGTACAGGCGATTGTCTCTTTGAA----TATAATAAGT----ATATACTTATGTCGGCGAA---AAATTGCTCTCA---AAAAGCTCGAGAGATAATGTC----TTCTGTACGCT-TCGTCCAGAGC----TTCCCGTCA-------TCT----AATATGAGAGTAAATGACTGAT----TGAATTAATGCAAACCCCTCTAGATCT----TC-AAGCGTGTACGTGAGCTTTACG---TGAAGATGTTTGTGATC----TTGTGGGAGTCGAGCCACC---GTAGAGATTTAGGTCTTAAAAACTGATGAAACATTAAGCAAT---GGT----CACCATTCATCAT--CAAATA--CCTAAAGTATCAGTTTCATTCGACTGACA---CCAAGTATCAACAGAAGAACCTTGACTCAATAAAACATACCT----CCCACCCCAGCCCATCGGAGAACTTCGGTTACAGGGTATACCACTAGATACGAACTTTCTAGTATTTTCGACCGC--CTCAAAAAGACG--AAAAGGTATAA---AGATTATGTTAGCTTCT----AGTTA
>t9
CGGTTATATGAACAACAAATTTAGTAAGTGCGATTTTGAATAACATTCAGTCT--A---GATCTGCAGTAGATGCCATTATGACATAAAAGC---TATTTTATTTGCACAATATTTTACGAT-GGCA--GTAGACTAGAACGTGGCAGTCTGAAAGGA--TCTAG----GGACCCGCACGGGCGAATGTCTGTTCGTT----TATAAAAAGT----GGATGCTTAAGTATTGGAG---ATATAGATCTCA---GTTGTCTTGATAGAATAAGGTAATATAATGAACCCT-TCGTCTAGCGC----ATACCGTCA----TAATCC----AATATATAAGTTAATGGCTGAA----TGAA---AGTCTAACCCCTCTAGATCT----TC-TAGCGTGCACTTTAGCTTTATG---TGAACAAAGTTGAGATC----TACTGCGAGTTGATAGACC---GTAGAGATTTATTTCTTAAAAACTGTTGGAAGATTAAACAAT---GGT----TACTTAACATAAT--CAAATA--TCTCAGGTATCAGTTCCAAGTAAAAGACATAGCAAAGTATCCACAGAATAACATTGACACAATAAC----ACCT----ACC--CGCAGCCCATCGGAATACGTCGGTTTATGGGTTTTGCTCTAGATGCTATCTTTCTAGACGGTGGGAGCTA--CTTAAAAATAGG--AAGAAGAAAAA---AGTATATCTTAGTTTCT----AGTTA
>t2
CTGTTATCTTAGCTAGAAATCCGCTAAGTGTGATCTTGAATAACATATACACT--AACAGATGACCTGAAGAGGCTATAATCAAATACA---ACTCATTCTTTGAGGA---AAAATTGACAT-GGAT--GTTAACCAGACCAAAATTGTCTGAAAGGA--ACTTG----TGACCCGTTCTGGCCTTAGAACGTTTGGC----TATAAGAAAT----CAATACTTATGTATGAGAA---ATTGCGTTTTGAGCTTATTCCTGTATAGAAAAACGGAATATCCCGCTCAAT-TCGTCTAGAGCCCTCGTGCAGACA----GGATCAGGCGAATATGACAGTTAATGCCTGAT----TGAA---GCGTTAACTCCTCTCGTTCT----GG-TGGCGGGTAATTAAGCTCTATG---AGAAAAAAATTGCGATC----TTCTGAATGTTGTCGGAAC---GTATAGATTTATATATAAGCAACTGTTGTACAATTAAACAATCTTGGTGGGCTACG----GTTAT--CAAATTCCTCGTAAGTAACAGTTGCAT---GGCGACATCGCTAGGTATCTAGAGTAGAACTGAGACAATATAAA----GCCT----TCC--CACAGTCCATTGGATAACATCAGTTTATGGATGGATCTCGAGAT----CCTTACTATGCTTT----ACTG--CACTGACAGAAA--AACCAGAAGAA---AGATTATTCTAGTTCTC----AGTAA
>t8
CTGGTATCTCTCGGAAATCTAGGTTAAGTGTGATTTTGAAATACATTAACTCT--ACTGGATCACCCGTAGACGCTATTATCCCAGATA------TATTGGTTGAGAC---TATGTATACAT-GGTC--GTGTACGAGAGCTGACTA-TCTGAAAGAT--GCTTG----CGACCCTCACAGGCCTCTGACTATTTGCC----TATAAAAATT----TTATCCTTATGTA----AA---ATATAGTTATGAGCTGTTTGCTATAAAGAATATTATCATATGTAGCACGTT-TCGTCTAGAGC----ATTCAGTCA----AAATCAGCTCAACATCACAGTTAATGCCGGCA----TGAA---GAAATAACATCTCTGGTTCT----AC-TGGCGTGGAAGTA----GTAAG---TGAATAAAGTTGTGATC----TACTGAGGGTAGTCTGAAC---GTATAGATTTAGATATCAGCAACTGATGAAC---TAATCAATTCCGGTGGTTGACG----TTTAT--C----TCAGCGGACATAGCATTTACAT---CAGGACAGTACAAAGTATCGAGAGTACAAAAAAGACCTAATAAA----GCCT----GCC--CACGGTCCATTGGATAACTTCAGTTATTGGTGGAGACGCAAGAT----ACTTGCTAAGCGGT----CCCG--CAATGTCAAA------ATAGAAAAA---AGACTATATTAAATAAC----AGTTA
>t6
CTACTTATTATATTATAACTTCAAGAGGAGAGGTTTTGATTTACCTCGGTGCT--A---GATTGTCCGCAGACGCCATGATAGCAGACA------GATTTATTCTGAGCAATAGTTATCTCT-GGGC--CGCCACCAGAACTGCCAGGTCAGAAAGTATTGCTGG----TGACCCCTTCAGGCGTCTGTTCGTTAGGC----TATAACAGTT----AAATGCTTATGTATGTGACAAAATTGTGATTTTACCTAACTTCTTCATAGAACATTTCCATATAGTGCACCCT-TCGTCCGGAGC----ATCCAGTCACAGGTAATCC----AAAATCACAGTTAATGTCGGTA----TGAA---GCTTTAACCTCTCTGGTTCT----GG-TAGCGGGCAATTAAGCTATACGCATTGAATAACCTTGTGATC----TATTGACAGATGTTATACC---GTATAGATT---TTTTAAAAAA---ATGAACGATTAACCAAT---GGT----TACA----ATAAT--CAAATTCTGCTTAAGTATCAATTACAA---AAAGACAAGGCTAAGTATCTATAGGATA----AGACGAGAT--------C--------C--CACAGCCCATGGGAATACTTCGGTTAGTGGCGAACACACGAGATCCAATCTTAGTATTGGTTGAGACCAT--CA---ATAGAAATTAAAAAGTAAAAAGCAGTATATGATAAGTTAC----AGTTA
>t14
CTACTTTTTATATTATAACTTCTAGAGGAGAGGTTTTGAGTTACCTCGATTCT--A---GATTGGCCGCAGAGGCCATAATAGCAGACA------GATTTATTCGGAGGAAGAGTTATCTCT-GGGC--CGCCACCAGAACTGCCAAGTCAGAAAGTATTCCTGG----TGACCCCTTCAGGCGTCTGGTCATTCGGC----TATAACAGTT----AAATTCTTAAGTATGTGACAAAATTGAGATTTTACCTAACTTCTGCATAGAACATTGCCATATGGGGCACCCT-TCGTCCGGAGC----ATGCAGTCACAAGAAATCC----AAAATCTCAGTTAATGTCGGTA----TGAA---ACTTTAACCTCTCTGGATCT----GG-GAGCGAGCAATTAAGCTGTACGCATTGAATAACCTTGCGGTC----TACTGACAGATGTAATACC---GTACAGATT---TTTTAAAAAA---ATGAACGATTAACCAAT---GGT----TACA----ATAAT--CAAATACTGCGTAAGTATCAATTACAA---GAAGACAAGGCTAAGTATCAATAGTATA----AGACGAGAT--------C--------C--CACAGCCCATGGGAATACTTCAGTTAATGGCGAACTCACGAGATACAAACTTAGTAGTGTTTGAGACCAT--CA---ATAGAAATTAAAAAGTAAAAAGCAGTATATTATAAGTAAC----AGTTA
>t11
CGACTTAGTATATAACAACTCCACCAGGTGAGTTATTGAATTACGTCGATGCT--A---GATAGTCTGGAGACTGCATTATGGCACACA------GATTTGTTGCGACCAACATGTTCCGTT-GGGC--CACAACCAGAATTTCCTTGTCTGAAAGTCTTACTGGTGCAAGACCCGTTCAGGCGCCTGTGCATTGGGC----TATAAAAGTT----GGATACTTACGTATAGGACGAGAACTCGTTTTTACCTGAATACTTAATAGAACATATCCATATTATGGACCAT-TCGTCATGAGC----ATTCTGACAGTGGCAATCC----AATATCACAGTTAATGTCGGAC----TGAA---GGTTTAACATCTCTTGATCTAGTATT-TAGCGTGCAAATTAGCTATACGCATTGAAAATCCTTGGGATC----TTATGACTGATGATAGACC---GTAGAGATT---TTATAAAAAA---ATGAATGATTAACCAAT---GGT----TACG----GTAAT--CAAATGC---ATATGTATCAATTACAA---CTGGACATTGCAAAGGATCGATAGTAGA----AGACTAGAT--------T--------C--CTCGGGCCATCGGATTACG--TGTTGACGGAGAAAACACCAGATACAACCTTCATATATTTTTTGAGCGG--CA---TTAGAACCTAAACAGTAAAAGGCAGTATATAATAATTCGG----AGTAA
>t10
CGAATTATTCTGATACATTTTCGAGATGAGTGATTTTGACCTACCTCGATGCA--A---GATCGTCAGCA---ACCATGATACCAAACA------GATTTCTTTTGGTCAAGACATCGCTCT-GGGT--CGCCACCAGAGCTATAACGTCTGAAAGTTCGACTTG----CGACCCATTCAGGCTGATGTAGGTTAGGC----TATAACAGAA----GTATGCTTATGTAGGTGAT---AGTTAGATGTCAACTTACGTCTTTATAGAACAGAACCATATATCGGTCCCT-TCGTCGCGAGC----CTCCAGACATGGGAAATCC----AAAATAACAGTTAATGTCTGAA----TGAA---TTGTTAACCTCTCTGGATCT----AG-TAGCGCGCAATTAAGCTATAAG---TGAAAAACCTTGTGATC----TAATGTCAGAGGGTAGACC---GTATAGATT---CTTTCATGAA---GTGAACAATTAACCAAT---GGT----CACA----TTAAT--CAAATGCTTCTAAAGTATCACTTACAA---ATAGACACTACAATGTATCTATAGGATA----AGACCAAAT--------CCT----ATC--CACTGCCCATGGGAGTACTTCTGTTAATGGCTAACACACCAGATACAAACTTAATATAGGATATGAACTG--CA---TTAGAGAATAAAAAGGAAAAAGGAGAGTATTCTAGTTGAC----AGTAA
>t15
CGAATTTGTTGCGTAGACATCATTAAGGCGTGGTTTTGACCCACCTAGGCGCAACA---GATTCGCGGCAGATTGAATTATGACAGACA------GATGTCGTATGTACAACAGCTATTTTT-GGCT--CGGGACCAGATCGTATTGGTCTGAAAGGT--GCTAG----TGACCCATCCTGGCCCGGGACTTTTAGAT----TATAACA--------AATACTTATGG---TGAG---ACATTGTTTTAATCTATTTTCTTCATAGATCAACCAGATATCGCGCACTCTTTCGTCGCGTGC----TTGCGGTCATGCGTAATCT----AATATAAAAGTTAATGACTGCA----TGAA---CTGAAAACCTCTCTAGATCT----GC-GAGCGGGCACATTAGCAATAAG---TGAAAAAAATTGTGATC----TTATGTGTGATGATAAAAC---GTACAGATTTATTTGTCACAAA---ATGAACCATTAAACAAT---GGT----TACC----ATGAT--CAAATTCCACCCAAATATCACTTACAA---AAAGACAGTACTAAGTATCAAGAGAATAAAACAGACTAAATAAA----ACCT----ACC--CACTGCCCATAGTACTACGTCGGTTTGTGGTGTGCACACCAGATACAACCTTGCTACTATTTCTGATCGC--CA---TTATATAGGAATATGTATAACTGAGAGTATGATAAGTATT----AGTTA
>t7
CC----GATAAACAACACGTTAAAGAGGCGGGCTTTTGACCGACCTGTTGACACCA---GATTGTCCGCAGAGGTTATTCTTGAAC----------ATGTATTAAGCCCAATAGCTATATCT-GGCT--GTGTACCAGACGTGAAATGTCTGAAAGGG--TCTAG----CGACCCGTCCTGGCCTATGACTTTTAGAA----TATAAGAACG----GAATTCTTATGA---GGAC---ATTTAGCTTTTAGCTACTTTCTTGAAAGACCACTAGAATATAAAGAACGCTATCGTCCAGTGC----ATCCAGTCACAGTAAATCA----AACATTTAAGT-AATGGCTGCCTCCTTGAA---AAAGTAACCGCTCTTGTTCT----TACTAGCGCGTAACTAAGCTATAGG---TGAATAATTTTGAGTTCACCATTTTGTGTGTTGGTGCAGCTATGTATAGATTTATATGTTATAAA---TTGAATCATTAATCAAT---GGT----AACT----ATGATGCCAAATGCGACAGAAGTATCACTTTCAA---TAAGACATAGCTATGTATCTAAAGTAAAAGTCAGACATCATAAC----TGCTGGTAGC-----CAGCCCATAGTAATACGTC---TCTGGGCATATTCGCCAGATGCCATCTTTGTAATACCTTAGATCTG--CG---TAAT--CGGAAATAGTAAAACACAGACTATAATAAATGTGTGATAGTTA
>t4
CAGATGCTTATACAAAATGTGCTGAAAGAGTGGTATTGACTCACCTGAATGCAGAA---GATTGACCGCAGATGTGATACTCGCAA----------ATGGTTTTAGTCCAACATTTGCCTCT-GGAT--TAGAACCAGACCATAATCGTCTGAAAGGT--ACTGG----CGAC---TCCCGGCTTGAGAGAATTTGAGCTTTTATAAGAACG----GAATCCTTAGGT---AGAA---ATTTGGATATTAGCTACCTTCTCTAGAGACCACGTGTATATCCCGTACACTCTCGTCCTGGGC----ATTCTGGCACAAGAGATCA----AAAATAAAAGT-AATGGCTGACCTGTTGAA---AAGGAAACCGCTCTAGTTCT----GA-CAGCGTGCAATTAAGCTGTATG---CGAAAATGTTTGAGTTC----TCATGTTTGGTGATGCACCTATGTATAGATTTAGCTG--ATAAA---GTGAACAATTAACCAAT---GGT----CACT----ATCATCTCAAATGCAGCAGAAGTATCACTTTCAC---ATAGACAGTTCGATGTATCGACAGAATAACCCGGACATCATAA-------CT----GA-----CAGCCCATTGTATAACTTCAGTTGTTGGTACTTACGCCAGATGCGACCTTCCTACTATGTAAGATCCA--CT---TAAT--CCGAA--AGTAGAATATAGGTTATGATAATTGCT----AGTTA
>t5
CACATTGATTATATAAAAATGTCTGAAGGGTGATCTTGACCCACCTATAAGCACAA---GATTCTCGGGAGATGCGATAATTTCAGACA------AATGTGTTTGGATCAAAAGCTATCTTT-GGAA--CTAAACCAGAGCTCAAGTGTCTGAAAGGG--ACTTG----CGACCCATCCCGGCCCGAGTCTTTTGGGG----TATAACAAAA----GAATCCTTATGG---CGAG---ACATTGATTTAAACTAGTCACTCCATAGATCATTATG---TCTCGCACACTATCGTCAGGGGC----TTACTGTCATATGTAATCA----AAAATTAGAGTTAATGACGGAA----TGAA---CACATAACGTCTCTAGGTCT----TC-AAGCGTGTAATTTAGCTCTAAG---TGAAAAAACTTGAGGTC----TTATGTTTGATGAATAATC---GTACAGATTTAGTTTTCACAAA---ATGGAACATTAAGCAAT---GGT----CACC----ATCAT--CAAATACCTCCGAAGTAACACTTACAG---TTAGACAGTACTATGAATCAATAGGACAAAAATGACGGGATAAT----ACCT----TCC--CACTGCCCATTGTAAAACATCTGTTAGTGGGTTTAACACCAGATACTATCTTGCTAGTATTTTGGATC---------TTAT--GCGAAATAGAATAATTAAGACTATGGTAAATGTT----AGTCA
