# Supplementary material for: PQ, a new program for phylogeny reconstruction
Source: BMC Bioinformatics. 2018 Oct 12;19:374. doi: 10.1186/s12859-018-2399-4 (PMC6186109; doi:10.1186/s12859-018-2399-4)
Supplement: Supplementary file 4 — Simulated data. The archive Simulated-data.tar.gz contains two folders called Alignments and Trees. Folder Alignments contains 500 simulated 15-sequence nucleotide alignments in fasta format. Folder Trees contains six subfolders, PQ, MP, ML, ME, QP and Reference with trees in Newick format reconstructed from the alignments with five methods and with reference trees used for simulations. Names of the tree files correspond to names of alignment files. (TAR 1860 kb) [file 12859_2018_2399_MOESM4_ESM.tar › Alignments/375.fasta]

>t4
TAATATGGGTT---AATCACAT----CACTTATGGGATGCACTAA---TTGAAGATCACGT----AAC----AGATACCGCGCCCAT----CCTCATAAGTGGAATGTGCATATGCTCCTAATTTCGGTTAATGAGACC---CGTAAAAGCCTTCGATTTGTGCCTAAT---ACAAAAT-CCTGTATGACGTAA---AAGACGCGCTAGTTAA---AGTTTATCTACGTGTTGTATGATAACAGTTGGCGAGCCGAGTTACTTAAACTATGAACTTATGAATCTGGTAAGGTATCACC----TCAGTGTGGAGGCATG----AGCTTAGT---CTGTAAT---TCGGGTCGTAAGATGATCTGCGCAT----ATTCGGATACTGAGGAATAATAAAGTGGACGGTTTTG--GAAAAAGAACAGAACGTCGACTAGA--CTCG----AACTTTTGTTCCC----A---TCACTGACTTTT----G----TA---ACGCAAAA----TCGTGAGTGAGTAGGTTAATACTCCAACGCAAGAG----GTTGCTCAGGG----ATTTGTAAATGCGACAAG--TAT--TAGGGGAAATCGAACA----ATCATCGTTTTTGTTTTTGGGACCTCGATGAGATACGGATACGTGTGACTGT----TATAATGGGGATT----GAAGC--AGAATGAAGTCTT--ATTACTAGGAGTTTCT----CCTGTGCTCTATCATCTATTCA----CTA----CCTACATTTAGTCTAT--AATAGTCTTACCAGT-G----GTATCTTCGATCC
>t2
TAGTTTGCGTTGCATTTCAGAT----CCCTATAGGCATGGACCAT---TAGAAGTTCAGCT----AAC----AGCTACCT----CAC----CTTCACAAATGACTTGTGAATTTGCTATTAAATTCGGTGCCAAGGTTC---CGTAACTCCTTTCGATTTGTG----GT---ACGTAAT-CCATTA----GTT-------ACGCGGTAGTTAA---AATTTAGAAACGTGACCTATATTAACACTTGTCGATACGTGTTACTCAAGCTATGAACTGTTAAGTCTGGAAAGGCATTGTC----TCAGATTTGAGACAAA----AAA----T---TTGTCAA---TCGCGTAGAAAGATAAATTGCATAA----AGTCGGTTGCTAAGGAATTTTAAA----ACTGTATTG--GAAAGATAACGGAACATCACCCATAGACACG----AACTTTTACTCCC----GAAGAATCTTAAAATT----T----TAGGGACGCTAAA----TCCTGAGGGAGTAGGTTTATACCCCAATGC----G----ACGGCTAAGGG----ATTAGAAAAGCCGTCTAA--CAT--TATGAGAAATCGAACTCCCTAGCATAAA--CGGTTTTTGAGACCGAAGTGAGATACGGAGATGTATCACTGA----TATAAGCGTAATTTAGGGTAGA--AGAAGGAAGTTTT--TAGCTTGACTTTTTCA----CCTCTGTTCGAAGATCTAGCCTAGGTCTA----CCTACAATTGGAACAT--ATTCAGGTGACCATT-A----GTATGCTTCATGG
>t7
GAGTTTGCGTT---TATCACAA----CCCTATGGGGATGTTCCAG---TAGAAGATCAAGT----AAC----AGCTACCG----CAC----CGTCAGAAGTGATATGTGGGTTTGCTGTTAATTTCGTTAAAAGGGTTC---CGTAAGTCCCTTCGATTTGTG----AT---ACATAAT-CCCTTA----CTT-------ACGCGATAGTTAA---AGTTTATTAACTTGTCCTAAGATTACACTTGGCGATTCGAGTTACTAAAGCTAT----TATTAACTCTGGAAAGGGATGGCC----TGAGATTAGAGTTAAA----AAATCATT---GTGTCAA---TCGCGGAGAAAGATGAATTGCTAAA----AGTCGGTTGCTAAGGAATTTTAAA----ACTGTTTTG--GAAAGGGTACGGAACATCAGCTATA--CACG----AACTTTTACTCCC----TTAAAAACTGACTATT----T----TTGATCCGCAGGA----TCCTGAGGTAGTAGGTTGATACCCCAACGCTAGGG----GCGGCTAAGGC----ATCCGTAAATCCGGCTAA--AAT--TATGCGAAATCAAACTTCCTAGCATAAA--CAGTTTTTGAGACCGATTTGAGCTACGGACATGTATCACTGA----TATAAGCGAACTTAAGGGTAGA--AGAACGAAGTGTT--TAGCTTGAGTTTTTCT----CCTTTCTTCGAAGTTCTATACT----CAA----CCTACAATTGGAACAT--AAACAGTTAACCATT-G----GTATACTTCAGGA
>t14
GAGTTTGCGTT---AATCACAA----CCCTTTGGGCATGTGCCAT---TAGAAGCTCAAGT----AAC----AGCTACCG----CAC----GGTCAGGAATGAAATGTGGGTATGCAGTTAGTATAGGTAAAAGAGCTC---CGTAATTCCATTCAATTTGTGACTAAA---ACGTAAT-CCGTTA----GTTA---AAAACGCGCTAGTTTA---AATATATTATCTGGTGTTAAGATTACAGTTGACGAATCGAGTTACTGAAGCTATGAACTATCGAATATTGAAAGGAATGGCC----AGAGAATAGAGTAAAA----AGATGATT---GTGTTAA---TCGTGGAGTAAGTTTATTTGCGGAA----ATCCGGATTCTAAGGAATTATAAA----ACTGTATTG--TAAAGAGTAGCGAACATCGTCGAAA--CACG----AACTTTTACTCCC----GTAAAAACTGCCTATT----T----TTAATTCGCAGAA----TCATGAGATAGTAGGTTTATACCCTAACGCGAGGG----TCGTCTAAGGC----ATACGCAAAACCGTCTAA--AAT--TATGCGAAATCAAACCTGCTAGGATCAT--AGGTTTTGGGGACCATTTTGAGCTACGGACAGGTTTGACTGA----CATAACCGAGATTAAGGGTAGA--AATACGAAGTGTT--TAACCTGAGTTTTTCT----CCTTTCTTCTAACATCTAATCA----CAA----CCTACATTTCGAATAT--AAACATATAACCATT-T----TTATATTCCATGA
>t12
TATTCGGAATT---CTTAGAAG----AGCTTTA----T--CCTAGAACATGAAGATCATGT----AAC----AGATACCAC--CGAG----AGGCACCACTGCTTTGTGACTATGCTACTGAGCTTG---TTAATGATC---CGATATCGCTTTCCAATTGTGGTTACC---AGCGAAT-CCCTTATTACATGG---ATTACGCGCTAGTTTA---ATTCTACTTTCCAGACCTATCTTTAGATTTGCCGAGCCGGGTTACTG----TATGAACTAGCTAGTTCGGAAAGGCATTATC----CTAGTTT--AGAGAAG----AATTGAATTGAATATGAT---GGGTCAAGCAAGTTCAGGTGGCAAT----A-TCGGATCCTTAGGAATTTTACA----ACAGTGTTG--CAAAGAAAAAAGATCATCCCCGAGA--CCCG----AACTATTTTTCCC----TTATCAGCTACGGCTT----A----TT---TCGCCGGA----TCGTAAGTAAGTAGGTCTATAC----AAGCAAGTG----GACACTCATGT----ATACGCATAACCCACGAA--CATACTGTGAGAA--CAAAGCAAATATAATCTT--CTGTTGACGAGACCTCGGTGAG--ACGG---GGTCTGCCTGG----CATCATCGCCATTAGGGGGAAT--AGTAAGAAGTATTATTTTAATTACTCTTGCTCCGCTCTTTGCTCGAACCTCTAGTCT----CAA----CCTACAGTTCGTCGAT--AGCTCTTTAACCATT-T----CTATATTAGAATC
>t1
ATGTTAGTGTT---CCTGATAT----CTCTTTAGGAAT--TCGAAACAATGAAGTTCATCT----ATC----ATGTACCAC--CCAC----GCTCGCGAGTGAGGTGTGATTATGCGATTGGATTGG---ATTTTGAAC---CAATATCGCTTTCTATTTGTGGATACC---AGCCATT-CCCCTATAACTTTC---ATAACGCGCTAGTTTA---ATTCTACAGACCGGGCTTAGATTTATATTTGTCGAGTCGAGTTACTG----TATGAACTCGCTATTTTGGGTAGTTATTGTC----ACAGACT--AATGAAG----AGCTAATT---TTATGAT---AGGTTAAGCAAGATCATATGCCAAT----A-ACGGATACTGAGGAATCTAACA----ACGGTCTTG--CAAAGTATAAAGAACCTCCCCAACA--CCCG----AACTTTTCA--CC----TCAGAAGCTGTATCTT----A----TT---GCGCTTGA----TCTTGAGTAAGTAGATCTATAC----ATCCTAGTG----ATCACTCATGT----ATACGGATAACCTACCAA--CATACTAGGAGAA--CAAAGGAGATACAATAGG--CCGTTAAAGCGACCTCGGTGTG--ACGG---GGTGTGCCTGA----CATTATAGCCATTACGGGAAAA--ATAAAGAGGAATTATAATTATTAATCTTACC----CCTTTGCTCGAGCATCTAATCA----CTA----CCTACATTTTGGGGAT--AACTCTTTTACCATT-T----CTATTTTTAACAC
>t5
AATTCTGGTTT---CCTACTATATGAATCTCTAGGAAT--TCCATGTGATGAAGTTCAACT----ACCGATCCTATACCAC--CCAATTCTGCACGGGATTGTGATGTGTATCTGCCTATCCATTTG---ACTTTGATC---CTGCATCGCATTCAATTTGTGATTACT---ATGCATT-CCGCTATAACATTC---ATAACGCGCTAGTTTA---AGTCTAAACTCTTGAACTAGCGTTATATTTGTCGATACGTGTTACTT----TATGAACTCTTGAATTTCGTAAGCAATTGTC----TCAGACTTGAAGGAAA----ATATTATT---GTATGAC---AGGATACGCAAGGTAAGCTGTTAAT----AGACGGTTTCTCAGGAATTGTATA----ACTGTGTTG--CAAAATATAAGGATCTTCGACTAAA--CACG----AACTATTCTTCCC----TGACATGCTCTGCCTT----C----TA---TCGCGTAA----TCATTAGCCAGTAGATTAATAC----AACCTAGCG----ATCTCTCAGGA----ATGCGTATA--CCGCCAA--TATCG--AGTGTA--CTAAGAGAATAAAATAAT--ACGTTCATGGGACCCCTCTGTG--ACGGAAAAGTGTCCCTGA----GATAACAGTCATTACGTGAAAC--AAAAAGATGTCATAAAGTCATTACTCTTACG----CCTTTCCTCTAGAATCTAATCA----CTA----CCTACAGTTGGTTCAG--ACCGTGTTTACCACT-G----CTATCTTTGACAA
>t8
ATTTCTGGTTT---CTTTTAAA----TGCTTTAGGAAT--CCCAAATGATGAAGTTCATCT----ACCCATCCTATACCA------CGTGTAGTCAATATTGATATGAGAATATGCGTCTTCTTTGG---ACGGAGAGC---CTTAATCTCTTTCCATTTGTGCTTACT---ATCCAAT-CCCCTATAACGTTCTCTAACACGCGATAGTTTA---AGTCTAT---CCTGATTTAGCGTTACATTTGCCGATACGGGTTACTA----TTTGA--TGGTGATTTGTGGAAGGGATTGGC----GCAGAGTAGAATTACG----AAATAATT---ATATGAC---TGGTTTGGCAAGGTTAGCTGCCCAA----ATACGGATACTCAGGAATTGGAGA----ACTGTCTTG--CAAATTTTAACGATCATCCACTAGA--CGCG----AACTATTCGTCCC----CAATATCCTTGCGCTTACACA----TA---ACGCCTTA----TCGTAAGATAGTAGTTTTATAC----AGCCTAGTG----ATCACTCAAGACAACATAAGAAGAGCCTCCCAA--TATTTTTAGTGAA--CAAAATCGATAGCATATT--GCGTTCAGGCGACCCCAATGTG--ACGGAGATGTGTACCTGTTGGCAATCAATGGAATTACGTGAAAC--AATAAGAAGAGGTAAATACGTTATTCTTTCA----CCTTTCATCAAGAGTCTATACG----CTA----CCTACAATTAGCTAAT--ACCTGGTTTACCAATCG----CTATCTTCGACGG
>t9
CATT--GAATA---CGTAGTAT----AACTCTTGGCATAC--TATGAGATGAAGCTCATCTGTTAATC----TAATACCGC--CCAG----CTACGCTATTGCGTTGAGCGTTTGCATATTAACTTGGTTGGGGGGTAC---CAACATCACTTTCCACTTGTGCATAAT---AGGCAAT-CCGGTATTAGCTTA---ATAACGCGTTAGTTAA---ATTATAAGTGCGAGGAATACTATTAAAGTTGTCGACCCGAGTTACTG----TCTGAAATCATTA----TGACAGACATCATCCGATGGAGGTTGGAAGTAGT----ATCTTACT---CTCTTAGGATATGAGCTGTAAGCTCAATTGTGCAC----ATTCGGCTACTAAGGAATTCTAAA----ACAGTATTGATCAAAGATAAATGAGCATCATCAACA--CTCG----AACTCCTTATCCC----GTATGC---CCACCTT----A----TT---GCGCACAACCACTCATCAGAAAGTAGATTCATAC----AACCAAGTG----TTCACTCATGA----ATTCGAAAATTCGCCGAT--CATTGTGTGAGAAGGCTAAACACGTAGGATTCA--TAGTTGCCGCGACCGATTTGTG--ACGGACACGTCTTTCTGT----AATGAGGG----TTAGCGTAATATAGGACGATGTGGTAATGGCGTTATAGTTACA----CCTGTCTTCTAGAGTCTAATCA----CAA----CCTACATTTTGGCCAT--AGTAATCTGACCATT-A----ATATTATCGATTC
>t11
TAG------TA---GATGGTAT----TACTCTTGGTATAC--TATGGAATGAAGCTCATCT----ATC----CAATACCAC--CCAG----GTACTCGAATGAGGTGAGTTTTTGCTCTTATGTTTGGTCACAGTGTAC---CAAGAACGCCTTCCAATTGTGACTATT---AGTCACT-CCAATATAACGTCC---AGAACGCGTTAGTTGATCAATTATATAATCAAGAATTAGCATGAAACTTGTCGACACGTGTTACTA----TTTGAATTTTATAGTCTCGAAAGAAATTATCCAGATTAGAATAGAAAAATG----ATATGAGT---GTCTTATTGTTAGCAACGAAAGATCAACTGACCAC----ATTCGGTTCCTTAGGAATAAGAGA----ACAGTTTTG--TAAAGAAAATTGACCCTCTACAATA--CTCG----AACTCCTAATCCC----GGA-GC---TCAACTT----A----TA---ACGCTTAATTTTTCTTCAGAAAGTAGGTTTATAC----ATCCTAGGGGCGCTTCTCTTATGT----ATGCGAAAAGTCAACTAC--CATGCTAAGAGAAAGCAAAACTAATAGGATGCT--GCGTTGACGCGACCCTGCTGTG--ACGGACAAGTCTAACTGA----TATGACAG----TATGCGTAATTCACGACGAAGTGGTAAACTCTTGATGGTTTCT----CCTCTCGTCTAGAATCTAATCG----CGACATTCCTA--GTTGGGGTATCCATTTGTATTACCATT-T----ATATAATATATCC
>t13
GTATTAGTATT---CTTAAAAT----CACTATGGGGATACCCAAAATGATGAAGATCAACT----ATC----GTATACCTC--CCAG----CTACCCTATTGCAATGTGAGTGTGCGGCTTAGTTCGTTATTTCAGTGC---CATCACCACCTTCCATTTGTGCGTATT---ATCCATT-C--ATATTAGGTCC---ATAACGCGGTAGTTAA---ACTATACATACAAGAGTTAAAATTAAACTTGCCGAAGCGAGTTACTT----TATGAATTTAAAAATGAAGAAAGATATAGTC----ACAGGATGGAGTCAGG----AAATGAAT---GTTTTAC---TGGGTTCGGAAGGTGATGTGCCCAA----ATACGGATGCTTAGGAATTGTATA----ACGGTTTTG--AAAAGAATAACGAACATCTACCAAA--CACG----AACTTCTATTCCC----ATAGAGGCTTCTACTT----A----TA---TCGCATTA----TCTTGAGTGAGTAGATTAATAC----AACCAAGCG----TTCTCTCATGT----ATTCGCAAAGACTTCTAA--CATGTTTAGAGAAAGCCAAATAGTTACTATGAT--GCGTTCTTGGGACCATACTGTG--ACGGAAAGGTTTCGCTGT----AATAATTGAAATTTAGCGGAAT--AATATGATGAAATAGACTCATTAATTTTTCG----CCTATCGTCTAGAATCTAGTCA----CTA----CCTACAGTTAGATAAT--AACCTATTTACCAAT-C----ATATGGTCAACCC
>t10
TGATCTGGATG---TCTAGTAG----CACTTTGGGAATTGTCCAA---AGGAA---CACCT----AGC----TTTTACCAC--CCAC----GCTCATGATTGAGATGAGGGTTTGCGTATTGAATCGTTAATAATGCTCCAGCATTATTACATTCGACTTGTGGATACA---ACCCACTACCATTATCAAATCT---AAAACGCGTTAGTTCA---AATATACATACAAGTCGTAATA---TAATTGACGAAGCGGGTTACTCAATCTATGAACTCAAGAATGAGGCAAGCAATTACC----GCAGTTTGGAAAAAAG----AAATGACT---GTCTTAC---GTGATACGTAAGATCACCTGCCTAG----ATTCGGCTGCTTAGGAATTAAAGA----ACAGTATTG--TAAAATACACAGAACATCTGCAACA--CCCGCTTGAACTTATGATCCC----CTATTATCTCTACCTT----CTTTTTA---GCGCCTAA----TCGTTAGTAAGTAGTTT----C----ATTCAAGAG----GCCCCTTATGA----ATTAGGAGAGCCATCTAG--AAT--TGTGTGAAACCGAAAGGTTTATTATGAT--AAGTTTGTGTGACCAAATTGTGTTACGGATAGGTATATCTGC----AATGAAAGAGTTTTAGTGAACC--ATTATGACGAACTAGGCTCTTAGAGTTTTCT----CCTGTCGTCTATGGTCTAGTCA----CTA----CCTACATTTCGCTAAC--AGACGCCTAACCATT-G----ATATTGTGAACCG
>t3
ATATCTGGATT---GATAGAAT----CGCTTAGGGAATTATCCAA---AAGAA---CACGT----ATC----GTATACCAC--CCAC----TCGCATGAATGATGTGAGGCTGTGCTTATTGAGT----CGTTGTGCGC---CCGTATTGCGTTCTAGTTGTGCGTATG---ACCCATTACCAATATCAAATCC---ATCACGCGTTAGTTAA---AGTATACATACAAGAAGTATTA---TAATTGTCGAAGCGCGTTACTCAATCTATGAATTTATCATTAGAGCTAGATATTGCC----CCAGGTTTGAAGGAAC----AAGTTACT---TTCTAAC---TGGGTAGGTAAGTTCAGCTGAATAA----AGTCGGCTTCTTAGGAATCGCAAA----ACAGTTTTG--TAAAAAACAATGAACATCCGCGACA--CTCG----AACTTGTTCTCCCTAGAATATGAGCTACAGCTT----CCTCATC---CCGCCTGA----TCGTTAGGTAGTAGTTA----C----ATTCAAGAG----GACCCTCATGA----ATTAGGAGATCCGACTAG--AAT--TGTGGGAAAGCGAAAGTAATATTATTAT--GTGTTATTGTGACCATGTTGTGTTACGGATAGGTATATCTGA----CATTACTGGGTTTAAGTGAAGC-----ATGACGAATTAGTCTCATAGAGTTTGCT----CCTGTCTTCAATCGTCTAATCA----CAA----CCTACAGTTGGATAAC--AAATGACTAACCATT-A----ATATGTTCAATCG
>t6
GAATAAGGATG---ACTAGAAT----ACCTTAGGGAATGAGCCAT---GAGAA---CAACT----AAC----ATTTACCAC--CCAC----CTTCTGGATTGGCTTGAGAATTTGCGTGTTTAAT----CGGTATGAAC---CATGAATACATTCTAGTTGTGGGTATGGTTACTGAATTCCAA---GACATCC---ATCACGCGTTAGTTTA---AGTATACGCGCAGGAAATACTA---TAATTGACGAGGCGAGTTACTGAAGCTATGAATTTAGCAATAACGCGAGACATTCCC----GCAGATTCGAGGAAAATCAGAAATGATT---TTCTAAC---TAGGTGGGTAAGTTTACCTGATTAAGCGCAATCGGCTGCTAAGGAATTGTACA----ACCGTCTTG--TAAAAAATATAGAACATCCGCTACA--CTCG----AACTTATTATCCCTGAGGGATTGGCTATGGATT----TATCATC---GCGCCACA----TCTTAAGGC----GTTT----C----ATACTAGAG----GACCCTCAAGC----ATGAGAAAATCCTTCGAT--AAT--TTTGCGTACACAAATACAATAATATTAA--GAGTTCCGGTGACCGGGTTGTGATACGGAAAAGTATGTCTGC----CATTAGTGCGTTTTGGTGAAGC-----AAGACGACTTATTCTCCTACAGTTTGCC----CCTATATTCAACAGTCTAATCA----CAA----CCTACATTTAGTATAC--AAATGACTAACCAGT-G----ATATTCTTAATGG
>t15
ATCTCTGAATT---TGTAGTAG----CGCTTATGGAATTGACCAG---ATGAA---CAAGT----ACC----TTTTACCAC--CAAT----TGGCCAGAGTGACATGAGACTTTGCCACTACTATTGTTTATTTTGAAC---CAGCAACGCATTCTAGTTGTGGGTAAG---ACGCATT-CCTATATGAAATCC---AGCACGCGCTAGTTTA---AATATATGGGCTAGACCTAGTA---TAATTGCCGAGGCGCGTTACTAAAGCTAT----TGGGCAATTAAGCAAGGTATACGC----TGAGTATAGAACAAAA----AAATAAGT---ATCTAAG---ATGTTAGGGAAGATAAACTGGATAA----ATTCGGATACTCAGGAATGAAAAA----ACGGTATTG--AAAAATAAATAGAACATCACCTAGA--CTCG----AACTTGTGCTCCC----CGATAATCTTCTTATT----CTTGTTG---ACGCCTAA----TCTTTAGTCAGTAGGTT----C----ATTCCAGCG----TACCCTCATGG----ATTAGTAGAACCAGCTAGGAAAT--TATGAGGAGTCAAAACTAATATAATTAA--GTGTTTAAGAGACCATATTGGGATACGGATAAGTATTTCTGA----CATAAGTGGGATTGTGAGAAGT--AGAATGACGAGTTATACTCCTAAGATTTGCT----ACTTTGTTCAATAGTCTACCCA----CCA----CCTACATTTAGTAGAA--AATTCGCTAACCAAT-TCGTATTATCTTAAATCT
