# Supplementary material for: PQ, a new program for phylogeny reconstruction
Source: BMC Bioinformatics. 2018 Oct 12;19:374. doi: 10.1186/s12859-018-2399-4 (PMC6186109; doi:10.1186/s12859-018-2399-4)
Supplement: Supplementary file 4 — Simulated data. The archive Simulated-data.tar.gz contains two folders called Alignments and Trees. Folder Alignments contains 500 simulated 15-sequence nucleotide alignments in fasta format. Folder Trees contains six subfolders, PQ, MP, ML, ME, QP and Reference with trees in Newick format reconstructed from the alignments with five methods and with reference trees used for simulations. Names of the tree files correspond to names of alignment files. (TAR 1860 kb) [file 12859_2018_2399_MOESM4_ESM.tar › Alignments/116.fasta]

>t2
GGCATGCTTTCCTAGGACTATATAGTAACG-TGCTCTGTTTCATTTTA---CCCACATGAGAAGAAATTGACTCGGATGAGTAATCC----ATAAAGCTCTTTACAGTCCAGG---TATGATACCTTATAATTAGGAT--------TGAGAAGCGACCTCCTTT----ATCTTCTT----TTGCCCCACTATCGAGATGCACTTGTCCG---ATTAGCACTGTGGAACTCTTCGACCACCCAATCTAGATAGATAATCCTAGCACATGACATGGGTAA-TCGTTGTTTACC----AAAAAATTCTCT----AAGACTAGTTGAGTAGTGAATTTGGGGCCCCT----TTTATAACGCGCAGGTAATCAACATGGCGACTGGAC----TAAGTTTGTGGCTTTACAATTTAAGTA---AAAAGAGTAACGTAGGTCGAGTAAAGCAGCG-CTAGCTTCTTAAGAAAG----GGGT
>t15
GGTATACATACCT--GTAAGTATATAACGA-TACCCGGTTTCATTATA---CCCTCAGGAGGAAAAAATAAAGCCGTTGAGTAATAA----ATAAATCTCGCAACGATTCAGA---GATGAGACCTTATAATGTGAAT--------TGAGAATGCATCACCTGT----ATCTTCTGTGGCTGGCGCTACTATAGAGATTCA-TAGACCG---ATGATCTGTGTTGAAATCTACGACTCCCCAATTTGTATAGCTTAAGCAAGCACATGAAATGGGTAT-TCTCAGTACAGC----CAAAGATTATCT----CAGACTAGTTGAATAGCGAATTTGGATCTCCT----TATAATAGGCGCAAGGAGGCAACATTACGTAAGGAC----CTATTTCGCGTCTTATCATTTTAAGTA---AAAAGATCGACGTAATACTGGTAAATCAGCG-CTAGTTTGCTAAGAAAAAGTTAGAT
>t9
GGAAAATGTCCCT--GTCTCTATATAACTACACTCGAGTTTCGTTTTA---CCCTCAAGACAATAAATTGAATTTGGTGAGTTTTCG----ATAAATCCCA----TGGTCTTA---TCTTATACCTTATAATCTGAAG--------TGAAAAAGGCGCCCCTTT----ATCACCATGGGGTTGCTCCACTATTGAGATGCATTTAACCG---TGAACCTTTATAAAGTTGGTCGATTTCCATATCGTAATAGATAATTCAAGCTCAATATATGCGCCT-ACCTTGTATTCC----AAAACTTTCTCT----GAGACTATATGAAAAGAGAATTTGTCTCTCCGTGCTTCTACTACGCGCAAGGACGCAACATCACGGATGTAC----GGATGTTTGGACTTACCATTTTAGGTA---GGAAGA---TCCTAAGGCGCATAACATAGTG-CGAGCTTCATAAGTAAC----GGTT
>t8
GGTAAAACTACCT--GGTTTTATAGAAGGGTTAAAGTGTTTCCTTTTATACCCCCCATGATAATAAATTTATTCG-TTGAGTTTTTG----TTAAATCCCG----ATAGCATC---CCTTTTACCTTAGAATAAGGAG--------TGAAAAATGTGCCCCTGT----ATCCCCGTGGGGTGGCTCCCCTATAGAGATACAATGAACCG---TGAATCTATGTGAAGTTGGTCAAGTTCCCTATCTTTATAGATCAGCCAAGCTCAAGAAATGCGTCG-GCCTAGTATTGC----TAAAAATTATCT----TAGACTAAGTGACCAGAGAATTTGAGCCGCAAAGGATCTAGAGCGCGCAAGAATCCAACATCACGTAAGTAC----TGAATTTAAGACTTATCATTTTAGGTA---ATAAGA---AGTTAAGTCGATTTACTTAGCG-CAAGCTTCGTAAGAAAG----AGAT
>t11
GGAAGAACTTCCG--GT--ATATAGAACAT-TTTTATGTTTCATTGTA---CGCCCATGAAGACATAATTACTAGGCTGAGTTGTGT----TTAAATCACT----TAGCCTAC---TTTCTTACCTTATAATGGGAAT----TAGTTGATAAAAATACACCTGT----ATCCACTCCGGGTAGCGCCTCTATGGAGATTCACTAAACCG---TCGAGCACTCTTAACTTCGGCAAGCACCGGATCATGATAGCTTTG-CTAGCCCAATAAATGAGCGA-ACCAAGT----C----AAAATATTATCT----TAGACGAACTGATGAGTGAATTTGACGCGCGT----TTTAAAACGCGCACGGAACCAACATCACGCAAGTAC----TGATATTGAGACTGTTCACTTTTAGTA---CTAAGA---GCGTACAGCTGTTTACCTAGCG-CTAGCTTCGTAAGAAAG----AGAT
>t5
GGGAAATTTTCCA--GTATATATATAAGAC-CTTTAAATTTCTTTTTA---CGCGCACGAATAAACAATTACTGTGCTGAGTACTAT----TTAAATCACA----TGAGCTTA---TGTCTTACCTTATAATCTGTAG----TACTTGAAAACACTCCACCTCT----ATCTCCTACGGGTAGCACCCCTATTGAGATACACTAAACCG---GATACCGATCTTCAGCTTGACTAACCCCGTATAATAATAGTTTAA-CGAGCGCAATAGATGAGCAG-GCCTAGT----C----AAAAAATTTTCTGATCTAGACGAACTGATTAGCGAATTTGATGCAAGG----TCTAATACGCGCACGGATTCAACATCCCGCAAGAAC----TGAAATTAGGGCTTTTCAATTTTTGTA---CTAAGA---GCTTACGACTATTGACCTAGCG-CAAGGTTCGTAAGCAAG----AGAT
>t12
GGAAATTATCCCG--GGTGGTATAGGATTT-TATTAATTT----TTTA---CACGC----ACACAAAGTTAAAGAGCTGAGTAATGG----CTAAATCTCG----TAATCGCC---TATGTGACCTTAGAATTAGTAC----TACCTGAGAATACTGCTCCTTA----ATCAGCACTGGATAGCTCCGCTATTGAGATACACTGGACCG---GCAATCTATTTTCACTTCATCAAGTCCCTCATCGGGATAGGTGGT-CAAGCAAACGATATGAGAAC-GTATTGT----C----GAAAGTTTATCT----CAGACGACCTGATTAGTGAATTTGACCCGACC----TCTAGACCGCGCTCGTAAACAACATTGCGTCCGAAC----TCAACTTACGCCTGTTCATTTTTCGTAACCCAAAGA---TAATAACGCTGAAAAAGAAGCGGCTAGCTTCATAAGAAAG----AGGT
>t1
GGTAAGTTTCCCG--GACAATATATAATAA-CATGAATTT----TATA---CACGCAAGAAAAAAAA----AACT--TGAGTTTTTT----ATAAAACCCT----TAGA--AC---GATCATACC--ACAATTTGCATGATATAGATGATAAAATAACACCTCC----ATCGGCCACGGCTGGCACCACTATAGTGATGCAATTTCCCGTTTGCTATCTATGTACAGTTAAACTATTCCCTGATAATGATAGGTTAG-CGAGCACACAAAATGAGTGC-ACAACGT----CGCAAAAAATTTTTTCT----AAGACTAACTGATGAGAGAATTTGCGACGAGC----TTTAGCACGTGCCTGAAATCAACATCACGACCGAAC----TTAATTCTGGGCATATCATTTTACGTACCCTAAAGA---TTATAAAACCAGGTAACAAGAG-CGAGCTTCGTAAGTAAA----GGGT
>t3
GGAAATTTTGCCT--GAGACTATATAAGTT-CAAGACTTT----TATA---CACACATGAAAAAAAA----ATCCGCTGAGTTGTTG-------AAACACT----GAAT--AG---TTTGATACC--ACAATATGGAAAAGGTAGTTGATAAGACGACTCCTCC----ATCAGCGTAGGCTGGCACCACTATTGTGATCCAATAACCCG---TCCAACTGTGTGGAGATTTTCAATTCCCGCATGATGATA---CAC-CGAGCTCAGAACATGAGTTA-ACCCTGT----CACAATAAAGTTTGTCT----AAGACTAACTGATCAGAGAATTTGCTCCTAAA----TGTAGTTCGGGCTAGAATACAACATCACGGCAGGAC----AGAGTTAGAGCCAATTCACTTTTCGTAACCAAAAGA---TAGTAATGCCTGAGAGCAAGAG-CTAGCTTCATAAGTAAA----AGAT
>t13
GGCAAATCTTCCG--GGAGCTATAGTATCA-TATTTGATT----TTTA---CACGCAGGAAGACAAATTGAATGTGCTGAGTAGTTA----CTAAAGCACT----TTTACTCA---ACTATTACCTTACAATGTGCAA----TACTTGAAAACACTGCTCCTGT----ATCATCTAAGGCTTGCTCCCCTATAGTGATACACTTTACCG---TCAATCCATGTTAACTTAATCAATTCCCACATTTGAATAGATAGC-CAAGCTAAATATATGGGAAAGACCAAGT----C----GAAATATTATCT----GAGACGAACTGATTAGAGAATTTGCCGCACCC----TCTAGAGCGAGCTCGAACACAACATCTCGACCGTACCTCTGGATATATAGCCTCTACAATTTCAGTACCCATAAGA---ATATATAA--TTTTAAAAAGCG-CTAGCTTGATAAGAAAA----AGAT
>t14
GGCAAGGTTACCT--GGATATATATTAGTT-CCACTGTTT----TTTA---CACACATGAAGACAGATTAATTCTGCTGAGTTCTAA----ATAAATCTCA----AGAGCGCGGAATCTTCTACCTTAGAATGCGGAA----TACTTGAGAAATGATCCCCTTT----ATCTACGGAGGCTTGCTCCACTATTGGGATACAGTGGCCCG---TAAATCTATCTTCACTTTATCGATTACCATATAAAGATAGATCAA-CAAGCTCAGAACATGTGCACAACCCAGT----C----GAAAGTTTTTCT----TAGACTAACTGACTAGTGAATTTGCGGCTTCT----TGTAAGTCGGGCTCGAATTCAACATCACGACCGTACCCCAACATATAATGCCTGTGCAGTTTAAGTACCCAAAAGA---ATATATAGCAGGTGAACCAGGG-CTAGGTTCATAAGGAAA----AGGT
>t6
GGGAAATATTCCA--GTTAGTATAAGAGTA-AGATTAATT----TGTA---CACTCATGATTATAAAATTACAACGATGAGTTC-------ATAAAACACT----ATGCCCCA---TATAGTACCTTAAAATACGAAA----TAATTGACAAGACGACGCCTCT----ATCAGCGTTGGCTCGCCCCGCTATTGTGATACACTAGACCG---TCAAACTTTGTACACCTCATCGACATCCGGA--TCAATAGATGTT-CTAGCCCACAATATGGGAGA-TCCAGGT----C----AAAAATTTATCT----GAGACGATTTGAGTAGTGAATTTGCGTCAACG----TGTAGAACGCGCAAGAAGGCAACATTTCGACCGGAC----TGATTTGATGCCTGTCCAATTTTAGTATCCCGAAGA---TGCTAGGGCCGTGGACTGAGCG-CAAGGTTCC---GAAAT----CGAT
>t7
GGAATTTATCCCG--GCGGTTATAGGAGTG-CTAATGTTT----TGTA---CCCTCAAGAGGACAAAGTTACTTCGGTGAGTATTAG----GTAAATCGCG----CAACCTCC---TATGCCACCTTAAAATTCGGAA----TAGATGACAATTCATCTCCTAT----ATCTGCTTGGGCTCGCCCGGCTATAGAGATACATTAGGCCG---TCAATCCTTATCCACCTTATCAATCACCAAATATCTATAGGTTGT-CAAGCACAGGATATGGGCTT-ACTAGGT----C----GAAAATTTATCT----GAGACGACTTGAGGAGGGAATTTGAGACTGCT----TCTAGAGCGCGCACGAACGCAACATTGCGACCGAAC----TGAAGTTCAGCCGAAGCAATTTAA----CCTTAAGA---TAATATGGCAGTTAATTGAGCG-CTAGATTCCTAAGAAAG----CGAT
>t4
GGAATGCGTCCCG--GCAGTTATATGAGTT-CGGTTTTTT----TGTA---CCCACAAGAGCACAAAGTTAAATCGGTGAGTACTATTCATCTAAAGCGCT----CAAGCTCC---TGTGCAACCTTATAATGGGTAA----TAATTGACAATTCTCCCCCTTGGACTATCAACTAAGGCTAGCACCGCTATAGAGATTCATTTGACCG---CACAACTATATCCATTTAATCAACAACCATATATCTATAGATTTA-CAAGCACATGATATGAGAT---CTGGGT----C----AAAAGTTTATCT----CAGACGACTTGAAGAGTGAATTTGACACAACG----TGTATGGCGCGCTCGAAGGCAACATGTCGTCCGCAC----TTAACTTCAGCCGAATCATTTTAAGTATCCGGAAGA---AAGTATTTCCGATAATTGAGCG-CTAGATTCCTAAGCAAG----TGAT
>t10
GGAAATAGTACCA--GTTCCTATAGAAGCA-AATTCATTT----TTTA---CACGCATGAAAACATATTCATACAGCTGAGTAGTGG----CTAAATCACT----TTACCACA---TATAGGACCTTAAAATATGCAA----TACTTGAGAACACTGCTCCTTA----ATCAGCCCGGGCTGGCCCGGCTATTGAGATACACTCGGCCG---GCTAACTGTGTTCACTTTATCAATCGCCACATGAGAATAGCTTAA-CGAGCTCACAATATGAGGGG-ACATGGT----C----AAAATTTTATCT----TAGA--AACTGATGAGTGAATTTGCCACATCC----TCTAGTCCGTGCAAGGAATCAACATGACGCCGGCAC----TGATATTATGCCTATTCATTTTTCGTACCCTAAAGA---GAATATGTCTAATAAACAAGTG-CTAGCTTCATAAGGAAG----AGCT
