# Supplementary material for: PQ, a new program for phylogeny reconstruction
Source: BMC Bioinformatics. 2018 Oct 12;19:374. doi: 10.1186/s12859-018-2399-4 (PMC6186109; doi:10.1186/s12859-018-2399-4)
Supplement: Supplementary file 4 — Simulated data. The archive Simulated-data.tar.gz contains two folders called Alignments and Trees. Folder Alignments contains 500 simulated 15-sequence nucleotide alignments in fasta format. Folder Trees contains six subfolders, PQ, MP, ML, ME, QP and Reference with trees in Newick format reconstructed from the alignments with five methods and with reference trees used for simulations. Names of the tree files correspond to names of alignment files. (TAR 1860 kb) [file 12859_2018_2399_MOESM4_ESM.tar › Alignments/144.fasta]

>t1
---TCATGGAGCAA------CATTATTGCTCTTAGGTTAAAT--------TTTTTAGGAGATTTATGCACCATGGACTTATGTCAGATCATGCAGACTTTACCTCCGAA---AGCTAATCT----ATGTTTACGTGTCATCTAG---T---CACTTCTCGA---TGGTTTCACCAC-TAC-GTTTTTTAGTTTCGATGCAAAGTACAAAGTTTGATTTCTTCGAAGTTGCGT----AGT----TGCAATGTGATGAGACCTAGTAT---CATACACGTAGC---TGCATGTT--T----TC---TTCATAATCCATTCCATGGAGTTT---GTCAGTTAATCAAACGCTCAAACCCCT-TAG-TGAAGCTAATAAAAGGGAAGTTTCTTCCG---CTTCTAGCGTTCTTTTCGGCTTAACACCAATCC---A----G---C----CCAATCAAAGCGAGTA---TTGCTTATCAGGGTCAGGAGTACACACTATGAGGACAAAATGC
>t10
---TCGTGGAGAAA------CACTTTTGCTCATAGGTTAAAT--------ATTTTAGGTAATTTATGCACCACTAACTTAAGTCAGGTCATTCAGATTCTATCTACGAA---AGATGATCTTTAGATGTTTACCTATCATCAAG---A---CACTTGTCCT---TGGTTTCACGAC-TAC-GTCTTTTAGTTGCGATGTAAAGAACAACGTTTGATTTCGTCGAAGGGGCGT----AGT----TTCAATGTGATCAGTCCTAGTAT-------CACGTAGC---TTCATTTT--T----GC---TTGAAAAGCCCTCCCAGGAACCTT---GTCAGTTAACCAGACGTTCAAAGCCCT-TGA-TGTCGCTACTAAAAGGGAAGTTACCTC------TTCTAGCGTTCTATTTGGCTTAACATTTATTC---A----G---C----GCAATCAAAGCAAATA---TAGCTAATTTGCGTCTGGCATACACACTATGAAGACGAAATGC
>t13
---TTGAGGAGGGATGGACACATTGATTCTCGTAGGTTAATG----TACATTTTGTGAAAGTTTA--CGGCACTAGTTTATGTCGGTTGTTTCAAAGCATAGCTCTAAA---ACCTGAGCTATAGAAGATTACTTCTTGTGGAG---A---GGATAGTGCC---TCCATTCACCTC-AAC-GTTATTTGTTTACGATGAAAAGTACAAAGTTTAATTTTCTCGAAGATGCGTTA-TAGT----TACAAGGAAGTCAAACCTAGAGT---CAAGCACGTAGC---ATCTTAAT--TCTCCTC---TTTAAAATTCCTTCCTTGGACGTG---GTCATTTTATCAGACTATCAAATCGTT-TGG-TTTAGCTCTTAAAAGAGTAGGTCCTTACG---CTACTTGCGTTCTATTCGGCTTTACAAGAATGC---A----GGTCGGATGTCTATCCAATCAGGTAAATTTGAAAATAAGCGTCAGGTATGCACAGTATGTATTCGAGATGC
>t11
---TGGAT-ACTGATAGACACACTAATTCTCTGAGGTTAACT----TCCAGTTTGTGGAAGTTTA--CGTCGGGAGTTTATGTCGGCTGATTCAAAACTTAACTTACTACGTATTTAAGCTGTAGATAATTACTTCTATTAGAG---G---TAATATTTGG---TCCATTCACCAC-TAT-ATTAATTGTTTGCGATGAAAAGTACAGTGTTTCATTTACTCGAAGTCGCGATA-TAGT----AACAAAGTAGTCAATCCTGGAGT---CAACCAGGTAGCTCCCTCATAATAATCTCCTC---TTGGAAATGCCTTCCCTGAAACTT---GTCAGTTTATCAGGCTCTCAAAACTTA-TCG-TTTGGCTGTTTAAAGGGAAGGCCCTTGCG---CTGCTTGGGTTCTCTTCGGAATAACAGGAATGC---A----GGTCTGAAGTCTATCCAAGCGGGAAAAATAGGACATATGTGTCTGGATTACACAATATGGATGCGAACTGC
>t2
---TCCATGCTCTAGAGACACAATTCATCTTTAAGGTTAATA----GCAGGTTTTTGTGTTTTTA--CGTCGAGAAATTATGTCGTATGATTCAAAACATAACTGTCTAATCAGTTAATCTGTAGATAATTACTTCTATTACAG---T---TAATAGTGAG---TCAATTCACTAC-TAC-ATATTTTGTTTACGATGTAAAGTACATAGTTTCATTTACTCGAAGTCGCGGTT-TAGT----AACAAGGTAATCAAGCCTAGAAT---CATCCAAGTAGCTCCTTCAGAATAGTCTCTTC---TTAGAAAAGCGTTCCATGAAACTC---GTCATTTAATCAGGCTCTCAAGATTTT-TTG-TGTAGCTGTTGAAAGAGGAGGGCCTTGCG---CTGCACGGTTTCAATTTGG----ACACATATCC---A----GATCAGGGGTCTATCCAATCGGCAAAACTCGAAAAGATGGGTCCGGACTACACAGTATGGGTACTTAATGC
>t7
---TCGATGACTTATAGACACAATTTATCTCTAAGGTTAATA----TCCCGTTTTTGTAGGTTTA--CGTCGATAAATTATGTCGGATGATTCAAAACATAACTATCTATTTAGTTAATCTGTAGATACTTACTTCTATTAGAG---G---TAATATTGAG---TCAATTCACCAC-GAC-GTTTTTTGTTTACGATGTAAAGTACAATGTTTCATTTACTCGAAGTCGCGATA-TAGT----AACAAGGTAATCAAACCTAGAGT---CAATCATGTAGCTCCCTCTGAATAGTCTCATC---TTAGAAAAGCCTTCCGTGAAACTC---GTCATTTAATCATGCTCTCAAGAGTTA-TCG-TTTAGCTATTGAAAGAGAAGGGCCTTGCG---CTGCTCGCGTTCAGTTTGGGATAACACGGATGC---A----GGTCAGGGGTCTATCCAAACGGCCAAACTGGCTAAGATGGGTCAGGACTACACAGTATGGGTACGAAGTGC
>t3
----GGAGGTCTATCGAACACACTAATGTTCCTAGGTTAAAA----TTCAATTTATGATAGTTTA--CGGCACTAGATTATGTCGGATTTTTCAAAATATAAC----TAAATACTTAAACTATTGATAGTTACTTCTTATACAG---C---TCATAGTTTC---TGAATTCACAAC-CAC-GTAAATTAGGTACGATAAAAAGTACAAAGTTTCATTTGCTCGAAGTTGCGGTA-TAGT----ACCAAGGTAATGAATCCAAGAGT---CATGCACGTAGC---GTCCTGAT--TATCCAC---TTGAAAATGCTTTCCCTGTAGAGT---GTCATTTTATCAGGCTCTCAACCCACC-TCGCTTTGGCTCTTTAAAGTGAAGAACGCTACG---CTTCGAGCGTTCTCTTCGGTATTACAGGAATACTCCA----GGTCAGAGGTCTATGAAATCACATAAAATAGGATAGGTGAGTCAGGATTCCACAATATGG--TCGAGTTGC
>t15
ACCTGCTGGGCAGAA----ATATTGAAGCTCACAGGTTAAAT----AGGTGTTTTCGAGATTTTA--CACCACCTAGTTATGTCTGTTCTTTCAGACGATAGCTAAAAA---GAATAATCTATGGATTTTTACTTCTGCTCAAG---AGTACACTTTTTCT---TTAATTCACAGC-TAC-TTAGGTTCTCTGCGATGCAAAGTACAAAGTTTGATTTGATCGAAGGGGC-TTCGTAGT----ATCAAGGGCATCATACCGTGTATCCGCATTCTAGTAGC---CACTCCTT--TTTCCGC---TTACAAAGGCCTACCAGGCAGATC---GTCAATTTAACAATCTATCAAGTCACT-TTT-TGTCGCTTCTGAAAGTGGAGCA---TTCGCTCCTGCGCGCTTTCAGTCGGGCTTCACAT-CATAC---ACGTTG---T----TCGATCAAATC---TAATATTGTTTATGAGTGTATGTGTTACACACTATGACTACGTAGTGC
>t9
ACCTGCGGGAGATTA----ACATTTAATCTCACAGGTTAATA----ATGGTTTTTTGATATTTTA--CAGCGCCTATTTAAGTCTGGTCTTTCATACGGTAACTCTAAA---AATTAAACTTTGGAGTGTTACTTGTTCTCGAG---TGTACACTTGTTCG---TAGATTCACAGCTTAC-TTGCTTTCTATTCGATGTAAAGTACAGAGTTTAATTTCGTCGAAGATGCGTTGATAGT----GCCAAGGACGTCATGCCTAGTCT---CATACTCGTAGC---TTCTTTCT--TGTCCGC---TTTTAAATTTCTACCCGGCAGTTA---GTCGCTTAACCATTCTTTCAAGTCGCC-TGA-TTTTGCTTGTTAAAGAGTAGTA---TGCG---CTGCTCGCGTTCTATCCGGCATCACAT-GATGC---G----G---C----CCAATAAAATCAAAAAAAGTTGTATATCAGGGTCGGTGTTACACATTATGACAACATTATGC
>t5
ACATACCGGATTATC----ACAATAGTATTTAGAGGTTAAACATGTGGGCATTTAAGTGAGTTTA--CGACGATTATTTAAGTCATTTCGTACAGATCCTAACTTTGCA---AGTTGATCTATGGA--CTTACTTATATTGTAGATTTGAATGATAATACC---TACCTTCACTTC-AAACTTCACTTGTGTGCGATACAAAGTACACTGTTTTATTTGGGCGAAGATGCGTTG-TAGT----TCCTATGTTATGACTCCCTGAGT---CACTCTTGTAGC---GACTTGTT--TATCCGC---TTTAAAAATCTTGCCATGAAGTTCGGGGTCGCTTTATCATTCTCTCAACCAGTGATTA-TTGTGCTTTTTAAAGTGAAGGT---TACG---CTGCGCGACTTCATTTCGGCATCACAA-TATTC---G----G---T----GCGATCAAACCATACAATATCGTTGATCTGCGTGAGTGGTTCACAATATGAAAGCATAGTGC
>t14
ACATGGCGGATTATG----ACATTGATGCTGATAGGTTAATC----GGGTGTTTATGTAAGTTTA--GAACGCCTTTTTAGGTCTCATCGTTCAAATCTTAACTAAACA---AGATAATCTATGGA--GATACTTCTCCTCGAGTTTTGCACTCTTGTACT---TGGATTCACAGC-TAACATTACTTGTGTCCGATAGAAAGTACAGAGTTTGATTTGGGCGAAGATGCGTTG-TAGT----TGCAACGTTTTGATGCCCAGGGT---CACCCTAGTAGC---CACATCTT--TTTCCGC---TTTAGAATTCATGCCCTGAAAGTC---GTCGGTTCATCATTCACTCAAAGAAATATGA-TTAGGCTAGTCAAAGGGTAGAC---TTCG---CTACTAGCCTTCGATCTGGCATCACAA-GATGC---G----G---G----TCTATCGAATCAACAAATATCGCAAATTAGCGTCTGAAATACACAATATGGAATCGTTTTGC
>t4
ACCTACCGGAGAATC----ACAATTGTCCTAAGAGGTTAAGT----GTTAATTTGTGCAACTTTA--TAACTCTCATTTATGTCTCATTTTTCAAATCATACCTCAACA------TTAGCTATAGA--GATAATTCTTCTCTAGTTTAGCACGCTTTTTCTTTGTTGCTTCACTAC-TATCGTTATTTGTATCCGATAAAAAGAACATAGTTTAATTTTGCCGAAGTAGCGATT-TAGTACTATTCAAGGATTTTATGCCCAGGGT---CACACTAGTAGC---AACAATTT--TTTCCTC---TTAAGAAAG--TGCCGTGGATCGG---G---ATTAATCAAACACTCAATAAAAGCTTC-TGAGGCTATTGAAAGTGCAGGC---TTCG---CTCCT----TTCGGTCTGGCGTGACAC-AATGC---G----G---T----CCCATCTAAGCGATAAATATGGATTAGGAGCGTCAGTAATACACAATATGGATTCCGA---C
>t6
ACATA----TTCATG----ACAATTCTACTCCAAGGTTAATT----GAGATTTTACGGTACTTTA--TAACGTCGATTTAAGTCAGATAGTGCAGATTTTATCTTGACA---GCATAAACTGTAGA--GTTATGTCTGA----GTGATGCAGTTTCGTAGG---TAATTTCACGGC-GAACCTGACTTGTATCCGATACAAAGTACAGGGTTTGATTTAGCCGAAGTTGCGGTT-TAGT----CCCAATGTGGTTAGGCCCAGCTT---CAATCTAGTAGC---ATCAGCAT--TCTCCCCTGTTTTGAAACCCGTTCCA--TA-------GTCATTTTAGCAGTCGGTC----ACGATTAA-TCAGGCTTATAAAAGGGTAGTT---TTCG---CTTCTTGCTTTCGTTCGG--CTTACAC-CATAC---G----G---T----TCAATAGAAACCTCTAACATAGCATAGAAGCGTTTGGTTTACACATTATGAATTCGACTTGC
>t12
ACGTTGTTGGTAGCA----ACAATTATACTCGGAGGTTAAGG----GGGGATTTATGGTAATTTA--CGTCAAGGATTTAAGTCTGTTCATTCAAATCTTAGCTGTA-------TTTATCTCTAGA--TTTAGTTTTTCTCAAGCAAAGCAAGATCTTCGA---TAATTTCACAGC-TAATATTTCTTCGATACGATACAAAGGACAGTGTTTAATTTGGGCGAAGATGCGCTA-TAGT----CCCAATGTTCTAATCCCGTGTTT---CAAGCGGGTAGC---CTCGTCTT--TCTCTTC---TTAATAACATATT-----GATGGC---GTCTTTTTATCACCCTATCAAAAACGATTTG-TCGTGCTGATTAAAGTGGAGTG---TACG---CTACGGGCTTTCATTCTG--TTTACAA-GATTC---C----G---A----ACCATGGAACCCCCTAATTTAGCAAATAAGTGTTTGATGTACACAATA-GATTTCCGCATGC
>t8
ACTTACACGGTTATC----ATAATCTTTCTTGCAGGTTAATT----TTGCTTTTACGGAAGTTTA--GATCGTCGATTTAGGTCTGATCCTGCATAACTTAACTCAACA---CGATAATCTTTAGA--ATTAATTTTAATCAAGTTTAGCAATCTTTTGAC---TACATTCACTGC-TAACTTTCCTTGTCTCC-ATATAAAGTACAGAGTTTTATTTAGGCGAAGTTGCGTTG-TAGT----TCCAATGAGTTTATCCCGTGTTT---CACTCTGGTAGC---TACTTCGT--TGTCCGC---TTCTGAACTTATGCCACGCAGCAC---GTCTATTGATCACTCTATCAAAGACGTTTTA-TAAA----ATAAAAGAGAAGAC---TGCG---CTACGCGGGTTCCATCCG--TTTACAA-C---C---G----G---G----TCAATTTAACCA---AATATCGCTTATCGGGGTGTGGTATTCACAATATGGATGCATCATGC
