# Supplementary material for: PQ, a new program for phylogeny reconstruction
Source: BMC Bioinformatics. 2018 Oct 12;19:374. doi: 10.1186/s12859-018-2399-4 (PMC6186109; doi:10.1186/s12859-018-2399-4)
Supplement: Supplementary file 4 — Simulated data. The archive Simulated-data.tar.gz contains two folders called Alignments and Trees. Folder Alignments contains 500 simulated 15-sequence nucleotide alignments in fasta format. Folder Trees contains six subfolders, PQ, MP, ML, ME, QP and Reference with trees in Newick format reconstructed from the alignments with five methods and with reference trees used for simulations. Names of the tree files correspond to names of alignment files. (TAR 1860 kb) [file 12859_2018_2399_MOESM4_ESM.tar › Alignments/456.fasta]

>t5
TA--GGC---ACATAACCGTATTCCTAAGAGATAAGT---AGGTTATATAGC---TTAACGTTT---TTATCT----GGCTACCACCAATG----AAGCTG---TCACACTGCCATCAACG----GA--TGGCTCTGACTC----TA---TGACGTGGTTTTCG--T---GATTTAGTGGGAGTCATAATCCAA---ATTT-CGACGTTGGCGCTTATCATC---GCAAAATT----GAGGTCGAAACTGCTGTATGCGGAT--TGCC--------CATCC--A--TATGAAAAATCAAAGCTCGTTCAAGATCACTTTGAG----CCTATGGTGGCGGCGCGATCTGGTGATCT---TTAGTCCTGAACATTAG----CCTACACGGTTTTAGGCAACTA--C----AACCTCAATCGAAAA----TAGGAGAGGAATC---AAGCCTTT--TTAAATACTTGGTTTTAAACAGCTTCTTAAGGTGCCGACAGAAACCACTTGTGAT---GAAAGTGTATAGCTATCTTGGATCATACATTG---GGCTTAGTTGTCTGCTA--CCGGCAAC----TATTG--------TAATTAGGTGTTTACGT----ATTTCTAGAT--AATTGTTCAACTGG----GGAA---AT--GTATTTGAGT----ACCAACTA---AAGTGTTAGTTATGTTGACGGGTCTGAGGTCC---ATTTTACATTCTGTATG---CGGATGGACCGCTAGTCTAAAGA---CCT----AGAAAAAGCTA--T--TAGAGCACACGCCCAGGGACTATTAGGGAATACAT--CAACGAGCTAAGCTATAGGACTTTATTAACC-ATAGACTC---AGATTGTTTAGTATAAC----T--------------AA----C----ACATGTCCAGTCT--CA----A
>t1
TA--GCC---TAATAACCGGATTCCTAAGTGATATGT---CCATGATGTTGC---TTAAAGTTG---TGAATT----GTCAATCACACATC----AAGCTG---GCACACTAT----ATCT----TC--TGGCTCTGACTG----TT---TGACGTGATTCTCG--T---GATGTAGTGAGTGTCATTATCCAT---ATTG-GGGCATTTGCGGTTATCATC---GCGAAAAT----CAGGTCGAAAATACGGTATGTGGTA--TGCC--------CAGCG--A--AATCAAACAAAAAAAATCGTTCACGATTATGTTGTG----CCTATAGTGGCGTAGGGAGCTAGTGAGCT---TTAATCCTGAACATTAG----CTCACACGTTTTTAGCCAACTA--C----AACCTAGGTTAAAAA----TTGTAGAGCTATC---AAGCGTAG--ACAAACATTTTGATTTAAACACATTCTTAATCTGACGAGAGAAAGCACTTCATAT---AAAAGCCTATAGCTATCATTGATCATCCATTT---GGCTTAAATGTCTCCAA--ACGGCAATTTGATATTG--------AAAGTTTGCGTGTATGT----ATCTCATCTT--AAATGTTCTAATTG----ACAA---AT--GTAATTGATT----ACAAACTA---ATCGGTTGTTTGTGTCAACCGATCTGAGCTCG---TTTTTGCAATCTTTGTA---GGGCTTGACCGATAATCTAAAGA---CCT----ATAAAAAGCTA--T--TATTGCAGAGGCCAAAGGA---TGAAGAATTAAAT--CAACTAGCTTAGCTATGGGACTATGTTCGGC-CATCTGTC---AAATAGTTTCGAATAAC----T--------------AA----C----ACATA---AGTCT--CA----A
>t4
TA--GAC---CCAAACCCGTTTTCCTAAGGAATAAGA---A--CTATATAGC---TAGAGATTA---TAACTAAGTCGTCGAACATTCAGG----AAGCTGTCGACTCAAATC----AACT----TA--TGGACCAGACTG----TA---TGACGTGGTTCTGG--TTGAGATTT-GTGAGAGTCATGATCCAT---AATC-GTACATTGACCATTATCATCAAAGCAAAGTT----CAGGTCAAAATTAGGGTATTTGGGT--TGCG--------TGGCG--A--AAGTAAACACCAAATATCGTTCACTATTAATTTGAG----CCTATGTTGGGGTAGCGAGCTAGTAGTAT---GTACTCAGAATAATTAG----TACACAAGTTATTAGCCAACAC--CTCGGAACCTTTGTTCTAAA----TAGGACGGCTAGC---AAGTAGGT--GCAAAAATTTTGGTTGAAGCAACGCGTTA---TGTCGACAAAAAACACTGGACGT---AAAAGTTTTTAGCTATCTTCGGTCATGCGTTT---GACCTAATTGTATTAAC--ACGGCAAT----TATGG--------GAAGCTTGAAGATATGTCGCTATTTCATCAT--AATTGTTCACCTAG----CTAA---TT--GTATTTGAGT----ACAAACTA---ATCTGTTGTTTATGTCGACAGGTCTGAGGTAA---CTTTTTCACTACTTTTG---CGGCTTGACCGGTACATTACAGACTCCGT----ATAGAAAGCTA--T--GCGAACATAGGCCAAGGGA---TTAAGAATTTTAT--CCACGATCTGAGCTATAGGACTATTTTCGCC-GCTTATTCAGAACATTATTTCGAATAAC----T--------------AA----C----ACATA---AGTCT--CA----A
>t7
TAACGGC---ATATAGCCGTATTCCTAAGATATACGA---G--TGAGATGGC---TAAATATTG---TTAAGG----GTCCAACATATAAA----AAGCTG---TCTCACTTC----AACATCATAA--AGGGTCTGACAGGCAATT---TGGCGTGCTTATTG--TATCGATTTAATGAGAGTCGTAATCTAA---ACTA-----ATTTATTCATATCATC---GCAAATTT----TAGGTC-AAAGTGCTGTATGTGGAT--TGCA--------CATCT--ACCAAGCAAAAATCAAAGATGGTTCAAAATAATATTGAG----CATATACTGGTGTAGCGTGCTTGTG---T---ATACTTTCTATTATTAG----CTCACACGTTTTT--CCAAATG--CTCACAACCTTAGTATTAAC----TAGTAGTGCAACC---AAGTGACA--GAAAAAATTTAGGTTTAACCTTTTTGTTA---GGACGACAGCAATCACTCCAAGT---CAAAAGATATTGCTATCATAGATCATACTTGT---GTCATATTTGTCTATTC--CCGGCAAT----TTTTG--------GAATCTGGAAGATATGTCGCTATGACGCCTT--AAATGTTCACGTGGCTCTATAA---AT--GTAATTGAGT----ACCATCTA---ATCAGTTTGT--TGTGAACGGATCTGAGCTTGGCGGTGTTTCAATCGTTGTT---CGGTTCGACCGGTATTTTGCAGA---CTT----AAATATAGCTA--T--TTTAGCGTACGCCGACGGA---TAATGTACTATAT--CGACTACAGAAGTTATAGGACTGTGTTATGC-TTGGTGCC---ATATTAATAAGAATAAC----T-------CTGA---AA----C----ACATT---AGTCT--CA----A
>t12
TTATGCT---TCAGATCCGTCTTCCTAAGTTTTACGT---G--ATACATGGT---TAAACTTTC---TTATTT----GGCAAACAATCACA----AAGCTG---TCTCAATAC----ATCGTCTTAA--AGGCACTGACTGTCGGTG---TGTCGTGGTTTTTG--TAATGATTTATTGAGAGTCTTGATCGAGTTGATTA-----CTCAACAGTTATCATG---GCGAACATTCACCAGGTC-AAA-TTATGTATGCGGAG--TGCC----------GCACAATAGCTGAAATAAGAAAATTCGTTCATAATAAAATTGGGTACTCTTATACTGATGTTG----CTCGTC---A---TTATTATG----ATTAGCAAAGACACACGATATT--GCAAGGTGACACCCAACCTTACTGATAAC----AAGAAACGAGAGC---AAGAGCCAGGTAAAAAATTTTGATTTAATCAAAT---TA---CGACGACTATAAACACTCTAACT---CAAAAAATATAGCAATCCTCGATCATACATGGGAGGTCTTAAGTGA--GTAA--ACGGCAAC----TCTGG--------TAAACGAGTAATTATGTCGATATTGCCGCTG--AAGTGTGCAAATCGCCCTCGTACCAATTGGTAGTTGACT----ACCACCTA---ACCCGATTAT--TGTACACTGCTCTGAGATAAGCATTTTTTCACTCAGTTTACAAAGGTTCGACCGCTAATCTCCAGA---CAT----AAAAATAG-----TTTTTTGGCGTAAGCCTATGGA---TTAGGAAATTGAT--CCACGATAAGAGTTATAGGACTCTGTGATTC-CTTATCCC---TGATGGGTATTCATAAC----TAAGT---CAAA---AA----CAAGAAAATA---AGTCT--CA----A
>t11
TGATGTG---CCATAGCCGTCTTCCTAAGTGTTATGG---C--AAAACTGGT---TAAAATTTT---TTAAGA----GGCAAACACCCAAG----AAGCTG---CCTCGCTAA----ATCGTCTTGT--AGGCACTGACAATCATGA---TGGCGTGCTTTTTG--TCGCGATATACTGTGAGTCTTAATCTGA---AATA-----TTCGGCCCCTATCATG---GCGAACGTCTGTCAGGTC-AAAATGAGGTATGCGGTG--TGCG--------CTACC--AGCTTGAAAATAACAAAACTCGTTCAAAATAATATTGTGCTCCCATATACGGGGGATG----CTCGTA---T---GTATTACC----ATTAG----GTCACAGGATATT--TCAATAT--CTCCCAACCTCGAAAAAAAG----GGGCATTGCAAAC---AAGCCTCA--GTAAACAATTTGTTTTAATCATAGA-TTA---AGACGACCATAATCACTCCAGCT---TAAAATATTTAGCGATCATTGATCATTCATAA---GTCTTATGTGA--CGAC--TCGGCAAA----TGTTG--------AAGCCGAGTAACTA---CGTTATAGCCTCTT--AAATGTTCAAATGGCCCTAAGA---ATTAGTAATTGACT----ACGATCTA---ACATGATCTT--TGTGCACAGGTCTGAGTTAACGATTGTTCCAGTGGGTTTATTCAGGTTAGACCGATAACCTCCAGA---CAT----AAACATAG-----T--TGTGCCAGACGCCCAAGGA---TTATGAATTTGAT--CCACGATGAAAGGTATAGGACTCTGTAAGTC-AGTGTATC---ATATAAATCCTAATAAC----T-------CAGA---AATCTCCCGTTATATA---AGACT--CA----A
>t2
TGAAGCG---TTAGAACCGATTTCCTAAGATTTACGA---G--GGAAATAGC---TAAAAATTA---TTAAAA----GGCAAACACCAAAA----AAGCTG---TCTCCCTTA----AACCTCATAT--AGGCGCTGACTCTGATTA---TGTCGTGCTTATTG--TGACGATTTATTGTGGGTCGTAATCTAA---ACTA-----GTTTGGTCCTATCATA---GCTAAAGT----AAGGTC-AAAGTCGCGTATGCGGCT--TGCT--------CCACT--AACAAGGAAAAAGCAAACATTGTTCAAAATAAACTTGAG----CTTATACAGATGGAGGGTACTAGTG---G---ATACTAAC----ATTAG----AGGACACGATATT--TCAAGTT--CTCAGAACCTTATGATTAAA----GAGAAGTGAAAAC---AAGAGGCA--TAAAAAAGTTTGATTCAAGCGTATGGTTA---TGACGACTGTAACCACTCCGGCT---CAAAATGTATGGCTATCTTAGATCATTCTTAA---GTCTTATGTGT--TTAC--TCGGCAAA----TTTAG--------CATTCCGGAGCTTATGTCGTTATGTCTGCTG--AAGTGTTCACTTAGCACTTGTA---AT--GTAATTGAGT----ACCATCTACAAACCTGTTATT--TGTTAACGGGTCTGAGTTAGACGGTTTTGCATTCATTATT---TGGTTCGACCGCTAATTTTAAGA---CGT----AAAAATAG-----T--TATGGCGTACGCCAATGGA---TCACGGAGTGTAT--CAACTACTTGAGATATAGGACTATATTATAC-GTGGTGAC---AAATTGGTTTCTATAAC----T-------CATA---AA----C----ATATT---AGTCT--CA----A
>t3
TTAAGAC---TTAGAACCGGGTTCCTAAGAGTTATGG---C--TGACCTGGA---T--ACATTAACTTTATTG----GACAATCAGAAATA----AAGCTG---CCACGACGG--------CCTTCA--AGGATCGGACTAATGATATGCTGACGTGCTTATAG--ATGCGATTTATTGTGTGTCGTCATCTAG---ACTC-ATACGTCACTATCTATCATA---GCCAATTT----GAGGTCGAAATTTGAGTATCTGGTTAGTGCGG----ACTACCCC--ACATACGAAAGAACAAATATCGTTCATGATAAGCTTGGG----CATATACGGAGGAGGCGTTCTTGTT---G---CTAATGCCTATGATTAG----ACTACACGATCTTAGACAACGG--CACCGAACCTTATAGATAAT----CAGGAAGGTTAAC---AAG--AAA--GAAAATATTTAGCTTCAAACTTTGGGTTA---CGTCGACTAAAAACACTCCAATT---AAAAGAATGTGGCTATCTTTGTTCATACATGG---GTCATATCTGGCTGGTG--TCGGCAAG----TGTTG--------AACGCATGGGGGTACGTCGGTATGTCAACTGAAAAGTGTTCTTATAGCTCTCAAA---AT--GTAGTTGAATCGAGACGATCTA---ATTGGTTGATTATGTGCACGGATCTGAGCTAG---GTATTACAATGGGTCTA---TGGATTGACCGCTAGTATCCAGA---CTT----ATAAACAGCTAGTT--ATTA--AGATGCCAAGGGA---TTATGTAGTGCAT--CTACTACCGCAGTTATAGGACTTTGTTAGAC-CGCCACGC---AAATTGTTTAGCATAACTCAAT-------CCTA---AA----C----ACATA---AGGCTGCCAAAGCA
>t15
TTATGAC---CTAGATCCGTATTCCTAAGATGTATGT---A--TTACCTAGC---T--ACCTTAGAGTTATTT----GACAAGCACAAACC----AAGCTG---TCCCGTCCA--------CCGTCAATGGGTACGGACGTAATAGATCTTGACGTGCTTTTTGGGATTGGATTTATTGAGTGTCGTCATCTCT---ACTT-AAACCTCTATTACTATCATA---GCTAATTT----AAGGTCCAAATTTTAGTATCTGGGTAGTGCGT----AATTGCC-----ATACGAAAGATTAAACATCGTTCATGATTAGTTTGAG----CCTATGCCGAGGCGGCGTTCTTGTA---T---CTAATCCCTAGTATTAG----CCGACAAGATCTTAGCCAACTT--CGCCCAACCTTTTCAAGAATTTGCCAGTACGGGTATC---AAG--ACA--GAAAATATTTAGCTTGAAACCCTGGGTTA---CGTCGACTAAAAACACTGCGTTT---TAAAGAATATGGCGATCTTGGATCATTCATAC---GACATATCTGAGTTTTATTTCGGCAAA----TGTAG--------TACGCAGGCTGATACGTCGCTATACCAAGGG--AAATGTGCGTATCGCCCTGGGA---AT--GTAATTGATTTGCAACTATCTA---AACTGTTTATTGTGTCCACGGCTCTGAGATTA---ATATTGCAATAATTTTA---TGGATAGACCGATAATTTCCAG-----------ATAAACAGCTAGCT--ACTA--TTATGCCGAAGGA---TTAGGAAGTAGAT--CAACGAACACAGA---CGGACTTTCTAGTTC-CTCTACTC---GAATACCTTGGGATAACCTGAT-------CAGACGAAA----C----ACATG---AGTCT--CA----A
>t13
TCACGTT---GGAGAACCGCGTTC----GATTTATGCAATA--ACATTTTGCCGTT--AACTTGGTT----CT----GCCTATCATCTACG----AAGCTG---TCCCTTCGC-----------TAT--AGGTCCAGACAAAGAAACTCCTGCCGTGCTTGTTGAAGTGCGATATATTGGGAGTCGTCATCAAA---ATTGTTTACTTGAAACGTTATCATT---GCTAAACT----CAGGTCTAAAATTCAGTATCCGGGGCG---GA----AGTACACC--ATTTACGAAAAAATAAAGATCGTTCAACATAATCTTGGG----CTTATGCAGAAGCGGCGCTCTCGTA---T---TTATTGCCGAATATTAG----TATACACGATTTTAGTCAAAGA--CTCAAAACCTAAGAACGAAG----TTGAATAGTCAGC---AAG--ACA--CCAAATAGTTCGATTCAATCGTAAGTTTA---GGACGATAAAAATCACTTCGTTTAGGTAAAAAGTATGGCAATCATTGATCATTCGTTA---GTCCTATTTGGATCGAA--TCGGCAAA----TTTTG--------TAGAGAGGCCTCTATGTCGTTATCTC---AT--AATTGTTCTGCTGGCCCTCTTA---GT--GTAATTGATTTGGTACAATCTA---AGAGGTTAATTCTGTGCACAGATCTGAGATTT---TTGTTACAATATGTGTA---TGGATTGACCGTTAATGTCTAGA---CGT----AAAGACAGCTAGCT--ATTG--ATAAGCCCAAGGA---TCATGAAGTACAT--CTACCACTACAGC---AGGACTCTTTATAGC-ATCGTCCC---TAATTAATAGAAATAACGTTGT-------CGTC---AA----C----AAATG---AGTCT--CA----A
>t14
TCAAGGTCATAAAGAACCGCGTTC----GTATTATGC---T--TCACGTTGT---T--AAGTTTGTT----AT----GACGATC----AAA----AAGCTG---ACCCCTCTC-----------TAA--GGGAACAGACACAACAAGTTCTGCCGTGCTTTTAGAAATGCGATCTAGTGCGGGTCGTCATCATT---ATTTCTATCATGCATGATTATCATT---GCTAATAT----GAGGTCTAAAGTCAGGTATCCGGCTCG---GC----AATACCCA--ATTGACTAAAGATAAAAAATCGTTCATGATGAGGTTGTG----CTTATTCTGAAGGGGGGATCTGGTA---GCAGTTACTATCAAATAT--G----TTTACATGATTTTAGCCAACGA--CACAAAACCTTAAAACAAAG----TTGAAGAGTAATCCGGAAG--ACA--CCAAATAATTCGATTGAAACAGGAATTTA---GGGCGATTATAACCACTTCTTTTATATAAAAATTATGGCAATCATCGATCATTCGTTT---GGCCTAAATGTTTACGA--TCGGCAAA----TATGG--------GACTAGAGAGATTAAGTCGCTATATC---TT--AAATGTTCTGCTGGCCCTGTAA---GT--GTACTTGAATTAAGACAAACTA---AGAAGGTTATTTTGTGCACAGATCTGAGTTTG---ATATTTCAATCTATGTA---TGGATTGACCGTTAGTCTCAAGA---CAT----AAAGACAGCTAAAT--ATTG--AAAAGCCCAGGGA---TCATGTATTACAT--CCACTACTACAGC---AGGACTCTGTATTGC-TACTCCCC---TTATTTATATAAATAACGAAGT-------CATA---AA----C----ACATG---AGTCT--CA----A
>t8
TTATGTT---AAACAGCCGCCTTCCTAAGGTATATGC---A--AGACATTGC---T--AAGTTGGGTTAAATT----GACAATCAAATATT----AAGCTG---CCCCTCCTT--------CCCTAA--CGGTACAGACATTGTAGAACCTGCCGTGCTTATGGAGACCTGATGTAGTGGGAGTCGTCATCCAG---ACTT-GTACTTAACTTATTATCATA---GCCAACTT----CAGGTCGAAATTAATGTATCCGGGGAATGCCA----ATTACCCT--ATTCACTAAAAAACAAAAGTCGTTCAGGATAATCTTGTG----CTTATCCGGCGGAAGCGTTCTCGTC---T---ATATTCACTAGCATTAG----GTTACACGATTTTAGACAAGAG--CGCAAAACCTACGGGCCAAT----TAGCAAAGTCAGC---AAG--TCA--ACAAATAATTCGTTTCAAACGATGCGTTA---AGACGACGTCAATCACTGAGATTCACTAAATAATATAGCGATCTTAGATCATTCGTTT---GGCATATCTGCTTGGTA--TCGGCAAG----TTTTG--------CAGAAAAGCAATTATGTCGCTATTGC---GT--AAGTGTTCTTCTTGCCCTCACA---AT--GTATTTGAATAAAGACGATCTA---ATGGGTTAATTATGTGCACCGATCTGAGATTA---ATATTACAATCAGTGTA---TGGCTTGACCGGTAATATCTAGA---CGT----AAACACAGCTAAGT--AGTG--AGAAGCCTAAGGA---TCAGGAACTACATTTCGACTACGACAGT---TGGACTCTATAACAC-CCCTACCC---AAATGCTTGCCCATAACTAGGT-------CGTA---AA----C----ATATT---AGCCT--CA----A
>t9
TGAGGTT---GTACAACCGCGTTCCTAAGTCTTAGGC---G--AGACATTGC---T--AAGTTGAATTAAATT----GACAATCATATATA----AAGCTG---TCCCTCCTC--------CCCTAA--CGGAACAGACATATTAAACCATGCCGTGCTTATAGAGAGCTGATATAGTGTGCGTCTTCATCCAG---ACTT-ATACTTAAATGAGTATCATT---GCCAATTT----CAGGTCGAAATTAATGTATCCGGGGAGTGCAA----AGTACCCC--ATTATCGAAAAAGCAAAGTTCGTTCAGGATAAACTTGTG----CTTATTCAGTGGTAGCGTTCTCGTC---T---ATATTAGCGAGCATTAG----TTTACACGATTTTAGACAAAAC--CGCAAAACCTTATAAATAAT----TAGCAAAGTCATC---AAG--ACA--ACAAATAATTCGATTCAAACTCTGAATTA---GGACGACGTCAAGCACTTCGTGTTAGGAAAGAATGTAGCGATCATCGATCATCCTTAT---GGCCTATCTGATTTTAA--TCGGCAAG----TTTTGTGAA----AAAAATAGCGGTTATGTCGCTATTGC---GT--AAGTGTTCTGTTTGCCCTCTAA---GT--GTATTTGAATACGGACTATCTA---ATGGGGTTTTTGTGTTGACCGTTCTGAGTTTA---ATATTACAGTCAGTATA---TGGCTTGACCGATAAGATCTAGA---CAT----ATACACAGCTAATT--ACTG--TTAGGCCTATGGA---TGAGGGAGTACAT--CGACTACGATAGT---AGGACTCTCTAATACTCACGTCCC---AAATTCTTGTCAATAACTGGGT-------CAAA---AA----C----AAATA---AGGCT--CA----A
>t10
TCAGGAC---GCAGAACCGAGTTCCTAAGAGTTATGC---T--ATACCTTGC---T--ACATTGGTTTTAATG----GACGAACATTGAACAGGAAAGCTG---GCTCACCTG--------CCCTCA--AGGATCTGACGGAGAACGTGGTGACGTGCTTGTAG--AATCGATCTAATGGGTGTCGTCATCTAC---ACTT-ACTCCTTAATATATATCATG---GCTAACAT----GAGGTCGAAACTCTAGTATCTGGGAGGTGCCA----ATTCACCG--ATATTCAAAATATAAAAAGTGGTTCACAATTAGATTGTG----CTTATGCTGGGGGCGAGGGCTAGTT---A---ATAGTCTCTATGATTAG----TGTACACGCTATTAGCCAACCG--CTCCTAACCTTAGTACGAAA----CAGCAACGAGAAC---AAG--TAT--TAAAATAATTTGGTTTAACCTTTGGGTTA---GGTCGACGAAAAACACTCTAGTT---GAAATTCTATTGCAATCTTGGATCATTCA-------TCTTATGTGACTCGTA--ACGGCAAG----TGTTG--------TATGCATGCGGGTACGTCGCTATGACAAAGG--AAATGTACATATCGCCCTTAGA---GT--GTAGTTGAATCGAGACAACCTA---AATCGATTATTATGTCGACGGATCTGAGGTTC---GTATTTCAATATCTTTA---CGGATAGACCGTTAATTTGCAGA---CTTAGCCATAAACAGCTATCT--ACGA--ATAAGCCGACGGA---TTAGGGATTTTAT--CGACTAGCGCAGCTATGGGACTTTATCACAC-CTGGAACC---AAATTCTTAGGAATAAC----T-------CTAA---AA----C----AAATG---AGCCT--CA----A
>t6
TTATGTT---ATATAGCCGGCTTCCTAAGAGTTATGA---C--TGAGATAGC---T--AAATTAGTTTCAATG----GACGATCATAAAAA----AAGCTG---GCCCCCCGT--------CCCTCA--AGGTGCTGACATATAATA---TGACGTGCTTATGG--TTACGATTTAGTGTGAGTCGTCATCGAG---ATTT-ATACCTGTATCATTATCATC---GCAAAGGT----AAGGTCGAAAGTGTGGTATCTGGAATGTGCTCCCAAACTCGACC--ACGTATAAAACATGAAATATGGTTCACCATGAGGTTGGG----CTTATTCTGTAGTAGCGCACTAGTT---A---ATACTCACTAAGATTAG----GCGACAC---TTTAGCCAACGG--CTCCAAACCTAAGGATAAAC----TAGTATTGGTACC---AAG--GTA--TCAAATACTTTGCTTTAACCATCGCGTTA---GGACGAAGAAAAACACTCCATCT---TAAAGAGTTTTGCTATCATTGGTCATGCATGT---GTCGTAGCTGGCTTTGG--TCGGCAAT----TGTTG----ACCGTAATAATGGGCATACGTCGGTATGGCAACTG--AAATGTTCACTTCGCCCTTCCA---TT--GTAGTTGAATCCAAACTAT-TA---AGAGGTTTCTTATGTGTACGGATCTGAGCTGA---GTATTTCAATATTTCTC---TGGCTTGACCGTTAATATTTAGA---CTT----ACAGACAGCTAGCT--AATT--CTAAGCCGATGGA---TAATGTAATATAT--CTACTAGCAGAGCTATGGGACTTTGTACTGC-TAATGTCC---ATATTCATATACATAAC----T----TGACCAA---AA----C----ATATA---AGGCT--CA----A
