# Supplementary material for: PQ, a new program for phylogeny reconstruction
Source: BMC Bioinformatics. 2018 Oct 12;19:374. doi: 10.1186/s12859-018-2399-4 (PMC6186109; doi:10.1186/s12859-018-2399-4)
Supplement: Supplementary file 4 — Simulated data. The archive Simulated-data.tar.gz contains two folders called Alignments and Trees. Folder Alignments contains 500 simulated 15-sequence nucleotide alignments in fasta format. Folder Trees contains six subfolders, PQ, MP, ML, ME, QP and Reference with trees in Newick format reconstructed from the alignments with five methods and with reference trees used for simulations. Names of the tree files correspond to names of alignment files. (TAR 1860 kb) [file 12859_2018_2399_MOESM4_ESM.tar › Alignments/282.fasta]

>t9
ATATTGCATCTTA-TTGAACAAAAGGATGT---AGCGGCGATGGCACTCATGTTAAGCCGCATCTCTAAGATTTCGATGAATCCA--TGCTTTGTCG---AGTGAGTAGGCAGCCTCAGACGA--TGCGCCGAGCAAACTGCA-CATTAACATTCTGGC----G--AAG-----CCTTAAGAGCCTTTATATAGGTATTGTGATGAATATGGGTCTTGATTGGAGGGTCGCATGAAGTACTACTTATTAGTGATTACGTCCGCCAGTTTTA--TTTAGGG-ATAA--TTTTAATTC---AAATTCAGAAATTTGGC---TTCCCGGGCAGAAGAAATACG---GACCT---ACT--ACCTTATTACATGATA--ATCAACGT--TCTATGG----TAATATTCATCT--GAGTGAATTAGAATTGTCTCGGA-GATCACGTCCTTTGGC---ACAC-GACAGATATATATCGTGAGAC----CGATCTCTATTTTTCTTAGTACGTAGACCTAA--------TACATTATGCAT--CTTGCAGATCCCTTAACTATAATGGCATTCGAATAGCCT----ATAATCAGATTCATACGATT----CCCTATAACTCATCTCA--CCGTTATAATAAC----AAATTAGATAG----TAGGGCATTTAT
>t7
ATATTGCATCTTA-TAGAACAACCTAAGGG---TGCGAAAAAAGCACTGAAGTTTTTCGCAAGCTCTATGCTTTCGATTAGGCCA--TGCATTTTTG---AATGAAAGCATCGCGTCAAATGAGTTGAGCCGTGCCAACTGGT-CAAAATCACTCGTTC----GGTAAG---CGCCTCGATAGCGTTTTAAAAGGGTTG---A---ATCTGTGTCCCAAGTACAGGGT----TGAAGTACGAGTCATTTCTGCAGAAGTCTTCCATCATAA--TTTATGT-ATGCCAATTTAAATC---TAGTTCTGATATTAGGG---TTCCTATT--GAAAAAAAACG---CACCT---AAC--ATCTCATTAACTGACGTGATTGCAGT--TTATCTG----CTATATTCACCGCACAGTTAAGTAGAATCCACTCGCA-GATCGCTATGTTTCGA---CTTC-TATAGATA--TTTCGTGTGACGTATCGGTCCCTATTCATATTAATGCGTATACCTTCCC----TGAGCAGTATCGAG--CTTGTAGGTCACTTAACTTTAATGCCTTTTGAGTAGCCA----TTATATATTTGCAAAAGTATACCCCCCTGTAATTAATTTCA--TATGTGAGATAACCGCTAAAATAGGTTG----GAGGTCATTCTT
>t1
ATATTGCATCTTA-TTGAACAACCTAAAGG---GGCGACAAAAG----GAAGTTTTTCGCGATCTCTATGCTTTCGATTAATCCA--TGCATTATTG---TTTGAAAGTATTGCCTCAAATGAGTTGAGCCGAGCGAACTGGTTTAGAATCACTCAGTC----GATAAG---CGCCTTTATAGCATTTGAAAAGGTTTA---ATGAATCTGCGTCGCAAGGTCAGGGT----TGACGTACCTCTGAGTGTTGCAGACGTCTGCCATCAGGA--ATAATTC-ATGCCGTTTTAACTC---GATTTCAGATATTAGGG---TGCCTTA-----ATAGAAACG---CATCT---AAC--ATCTCATTATATGACGTAATTGAAGA--ACAACTG----CTATATTCAGCATACAGTTAAGTAGAATCCACTCGTA-GATCTCGATATTTTGT---CAGC-AATAGATATATATCGTGTGACACATCGTTCACTATTGTTATTAATGAGAATACCTTACC----TGAACATTCTCAAC--CTTTTAGTTCGCTTAACTTTAGTGCCTTTTGACTAGCCA----ATATAGATGCGCGAAGGCTTACGCCCCGCTAATTAACATCA--TCCATCAGATAACCACTAAAAATGGAAG----CAGGTCATTTTT
>t10
ATATTGCATCTCA-TTGAGCAATAAAATAA---TGCAACAAATGTACGGAGGTTTCGCTGTAGCACTATGCTTTCGATGAGTCCAAATGCGTTATTG---ATTGAGACTTTTGCATCATAAGATCGGTGCCGAACAAAC-----CTATAACATACT--------TTAAG---CGCCTATAAAGCGTTTTTACAGGCTTA---ATGAATTTGGGACTCAATGCAAGGGT----TGAAGTACGACTGAATGTTGGTCACGTCTACCATGTTGA--GTTAT-----GCCCTT---ACTC---TCATACAGATAGTAGGC---TATCATCG--GAAGATACACG---TATCT---AAG--AACTCATTACATGCTGCTACTTAAGA--ACTATTG----TCATATCCACTGTACAGTAAATTAGAAATGACTCGGA-GATCTCATTAATTTTATTG---C-AATAGATATGTATCGTGGGAAAGAGCGATCTCTATTTGTTTTTATGAGTATACCTTTCC----TTATCACTTTGTAG--CTTTTAGATCTCTTAACTTTCTTGTCCTTTGATTAGACT----ATAAACAGACGCTAATGCCTACCCCGCGTTGAGTAATATCA--GCTGTGGGATAACCGGTAAACTAGGTGG----TATGTCATTTGT
>t13
ATATTGCATCTTA-TTGAACAATAAAATAC---TGCATCAATTGTACGGACGTTAGGCCAAATCACTATGCTTTCGATTATTCCA--TACGTTATTG---AATGACGATATTACATCAGACGACGAGTGCCGAACTAAC-----CCAGAACATACTTAC----GCAAAG---CGCCTATATAGCGTATAAACAGGCTTA---ATGAATATGTGTCTATAGTTAAGGGT----TGATGTACGACTTATTAATGTTGAGGTCATCCAACCCAA--ATTAATT-TTAAGAATCTAACTC---AGGTACTGAAAATAGGA---TACCTTAA--GAAAATGCACG---TATCT---AAG--ACCTTACTACATGGGCCGACATGAGA--TCTATTG----TCATATCCACAACACAGTAAATTAGAAGTGA----CA-GATCTCCATAGTTTGACGC---C-TATATATATGTTGCGTGGGATACAGCGATCTCTATTATTCTTTATTCGTATACCTTGCC----TTATCAGTTTAGAC--CTTTCAGGTCTCTTAACTTTCATGTCCTTTGATTAGTCT----CTAACAAGCTGCAAAAGCATACACCGCCTTAATTAAAGTCA--TAACTGGAATAACCGGGAAACAAGATAG----AATGGCATTCAT
>t15
ATATTGCATCTTA-TGGAGCAAACAAAATG---GGCGACTAGCGTACTCAAGTTTTTCGGCAACTATAGGATTTCGATGATGCCA--TACATTTTTG---TTTGAGCTTCTTTCGTCATAAGA--TGTGCCGATCAAACTGCG-GAACATCATGCTAAC----G--AAG---CGCCTGAATAGCCAATCAATAGGCATTTTGCTGAATTTGGGTCAAAAATGTAGGGT----TGATGTAAGTCTAGTTTTTGAAAAGGTCCACCACCGTTA--ATTATCTCCTAT--ATATAAATC---ATGTTC----ATATGGT---TTCCTGAT--GAATAAATACGTTTTAGCT---AAA--ACCTTATTACATGGAA--AGCGAGGA--TCATATG----TCATATGCAATG--TAGTTAAGTAGAAGCAACGCGTA-GATCTCGATACTTTTA---GAAC-GACAGATATATGCCGTGAGAC----CGT----TATTCGTTTTAGTTCCAATACCTTTCC----TGATCAGTTTGCAA--CTTTCAGTTGCCTTAACTATTGTGTCCTTTGAATAGGCA----ATAATTCGGTGCATCCGATTACCCCCCGATAAGTGAATTGA--CGTGAAGGATAAG----AAACTTGCCTG----AACGTCATTCTT
>t6
AGATTGCATCTTA-TAGAACAAAATGATGC---TGCGACTAAAGAACGTATGTTTTTCTCGATCACTAGGATTTCGATGAGGCCA--TGCATTCTTG---GATGAGCTTGGTACTTCAAACGA--TGCGCCGTACTAACTGCA-CAACATCACTCTAAC----G--AAG---CGCCTTAAGAGCGTTTGAATAGGAGTTGTGGTGAATATGCGTCCAGAGTACAGGGT----TGAAGTACGGCTTATTACTGAATAAGTCGGCCACCAGTA--ATTACTA-ATGC--CTATAATTC---AATTTCTGAGATATGGT---TTCCTCCG--GAAAAAAAACG---GAGCT---AAT--AACTTATTACATGATA--ACCATAGA--TCATGTG----ATATATGCAACT--GAGTTAAGTAGAAACGACTCGTA-GATCACCACAGTTTAG---CCTC-GAAAGATATATGTCGTGAGAC----CGTTCGCTATTCTTGTTATTGCAGATACCTTACC----TTATCATTATACAA--CTTTCAGTTCTCTTAACTATGCTGACGTTTGAGTAGCCA----TTAATTAAGTTCATGCGATTTCCCCGCGATAAGTTATCTGA--CGT---AGATATC----AAAATTGGTAG----GATGTCATTATT
>t2
AGATTGCATCTCAATAGAGCAAACAAATGGCCAGGCTGCGATTGCACGCACGTTCAGGAGAACCGATACGTTTTCGATTAGTCCA--TGCCATTTCG---A---AACTATCATCATCGCAAGA--AGCGCCGTTCTAACTGTT-CCAAATCAAGCTGTCCCTGG--AAGAAACGCCTAAATAGCTTGTTTAGAGGGATGTTGATGAATTTGT-GCTTG----TAGGGT-------CGTAGTGCTATTTTGTGTAGACGTCCCCCTTGCTCA--CTTAGG-----G--CTTTAACTCGAAGAATTCTGAAAAGAGGA---TATCAAGTCAGAAAATTAACG---TAGCT---AAATCATCTAAGTACTTGAA---------GG--TCGTTCG----G--TATACAGCT--TAGTCAAATAGAATCTTC---CA-GCTCTCACCGATTGCA---AACCCAAAAGATATGTTT----TGAC----CGATCTCTACTTCTCTTGTTTGAT---CCTTTCC----TAATCATTATCTAG--CTTTCAGATAACATAACTATTTTGAATTTTGAATAGGCT----ATATGGATTTTCCTCAGC---CCCCTCCGTGAATTATTTGA--TCTTAGCTATAAT----AAAGAAGTGTGCGGCAAAGACATTTGT
>t11
ATATTGCATCTCAATAGACCAAAATCAGTACGGCGCAACGATTGCACTCACGTTACAGTAGACCTCTAAGTTTTCGATTAGTCCA--TGCCGTATCG---A---AACGGACTTCATCGCATGA--AGGGCCGCGCTAACTGAT-CTAAAGCATTCTGTC----G--AAG---CGCCTGAATAGCAGCTGCATAGGACTGCTGCTGAATTTGT-TCTAGAAAATAGGGT----TGACGTATACGTAGTTTCTGTTTACGTCCACCGGTTCCA--CTTAAGT-CATG--CTATAACTCGTTGGATACTGAAATTTGGA---TAGCAGCTAAGAAAAATCACG---TACCT---AGA--ATCTTAGTACCTGAT---------GGCAACAATGG----G--TATACAACT--TAGTAAAATAGAATGGCC---TA-GCTCTCATGGATTGAG---AAACCAAAAGATATTTGA----TGAC----CGATCTCTACTACTCTTGTTAGAG---CCTAGCC----TGAGCATTCTCCAT--CTTGAAGTTACCATAACTATTTTGAATTTGGAATAGTCTATACCTAATAATACTCCTAAGG---CACCTCTATTATTTATGTAA--CCGTCTTTATAAC----AAATAGGTTTG----GAAGACATTTGT
>t5
ATATTGCATCTCAATGGATCAACGTAATAATGCGGCTGGAAATGCACACAC---GTGGACGAGCAATACGCTTTCGATTAATCCA--TACCATATTGTAACATGAATTGCGC----CCCAGGA--TGAGCCGACCTAACTGAC-CGAGACCAACCTCAC----G--AAG---CGCCTCTAGAGCTTTTATACAGGAT----GATGAATTTGG-TCATGAGCAAAGGGT----TGACGTACCCATAAGTTTTGCAGAGGTCTCCCATCATAAGCATGATAC-GATG--CTCTAAGTCTATACATTCCGATATGTGGATTATTACAACTTAGAAGAGTCACG---AATCT---ACG--AACTCAATAAGTGAAT--A---GTGT--TCACTAG----CAATATCCAAGT--AAGTAAATTAGAAGCGTCGCGGA-GGTCACCTT---TCTA---GTTCCAAAAAATATTTGC----GGAC----CGGTCACTAATGCTGTTCT---CAATCCCTATCCTAACTGTCCATTAT--AGCCCTTGAAGCTGGCCTAACTCTCGTGCCTTTCGAATAGGCG----ATTGTCTATCGCAGAAGA---CCCCCCCCTAAATAACGTTCGACTACCCCTATAGA----A----CGTCAG----TACGGCATTATT
>t8
AAATTGCATCTCAATTGATCAATCATAATCAGCAGCCTTAAGTGCACATAC---TGCAATGACCAATAAGCTTTCGATTATACCA--TACCGTTTTGGAGTTTGAAACCACCTCGTCCAAAGA--TGAGCCGTACTAACTGAG-CAAAATCACACAATC----G--AAG---CGCCTGGAGAGCCTTTGAAAAGGGTTATTGCTGAATATGG-ACAGAACCGTAGGGT----TGATGTACGTATACATTGTGGGGAGGTCATCCGAAGTAAATTTAAGTC-TTAC--GTGTAACTCTCGTCATGCAGAAACGTGGACTATCACGGCTTAGAAAATACACG---GAACGCGTAGG--ATCTTAATATTTGAGC--A---ATGA--GCTCAAGTGCTCTATATTCAGCA--AAGTCAACTAGAACCGGCGCGCA-GCTCTCCTGGCTTCAT---TGTCCTAAATATATGTGT----CGAA----CGATCGCTACTTCTATTAG---CTAGCCCTCGCCTAATTTTCCATTATTTAT--CTTTAAGATAGCTTAACTCTCCTGACTTTTGATTAGCCG----GTGTTCTATCTCATTCGC---CCCCCCCCTTAATAA----A--CAACTTCAATACC----A----CGTCCG----TACGGCATTTCT
>t4
AAATTGCATCTCAATTGAGCAAGCTTATTAAGCTGCGTGCAGTGCACTTAC---ACCATATACCGATATGCTTTCGATTAGTCCA--TACCTTTTAGTGAGTTGAGGATCGTTCTTCCCAGGA--TGAGCCGCGCTAACTGTA-CGATATCACTCTGCC----G--AAG---CGCCTTTAAAGCTTTTATATAGGAGTAATGCTGAATTTGG-CCACTAACTCAGGGT----TGATGTACCAATAGATTATGGGTATGTCTACCGAATTTAATATGAGTT-GTGT--CTCTAACTCTCCTCATTCAGATATTTGGGCTATTACTTATTAGAATAGTCACG---TATCGCGCAGA--ACCTGAATAGTTGAAA--A---TTGA--TCACATG----ATATATACACCG--AAGTGAATTAGAACGCTCGCGAA-GGTCTCCTGAGTTCGG---TATCCAAAAAATATTTAC----TGAC----CGGTCGCTAATAATCTTCT---CTACCCCTCTCCGAGATTTCCATTGTTAAT--CTTTAAGTTAACTTAACTGTCGTGTGGTTTGAGTAGTCT----GTGTACAATCGCATGCGC---CCCCCCTTTAAATTAAATTC--ACCCCTGAATAAA----A----CGTCGG----TACGGCATTGGT
>t14
AAATTGCATCTAAATAGATCAACCACATTATCATGCAAGGATTGCACAGAC---ACAACAAACCTATATGCTTTCGATTACTCCA--TACCATTTTG---CCTGATTTGAGTGCCTCACACGA--TGAGCCGGACAAACTGAT-GATAATCAATCTAGC----G--AAG---CGCCTCTAGAGCCATTGGAAAGGAATGTTGCTGAATTTGT-GCATAATATGAGGGT----TGATGTACAACTATATTCTGTTGACGTCTGCCGTCTATA--TTTATTA-GTAA--CTCTAACTCGCGTCATTCGGATACTTGGCCCATGGCGATTTAGAAGAGTTACG---TATCA---AGA--ATCTTACTACGTGAAA--A---TTGG--TCGCTAG----GCATATACAGCT--TAGTAAAATAGAACCCTCCCGAA-GGTCACCTTTGTTCTT---TTCCCAAAAGATATGTTC----GGAC----CGTTCGCTAATCGTATTTT---GTATCCCTCTCCACAGTGACCAATATCGAT--CTTGAAGCTCCCTTAACTCTGGTGTAGTTCGAATAGACA----CTATTCATGCACATTCGT---CCCCCCGCTAAGTAATTTCA--ACAATGCGATAGA----AAACTCGGGGG----AAGGTCATTTTT
>t12
AGATTGCATCTCAATAGATCAAACTCATTATGATGCAGAGATTGCACACAG---ATTGCTAACCTATATGTTTTCGATAACGCCA--TGCCTTTTTG---TATGAACAGAGTGCGTCCGAGGA--TGCGCCGAACTAACTGAT-CTTGATCAATCAATC----G--AAG---CGCCTCTAGAGCCTTTAAATAGGATTCTTGCTGAATGTGT-CCTTTATAAGAGGGT----TGATGTACTACTCGTTGATGTGTACGTCCCCCGGCCTGA--TTTATAA-ATTA--CTATAATTCGTTTGATTCTGATACTCGGT---TGACGTCTCAGAACATTTACG---TACCT---AAT--ATCTTATTACCTGAAA--A---GGGA--GCACCTG----TCATATACAACA--TAGTTAATTAGAACCGGCGCGCA-GATCACTACTCTTCTT---CTTCCAAAAGATATATAA----GGAC----CGGTCACTATTCATTTTATTTAGTATCCCTCACC----TAAACAATCTTTAA--CTTTAAGTTCCCTTAACTCTGATGCAGTTGGAGTAGTCA----ATACTATAGCGCATTCGA---CCCCTCCATCATTTAATTTA--CCGTACACATAAT----AAAGTAGTAGG----AAAGACATTTGT
>t3
AAATTGCATCTGAATCGAGCAATTGCAGTCCACTGCAGCTATTGCACCAAG---AAGGATTACCTGTATGTTTTCGATGACTCCA--TTCCGTATTG---CATGAAGAGAAAACGTCCGAAGA--TGCGCCGTACTAACTGAT-AAAGAACATTCAGT--------AAG---CGCCTTCAAAGCATTTGAATAGGATTTTTGATGAATATGG-CCTCAATTGAAGGGT----TGAA---CGGCTCTTTCCTGTGGACGTCCCCCAAATTTA--ATCAAAA-ATTA--ATTTAATTCGTCTGATTCAGAGACAGGGA---TGA---GAAAGAACAAATACG---AACCT---ATG--ATCTTAGTACATGGGA--A---CGGT--TCAAAAG----TCATATAC------TAGTAAAATAGAACTTTCTCGAAAGGTCTCTACTTTTCAT---CGACCCAAAGATATAT--------AC----CGGTCACTAGTACTGTTTTTCGGTATCCCTTCCC----TTTTCATTATCTAG--CTTTAAGATACCATAACTATGATGAAGTTCGAGTAGACA----TTATGTTAACGCATGCGT---CCCCCCCATTACTAAGTTCA--CTCTGGCCATATG----AAACCGGAATG----AAAGACATTTAT
