# Supplementary material for: PQ, a new program for phylogeny reconstruction
Source: BMC Bioinformatics. 2018 Oct 12;19:374. doi: 10.1186/s12859-018-2399-4 (PMC6186109; doi:10.1186/s12859-018-2399-4)
Supplement: Supplementary file 4 — Simulated data. The archive Simulated-data.tar.gz contains two folders called Alignments and Trees. Folder Alignments contains 500 simulated 15-sequence nucleotide alignments in fasta format. Folder Trees contains six subfolders, PQ, MP, ML, ME, QP and Reference with trees in Newick format reconstructed from the alignments with five methods and with reference trees used for simulations. Names of the tree files correspond to names of alignment files. (TAR 1860 kb) [file 12859_2018_2399_MOESM4_ESM.tar › Alignments/129.fasta]

>t14
CTC---TCTTTCCCTATAAGCGA----AAGTATGTTTTCGCACCTCAATATCA-CAAAGGGTAATAGT---ATTA----TACAACTACTG-TAGATTACGCCCTCGAGTCTAATTGGACCGAATAATAAATTCAAGTGTTCTAGAAC--TATGCCAAACATCA-------GTCTACCGATCACGGTGACGTTTGTTTTAAATCGCCAATTCCGTTCAGAAATGGATATGAAAGAGGCTTTCGATCCGTTAACTGGAGAGTTGGTTACATCTTGATCGCTGCGATAAGTTAACAAATCTTCTCCATTGTAAGGGTACTATACCCCTC----GCGTACTGCCTTCCTTCGGAACTATAATCACAC-------TGATTTAGTAATATTAC----AGCACAC-CTACGATCCTGTTATTATATACATGAACA---CTCTAACGCTATTGATGATAAATCAGCATATCTCATAATCTAAAAGCAGAT
>t12
CTC---TCTTTCCCTGTCAGCGT----TAGTTTGTTTTCACTCCTCAATATAT-CAAAGGG----AGT---ATTA----TCTAACAACTC-TCTGATACCCCCTCGAGTCAAATTGGATCAATTAATAAATTCAAATGTTCTATAAC--TAGGACAAAGTTCA-------GTCTACCGATCACGGTGACGTTTGTTTTAGATCGCCAATTCCGTTGAAAGATGGATATGAAAGAGGCTCTCGATTCGTTAACAGGAGAGTTGGTTACATCTTGAGCGCTGTAATAGGTTAGCTAGTCTTCTCCAGTGTGAGGGTAGTATACCCCAC----GCGTTCTGGCTTCCTTCGGAACTATAATTACAG-------AGATTTAGAAATATTAC----AGCACAC-CTACGATCCTCGTATGATAGACATGAAGA---CTCTAACGCAATTGATGATATAGCAGCAATTATCATAATCTAAAAGCATAT
>t4
CTC---TCTTTCCCTGTCAGCTT----TAGAGTGTCTGCACTCCTCAATAGGT-CAAAGGATATTAGT---ATAA----TACAACAACTT-TCTATTACGCCCTCGAGTCTCATTGGACCAAATAGTAAATTCAAGTGTTCTATGAC--TAGGCTAAAAATCA-------GTCTACCGATCTCGGTGACATTTGTTGGAAATCGCCAATTCCGTTGATGAATGCTTATGAAATAGGCTCTCGATTCGTTTACAGGAGAGTTGGTTAGAGCTTGATCC----AATAGATTAACTAGTCTTCTCCGTGGTAAC---AGGATATCCTAC----GCGTTCTGGCTTCGTGCGGAACTATAATTGCAT-------AGATTTAGAAATATTAC----AGCACAC-CTACGAACCTTGTAAGATATACATGATCA---CTCTAACGCGATTGTTGGTAAATCAGCATGTCTCATAATCTAAAAGCTTAT
>t6
CCT---TCTTTGCC---CTGCGC----AAGTGAGTCTGTCCTC---TGTAGCT-CAAAGGGTAGTAGTGCGATCA----TAGACTCATTC-CCAGGTTCCTCCTCGGGCCTCATTGGACTTATTATCATATACAATTGTATAAATAC--TCTGTGACAATTCT-------GTTTACCTATCGCGGCAACTCATG-GGTAAAGAGCGATGT--GATTTCACATTGGTTTGAATTAGGCTGTCG---TGTTCACCGGATAG---GTTTTCTCTTGATCT----TATATTTTATGTAGTTTTCTGCGATGTGAC---ACTAGAACCTAC----TAGGTACGCCTTCATTTGTAGCTGTATTACCAA-------AGCTACAGAAATAGTAAAATTAGCAAACGCTACGATGATACTACAATATATATGGTAA---CCCTAACGCAATTGGTGTTAGATCGTGTTATGTGATGATCAATTAGCCGAT
>t2
CTG---TCATTACC---GTGCGCTAGCGAGTTTGTCTGTCCTCCTCTTTAAAG-AATAGGTTATTAGTAACATAA----TATACTGACTAGACAGATTCGTCGTCGTGGCATATTGGATGTAATAATATATCCAAATGTATGAACACATCCTGAGACAGTTCT-------GTATACCTATCACGGCGACTCATG-TCTATATAGCCAGAT--GATCTTGCATAGTTATGAAACAGGCTCTCG---CGTTCACTGA---GTTGGTTATCGCTATAACA----GATACCGTATCCAATGTATTGAAGTGTATC---AGGAGACCCAGCCGATTTGTTGCGACTTCG----AAGCTTTACTAGCAA-------TGTAAAAGCAATATTAA----ATCAAACGCTACGAAGTTCATCAAATAGA----TTAATTACTCTAACGCTAATGATGTCGAATCAAGTTTTCCAATTATCAAATAGCCCAT
>t3
CAG---TCTTTACC---TCGCTT----GAGC----CTACACGCCTCTGTAAAG-CAAAGGATACTAGTAGCATCA----TTAATTGAATC-ACCGCTTCGTCTTCGTGCCTTATTGGACTAACTACTAAATACAATTGTATTAAAACCTGCTGAAAAACTACA-------GTTTACCTATCACGGCTACTCTTG-TAAATAAAGCCAGGT--GCACTTCTATCTTTATGAACTAGGCTCTAG---GGTTCACGGA---GTTGGTTTTCTCTAAAACT----GATATTTTAATCAATTTGCTGATAGGTGAC---AGCAGAACCATC----TAGTTTGGGCTTCC----CAGCTAAATTCGCAA-------TGTAGGAGCATTAATAA----ATCAGACGCTACGATGGTCATACAATATA----GATATAACTCTAACGCTAGTGGTGTTCAAACCGGTATTGAAATAATCTATTAGCCCAT
>t9
CTG---TCATTTCC---TGGCTA----GAGCTCGTATGCGCGCCTCTTTAACG-TAAAGGGTAATAGTGGCATCA----TTAACAGAATA-ACCGTTTCGTCCTCGTGGCTAATTGGACATACTAGCAAATTCAATTGTATTAAAACCTTCGGACATACATCA-------GTGTACCTATCACGGCAACTCTTG-TTAATAAAGCCAGGT--GAGTATGTATGTTTATGAACTAGGCTCTTG---GGTTCAAAG----GTTGGTTATGCCTACAGCA----TATATTTTACATACTTTACTGAACCGTGGC---AACAGAGCCCTC----TCGAACGGACTTCT----CAACTATAGTAACAGCTT----AGTATAAGCATTAGTAT----ATCAAACGCTACGATGCTCATTCAATAAA----ATTATAACCCTAACGCAATTGATGTTCGAGCTTTAGTTCAAATGATCGATAAGCCCAT
>t8
CAT---TCGTTCCC---CTGCGG----GAGGGTGTCTTCTCTCCTCTTTACCG-CAAAGGATATTAGTAACATGA----TAAACTCACTC-CCTGATTCGGCATCGTGTCTCATTGGACATACTATCAAATACAAATGTAGTAATACATTTTGGAAAATTTCA-------GTGTACCTATCACGGCTACTTTTG-AGCAAATTGCCATAT--GAATTATCATGTATTTGAATTAGGCTATCG---CGTTCACCGATTAGTTGGTTGTCACTATATCT----GATAAGGTATCAAGTTTGCTGTAATGTGAC---ACCAGACCCGAC----AAGTGACGGCTTCG----TAGCTGTAATGGCAA-------AGATACAGTATTATTAA----AGCAGACGCTACGATGTTAGTACGATATAGATGAAGA---CACTAACGCGATTGATGTTCGATCCAGTTATGTAATCATCTATTAGCCCAT
>t15
CAC---TCATTGCC---CTGCCA----GAGATAGTGTGGACACCTCAGTAGCTACAAAGGATAGTAGT---ATCA----TACATAGATTT-ACTTATGCATCATCGTGCCTAATTGGATCCATTATTATATCCA----TGTGACTAC--AGTGTGATATATCA-------GTCTACCTATCGCGGCAACACCTG-AAAATAGTGCCATTTCAGACGACACATATGTCTGAATTAGGCTGTCG---TGTTGACCGGACAGTGGGTTATCGCTCTAACC----TATACCATAAAAACTTTTATGCACGGTTGC---AGTATAGCCCGC----GCGTACCGTCTTCCTTTGAAGC---AGTAGCAA---GGGATGCCACAGGAATAATAC----AACACACGCTACGATTATAGTGGTATAGACATGCTCA---CGCTAACGCAATTGTGGCAAAAGCCAGC--TAAGATTATCAAAGAGCATAT
>t1
CTC---TCATTACC---TCGCG------AG-CAGTGTTATCACCTCAGTAGTTGAAAAGGGTAGTAGT---ATTA----TCTACCCAATC-GTAGCTGCTTCTTCG---CCCATTGGATATAGTAAGACATTCA----TGAAATAAC--GAGGATAGACTTCTCGC----GTATACCGATCTCGGACACATTTG-ATGATAGCGCCAGTTCGGATAACTCATGTGTCTGAAATAGGCTATAG---CGTTAATCGCGCAGTTGGTTTATGCTACAACA----AATACGTTATAGACTGTTGTTGCGAGTATC---ATGACAACCACC----GGGTGATGTCTTCATGTGAAGC---AATCGCAG---ATCCTGTCC-AGCAATAGTAT----AACACACGCTACGAGTCTCGTGGAATAAATATGGACG---CTCT--CGCCATTGTTGCAGTAGCCCGC--TAGAATCATCAATGAGCACAT
>t11
CCC---TCGTTACC---ACGCT------AG-TAGTTTAATCTCCTCGCTATTTGAAAAGGCTAATAGT---ATGA----TCCACGCAGTA-GAGTATACTTCATCGAGTCTTATTGGAGATACTAAAAGATTCA----TTTGAGAAC--TTAGGAAAATTTCACAC----GTGTACCAATCGCGGTCACCTATG-ATAATAGCGCCATTTCG----GGACATAAATCTGAAGAAGGCTATGG---TGTTGACCGCCTAGTAGGTTTTTTCTATAACG----TATACATTACAAACTG--GTTACAAGTATC---AGGAAATCCATC----TGGTCTCGTCTTCATAGGAACC---ATTACCAA---TTGCTGTCG-AGAATTATTAA----AACACACGCTACGAGCATTGTACTATAAATATGATCG---CTCT--CGCCAGTG----ATCAGCCATC--TAAGATCATCAATAAGCACAT
>t5
CGCCGGTCTTTGCC---TCGCT------AG-CAGTCTGAACTCCTCAATACTTGAAAAGGATAATAGT---ATAATAGGTCCACGCAATT-AACGATGCTTCATCGGGTCGTATTGGACCAACTAAGAAATGC-------ATATAAC--TTTGACAAATAACA---TGCGGTCTACCGATCGCGGATACGTATG-ATCATAATGCCAGCTCTGAAAACTCATATGTCTGAAGTAGGCTCTAG---GGTTGATCGGTAAGTGGGTTTAAGCTTGAACA----TATACTATAAAGACTTTAGTCTCTAGTTTC---ATAATACCCGGC----ATGTGTAGTCTTCGTCTGTAGC---ATTGTCAG---ATAAGGTCG-AGGACTAATAA----AGCACACGCTACGAGATTGGTGCAATAAATATGCTAG---CGCT--CGCTACTGCGGCTTGAACCGCA--TTATATGATCAATGAGCGTAT
>t10
CTC---TCATTGCC---TCGCTT----AAG-AGGTTTCGTCAC--CATTACCTGCAAAGGGTAGTAGT---ATCA----TCCATACATTC-CCTTATTCGACCTCGAGACGAATTGGACCGATTATAAAATCCA----TATTACTAC--GGTGGGATACATCA-------GTCTACCGATCCCGGCTACGCCTG-AAAATATTGCCATTTCAGAGGACACATAAGTCTGAAATAGGCTCTCG---TGTTAACCGGCCAGTGGGTTCTCTCTATAACC----TATACCTTAGAAACTTTTGTGTGAGGTTAC---ATGATAGCCGTC----GCGTTTCGACTTCCTTTGAAGC---AGTAACAA---GCCAAGTCC-AGCATTAATAC----AACACACGCTACGAGACTCGTACTATAAAAATGATCG---CGCT--CGCTATTGGGGCGTTAGCAAGC--TTGGATCATCTAAGAGCACAT
>t13
CAT---TCATTGCC---CTGCAA----AAGATGGTGTCTACGCCTCTATATTT-C---GGATAATAGT---ATAA----TACATATATTC-ACATTTCCAACCTCGAGACAAATTGGACATATTAAAAAATCCAGTAGTTTGAAGAC--TATGTGAAAACACA-------GTTTACCGA---CGGGAACACTTG-ATGAAACTGCTAGTTAAGTAGGCTCATGCTTCTGAAGCAGGCTTTAG---TGTTGATTGAACAGTGGGTTAAACCTGGAACC----AATAATTTATCCAGTGTTGTGGTGGGTGAG---AGAATAACCACC----CGGTACAGTCTTCGTAGGGAAC---AGTAGCAG-------GGCTACAGCAATAGTAC----AACAAACGCTACGAAGTTCATTATATATATATGACTA---CACTAACGCCATTGATGGCTTAGCAATC--TGCGATAATCTATAA--CCAT
>t7
CAT---TCATTGCC---CTGCAA----AAGATGGTGTCAACGCCTCTATATTT-C---GGATAATAGT---ATAA----TTCATATATTC-ACAAATCCAACCTCGAGTCAAATTGGACATATTAAAAAATCCAGTAGTTTGAAGAC--TATGTGAAACCACG-------GTTTACCGA---CGGGAACAATTG-ATGAAACTGCTATTTAAGGTGGCTCATGCTTCTGAATCAGGCTTTAG---TGTTGATTGAACAGTGGGTTTAACCTGGAACC----AATAATTTATCCAGTGTTGTGGCAGGTGAG---AGAATAACCACC----CGGTACGGACTTCGTAGGGAAC---AGTTGCAG-------GGCTACAGCAATAGTAC----AACAAACGCTACGAAGTTCATTATATATATATGACTA---CACTAACGCCATTGCGGGCTTAGCTATC--TGCGATAATCTATAA--CCAT
