# Supplementary material for: PQ, a new program for phylogeny reconstruction
Source: BMC Bioinformatics. 2018 Oct 12;19:374. doi: 10.1186/s12859-018-2399-4 (PMC6186109; doi:10.1186/s12859-018-2399-4)
Supplement: Supplementary file 4 — Simulated data. The archive Simulated-data.tar.gz contains two folders called Alignments and Trees. Folder Alignments contains 500 simulated 15-sequence nucleotide alignments in fasta format. Folder Trees contains six subfolders, PQ, MP, ML, ME, QP and Reference with trees in Newick format reconstructed from the alignments with five methods and with reference trees used for simulations. Names of the tree files correspond to names of alignment files. (TAR 1860 kb) [file 12859_2018_2399_MOESM4_ESM.tar › Alignments/200.fasta]

>t2
CAACGAAATAATGTTCTAA--GTATTCTATAGCACGCGG---AATTGTCGAATAT--GTTTTTCCACTGCAATGTTCCTGATTTCCAAAGTACATTGGTGACA----ACGC----ACCCTAACGGGT---GTTAGCT---TATTATAGTTGATATCACGT----AGA--AGCAAA-AAGTTATCTAAAGCAGTGGATTAGGGA----AGA---CTAAACGATTTTGCATGTGA--CCCTGTAAAGCGTAGGCACAAGACTATTTCTTAACACAAAGT----TTGCGGGT---CAAAGGAGTACGCCAT--TGGCTAATTGGTCACCATTATATGGCTTCA--TCTTAACCCATCGT----ATAGACACCCTATCAGA----TTCTTC--CGAAGGTTAACTCTCGACAATACTGAGTTCTCG----GCATTAATATGTTTCGACGCTCTTTCACTCAATCAGTC----TATTG--CCTACCCTGGGACTCAATAGATTAGTGTTACGCA----TTCGGAGCCCAGA----TTACTTCGATTAACATTACGTCGGCAGTTATCCGTACTGGTC
>t6
AAACGAATGAATTCCCCAG--GTTATCTATATGACGATTAGCAATTGTCGTACAG--GTTATAAAACAGCAATAATACTTAATTTCGAAGTGCATTGCTGACA----CCGG----AAATTAAAGCGAGCTGTATACTGAGTAGAATAGGTGATATTTTGGCACCCTA--GGTACA-GTGTAGTCACAAGGGACGGAAATGGGA----ATG---ATAAAAATTTTTGCACTCGA--CGACGTGAAGCTTATGTACAAAACAGCTACTGTACACAAAAGAACTTTGCGAGTCACGTAAGTAGTACTCACT--TG----ATTGGACTCCTTAATATGTCTAAA--TCTAAACCCATCTTACTAATCGACACCCTGTGAGA----TTCTTC--AGAGTATAAACTCGGGTCAATACTGAGCTATCG----GCCCGACTAAGTCACGGCGCTCTGTCA--CA---AATC----TTATG--CCAATCTTGGGACTAAATGGGTTAGTATTGTGCATTATCTTAAAGTCTTA------GACTTCCATAGATATTACGTACTCAGTAAATCGTACTAATC
>t10
GAACGATTGAATGCCCGAG--GTTTTCTATATTACTATT---AATTGTCGAACAG--GTTGTGAAACAGCAATAATACTTAATTTGGAAGTCCATTGTTGTCA----ACGT----AAATTAAAGCGAGCTGTATGCTGAGTAGTAGAGGTTATGTGTAGGCTAGATA--AGGACA-ATGTAGTCAGAAGGTATGGAAATGAGA----AGG---ATAAAAATTTTTGCGCTCGA--CGTAGTAAAGCTTACGAACACAACGCCTACTGAACACTAAAGGTCTTTGCGAGTTAGGGAAGTAGTACTCTCT--TG----ATTGGTCTCCTTAATATGACGAGA--TCTTAACCCATCTTACTAATGAACACCCTGTTATA----ATCTCC--AGATGATAAACTCTGGGCAATACTGAGCTTTCG----GCGCGCGTACGTGCCTTCGCTCATTCA--CA---AACC----GAATG--CTTATCTGGGGACTAAATAGATTAGTATTGAGTACCATCTAGAAGC----------AACTTGCATCGATATTACGTCCTCAGTTAAGCGGACTAATC
>t15
AAACCAGAG----TTCTAC--GTGTTCTATAATACCTTC---AATTGTCGTAGAT--GTTGTTTGATAGGAGTCGTTCTGTATTTATAAGATCATTGTCGACACAAGACGG----AGTATAAC--GT---GTTCACTAGATAACAAGGACTATGTAATGGAATAACC--AGCAGA-CACTTTTCTTAAGAGTCCGAATTGAGA----AGC---ATAAATAATTTTGCTATCGA--CATAGTTAAGCCAATGGAAAAAAGATGTCCTTGACACCAATACACTCTACGGGTGGCCAAAGCAGTTCTCAAT--TG----ATTGGACTGCTTTATATTCCACAT--TCTTAACCCAACGT----AT---CACCCTGTTAGA----GTCTGC--AGATGATGAACTCATGTCGACACTGAGTTTTCG----GCCTATATATGTTCCGACGCACGATCA--CA---ATCC----CACTG--CAAAACCAGGGACTAAATTGGTTCGTTTTTCGTA----GTCTAAGCCTTCA----TAACTTTGAAGAAAATTACATTTAAGTTCAGTGGGACTAGTG
>t11
AAACCATTACTTTTTCTAA--GTGTTC-ATATGACCGAC---AATTGTCG----A--GTTCTCTAACAGTAGTCGTCCTGTATTAGGAAGATCATTGTCGACACGAGACGA----AGTTTAAA--GT---GTCTACTAAATAAGATGTAGAATCTGATGATGTGATC--AGTAAA-AAGTCTTCCAAAGAAA----TAGGAGA----AGA---TTAAAGAATTTCGCGTGAGA--CGTAGTTAAGCCAAGGGAAAAGATAGGTTCTTAACACCGAGACCCCCTACGGGTGGTCTAAGCGGTTCTCTAT--TG----ATTGGACCACCACATATTCCGTTTGCTCTAAACCCAGCGT----AT---CACCCTGTAAGA----ATCTTC--AGACTCTAAACTCGTGAGGACACTGAGATTTCG----GCCTTGCTATTTTCCGACGCTCATTCA--CA---AGGC----GACTGAACATAGCGAGGGACTCAATTGTTTTGTATTGCGTA----GTCATAGCCTTTA----TTACTTATAATAAAATTACATATCGGATCATATGGACTATTG
>t3
AAACTAGATTTTGCACTAG--GTGGTCTATATAACCGTC---AATTGTCGGACAC--GTTCTCTAACTGCATTCGTCCTGTTTTAATAAGGACATTGTAGGCA----CCGG----AAAATAAG--GT---GTACTCTTACTAACAAAGATCATTTTA---CCCGTTC--GGAACA-CGTTGTTCTGAAGAACGGGAAGCGAGA----AGA---ATTAATATTTTTGCAGACGA--CTCAGTGAAGCCCATGGATACGACAGTTACTTGACACGAATTGTCACTACGGGTAGCTGAAGCAGTGCACATT--TG----ATTGGACTCCATTATATTCGCTGT--TCTTAACCCATCAT----AT---CACCCTGTTAAA----ATCTGC--AGACTATGAACTCGTGCCTACACTGAGATTTCG----GCGTCGATATTTAGCGTCGCCCCTTCA--CA---AAGC----TACTG--CGTATCGCGGGACTGAATTGATTTGTTTTCCGAA----CTTATTGCCTTGA----TTACTTATAAAAACATTACATATGTCCTCAATCGAACTAGTC
>t12
AAACGAACTGCTCTACCACTTGTGGTCTATAAAACACCC---AATTGTCGTAGAC--GTTGTCTTAATGCACTACTACTGTTTTGGAAAGAGCATTGCAGTCA----CCGA----ATCATAACGCGA---GCACGTTGGGTAACAATGTCTATTTAAGGTCATAAGCATAGAAAA-ACTTTATCTTAAGAACGGGACTGGGGA----AGT---ATAAAACTTTTTGCATTCGA--CACAGTTAAGCCAATGAAGCATACGGTTACTTCACACCAAACGCCAATACGGGTACGAAAAGAAGTTCTCCCT--TG----ATTGGTCTGCGTGATATCCGCCGT--TCTTAACCCATCTT----AT---CACCCTTTTACA----GTCTGC--GGATAGTGAACTCTTGAGAACACCGAGATATCG----GCCACAATATTTACCTGCGCACGTTCA--CA---AG-------AGTG--CCGAACGCGGGACTTAATAGATTTGTTTTTCGAA----CTGTCTGCCAGTA----TTACTTGTATTAAAATTACATCAACCCTCAGGGGTACTCATC
>t8
AAACGAAATGTTATGCTAGTTGTGGTCTATAAAACACCA---AATTGTCGTACAA--GTTTTCAGATTGCACTTCTACTGGTTTGTTAAGAGCATTGTAGTCA----CCGA----ATCATAACGCGA---GTACGGTAAGTATCAATGTCAATTAAGTGGTGTGAGG--TGGAGA-ACCTGTTCTAAAGACCTGGACCTGAGA----ATC---ATGAAGCTTTTAGCATGCGA--CTCAGTAAAGCCAAAGAAGCAGACAGTTACTTTACACCAAACGCCATTACGGGTACGAAAAGAAGTTCTCACT--TG----ATTGGTCTACCAGATATCCGTCGT--TCTTAACCCATCTT----AT---CACCCTTTTACA----GTCTTC--GGATTATGAACTCTAGTGGACACCGAGATATCG----GCGTCAAAAGGTAACTGCGCCCCTTCA--CA---AA-------ATTG--CTAAACGCGGGACTTAATGGCTTGGTTTTTCGAA----CTATGTGCCTGTA----TTACTTTTATTAATATTACATCACCCCTAAGTAGTACTTATC
>t9
TAACGAGTTAATTCGCGAA--GTTTTCTATAATACAGTT---AATTGTCGTAAAC--GTTATCGCAGTGCATTGATGCTGTATTTTTAAGGACATTGAAGGCA----CCGT----AAATTAATGCGT---GTTCGCTCGATATTATCGAGAATGTATAGTCAGGCAC--AGGATA-TTTTGCTCTGAAGGAAGGGAACGGGGA----ATT---ATAAAAATTTTTGCAATCGA--CATAGTGAAGCGAATGTATCAAACCCCTACTGTACACCAAACGCCTTTTCGTGTAGTATAAGGAGTTCTCAGT--TG----ATTGGACAACTTAATATGCCTCAT--TCTTAACCCATCAT----ATCGACACCCTGTCACA----TTCTAC--TGACTATTAACTCCAGAGAACACGGAGCTTTCG----GCCTCAGGATGTGCCTACGCTCGGTCA--CA---AATC----AAATG--CTCATCACGGGACTGAATCGATTGGTTTTGAGCA----CTCACAGCCAGTA----TGACTTACAATAAAATTACATACCGCATGAATCGTACTATTC
>t5
GAACTATGAAATGCGCAAC--GTTTTCTATAAGACAATT---AATTGTCGTACAC--GTTATCAGACAGCAATACTACTTTATTAAGAAGAACATTGCAGGCA----CCGT----ATATTAAAGCGT---GTATTCTTTATAACACAGAACATGTGGTGA----TTA--TGAA-----ATTCTCTGAAGGTACAGAAGAGGGA----AGT---ATTAATTCTTTCGCCGTCGA--CTATGTGAAGCGGACGCACAAAACCGTTACTAAACACAAAATAGCCATCCGAGTTAATTAAGTTGTTCTCCCT--TGTAGAATTGGACTCCTGTATATATCGTGT--TCTAAACCCAACGT----ATGAACACCCTATAAAA----ATCGTC--AGACTATAAACTCCAGCCAACACAGAGGTTTCG----GCAAGACGACTTGACGACGCTCCATCACTCA---ATCC----GGATG--CCTAACCAGGGACTTAATCGTTTAGTTTTGAGAA----GTGGATGCC---A----TAACTTTGATCAAAATTACGTTTATTATTAAGCGGACTAATC
>t4
GAACCAATAAGTGGTCGAC--GTATTCTATAGCACAAGT---AATTGT----TACGAGTTCTCTAAATG---TGTTGCTATTTTAATAAGGACATTGCTGACA----TCGT----AACGTAATGAGG---GAGGACT---TAACAAAGCAGATTGTCGGT----TGA--CGTATAG---TATTCGAAAGTATATGACCCGGGATAGAACC---ATCAATTTTTTGGCACTTGA--CACAGTTAAG---AAGAACCGGAACTTTACTGAACACAGACCTCCATTCCGGGT---AAAAGTCGTTCGCAGTTCTGTTTTATTGGTCTGCTCGATATACAAATT--TCTTAACCCATCAT----ATAAACACCCTATTAAA----TTCTAC--GGACGGTTAACTCTTGTAGAGACTGAGTTATCGAGCTGCGAACGGAATTAACATCGCTCGCTCACTCATCCACGC----TGGTG--CAAAGCGTGGGACTCAATTGTTTTGTTTTCCGGA----ATATACGTCTAGATGTGTGACTTCTAGTAATATTACCTTGTAGTTAAAAAGGACTGCTT
>t7
GAACCAAAGTCTTAGCAAA--GTAGTCTATAATACAAAT---AATTGT----AAC--GTTCTCAAAAGG---TGGTGCTACCTTGCTAAGTCCATTGTAGGCA----ACGT----AAAATAATGGGG---GAGTGCT---TAGGATAGGCAATTGAAGGC----CGA--CGGATAG-------CAAAAGGGGGTGACTGGAGATAGGAAG---GTGAAAAGTTTTGCAGGTGAGACTCGGTCAAG---ATGTACCCGACACTTACTGAACACAAATTAACTCTCCGGGT---GAAAGAA---CTCAAT--TGTATAATTGGTCATCGAAATATGGTAAGT--TCTTAACCCAACTT----ATAGACACCCTATTACA----TTCTAC--CGAAGTTAAACTCAAGAATA----GAGCTGTCGTACCGCGAGAGAATCTCCCAGCGCTCCTTCACTCATTCACTCTAGTTAGTG--CGTATCTGGGGACTCAATCGTTTAGTGTTATGTA----GTACGAGCCTAAATCTCTGACTTTTATATACATTACCTTATAATTGAAGCGCACTCATT
>t14
CAACGAG--GATTG---AT--GTATTCTATAATACGTAG---AATTGT----GAG--GTTTTTAAAGGG---TGTTTCTGTGTTATGAAGT----TGCGGCCA----GCGGTGTAACAATAATGAGC---GTGTGTT---TATGACTGTAGATGAAAAGA----GAG--CGTAAA----TCTTCGAAAGATTATGAATTGGGA----ACCGATTTGAACTTTTTTGCTCGCGA--CTCAGTAAAG---AGGTACCATAAGT---CTCGACACCTATAACCAATCCGGGT---GCAAGCAGTTCGCTTT--TGTCGTATTGGCCTTCGACATATCGGCTTC----TAAACCCAACTT----ATTAACACCCTATCAAA----TTCACC--AGAGTATAA----AAGATAATACTGAGATCTCGCACGGCGTTGTAACTTGACAACGTACACTCACTCATTCACCC----TATTG--CATACCGTGGGACTAAATGGATTCGTTTTGG--A----TTCTTAGCCTGTAGATTTCACTTTTATTTAT----CCTCAGACGTTAATCGCACTTGTA
>t13
CAACGAT--TTTGG---AA--GTAATCTATAGAACGTTA---AATTGT----CAG--GTTTTGACAAGG---TTTTTCTGTATTTTTAAGTTC---GATGCCA----GCGAGCAGATAATAAAGTGA---GTCTGTT---TATAACTTTGAATGAAAAGT----TGA--CGCAAA----TAATCTGAAGCTAAAGAAAAGCGA----AACCGTTTGAAGCCTTTTGCCCGCGA--CGCAGTTAAG---AAGTACCAGAAAA---CTAGAC---TACTTCCGATCCGAGT---GCAAGTCGTTCGCTTT--TGTAAAATTGGCCAACAAGATATTAACGTC----TGAACCCAACAT----ATTGACACCCTATGAGACCCTCTCAGCGTGGATAATAAACTCTTGATAATACTGAGATGTCGAATGGCAATTGGACATAGCATCGTACACTCACTCATACATGC----CAATG--CATACCCGGGGACTTAATTGATTGGTTTTCC--A----CTGTAAGACGGGAGATTTCACTTATAGATAT----CCTCAATAATCAAAGGC---TTTA
>t1
GAACTAT--ACTGGTCCAA--GTAATCTATAGTACGTTC---AATTGT----TAG--GTTTTGGTAAGG---TCTTACTGTCTTATAAAGCACATTGGTGCCA----TCGTTCTTACCCTAAAGAGG---GGGGATT---TACGAGGGTGTATGAAATGA----GAA--CGAAGA----TAGTCGAAAGTTTATGAAACGTGA----ACA---TTAAACATTTTAGCGCGTGA--CCCTGTAAAG---ATGTACCAGACGC---CTAGACACTCAACGCCAGTCCGGGT---GCAAGTTGTTCACGGT--TGTGATATTGGCCTTCTCAATATAGTTGGC----TTAACCCAGCTT----ATTTACACCCTATTACA----TTCGGC--AGACAATT----CTAGTTTACACAGAGATTTCGCGTAGCTATGACAGATAACAGCGCGCTTTCACTCACCCAATC----AACTG--CAAAACGAGGGACTGAATTGATTAGTTTTCC--A----GTTTATGCCTTTAAATTTTACTTGTAGTTAAATTACCTCTAAATTTAATCGCACTAGTA
