# Supplementary material for: PQ, a new program for phylogeny reconstruction
Source: BMC Bioinformatics. 2018 Oct 12;19:374. doi: 10.1186/s12859-018-2399-4 (PMC6186109; doi:10.1186/s12859-018-2399-4)
Supplement: Supplementary file 4 — Simulated data. The archive Simulated-data.tar.gz contains two folders called Alignments and Trees. Folder Alignments contains 500 simulated 15-sequence nucleotide alignments in fasta format. Folder Trees contains six subfolders, PQ, MP, ML, ME, QP and Reference with trees in Newick format reconstructed from the alignments with five methods and with reference trees used for simulations. Names of the tree files correspond to names of alignment files. (TAR 1860 kb) [file 12859_2018_2399_MOESM4_ESM.tar › Alignments/335.fasta]

>t6
GGATTCCAAATGCA---TAGGCCACTGAGGC-TCTTGTACCTTTGC----G-AACATGTTCGGCCCGTAGAACAGAA--CTGATTAATGGGACTGCCATCTAATCAGGTGTACGTCGACTAAACA----ATCCTTCTTTGTATAGCTATGGC---CTATCAG----ACATATTTACAACCTTGATTTGGTGTGA---ATGGAATGAG---GCTCGTAACT--GTCTTAGCTTGGGCCGA--TATTAATAGGCGGCTGACAGAGATTTTTCTA----TGTTA---CTTATCTGTGTCCG----TTTAGGCATCGATAACAATCCTTATGTAGGAACGTAACACGCC----CTATTTATCATTACGTGTCCGAGTCCACCCAGGAGGAAGTGGAAGTGGTAAGTTATTTTGTAGTCTCCCATTAAGCTCAAT----GGAAA----ATTTC---ATACAATCTTCCAATAGTCTATTCTTTTTAGTAGGACCCCCACTCGTTTTATT-AGGCTCTGTCCTAGATA---TTCTGGGCAACTAAAGAACCCGTGAC----GTGCGAATT-GTTATGAGATAATAGCGCATGCAATACCGTTAGGTTTTTGCTACACGTAGGTAGATTACGTTAACAAAGACAGTCT-AACTCGTT----AGAGAGTATTTGCAGGAAGATGCTATACTTCACCTAA---AGAATA-AGTATGAAATT
>t9
GGATTCAAAATACA---TAGGCCTCTGAGGC-TCTTGTTCCTTTTC----G-AACATGTTCCGCCCGTAAAAGAAAA--CTGATTAATTGAACGGAGCTCTGATCATGTGGACTACGAATATACA----ATCCTACGTCGTATCGCTATGTC---CTATCAG----ACGTATTTACGATCTTGATTTGGTTAGA---ATGGAAAGTC---TCTCATCAGT--AACTAATCTTGAGCCAA--GATTAGTGCATGACTGAAAGAGAGTTTTCTA----TGTTA---CTTAACTGTGTCAG----TTTTGCGATCGAGTACAAGCCTTATTTCGGAACGTGACACGAC----C---ATATCATTACGTGGTCGAATCCACTCAGGATCGAGTGGAAGCGGTAAGTTATTTTGCGGTATCCAAGCAAGCCCTAT----GTATA----TTTTC---ATACAATCAACCAATATACTATTCTTTTTAGGGGGACCCCGACTCGTATTATT-TTGTTGTGACCTAGTTA---TTCTGTGCAACTAAGCAAACCATGAC----GTGCGAATT-TTCGTTAGATCATAGCCCATGCAATACCGTTGATTGATTGTTGCACTTAGTTAGATTACGATAACAAAACCAGGCT-ACTTCGTTGGACAGAAAGTACTGGCTGGGATATACTAGGCTTCACCTAA---AGCACAATGTAAGCAATT
>t10
GCACG---AATTCT---TCAGCCTCCGGGAA-TCGTGTCACTATACCATTTTGGTAGGATCGGCCCGTAGCAGATAA--CTGATTACTGGAACTGGTCTCTTATCAAGTACAGCAGGTCGATCTATTCAATCTACAATTGAATCGCTATGCC---CTATCAG----ATTTATTCCCGATCTTGATTTGGCATGG---GTGGAAAGAG---GCTCCTTTTT--ATCTG-TTTTGGCCCTA--CACTATTTGGATACTGAAAGAGATTTCTGTA----AGTAC---CTCGACAGTTTCAGCAGCTGTGGATAACGAAGACAAGTGGGTTGTCGGAACGTTACACGTCGCCACAATACATCATTGCATGAGACAG---ACGTTCGATAGAGT--AAGAGGTAAGAGGTTGT--GGTTTAGTTTTGAGCCCGTT----GCATA----CTTGCAGTTTACAATCCGCCATTATTCTATACTTTTGATGCGTACCCGTGCTTGTCATGTT-CAGGAGTGCACAAGTTA---TTCTGGGAGACTAATACCTCCATTTC----GTGTGCGTTCGACTTAAGATTATTCCT---GTAATGCCGTATTAGCGTTGATCAACTTATATAGATTACA-TAACAAAATCGGCCT-GCTTTGTT----TGACAGAACTAGCCTGAATAAGCTATAGTACACCGACGGAAGCATG-TCTATATAGTT
>t4
GAATTCTAAATACT---TCTGCCGCAGAGGA-TCACGTCTATGTTC----TTACTAAGATCAGCCCCTAGTAAAGAA--CTGATTATTAGAATTGAGCATTAATCATGTGTATAGGAAAAATCTA----ATCAGTCCTCGAATTGCTATGAC---CTATCAG----ACATATTCACTAACTTGATTTGGCAAGA---ATGGAATGAT---ACTCCTTGTT--ATCTG-TGTTGCGCCAGA-CGCTATTAGTGAGCTGATAGAGAATTCTTTA----AGTGG---CTAGACATTGTCAGAAACTGTTGGTAACGAGCACAACTGTTTTGTTGGAACGTAACACGCC----C----CATCAATACATGGGCTAC---ACTTTGGATAGGGG--AATAGGTAAGCATTTCT--TGTGTCCCGTGCAGCACAAT----GAAGA----CTTTCAGTGTATAATCAT----TAGTCTATTCTTTTGAAAAGGACCCCAACTTGTATTCTT-TGTGCATGAACAAGGTA---TTCTGCGGGACTAAAAATACCATTTC----CTGGGGCTT-TTATTAAGATAATGCCA---GTAATTCCGTGGCAGGCTTTTTGGACTAATATAGATTACA-TAACACAAACAGCCT-CCATCTTT----AGAAAGAATTAGCCGGAATTAGCTAGATTTC---TAAAATCGGAAT-CGTTTAAATTT
>t2
GAATGCCAAATGATGCGTCTGCCACAGAGGT-TCGCGTCTATATAC----ATAGAATGATCAGCCCCTAAAAGAGAA--CTGAATAGTCGTATGGAGCGCTAATCATGTCAATAAGAGAAATCTA----AT---TCCTCGTATAGCTATGCC---CTATCAG----ACTTATTCTCTAACTTGATGTGGAATGC---ATGGAATGGT---ACTCCTTGCT--CTCTG-TGTTGCTCCGTA-CGCTATTGTTGCTCTGATAGAGATTTATATA----GGTTG---CTAAACTTTGTCAGAAACTGTAGGTATCGAGCACAAATGTTATGTTGGAACGTATCACGCC----C----CATCAATACATGTTCTAT---ACTTTCGATGGGGG--AATGGATAAGCGTTTCT--TGTGTTCTG---AGCCCAGT----GCACA----GTTCCAGTGTAAAATCTTCTACTAATCTATTCTTTTGAGTAGGACCCAAACTTGTATTATT-CTTTGATGGGCTAGTTA---TTCTGCGCGACTAAAATTACCATT--------GGGCGTT-TAATTAAGATAATGCCA---GTTATTCCGTTAAAAGCTTTCTGAACTAATCTAGATTACA-TAACACAAGCAGCCT-CCATCTTT----GGAAAGGATTCGCAGGTACAATCTACATTTC---TATAAGCGTAAT-CGTTTTAATTT
>t11
GAAAACAAAATGCT---TGCGCCTCCGGGTG-TCGGGTTCTTATTC----TTCCAAGGATCTGCCCATAGAAGACAAGGCTGATTATTAGGAGTGATCACTTATCAAGTCTAGGGGGCACATCAA----CTCTTTTGTCGGATTGCTATGAC---CTATCAG----ATATATTCCCGAACTTGATCTGGCATGA---ATGGAACGAA---GCTCCTTCGT--TTCTG-CGTTGGACCAGT-CACTGATAGCTATCTGA----GAGTTCTGTA----GGTGG---CTATTCACTTTCCGACGTTGTAGCTTACGATTACAAGGGTTTTTTCGGAACGTATCCCGCC----C----AATCATTTCATGAACAAG---ACGCTCGA-TGAGA--AATGGCTAAGCT----T--GGTCTTCCTCTCAGCCCACT----GCAGA----CTTGCAGTATACAATCTACTATTATCCTATTCTTTTGATTAGGACCCCGGCTTGTATTCAT-TATCTTTGAACAAGTTA---TTCTGAGCGACTAAAACAGCCATTGC----GTGGGCTTT-TATTTGAGATGATTGCA---GTAATTCCGTTTTGGGCTTTGTGTACAGGTATAGATTACA-TAACACAAGCGGGCT-ATATGTTT----TGCTAGAACTAGCTGGAATCCCCTATATTGC---TAAAAGCGGAGT-ACTATTGATTT
>t5
GGAGTGTATATGCT---TGCGCCCCTGCGTT-TCGCGTTCCTATAC----TTTGCATGATCTGCCCATAGTAGACAAGTCTGAGTATTAGTAATGTGCACTGATGATGTCTATGAGTAAGATCGA----ATCTGGATTT----AGCTATGTC---CTATCAGCGTTAAATATTCCCGAGCTTGATTTGGCAAGG---ATGGAACGAT---GCTCCTTGCT--GTCTG-CTTTGAACCGTG-GAGTAATTAACGACTGA----GACTTATATA----TGTGG---CTATGCGCTTTCCGTTGTTCTGGCAGTCGATGACAAAGTAATTTTGGGAACGTTTCGCGCC----C----CATCATTTCGTGGCCTAC---ACGTACGA-TCAGG--AATGGCTAAGCA----T--GGTCTT---CTCAGCCCTCT----GGAAA----GTTACAGTTTACAATCACCTAGTAGCCTATACTTTTGATTCGGACCCCGGC---TATTCATCTTCCGTTGATCGAGTTA---TTCTGAGCCACTAAAACTCCCAT-TC----ATGAGCATT-TATTTAAGAAGATTACA---GTAATGCCGTTTCATATTTATTAAACAGCTATAGATTACA-TAACACAAGCTGACT-TCCTTTTT----AGCTAGTACTGGCGGGCAAGCTCTATTTTCC---TAGAAACGGAGT-GATTAC----T
>t7
GCAGTCGAAATGCA---TGCGCCCCCGCGTT-TCTGGTTCCTATAC----TTAGGATGATCGGCCCGTAAAATACAACGCTGATTATTAGTAGTGTTCACTGATGATGTCGAGCAATATAACCGA----GTCTATAATTGTATAGCTATGTC---CTATCAGCACTAAATATTCTCGAGCTTGATATGGTAGGT---TTGGAAAGTA---CCTCCTTATTCGATCTG-CATTGGGCCGAG-CACTATTTGCACGCTGA----GATTTGTATA----TGTGG---CTATACACTTTCCGTTGTTGTGGCTGCCGATCACAAACCTCCTTTAGGAACGTCGCGCGCC----C----AATTATTGCATGACCAAG---ACGTTAGA-TCAGT--AATTGCTAAGCC----T--CGTCTT---AACAGCACACT----GAAGA----ATTGCAGTGTAAAATCCGCTAGTAACCTATGCTTTTGATATGCACCCCGACTCGTTATCAT-TTCCTGTGTGCAAGTTA---TTCTGAGTGACTAAATCTACCAT-GC----CTGATCTTT-TACTTAAGAGAATACCC---GTAATCCCGTGTTTTATTTCTTAAACATCTGTGGATTACA-TAACACAAGCAGACT-TCCTTTTT----TGGGAGTAGTTGCGGGTAGTACCTACGTTGC---TAAAGAAGAAAC-TGTATC----T
>t15
GCAGTTGAAATTCA---TTGGCCGCCGCGTT-TCTGGTTCCTGTAC----TTATAAAGATCAGCCCGTATAATACAACTCTGATTATTCGTATCGTTAAATAATGATGTCCAACAATAACACATA----ATCTATGCTTGTATTGCTATGTC---CTATCAGCGGTAGTTATTCTCTAGCTTGATTTGGAATGT---ATGGAATGTG---CCTCCTTAAT--ATCTA-CTTTGAACCGTAACTGTACTTCCAATCTGA----GAGTTATATA----TGTGA---CTATGCAGTTTCCGTTAGTTTTGGGAGCGAGAACAAGCTTACTGTGGGAACGTCGCACGCC----C----AATTAGTTAATGCCCGAA---ACCTTAGA-TCGGG--AATAGCTAAGTT----T--GGTCTT---TCCAGCTCTCTCTCCGGATA----GTTTCAGTTTATAATCCTCCATTATCCTATTCTTTTGATACGCACCCCTTCTCGTAATCAT-TTCCACTGACCAAGGTA---TTCTGTGCAACTAAGTCTCCCTT-GC----C---TGATT-TAGTTAAGAAAA---CG---GTAATACCGTGTCAGCCTTAGTAAACTTTTGTGGATTACA-TAACTCA---GGACT-TTCTTTTT----TGATAGCATTTGCTGGGAACCGCTAATATGC---GACCCAGGCAAG-ACTATC----T
>t12
GTACGATAAATCCT---TCAGCCACAGAGGC-TCTCGTCGCTATCC----G-GGAAGGATCAGCCCTTAGCACAAAA--CTGAGTACTGGTAGGGATCACTTATGATGTACACCAATGAGATCTA----ATCATCATTCGAATTGCTATGAC---CTATCAG----ATTTATTCCCGATCTTGATATGGAGGGT---ATGGAAAGTG---ACTCCTTTGT--ACCTG-AATTGGACCCA--AACTATTTTTTTTCTGAGAGAGAATTATGTA----GGTAA---CTCAGCAGTTTCAGGGGCTGCAGTTAGCGAGCACAATAATTGTGTCGGAACGTGACACGTC----CAATAAATCATTGCATGGCCTAG---ACCTTCGATCTAGGGGAATGGGTAAGCAATTTT--GGTCTTGTGGTTAGCCCGTT----GCAAAATGGCTTGCAGTGTACTATCGGCCATTATTCTATACTTTTTATACGTACCCCAGCTTGTATTATT-TTGCAATGAACTAGGTA---TTCTGAGGTACTAAACTCACCATTAC----TTGGTCATT-GAATTAAGAATATTCCT---GTAATTCCGTTTTGACGTTGCTCAACGTTGATAGATTACA-TAACACAATCTGGCT-ACTT--TT----CGACAGTATTAGCCGGAAGTAACTAGAATCCACCGATGGAAGCACC-CCTTCAAACTT
>t1
GAACAATAAATACT---TCAGCCACAGAGGC-TCGGGTCCCTTTCC----G-CGAAGGTTCAGCCCCTAGCACATAA--CTGAATACTGGTAGTGTGCCCTTATGATGTATATGAATGAGATCTA----GTCTTCAGTTGAATGGCTATGAC---CTATCAG----ATTTATTCGCAAACTTGATTTGGCTGGG---ATGGAAAGAG---ACTCCTTTGT--TTCTG-GTTTGCACCCA--AACTATTTTATTTCTGACAGAGAATTATTTA----GGTAC---CTACTCTGTTTCAGCAATTGTAGACACCGAGCACAATAATCCTTTCGGAACGTGACACGTC----CAATTGATGACTGCATGCGCTAG---ACCTTCGATCTAGGGGAAAAGGTAAGCATTTTT--GGTCTACAGATAAGCACTAT----GCAAAGGACCTTTCAGTGTACAATCTGCTAATATTCTATGCTTTTTATTCGAACCCTTTCTTGTATTTTT-TATTAATGAACTAGATA---TTCTGGGTTACTAAAAGCACCATTTC----ATGGGCTTT-CAGTTAAGAAAATTCCT---GTAATTCCGTTTTGATATTGCTCGACGTTGATTGATTACA-TAACACAAACTGGCT-ACTT--TT----CG-GAGTATTGGCCGGAACTAGCTAGACTCCACCGACGGTGGCACA-AATTGAAATTT
>t3
GCACCAAATATTTG---TAAGCCACCGAGGC-TCCAGTCCCTTTCC----T-TGAATGATCGGCCCATAGCACACAA--CTGAATAATGGTAGCGACCAGTGATAACGTAAAACAAAAATATTGA----ATCACAGCTTGAATGGCTATGTC---CTATCAG----ATTTATTCCCGATCTTGATCTGGAGGGGTCCCTGGAAAGATTCGGCTCATTCGT--ATCTT-ACTTGCGTC-----AATCTTAAGGTACTGAGAGAGATTTCTATA----AGTTT---CTTTTCCTTGTCTG----TTTGGTAATCGACTACAACAGTCATGTTGGAACGTTACTCGTC----CTATGAATCAGTAAATGGTCTAT---ACAATCGAT---GGGGAAAGGGTAAGCACTTTT--TGTATCAAATGGAGCCCGTT----GCAAA----TTTTCAGTATATAATCTCCCA-------ATTCTTTTTATGCGAACCCCATCTAGTTTTATT-CGCTAGCGCACCAGGTACACTTCTGGGATACTAAAAACC----GTC----TTGG----T-GATTTGAGAATATTTCA---GTGATTCCGTGGTAACGTTACTCTACATATCTAGATTACA-TA---CATACTGACT-AGTTGGTT----TGATAGCATTCGCTAGAACATACTACTCTCCACCAAAAAATGGACA-AATTAGGACTT
>t13
GTACGAGATATTTA---TGTG-CACCGAGACATCGAGTACCTCTGC----T-GAAATGATCCGCCCTTAGCAAAAAA--CTGAGTATTTGAAGAGAACAGTGATGACGTAAAACTGTTGAATTCA----ATCGCTTTTAGCATAGCTATGAC---CTATCAG----AAGTATTCACTATCTTGATATGGGGTGAATGCTGGAAGGTCTCGTCTCATTCGT--TTCTT-GCTTGTGTC-----TGTATTACCATGCTGAAAGAGAATTCTATA----TGTTG---CTCTTCGGTTTCAG----TTAGGTAGTCGAAAACAA----CATATGGGAACGTAG----TC----CTATGCATCAGTTTCTGCTCTAT---ACAT-CGAG---GTGTAAAGGCTAAGGACTTGT--TGTGTTATCTACAGCACCAT----GCAGA----GTTACAGTGTA----CAACCA-------ATTCTTTTAATTGGAACCCAGTCTAGTACTCGT-GTCAGGAGCGCCAGATATACTTCTGTGATACTAAGAACG----GTCCCGTATGG----T-GAATTTAGAATATGGCG---GGAATACCGTATTAGCATTGTTATACTGTACTCGATTACA-TA---GATACTGACTTAAGTCATT----GGTAAGCATTCGCGAGCAGACACTATTCTCCACCTAGGAATGAACA-ATTAAATACTT
>t14
GTAATCGATATTTA---TAGG-CCCCGAGTC-TCTTGTAACTTTAC----A-TATATGGTCTGCCCGTAGCAAATAA--CTGATT-GTAGAAGTGTGGAATGATAACGTAAAACAGATTGATTTA----ATCCCATGTTGCATAGCTATGACGATCTATCAG----AAGTATTCGCTAACTTGATGTGGGGGGAATACTGGAAGGTCACGACTCATTCGT--TGCTC-ACTTGAGTC-----ATTATTAACAAACTGAAAGAGACTTCTATAGGGATGTTATACCTCTACACTTTCAG----TTACGAAGTCGAAAACAA----GTTATAGGAACGTAGCGCGTC----CGATTTATCAGTTAATGATCAAG---ACTG-CGAG---GGGAAAAAGCTAAGGACTTAT--AGTATCAGGGTCAGCACCTT----GAAGA----ATTGCAGTCTA----CTTCCA-------ATGCTTTTTAACAGGACCCAGTCTAGTAGTTGT-CTCCAGAGGGCCAGGTATACTTCTGTGATACTAATGACT----GTC----ATGG----T-AAATTTAGAGAATAGCC---GCGATACCGTATTAGCCTTCATCTACTGATCTAGATTACG-TA---GATTCGGGCTAGCGTACTT----TGTAAGCATTTGCTAGCAGTCTCTAAGCTGCACCCACGAAGGTACC-CGTAGATAATT
>t8
GCACTAGATATTCA---TAAGCCACAGAGGC-TCTAGTCCCTTTCC----G-TGAAAGTTCGGCCCTTAGCACAAAA--CTGATTATTAGTATCGACCATTAATAACGTATACCAAGTGGATCTA----ATCACCACTGGAATGGCTATGTC---CTATCAG----ATTTATTCCCGATCTTGATCTGGAGGGGTTTCTGGAAAGAC---TCTCATTCGT--ATCTT-ACTTGCGGC-----AGTAGTATGCTACTGAAAGAGAATTCTTTA----AGTTT---CTCTTCTGTGTCTG----TTTGGTATACGAGCACAACGGTCCTGTAGGAACGTGGCACGTC----CAATGAATCAGTACATGTTCTAG---ACCGTCGAT---GGGGAAATGGTAAGCAGTTTT--TGTATTGGGAGCAGCCCTTT----GCAAA----CTTACAGTCTATCATCTGCCAGTATTCTATTCTTTTTATGAGAACCCCTTCTAGTTTTAGT-CGCTAATGAGCCAGGTACACTTCTGGGTTACTAAAAGCCCCTTGTC----ATGGGAATT-CCTTTGAGAATATTACT---GTGATGCCGTGAGAACGTTACTCGACATGTGTAGATTACG-TAACACAAACTGCCT-ATTTCATT----CGACAGAAATGGCAAGAACGAACTAATCTCCACCGACAGATGCACA-TCTTGGAACTT
