# Supplementary material for: PQ, a new program for phylogeny reconstruction
Source: BMC Bioinformatics. 2018 Oct 12;19:374. doi: 10.1186/s12859-018-2399-4 (PMC6186109; doi:10.1186/s12859-018-2399-4)
Supplement: Supplementary file 4 — Simulated data. The archive Simulated-data.tar.gz contains two folders called Alignments and Trees. Folder Alignments contains 500 simulated 15-sequence nucleotide alignments in fasta format. Folder Trees contains six subfolders, PQ, MP, ML, ME, QP and Reference with trees in Newick format reconstructed from the alignments with five methods and with reference trees used for simulations. Names of the tree files correspond to names of alignment files. (TAR 1860 kb) [file 12859_2018_2399_MOESM4_ESM.tar › Alignments/108.fasta]

>t2
----C---GAAACTTGTCAATTC----CAAGACTTCTGTTTGGCACACACACGCG-GACAAA-A---GAAGGCCCGCTTGCGCTTAATACTAGTTTCAAACAAC----ATA-GATGTCGGGGCGTACTTTACGTGCTTAAAAGTTTAAAGACAACTCATCTCTAGAGAGGTGAAGTCCGCAACTTTTAAAAGGCGTCATCCCCTAACGT----GGCAAGT---ATGGTTTT----CAACTTGTCC-CGTCATGGAATGTTGCAACAC----GTTCTGTTTGAAACTTATGTGTTGATAGAGTGAC---GGAGTCCAAGTAGGTGTA----GAACAAATCTTTATCCACCGAAT----TTATA---ATAGTGACAATTCATGAT---ACTAAGTGTCTTCCAGTAGA----GACGATTGACGGGTATTGAAATATTGAATA---AGTCTACA----CAGCGACAGAATATTCTA--T
>t1
----C---GAAACTTGTCGGTCA----CAACACTCGTGTGGGGCACACACACTCGTGAGAAA-T---AACGCACCGCTGATGTTTAATAAAAGTAGCACACAGC----AAA-GGTTCCTATGC----TGTCCGTT----GAAGGTGACGAACTGCTCATCTCCCGAGTTTTGCATTGGTCGACTTTTAAGAGTCGTGATAACATTACGT----TGCGAGTATCTTGGTTTG----AAATTAGTCT-CGTCCAGTGAGTTTAAGTCAC----GTTCGTTCAGAAACGTCTGAGCTGCTAAAGTGTC---AGAGACGTAGTGAGTTAG----TAACAATCCTTTTCGAACCCAAT----TAACA---GTAGTG---AGACATATG---ACTATCTGCTATGTATTAGA----TATAATTGACGGATCTGTACACATTTATTA---TGGCAACT----TTACGACAGGTTATTCCT--T
>t12
----C---GAAACTTGTCAGAAC----CAATACTCGTGTATGCCACACAGACTCCTGACATA-G---TACGAACCGCTTATGAATAATAACAGTATCAACCAAC----AAA-GGTATCAGGGC----AGTCCGCG----AAAGTTTACAAACGGCTCATCTCCTGAGTGTAGCATTACTCAACTTTTGAAAGTCGTAATGAATTCACGT----AGCGTGTATCTTGCTTTT----CAATTTTTCT-CGTCAAGGGAATTTTTAACAC----GTTCTATCGGAAACGTATGGGTTGCTAGAGTG-----AAAGTCGAAGTCAGTCAA----TAACAATGCTTTCTAATTCTAAA----TTACA---ATTGTG---ATGCATGTG---ACTAAATGAATTCTATTAGA----GACAATAGTCGGATA----TAGATTAAATA---TAGCAATG----GAACCACAGAATATTCCC--T
>t6
----C---GAAACTTGTATACAC----CAACACTCATGTATGACACACAGATTCATGACAGA-A---TGCGAACCGCCAAAGAATAATACCGGTAACACCCAAC----AGA-GTTAGCGAGGC----TGTCCGTG----AAAGTTTACAAACAGCTCTTCTCCAGAGTGTAGCATTTCTCAACTTTTGAAAGACGTAATAAGTTCACGT----TGCGTGTATCTTGGTTAG----CAATTTTTCT-CGTCTAGGGATTTTTTAACAC----ATTATATAAGAAGCGTATGGGGTGCTAGAGTG-----GCAGTCCCAGTTTGTCAA----TAACAATTCTTTCGGAGTCTGAA----TGACA---ATCGTG---ATGCATTTA---ACTACTTGAATTCTATTTGA----AATAATCGTCGGATA----AAAATTAATTA---TATCAAGT----GAACCACAGGATATTCAC--G
>t13
----C---GAAACTTGTATGAAC----CAAGAGTCCTGTATGACACACAGACTCGTGACAAA-A---AACGAACCGCTTTCGCATAATACTAGTAGCACCCAAC----AGA-GATGTCAGGGCGTACTGTCCGTGGTTCTAAGATTAGAGACTGCTCAGCTCCGGAGAGAAGCAGTCCGCAACTTTTAAAAGGGGTAATAAGCTAACGT----TGCTAGTATCATGATTTT----TAAGTCGTCC-CGTCGTGGAAAGTTTTAACAG----TTTCTTTATGAAACTTTAGGGTTGTTAGAGTGAC---AGAGGCCAAGTCAGTTTA----TATCAATTCTTTATCAACCTGAT----TTACA---ATAGTGTCAATACATGAA---ACTAGGTGCAATCGAATAGT----GACGATAGACGGTTGCTTAAACATTGATTA---TGTCGACG----CAACGACAGAATATTCTA--T
>t4
----C---GAAA---GTATAGTT----CAAAAGTTATGTTAGTCACACAAGCCACTGAAAGA-C---TAAGTACCGCAAAGGCTCATGACCTGTTTCACGCAAC----AGA-GGTTTCACAGCGTGCACTCCGTGATACCAAGATCATTATCTACTCTTCTCGAGAGTGAAGAAATTCGCGACTGTTCAGAGATGTAAT---CTAACGT----TGCCAGTATTAGGCTTCA----AATTTAATCC-CGTTTAGCTGATTGAAATCAG----ATTCTATAAGAAGCATAGAGGTTGTTAAAGTGTCAGGCAAGTCAATGTCTGTAAA----ATCCAAATCTTTAATAGCCAGAA----TTTCA---ATCGTGACTATTAATAAT---ACTACTTGACTTGAATTTGC----AAAGATAAACGGATTTGTAAAAATTGAACA---TCCCTATA----TTGCAACAGAGTATTGTC--G
>t9
----C---GAAA---GTGTTGCT----CAAGAGTATTGTTTGGCACACAAGTCTTTGAAAGA-A---TGAGTACCGCATGAGCTCATAAGCTGTTTCACGCAAC----ATA-GATTACTCAGCGTGCGCTCCGCCTAACCAAGATCAATAGCTACTCGTCTC----GCGTGGAAATTCGCAACTCTTCAGAGGCGTGAT---GTAACGTCTGATGCCGGTATTTCGCTTGG----AATTTAATCC-CGTGTAGATAGTTGACTACAG----ATTCTATTTGAAGCTTATCTGATGTTAAAGTGCAAGGTAAGGCAATGTCGGTAGC----ATACAAATCTTTACTAACCAAAA----TTACA---TTGGTGACTATTGATACA---ACTACTTGAAATGAAGTTGC----AGAGATCAGCGGATTTTTATAGATTCATCA---GGCCCATG----CTCCAACAGCATATTTTT--A
>t5
----C---GAAACGTGTCTAGTT----CAATAGTATTGTTGGTCACACAAGCATATGAAAAA-C---GGTGAACCGCCAACGCCCATGACAAGTAGCACCCATC----AGA-GGTATCACAGCGTGCGCGCCGAGTGTGGAAGATAATGGTCTACTCTTCTCGTGAGTGGCGTAATTCGCGACTCTTCAGAGATGTAAT---TTAACGT----AGCAAGTATTCTGGTTCA----TATGTGATCC-CGTTTGGCAGTTTAATATCAG----TTTCTATAAGAAACATCCAAGATGTTAGAGTGTGGGTCAAGGCAAGGTGTGTGGA----ACGCAAAGCTTTGACAACCAATA----TTTCA---ATAGTGACGATTAATAAT---ACTACTTGCATTCAAGTGGT----GAATATAATCGGTTAAATATAAATTTATCA---TCCCTACG----CTGCGACAGAGTATTGAGTGG
>t3
GGAGC---GAAACTTGTAAGTTG----CAAGACTCTTGTT--ACACACATATTAGT----AA-G---TTGGTGCCGCTGGTGGTAATTACAGGTGTCACACAAC----AGA-GATATCAAAGCGTTCGCTTCGTGGAAAGAAGATTAGTCACTTATCTTCTCCAGAGGTTGGGAATCCCCTACTTTTGATAGACGTCAT---ATGACGT----AGTCAGTATTTGGCTTAC----CATGTAATCC-CGTCACG---CTTGCTTACACCAGATTTATTTAAGAATCTTAAGGGCTGTTATAGTGCACACCTAGTCGCGGTCTGTAGC----AGACAAGTCTTTGTGTGCCCATA----TATGAATA---GTGACCATATATAAA---ACTAGCTGATCTTTACTAGT----TAC---TTACGGATTCCGATAC-TTAACCACTACTACCAAA----GCGCGACAGTCTATTATG--A
>t14
GAAAC---GAAACCTGTATATTG----CAATAGTCGTGTATGGCACACAGACTATT----AAGT---ACGGAGCCGCTTTCGCAAATTACAGGTGTCACTCAACACGTAGA-GATCTCAAGGCGTTCGCTCCGACGCAATAAGATTAAGCGCAGGTCGGCTCATGAGTGAAGAAATACGCTACTTTTGAAAGAAGTAAT---TTGACGT----AGTTTGTATTATGCTTGC----TAAGTGTTCG-CGTCTAGCTCCCTTTTTGCACAAGCTCTATATAGGAAACCTTTTTGTTGTTATAGTGGCCGCCGAGTCTAGGTCAGTTAC----TTACAAGTCTTTACGTACCTTTA----TTTGA------GTGACCAGTTATTAT---ACTAGCTGGTGTCTACTAGC----TAC---TATCGGTTTCCTACAC-TTAACCA---TTGCCATT----TGGCCACAGAGTATTTTT--T
>t15
GCTTC---GAAACCTGTATTCAT----CAATACTAGTGTTCGTCACACATACTCTT----AA-T---TAAGTTCCGCCCGCGCACATAAGAAGTGGCATTCAGC----ATA-GGTGTCTTAGCGTTCTCACCGCCATAATAAGATCAAACACGAGTCTGCTCGGGAGTCCAGTACTCCTCTACTGTTAATAGATGTAAT---ATTACGT----TGTGTGTATTCAGTTTGC----TATTTTTTCG-CGTTTAGCTCGCTGTGCACAGCGCCTTTAGCTTAGAATCCTGTCTGATGTTATAGTGGTCTCCAAGGCCTTGTATGTGTA----TAACAACTCTTTAAGAAGCCTTA----TGTAA------GTGCCCATATATAAC---ACTACTTGGCGTAGAGTGGA----GAT---TTTCGGTTCCCGACAC-TTAATCA---AATCGAAA----TGTCCACAGATTATTGCG--A
>t11
GATTC---GAAAC---TACATAT----CAATAGTCGTGTTAGTCACACATACGCATGACATA-A---ATTGTCCCGCCCTCGCTTAATACAGGTGTCAGTCAGC----AAA-GTTCGCGTAGCGTACGATCC----GAAGAAGATAAGCTTCTGTTCGCCTCGTGAGTGTAGTACTTCTCAACTATTGACAGATGTTAT---ATGACGT----AGCTAGTATTGTGCTTTA----AAGTTGATCC-CGTAAAGGCCCCTAATTTCAATACTAATCTGTCTGAAGCCTATTAGTTGATATAGTGCCAAAATAGACTGAGTGAGTAGC----CAGCAATTCTTTGTAAGTCATAA----TTTTA------GTGACGATAGATTAT---ACTACATGCTTTTCACTGGC----TGG---CAACGGCTCCGGATAT-TTAAGAA---GACCCAATTAGGTCTCCACAGAATATTTGC--G
>t8
GATTC---GAAAC---TGCATAT----CAACATTGGTGTTGGACACACATCGTAGTGATAGA-A---ACTGGGCCGCAGTCGCTGAGTACAAGTGACAACCAAC----AAA-GTTAGCCATGCGTCCATTCC----GTAGAAGATAACCCTCATCTCGCCTCCTGAGTCCAGAACTTCGCTACTATTTACAGATGTGAT---GTTACGT----AGAAAGTATGAAGCTTGT----TAAATAATCC-CGTAAAGAGCCATAATGACACTACCAATCTGTGTGAAGCCTAGTAGATGTTATAGTGCGAACGGAGGCATGGTTCGTGGA----TATCAATTCTTTGTAATTCATAA----TAATA------GTGACAATAAATTAT---ACTACATGCTTTTCACATGT----AAG---GATCGGCTCCGGATAC-TTAAACA---GAGCCAGGGAGGACTCCACAGCTTATTTGA--G
>t10
GAATCAATGAAAC---TAGTACGCCGGCAAGAATCATGTTAGCCACACATACTGCTGAAAAA-A---AATGAACCGCTTTGGCTTATTAGAGGTGTCACACAAC----AGA-GATCGCGATGCGTCCTATCCGACTCTTGAAGATTATCCGCATCTCTTCTCATGAGAGGAGAATTCCTCAACTGTTAAGAGAGGTTAT---TTGACGT----CGCTAG---TAAGCTTGCGCTTTATGTAATCCACGTTCAGCACCATTTAGTCACGGTCAGTCTTTTAGAAGCCTCGAAGATGTTATAGTGCCTATGCAGTCATGGTTTGTCTG----GAACAAGTCTTTCCTAGTCCTAT----TCTTA------GTGACGATGGATAAC---ACTATCTGCACTCCAACGGTAGAAAAA---AGTCGGTTCCGTACAT-TTAAACA---TACCCAAT----CCGCCACAGAGTATTGGA--A
>t7
----C---GAAACGTGTTTTTCA----CAAGAATCGTGTAGGCCACACAGATTGATGACAAA-TTGGACGGAGCCGCATTTGTTGATTACAAGTTCCACCCAAC----ACAGGTTGTCCTTGCGTACGAGCCGAAGGTCTAAGATAATATACATCTCAACTCTTGAGTCGTGTACTACTCTACTTTTTAAAGGAGTAAT---TTTACGT----GGCTCGTATTAAGTTT-------AATTTGTCC-CGTATTGCATCTTGGCTACAA----ATTCCGTTTGAAACTTCTGAGATGATAGAGTGTC---GCAGGCATTGTCAGTTGACGTAGATCAACTCTTT--CCGCCGAATGTCATTCGA---TTGGTGGCTAATCATCATATTACTAGGTGCTGTCGAATAGC----CGAGATTGTCGGTTAGATATACATTAAGTA---TGACTAGG----TAACAACAGCATATTCTT--T
