# Supplementary material for: PQ, a new program for phylogeny reconstruction
Source: BMC Bioinformatics. 2018 Oct 12;19:374. doi: 10.1186/s12859-018-2399-4 (PMC6186109; doi:10.1186/s12859-018-2399-4)
Supplement: Supplementary file 4 — Simulated data. The archive Simulated-data.tar.gz contains two folders called Alignments and Trees. Folder Alignments contains 500 simulated 15-sequence nucleotide alignments in fasta format. Folder Trees contains six subfolders, PQ, MP, ML, ME, QP and Reference with trees in Newick format reconstructed from the alignments with five methods and with reference trees used for simulations. Names of the tree files correspond to names of alignment files. (TAR 1860 kb) [file 12859_2018_2399_MOESM4_ESM.tar › Alignments/394.fasta]

>t14
ATGCAGCGTTCCGGATATTTTTATGTTGATACTACCATCTCCACAACGTTTCATCTAGCGAGATCAGTATGATACCGTGCTAAGACGATACCAG--TATCACAGTAACCGGCACTCAATAACTTCTATGTCCGC---AAATCATGCACAAGAGATGTCCGAGAGACGCGTGGTGCTTG--GAGGCAATTATACGAGCAGTTACGGCA---GTAA---CCTTAG---T---ATT--CTCTTATGATTATC----GTCCTTGTTTGTACGGTTTCTCCGTGTTGAGGGCCAGACGGTAAGGGCGCTAGGGGAGTTTCCCATAATGTAGAATAAGAGAATGTGAGAACGAGCGCTCGTTGTCCGCTCACCTTCGTATTACCACGACAGGCG---TCTGCCCTT---ACCCTC-----ACGTGCAATGTATTTTGTGCAAAGATAACGC--GGA-----ACTATCTTATGGTAGT--TGCGAACAGTGGTCTCAT----AG--AAATAGTTCA-TTGG---TATAATATGGACTGTAATTTC----TT---AATTTTGAGA---TTCCAAGACGATGGAAAGATGCAAAGACCTTGCAGAGCATGCGGGACTTCTATTGA---CAAGTTGGGTTTCATATGACTAAAAACAATTACTCTGCAAACCTTTACCTT---AATACCATTTAA--AATTTTTACGATAACTAAACACGTTATTAAAATTC---TATAG----AAT--TAGATCAATGACTTCAGA---AAAAGTATAATTTTGGAAAA
>t3
ATACAGCGTTC----TATTTTAATGATGAGACTTCCATCACAATAACTTTTCATCTAGCGTTTTCTGTGTGAAGCCGTTCAAAGACGATAACAC--TATTACAGCAACGGTCACTCAATCGCAACTA----CGC---ACATCATGTATAAGAAATGAACGATATTCACGTTGTGCCCG--TAGGCCATTATACTAGCAGTTACGGCC---GTAC---ACTTAG---T---ATT--CTCTTTTGATATAC----GTCGGGGTTTGGACGGTGTCTCCGTAATTAGGGCAAGACAGTAATACCGCAAGGAGGGGTTCCCAGAAAGTAGAAATCGTGAATTTG-GAACGAGAGATCATCGCCCGAACAACTCCGTATTGCCACGA---GCA---ACTGTCCTTGGAACCCGC-----ACGTGCAAGTTATAATGTTAAAAGATAACAC--GTA-----ACTATCTTATGAGAGT--GTCGAACAGAGCGCACAT----TT--ATAGAGGTCA-TTAT---GCTAAAATGGAGTGAAATTGC----TT---AATTTTGTGG---GACCTAGTTGTTGAATAAATGCATAGACCTAG----GCATGAGGGACTTCTATGGT---CAAGTTGAGTATCATGTGACTAAAAACAGTTACTCAGCTAAGCTTATCCGT---ATGACCATTTAA--AATTTTTACGGATACTAAACGCTTTACAAATATTG---TATAT----AAT--TGGATTAATGAC---AGATTGATATGAATAATTTCGGAAAA
>t2
ATACAGCATAT----TATTGTTTTGATGATTCTTCAATCGCCAGAACATTTCATCTAGCTGTTTCTTTTTGCAGCAGTTCGAAAACGATACCAT--TACTACAGTAACGGTCACTCAATCGCCACTA----CGCAGAGCATCATGGGAAAGATATGAACGATATTCGCGCCGTGCTCG--TAGGCCATTATAATAGCAGTTACGGAG---GTAA---TCGTTC---T---TTA--CTCTTTTGATTTAC----GTCCCCGTCTAATCGGTGTCTCTGTGATGAGGGCTAGACGGTAAACTCGCTAGGTGAGATCCCCATTATGGAGAATTCGGGAATCTGAGAATGAGCGGTCATCGCCCGTACATCTCCCTATTGCCAGGACGGGCT---ACAGTCCTT---ACCCTC-----ACGTGCAAACGATGATGTTTGAAGATAACTC--GTA-----ACTAACTTATGATGGT--AACGAACAGTGCACGCAT----TT--AAATAGTTCA-TTAT---TCTAACATGGAATGCAGTTGC----TT---AATTTTGAGT---GGACGAGATGATGGATAAACGCGTAAACCTGG----GCATGAGAGACATCTATGGA---CACGTTGAGTGTCATGTTACTAAAAAAAGATACTCTGCCAACCTTACCCGT---ATGACAATTTAA--AAATTTTATGACTACTGAACACTTTACAAAAAACG---TATAG----AAT--TAGATTAATGAC---AGACGGATACGTAGGATTTTCGATAA
>t6
ATCTAACGTTC----TATTGTAATGATGGTTTTACAATATCCAAAACTTTTCATCTAGCTTTTTCGGTATGATAGCGATACAAGTCGAAATCAC--TATTACAGGAACGGTCATTCAATATCAGCTA----CGC---AAATCATGTAAAACAAAAGAGCGCCAGTCACGTTATGCCCC--TAG-CATTTAGAGTAGCATTTACGGTT---GTAG---TGTTTT---T---GTA--CTCTTATGATATGA----GACTAATTCTCCGAGTTTTCTCCGTTTAGAGGGGGAGACAGTA----CGCCAGGAGAGTTCCCCATGGTGAAGAGAGAGTGAATATTCGAACGCGCGTTGATTGCCGACACACCTCCATCTTGCCATATGAGGCT---TCAGGCCCT---ACCCGT-----ACGAGCAAGA---TTAGTAATAAGATCACAC--GAA-----ACTATTTTATGTTCGT--AGCGTACATAGGTCTCAT----TT--ATAAAGTTCG-TTAGTGTAGGAAGCTGGACGGAATTTCT----TT---AAGTTTGCTC---TGAACAGAAGTTGAAAATAAGCTAAAATCTAG----GCAAGCGAGACTTGGATCGTTACCTAGTTGAGTTGTTT---ACCATTAACATATACTCTGCAAACCTGATCCG-----TACCCATTTAA--AATTTTTATGGTTACTTAACGCTTTCTC---ATTG---TATAT----AAT--TTTATGGAGGAC---AAAGGGATTTGCAATATTTTGGACAA
>t7
ATACACCTTCC----TATTTTAGTGTTGAAATTACCATTGCAATTACTA----TTTAGCTTAGTCGGTTTTCTCACGTTCGAAATCGATATCAT--TAGT--AGTGACTGCCACGCAATCACACC--------C---ATATCATGCATAACGTATGCGCGCAAAGCTCGGAGTGCACT--GAGGCCGTTACTAAAGCAATTACGGATAGCGTAT---TTGTCTCCTT---TTT--CTCTTATGATTACA----GACGAACTATTCACGCTCTCGCAGTACGAAGGGATAGACCGTAACCACGCAGGGTGTGTTCCCCATATGGAAGACATTGAGAATCTGGGAAGGTGCGTTGGTTGCATGTGCACCTTCATCCTACAAATAGGGGCG---TCAGCGCTT---ACCCGG-----ACGTGCTAGCGATTTCGTGGTAAGATCGCAC--GTACTT--ACTA-TT---GACCGAAGGACGCACA--GATATCAT----TT--ATATAGATCGCTAGG---GTAAATGTGGAATGTATTTTAAATGTTATTAAC----TTA---TTTCGAGTTGGTGTACATACGCGAAAAACTAG----GCAAGCGGGAATTAAATAGGTACCTTGTTGCGTTTTGGTTAACGAAGAAGAAATACACGGCAAAACTAGTTCTT---AAGGCTATTTATCGAACTTTTACGTATACTAAACACGTTACAAACATTA---TATAG----AAT--TTTAGATAGGAC---ACAGAGAACCGAAAAATTTGTGATAC
>t12
ATACACCATCC----TAATTTTATGGTGAGTATACCATTGCAATGACATTTCATATAGCTTCATCAATATTGTTTCGGACAAATTCGAAAGCAT--TATG--AGTGA--GCCATACAATGTCTTC--------A---CAATCATGCACAACTAATGCCCGGAAATCCCGTGATGCGCT--CAGGCAGTTAGAATAGCAATTACGGATAGCGTAA---TAGTCGTCCT---CTA--CTCTTATGATTGAT----GACGTCCTGTAAACGTTATCGCCGTGTACAGGGCGAGACTGTAAA---GCCTGGTGTGCTCCCCAGAGTGCTGAGAAAGTGAATCTAAGAAGGGGCGGTGGTTGCTTGCGCAACTACGTCCTACCAATAGGGGCTCACGCAGCACCT---ACCCTTGG----CGAGCTACCTATGTCGTGTTAAGATGGCAC--GAAAGC--ACTA-TT---GACCGTCGAGCGTACA--GAGTTCAT----TA--ACAAAGGTCGTTAGC---AAAAAAATGGACAGGAGTTTCATCGTTATTAAA----ATT---TATGCAGAGGGTGTACATAAGCGAATAACTAG----GCAAGCGTGAAATTTATAGATATCAAGTTGCCTTGTGCATCACCAAGAACAAATACACGGCAAACCTATTACTT---ACTCCTATTTAA--AACTTTTACGTAGACTGAACTCATTACTAAC-------TATAT----AAT--TATAGATAGGAC---AGACCGAACCTAAGGATTTTTGATAG
>t8
ATACACCTTCC----TAATTTAATGATGATTGTACCATCACAAGTACGTTTCATATAGCTTAATCATTTTTTTAACGGATCAATTCGAGAACAT--TAAA--AGTGA--GTCAGTCAATGCCACC--------A---CTATCATGCTGAACTGATGCGCGAAAATCCCGATGTGCGCT--CAGGCCTTTACAAGAGCAATTACGGATAGTGTAA---TAGTAATCCTTACCTA--CTCTTATGATGGGT----GACGGACTATTCCGGTTATCTCAGTGTAGAGGGCTAGACTGTAAA---GCGAGGAGAGCTCCCCAGACAGCTGATTAAGAGAATCTGGGAAGGTGCGGTTGTTGGGTACGCAACTTCGTCCTACCAATAGAGGCA---TCAGTACCT---ACCCTAAG---ACGGGCTAACTATGCCGTGGAAAGATCGCAC--GTAGGT--ACTA-TT---GTCCGATGTGCGCACA--GAGTTCAT----GT--ATAAAGGTCGTTTCC---TATAAGATGGAATGCAGTTGCGGCATTATTAAT----GTG---TACGGAGAGGATGTAAATACGCGAAAAACTAG----GCAAGCGGGAATTTAATTGGTACCTAGTTGCATTGGGCTTGACCAATAATAAATACTC---GAACCTAATTCTT---ATACCTATTTAA--AACTTTTACGTTAACTAAACACATTAATAAA-------TATAT----AAT--TTGAGCGATGAC---AGACCGAACGAAAGAATTTTTGATAG
>t15
ATACAGCTTCA----TACTTTAATGTTGGATTTACCATGACAATTACTGTTCATGTAGCTTAGTCGATATGATAACGTGATAAATCGATACCAA--TAAGGCAGGGACGGACACTCAATTTCATC--------C---AAATCATGTCGAACAGAAGTTCGCGAAACCCGTATTGCGCTCCGAGGCCATTATGAAAGCAATTACGGGTCGCGTAA---GGTTAT---T---ATA--CTCTTTTGATATTA----GACTACTTATACGGGGTATCCCCGTGGGAAGGGCTAGACCGTAATTCCGCTTGGCGTGCTTCCCATATCGTAGACATTGAGAATCTTCGAACGAGCGTTTATTGCTAGGTCAACTGCATCTTACAAACGATGGCT---GCGGCTCCT---ACCCAC-----ACGCGCCAGATATTTGGTTATAAGATCCCTC--GTA-----ACTATTTTATGACGGG--TTCGCACATTGATCTCAT----GA--ACACAGTTCT-TACC---TAAAATTTGGAATGTAATTCGTGCATTAGTAAGTTTGACT---GGGACAGGAGCTGCATATATGCTAACAACTAG----GCACGCGTGAAGTCAATCGGTACCTAGTTGTCTGTCAGTTTACAAAGAAGAGCTACTCGGCTAAACTGAAACAT---TCAGCCATTTAT--AAGTTTTACGGACACTGAACACTTTAGCAACATGA---TATAG----AAT--TATAGGTAGGAC---AGACTGAACCGAAAAATTTATGAAAT
>t1
ATAGATCCTAC----TAATATAATGATGGTGTTTCCATCACAACCACGTTTCATATAGCTGTTTCTCTGTGTTAAGGACAAGATACGAAATCAG--TAGTCCAGTGACGGTCATGCAA--TCTTC--------G---ATATCATGTCTAAGTTAAGACCGTTAAGCTCGCTATGCGGT--CAGGCCATTAAGTGAGCAGTTACGGTGGATGTAA---AGGTCA---T---TTC--CTCTTTTGATGTAA----GGCAGAGTTTAGAGGCTATCTCCGTAAGCAGGGGCAGACTGTAAAAGCGCTAGGAGTGATGCCCATCCAGTAGACAACGTGAATTTTCGAACGCGCGTTTTTAGGATATCCAACTGCGTCATTCAATGAGTGGCG---ACAGTTCCT---ACCCTA-----ACGCGCTATCGATTCTGTAGTAAGATTACAC--GTA-----ACTAACTTATGTCGGT--TACGCACAATGTGGTCATACCCATAGAGACAGTTCA-TTCC---GGGAATGTGGAAGGGACTTAATGCATTAGTAATTTTGATTGAATATCCAGATGGTGTAAATACGCGTAAAACTCG----GCAGGCGTGACCTTAATTGCTAACAAGTTGCGTAGAAGATGACTAATAAAACCTACTCTGCGAATCTAACTCAT---TCCCCTATTTAT--AACTTTTATGTGGACTAAACACTTTGAAAACACTA---TATAC----AAG--TCTAGTTATGAC---AAAAAGAATCTAAACATTTTCGATAT
>t10
ATAGATCTTTC----TAATATGATGATGGTATTACCATTGCAATCACGTTTCATATAGCTTTATCTCTATGTACAAGATAGGAGACGATATCAC--TAGTCCAGTGACGGACACGCAATCACCTC--------G---CGATCATGGCTAACTGAAGATCGCTACACGCGTAATGCGAT--CAGGCCCTTAAATAAGCAGTTACGGTAGGTGTAT---CACTGA---T---TTAGCCTCTTCTGATATAG----GTCCTATTTTTGCGGATTTCTCCGTGATCAGGGACAGACAGTAAGGACGCTGGGAGTGATTCCCATTCGGAAGACTTGGTGAATGTTCGAACGCGCGTTTTTAGAATATTCAACTTCGTCGTTCAAAGGAGGGCG---ACAGTTCCT---ACCCAT-----ACGCGCAATTTATTTTGTATTAAGATTACGC--GTA-----ACTATGTTGTGGCGGG--TTCGGACAGAGTAATCATTAGCATAAAAATAGTTCT-TGCC---GGGAATTTGGATGGTAGTTGCCGTATTACTAAGTTTGAGGATGTACCCAGGCGCTGGAGAAACGCTTAAAACTGG----GCAGGGGTGAACTTAATTGATATCTAGTTGCGTAGCGGATAACGAACAAGATATACGCTGCAAATCTAACTCAT---GGGGCTATTTAT--AACTTTTACGAAAACTAAACACATTACAAACAAAG---TATAC----AAGGATTTAGTTAAGAC---ACAGAGAATCGGAATATTTTCGATAA
>t4
ATTAATCTTCC----TAATATACTGATGAGAATACCATTACAAACACGGTTCATATAGCCTGATCACTGTGTAAGAGATAGGAGACGACAGCACAGTAGTTCAGTAACAGTCACGCAATGGCAAC--------G---TAATCATGTATAATTTAAGAACGCTAATCTCGGATTGCAAT--CAGGCCATTATATCAGCAGTTACGGTTGTCGTAT---TACTGA---T---ATTGCCTCTTCTGATATATCCATGACATTGTTTAGCGGTTCTCGCGGTGTGCAGGGCAAGACAGTAATTCCGCAGGGAGCGGTTCCCATTGCGTAGATAAGGTGAAT---CGAACGGGCGTTTTTTGTTTGTGCATCTCCATCATTCGAATATTGGCT---ACGGGGCCT---ACCCAT-----ACGCGCTAATTATGTTGTAAAAAGATAACGCTAGCA-----ACTATCTTATG--TGT--GCCGCACACAGAAGTCATCCGCACGGAAATAGGTCC-TACT---AGAAATTTGGAGC---ATTGCCATCTTACTAACTTTGGTCACGTGCACAGGAGCT----AAACGCTTATAACTTG----GCACGCGTGAACTAAATTGTTATCTAGTTGCGTTGAGGGTAACTAAGAAGATGTACTCCGCTAAACTAATGCAT---TCCACTATTTAA--AAGTTTTAGGACAACTAAACACATTAACAAGACAAGAATATAA----AAG--TGTATTTAAGAC---AGATTGAATTTTAAAATTTTTGATAC
>t9
ATTCATCGTTT----TAGTTTCTTGCTGGCAGTGCCATCTCCAATACATTTCATATAGCATTATCTTTCTGTTAACGTTATAATACGAGAGCAG--TATGTCAGTGACAGACAATCAATCACTACCA----CGC---TGATCATGAGGAACGGATGCTCGCAATACACGGGGTGCTCA--TAGGCCATTATAGCAGCAATTACGGTA---GTACCATAACTGT---T---GTA--CTCTTATGATATCA----GACATCGTTTGATAGATTTCACCGTACAGAGGGACAGACCGTAAGGCCGCTAGGTGTGTTTCCCACGGGGGTGATATGGTGAATGTTTGAACGAGGGTTGATTGCAT--ACATCTCCCTGTTTCAAATTTAGGCG---TCCGGTCCT---ACCCCC-----ACGCGCCAACTATTGGGTCGTAAGATCACAC--GGA-----ACTAATTTATGTTAG----ACGAACAAAGTTAGCAT----GT--AGAAAGTTCT-TTAA---AATAACTTGGACAGGAATTCT----TTACTAAATTTGT-------GCTAGATGCTGGATAAAAGCAGACAGCTTG----GCATGCGAGATTTCTATCGTTAACGAGTTGAATTGAAAT---CGAAAAACAACTACTCGGCGAACCTGTAACGTGTACGCACTATT-----AATTTTTAAGGCTACTAAACTCGTTATTAATACGG---TATAGCCCAAAT--TAGATCGAGGAC---ACAGGGATTGGTAGAATTTTCGAGAC
>t5
ATTCATCGTTC----TAGTTTCTTGCTGGCGGTGCCATCTCCAATACATTTCATATAGCGTTATCTTTCTATTAACGATATAATACGAAAGCAG--TATGTCAGGGACAGACAATCAATCTCTACCA----CGC---TGATCATGAGGAACGGATGCTCGCAATACACGGGGTGCTCA--TAGGCCATTATAGCAGCAATTACGGTG---GTACCATCACTGT---T---GTA--CTCTTATGATATCA----GACATGGTTTGATTGGTTTCACCGTACAGAGGGACAGACTGTAAGGCCGCTAGGAGAGTTTCCCACGGGGGTGATATGGTGAATTTTTGAACGAGGGTTGATTGCAT--ACAACTCCCTGTTTCAAATTTGGGCG---TCCGGTCCT---ACCCCC-----ACGCGCCAACTATTAGGTCGTAAGATCACAC--GGA-----ACTAATTTATGTTAG----ACGAACAAAGATAGCAT----GT--AAAAAGTTCT-TTAA---AATAACTTGGACCGGAATTCT----TTACTAAATTTGTCT---TAGCTAGATGCTGGATAAAAGCAGAGAGCTGG----GCAAGCGAGATCTCTATCGTTAACGAGTTGAATTGAAAG---CGAAAAACAGCTACTCGGCTAACCTCTGACGTAGACGCGCGATT-----AATTTTTAAGGCTACTAAACTCGTTAGTAATACGG---TATAGCCAAAAT--TATATCGATGAC---ACAAGGATTGGTAGTATTTTCGAGAC
>t11
ATACACCGTTC----TAGTGTCTTGGTGGCATTTCCATTTCCAAGACATTTCATTTAGCGTGATCTATCTATCTACGATATAAACCGAAAGCAG--TAATTCAGGGACTGACAATCAATCTCTACCA----CGC---TAATCATGACAAACAGATGCTCGCAATTCA---TGTGCTCA--TAGGCCATTATTGAAGCA----CGGTG---GTAC---GACTGT---T---GTA--CTCTTATGATAGAG----GACATGGTTTGAGAGTTCTCACCGTATAGAGGGACAGACAGTAAAAGCGCTTGGAGAGATGCCCACGCTGCTGATATAGAGAATGTTTGAACGGGTGGTGATGGCAT--ACAGCTCCTTGTTTCAAATCAGGGCG---TCCGAGCCT---ACCCCC--AAGACGCGCTAACTATCAAGTTGTAAGATCACAC--GAA---AAACTAATTTATGTTCGT--AACGGACAAAGATAGCAT----AA--AAATAGATCT-TGCG---GATAACGTGGAACGGAATTCA----TTAATAAGTTTGAAT---TAGCTAGACGATGGAGAAATGCAGACAGCTAG----GCAAGCGAGATCTCTATGGTTATCTAGTTGACTAGTTAATAACTAATAACATCTACTCTGCTAAGCTTACACATGTACAACCTATTTAG--AATTTTTATGCCTACTAAACACGTTAGGAAGACGG---TATAGCCAAAAT--TTTATCGATGAC---ACATGGATTACTAGTATTTTAGATAC
>t13
ATCCACCGTCC----TAATATTATGTTGGGTATGCCATCACCAAGACATTTCATGTAGCTTTTTCTGTATGTTGACGATAAAATACGAAATCAT--TAGTACAGTTACTGACACTCAATCACTACAA----CGC---GCATCATGGCAAACAAAAGAACGCTATACGCGGAATGCGCT--TAGGCCATTAATATAGCAGTTACGGTA---GTAC---AACTAT---T---TTA--CTCTTATGATATGC----GACCTGGTTTGATAGCTCTCTCCGTATATAGGGTCAGACAGTAAGTTCGCCTGGAGAGTTGCCCAGGTGGAAGATATTGAGAATCTTCGAACGAGCGTTGATTGCAT--ACAGCTTCATCTTTCAAATGTAGGCG---TCAGTTCCT---ACCCTA-----ACGCGCTAGATATTGGGTCAGAAGATCACAC--GGA-----ACTATTTTATGTTGGT--CGCGGACAAAGATATCAT----AT--AAAGAGATCT-TTCC---AATAACTTGGACAGAAATTCG----TTAGTAAATTTGTCT---TTACTAGTAGATGTAGAGAAGCTGATAACTGG----GCATGCGAGATCTCAATCGTTATCAAGTTGAGTTTTGATTTACCAAGAACAACTACTCTGCTAACCTAGCACGTTGACACTCCATTTAG--AATTTTTAAGGCAACTAAACGCTTTAAGAATACCG---TATAGCCTAAAT--TATATCTAGGAC---ACACGGAGTGGAAGTATTTTTGAAAA
