# Supplementary material for: PQ, a new program for phylogeny reconstruction
Source: BMC Bioinformatics. 2018 Oct 12;19:374. doi: 10.1186/s12859-018-2399-4 (PMC6186109; doi:10.1186/s12859-018-2399-4)
Supplement: Supplementary file 4 — Simulated data. The archive Simulated-data.tar.gz contains two folders called Alignments and Trees. Folder Alignments contains 500 simulated 15-sequence nucleotide alignments in fasta format. Folder Trees contains six subfolders, PQ, MP, ML, ME, QP and Reference with trees in Newick format reconstructed from the alignments with five methods and with reference trees used for simulations. Names of the tree files correspond to names of alignment files. (TAR 1860 kb) [file 12859_2018_2399_MOESM4_ESM.tar › Alignments/470.fasta]

>t1
AAGTTACCTAA----GTACAAGAGACACTAAGCACGAGTAAGCGTCTTGATATAACCAGCTGCTTTTTCGAGTGACACTTTTGTATGAGGTTTATTTCCAGGTGACCGCATA-TGCAG----CATAGACTTGCTATCAGACCTTAACAGGCCTG---ATTGTCGTTAGAGGATTGTGTGTCGTGTTAAGCCAAGTCAATACCAA-AGATCGCTTCCTTAGGAAACGTATATTCAGACG----A---C----AGACGGGACCACATCATTCTAACACGTAG----ACCAGGAGATG---AAAGCTGTGATAACTCCATCAATACTTCACAGTAAAAAACCAATCAACAGTCAACGAGTGACTTGGACAC----ACG--TTTACAATGCAAAACCTCTTTTG----ATAATAAGGTTGGGGTAACGTAGGCAATTCCAATCCATGCTT---CACGAC---ATGTTTACGTTTAGGATA----AAGTTTGATGAACCCAATGATGAGGCTGCGTGATGACAAGCAAAGAAAACCCCGGACACCGTATC-GC----GTTTTTACGAATTACTGCAAACCAGGTTTAATGATTATCTACTAAAAG----GTTGTACCACGCCGCTTATA----TCC-CAACAATCATAGACAGGCCC-ATTGAGTTTCTTCACTGTGCATATGCGG---GTAGGCTAGCGTAGTACATCAAAAGGGC--AAAGT----GT-AAATTGGTATTTCAAAA----GGGGTTTAAGAGTTCCTAGCTGATCACTC----ATAGGTTA--GCTATGTGCTTCAGACTTGCGCTGGACGTCCCTCACCTACATTTAT---ATCGTGTACACGAC
>t2
AATTTTTCTAT----GAATGAGAG-CACTAAACTCGTGTAAGCAGAT---TTAAGCGGGCGCATCTGAGACATGACACTTTTGTAGGAGGTATATTTCCAGGTGACCACAAA-TGTTC----TATGGACTTGCTATCAGGCAAAAACAGGCCTC---TGTGTTGTTAGAGAATTTTGAGC----TTAAGGCAAATCAATGCCAA-AACGTGCTCCCTTAGTAAACGTGTAATCAGACT----A---G----CGGCTAGCCCGCATCAGGCATTCTAATTA----CCCCTGAGCTC---AAAGCTGAGCTAAGTGCCTCAGCACTTCGAAGTACATCACCAATCGATCGTCAAGGAGAAAGTTAGTCAT----TCG--AATTCAATGGCTAACCTCTTGTGGTTGATAATATGGTTGGTAACCCATGGACGATGCCAACCGACACTT---CGCGTC---TTGTTTACATTTAAGTTC----TTGTCTGAGGGTGACAAGCGTGAGGCTCCGTGATGACAAGCAGTGAAAATGCCGTTCCTAGTGTT-AC----CTTTTTA---GTTCCGGCAGACCAGTTTTAAAGACGAGCAGCTAAACG----GTTCTACCAAGCCCCTTATA----CCC-CAAAAAGCAAAGACAGGCCG-CGTGAGTTTCGACTCTGTGTATTTGCGT---GTAGGTAAGCA----ACATCAAAATCGC--ATAGT----GT-TATTCAGTATTTCAAAA----AGTATTGGAAAGGTCCTTGCTTATTTCTC----ATTTTTTCCCCCGACTTTCTGCTTTCTTGCTCTGCTCGACCCTCACGAACATATATAGAATGGAGAATACCGC
>t15
AATTTTACTAT----GAAGTAGAG-CACTAAGCTCGTGTAAGCACGA---CCTGCCAGTCACTTCTGAGAAGTGATACTGTTGTAGGAGGGTTATT---AGCTGACCACAAA-TGACG----TATTGACTTCCTATCAGTCATTAACTGGCCAC---AGTGTGGTTTGAATATTGTGAGC----TTAACACAAATCAAAGGCAA-ACTCCGCTGTCTTAGTAAACGTTTAATCAGACA----A---T----CGGCGAGCCATCTTCAGGTATACTATTTA----TCCCGGATAGC---TAAGCAGTGCTATGTGCATCGGAACTTATAAGTAAAGTACCAATCTTTGGTCAGTGAGCAATTTCGAC--------T--AGTACAATGACTAACCTCTATTAGCTGATTACACGGTAGCGAGCCCTTCTGCACAGCCAACCGACACTT---CTCGAC---TTGTTTACGTTTAGGACC----ATGTCTGAACGGCGCAACCGTGAGGCTCCGTGATTAAAGGCAATGTTAACCCCGTTACAAGTATT-TC----GTTTTTA---GTGAGGTCAGACCTGTATTCAGGTTTAGCATCCTGAAG----GTTCTACCAATCCTTTTATA----CCC-CTAAAATCGAAGACCGGCGT-AGTGTGTTTCAGCTCTGGGGATTTGCGC---GTAGGTAAGCA----ACTTTAAAAGAGC--ATAGA----CT-TATTCGGCATTTCATAA----TGGTTAGTTAGGATCCTTGCTTATGTCTC----ATTGTTCACACCTAATTTCTACAACCTTGCTCTACTCGACCCTCACCTACATATAT---ATGGGGAAGGTCTC
>t3
AAATTTCCTAT----GAACTATAA-CACTAAACCCGAGTATTCATCT---TTGAACCAGCTGGTCTTTACCGTGACACTTTTGTAAGAGGTGTATTTCCAGGTGACCCCACA-TGCAA----TATAGACTTTCTATCAGACATGAACAGGCCTG---AGTGTCGTTTGGACATCGTGAGC----TTAAGACAAGTCAAGCCCAA-ACTGCGCTCCCTTAGAAAACGTATAATCAGACA----A---G----CGGCTAGACCACGTCAGACATACTCATAA----ACCTTGAACTT---AAAGCTGTGTGATGTCCGTCAAGACTTCGCAGTAAAACACCAATCAATCGTCATGGAGTAAATTTATCAC----TCG--AGTACAATGATAAACCTATTTCA----ATTATAAGGTTGGGGTGCCTTTGTCATTGCCAATCCATACTT---CGCGGC---GTGTTTACGTATAGGTCG----TTGTGTGATTGACTCAAGCTTGAGTCTCCGTGAGGACAGGCAATGAAACGCCCGGACCATGTGTG-AC----CTTTTTACGCATTTCTACATACCGGGTCTAATGATGAGCATCGCAAAG----GTTTTACCACCCCGGTTATTCCCCTCC-CTACAACCAGAGACAGGCCG-GGTGAGTTTCATCGCTCAGATTTTGCGT---GTAGGTAAGCG----ACATCAAAAGGGC--AAAGA----GT-TATTGTGAATTTCAAAA----GGTTTAGTACAGGTCCTGGCTGATGTCTC----ATTCTTAATTCCGATTTTCTTCGCGCTTGCGCTGG---GCCCTCACACACATATAT---ATCGAGTACAGGAC
>t11
TATTTGCCTAG----GTACACAACACACTAAGCGCGAGTAATCTGCCAGAAGTCTCCGCCTACTCTCACTAGTGACACTGTTGTAGGAGGCCTATTTCCAGATGACCCCGCA-GGATGCGTAATTTGACTTATTTTCATGTCCCAAGTGGCCCTAACTGCGTAGTTTGAGAATATTGTGAAGACTTAACACTAATTAAGTCCAA-ACAGTCGTTCCTTAGTAAACGTATATTGAGACG----A---A----ATTCATGACTGCATCAATACCCCAAATAT----ACCTGGAACAA---TACTTTGAGTGAAATGCGTCCTTACATCGGAG--AATAACAAATCTTATGTAACAGAGGGAATTAAACAG----GCT--TGTCCAATGCCCAACCTATATCC----ATTATACGGTCGGACTTGCTTTAACTCCACCA---CATATTT---CTCGTC---GTTTTTACATATAAGTCG----CAGTTTGACTGTCCCAATGCGGAGCCGTTGTGAGGATCCGGAAAGATAATCCCGAACTTCGTCCAATT----TTTTTTACGGCTTA----AAACCATTAATTAGGTCTAGCAACAGTAAGAATTGTTGTACCACATCACTTACA----GCAACTAAAACAAAAGACTGGCAA-TAT---TTTCTTCTCTTAGCGTTTGCGTCACGTTAGATAGCCTGACTCATGAAAATGGC--AAAGGCTGTTTGTAATTGGAATTTCAGGAATACGCGCTTTGCCAGGTCCTTGCTAATCTCTCGACGAAGCGTTA--GCGAGGTACTT---CCCGGACCTGTACGCCTCTATATTACAAGTAA---ATCGCGTACCGAAC
>t14
GCCTAACCTAT----GGAATGAAAACACTAATCTCGAGTGTACGACCAGATTATGCGGGCTTTTATCAC----GAAACAGTTGTACGAGGCTTATTTACAGATGACCCCGGA-AGACA----CTTCGACTTAGTTTCACGTCCAAACGGGCCTTAGCGAAGTTGTTTGATAATGGTGTGTCGGATTAAGTCTAATCAATTCCAAGAAGTTGTTGACTTAGCAAACGTATATTGAGACG----A---A----AAGCCAGCCTTCCTCAGTTACTCAGGTAT----TCCTTGATGAC---TAGATGGTGAGAATTCACTCCTTACGTCTCAG--AAGCACAAATCATTAGTTATAGA-TTAGTTAATCAC----GCT--AAACCAATGTAAAACCTATTTCC----ATCATACGGTCGTGCTCGCTTATTCTGCGCCAAACAAGACTT---CCCGTC---GTGTTTACGTATGAGGCT----CTGTATGACTCAACCAACATGGAGCCATGGCGACTAGCGGGATGGAGATGCCCGTTAAAGGTTTAGAT----CTTATTACGTATTA--------CTACTGTTAGGTGATTCCGCAATATGAAGGGTTTTACCAAGTCCCTTATT----ACTCCGACAATGGTAGACGGGCTT-CCT-CGTTTCTTCTCTCCGCATATGCGTGGGGTGCGTTAGCTTTACCCGTTAAAAGAGTGCAGAGTTCCTGTCTACTCAGAATTT---CAATAATACTTGAATCAGTTCCTGGCTTATACCTC----AGCATTTA--GCTAAGTGCTT---CCTTGACCTGTTCGACCCTAAAGTACACGTAC---ATAGGGTATTAAAC
>t13
GCTTTATCAAA----GGAAGGAAAACACTAACCGCGAGTGTTCGACTAGATTACACGGACGATTCTAAC----GATACAATTGTAGGAGGCTTATTTTCAGATGACCCCTAA-TGACG----TGTTGACTTGGTTTCAAGTCCAAACGGGCCTTAACGTTGTGGTTTGATAATGATGTGACGACTTAAGGCTAATCAAGTCCAA-ACGTAGATAGCTTAGAAAACGTATAGTAAGACG----A---A----AGGCTAGCCTTCGTCAGTTTCACAGGTAA----ACCTTGAGCAG---TACTTTGAGAGAATTCACTCCTTACTTCGCAG--AAAGACAAATCACTAGTTAAAGAGTTAATTTATCAG----ACT--TGTCCAATGGTGAACCTCTTACC----ATCATACGGTGGTTGTCGCTTATACTACGCCAATCAATGTTT---CCCGTC---TTGTTTACATGTGTGTCA----CTGTGTGACTAAACCAAGGCGGAGCCATGGCGACTAACAGCAAGGATAGCCCCGTAACCCGTTTTGGT----CTTATTACGTATAA--------CTACTTTAAGGCTTAGCCACATAAAGAAGTGTTTTACCAAAGCTCTTATT----ACGCCGACAATGTTAGACGGGCTT-TCT-CGTTTCTTCTCTTTGCGTGTGCGTCGCGTGGGATAGCATTACGCTTCAAAAGTGT--ATAGACTATGTCTACTCGGTATTTCAACAGTAATGCTTGTATCAGTTCCTGGCTTCTCGCTC----ATCTATAT--GCTAAGTACTT---CCTTGACCTAATCGACCCTATCTTACACGTAT---ATCGGGTACTAAGC
>t9
GCTTTGTCAAT----GTACGATAGACACTAAACCCGAGTTTCCTACGGGAAATGGCCGCCGCGTTTAACATTTGACACGGTTGTAGGAGGATTATTTT--GTTGACCCCGAA-AGCTA----TGTTGACTTCTTGTCAAACCTAAACTGGCCCG---TTCGTTGTTAGCATATTCTGTGCCGCCTTAATGCTAATCAAGAGCAA-AGGGGGATTCCTTAGAAAACGTATAATAAGACC----A---G----AGGCTTGACGACATCAAAATTGCATGTAA----CCCGGGATCTC---GAATGTGAGTTACTTCCTTCCTTACATCTGAG--AAAGACAAATCTCATGTTAGAGAGTTAATTCATCAA----TCT--CATCCAATGCTCAAACTATGTGG----ATTATAAGGTGGACAATGCATAGTCACTGCCAATCCAGATTT---CACGAC---CTTTTTACATGTATGGTG----TAGTATGACTTGCCCAATTATGAGACGGGGTGAGTAGTAGCACGGATAAGCCCGAATTGGGTCCTACT----G---TTACGTGTAA----AAACCCGCTTTA----GGAGCCACAAAAGGCACTGTTGTACCATTGCAGTTATT----TCC-CGACAACCTAAGACGGGCAT-AGTGGGTTTCTACACTTGGATTTTGCGC---GTTGGATAGCGTGCGTCGTCAAAAGCGC--ACAGATTGTGTCTACTTCGAATTTCACAAAAATAGCCTTTCTCGGATCCTTGCTAATTGCTC----AACACTTA--ACGAAGTACTT---ACTTGGACTAATCGTCCCTATGTTACACGTAT---ATAGTGAACCTTTC
>t7
TCCTGGTCGAG----GAACATCAGACACTAACCGCGAGTTTTCATCAGGAATATCCCTCCACGTGTGACTTCTGAGACCGTTGTAAGAGGCATATTTT--GATGACCTCAAA-CGCCT----ACTGGACTTTCTGTCATATCAAAACTGGCCCA---GTCGTTGTTT---TATACTGTGAAGTCTTAAAGCAACTCAAGTGCAA-ACTTGGTTTACTTAGAAAACGTATAATAAGACGACGCA---T----ACACATGACCACCTCAGCAAGCCTGATCT----TCCTTGAACTTCACGATAGTGTGTAACGTCCTTCCATACATCGTAG--GAATACAAATCACTGGTAACTGAGTAACTTGATCAT----ACGGACACCCAATGCTCAAGCTATGCGT----ATCAAACGGTAGCCTAGTCTTCTCCGCTTCCAATCCAATTTT---CACGACTCAATAT----ATATAGGGTG----GCGTGTGAGAAGACCAAGCGAGAGACCTGGCGAAGAATGGCATCGATAGACCCGAGCGACGTACGAGTGTTAC---TTACGTATAA--------CTGCTGTTATGTGTAACATCATTAAGATAGGTTATACCAAGCAACT--TA----ACT-CAACAACCACAGACAGGCCAGTATGGGTTTCAGCACTTCGTGTTTGCGA---GTTCGTAAGCCTTCGTCGTCAAAAGAGT--ATAGATCGCGTGCACTCAGGATTTCAAGATCGAGTCATTTTCGGGTTCCTCGCTATTGCCTC----ATCTCGCG--ACTACGTACTT---TCATGTTCTTATCGACGCTGTGCCACA----T---ATCGGGGATCATTC
>t5
TGTTGGTCGAG----GAACAGCAGACACTAACCGCGGGTTTTCATCAGGAATCTCCATCCTCCTTTGACTTCTGAGACCGTTGTAAGAGGCATATTTT--GCTGACCTCAAA-CGGCT----AATGGACTTTATGTCATATCAAAACTGGCCCA---GTCGTTGTTT---AATACTGTGTAGTCTTAAAGCAACTCAAGTGCAA-ACTTGGTTTACTTAGAAAACGTATAATAAGACGTCACA---G----ACACATGTCCACGTCAGCAGGGCTAATCC----TCCTTGAACTTCATGACGTTGTGGAACGTCCGTCCATACATCGTAG--GAATACAAATCACTGGTAACTGAGGAACTTAAGCAT----ACGAACGCCCAATGCTAAAGCTATTCGT----ATGAAAGGGTGGGCGAGTCTTCTCCGCTACCAATCCAATTTT---CACGACCCAATAT----ATTTAGGGTT----GCGTGTGAGAAGTCCAAACAAGAGTCGTGGCGAACATTTGCATCGATAGACCCGAGCCGCGTACAAGTGTTAC---TTACGTATAA--------CTGCTGTTATGTATGACGTCATTACGACGGGTTATACCACCCAACT--TA----TCT-CAACAATCACAGACTGGCCAAGATGGGTTTCAACACTTGGTGTATGCGG---GTTCGTGAGCCTTAGTCTTCAAAAGAGT--ATAGACCGTTTCCACTCAGGATTTCAGGATCGAGTCATTTTCGGGTTCCTCGCTATTTGCTC----ATCTGACA--ACTACCTACTG---TCATGTTCTTAGCGACTCTATGGCACA----T---ATCGAGGAACATTC
>t6
TCTTTGGCGAT----GTAGAACAGACACTAATCGCGTGTCACCCAGTGGAATATGCCTCCGCGTTTAACATCTGAGACCGTTGTATGAGGCGTATTTA--GGTGACCACAAA-TGCTT----GCTGGACTTGGTGTCATGTCGAAACCGGCCCA---TTCGTCGTTAGGATATTCTGTGTGGGCTTAAGGCTACTCAAGTGCAA-AGTGGTTTTCCTTAGAAAACGTATAATTAGACTGTTCA---T----AAACTTGCCCACGTCAAACGCGCATATCG----CCCATGAACTGCGGTAATTTGTGTTACTTCCTTCCTTACATCACAG--AAAGACAAATCTCAAGTCATTGAGTAATTTAATCAT----ACTAGCTTCCA----TCAAGCTATGTTT----ATTATAGGGTAGATTACTCCTAAGCGCTGCCAATCCAAATTT---CACGACTAAATATTTACATTTATGGTG----GCGTTTGACTTCCCCAAGTCTGAGACTTCGCGAAAATTCGGAAAGCTAGGCCCGTGCTATGTTCTACA----C---TTACGTCTAA----AAACCGGCTTTAATGTGAAACAACATGAAGGGCTGTTATACCAAGCCGCTTATA----TCG-CGACAAACAGAGACTGGCATATATGCGTTTCAACACTTAGATTGTGCGG---GTTCGATAGCGTCCCTCTTCAAAAGAGA--ATAGATTGTATTTACTGGGAATTTCATAAGAAATCCGTTTTTGGGATCCTTGCTAGTGTCTC----ATCTCTTC--GCTACGTTCTT---CCTTGAACTTATCGGCACTGAGGTACACTTAT---ATCGGGAAACTTGC
>t8
TGTTTTCCTAT----GTAGATTAGACACTAAACACGAGTATCCAACGTGAGAACCCAGACGCTTGTTGCGTATGACACATTTGTAAGAGGATTATTTTCAGGTGACCCCGGA-CGCAG----AATGGACTTGCTATCAGGTCTTAAAAGGCCCT---TCCGTTGTTTGTAAATTCTGTGTGGAATTAAGGCCAGTCAAGACCAA-AGAAAACTTCCTTAGGAAACGTCTATTAAGACC----A---C----GCACGTGACCACATCATACTATCACTTAC----TCCCAGAGCGC---CAATTTGAGGAACCTCCTTCGTGACATCTCAG--AAATACTAATCCCTGGTTATAGAGGAAGTTGGACAA----GCG--TTTACAATGCTGAACCTCTGTAA----ATAATAAGGTGGAACTTGCCTGGACAATTCCAATCCATTCTT---CACGAC---CTATTTACGTGTATGTTC----TAGTCTGATGTTCCCAATACTGAGGCCACGTGATTAATAGCAAAGAAATCGCCGTAACACGTTCA-TT----GTTCTTACGTGTTA----AAACCTGCTTTAATGACATTCAACGGCAAG----GTTGTACCATACCAGTTATA----TCC-CAACAACCAAAGACAGGCAA-GATGAGTTTCTCCACTGGGCTTTTGCGG---GTTTGATAGCTTTCGTCGTGAAAATTGC--AGAGCGCAAGT-AATTGCGAATTTCAGAAATATTGCCTGTCATAGATCCTTGCTTATTTCTC----ACCAGTTA--GCTAAATTCTTCCTGCTTGTACTAGCCGACTCTAGAAGACACATAG---ATCGTGTACACAGC
>t4
TTGTTTTCCAT----GTACTTAAAACACTAAACTCGAGTATTCTACGTGAGGTTCCTGCCGCGTTTTGCTGATGAAACTTTTGTAGGAGGGTTATTTGCAGGTGACCACTTA-TGCGT----AATGGACTTGCTTTCAGATAGTAATAGGCCCG---TTCGTTGTTGGAATATTCTGTGTGGTATTAACTCTAATCAAGATCAA-ATAAGACTTCCTTAGGAAACGTTTATTAAGACC----AACTC----ATACTTGCCACCGTCAAATTTCCAGTTAC----TCCCAGAACTA---AAGGTTGTGACACCTCCTTCGTAACATCTGAG--AAATACGAATCTATGGTAATAGAGTAAATTAGGCAGTAGGGCT--TTTACAATGCTTAACCTTTGGAA----ATAAAAGGGTGGAAAAAACGTAGACGAGTCCAATCCATCATT---CACGAC---TTTTTTACGTTTTGGTTGTCACAAGTCTGATCTTCCCAATTGGGAGGCCTCGTGATTAGTAGCAACGTAAACCCCGAACCTCGTCTA-AT----GTTCTTACGTATGA----AAACCTGTTCTAATGACATGCAACGACATG----GTTCTACCATTCCATTTATA----TCC-CAACAATCATAGACAGGCTA-GATGAGTTTCTACACTGAGCTTGTGCGT---GTTAGAGAGCTTACTTCGTCAAAATTGC--AGAGAGCTGGT-TACTTCGGATTTCAGAAACACTGCCTTGGGGAGATCCTAGCTAATTTCTC----AGGGGGTT--GCTAAGTACTTTCGACTTGTACTAGACGTCTCTAAAAGACACATAG---ATCGTGTACACCGC
>t10
TAATTGGCTAT----GGAAATTAGACACTAAACTCGAGTATACTACATGAGAGCCCCACCGCTTTTTGCTTATGACACATTTGTATGAGGTTTATTTGCAGGTGACCGCAAA-GGCAA----AATGGACTTGCTATCAGAGCTTAATCGGCCTG---ATCGTTGTTGGAAGATACTGTGTGGTATTAAGGCTATTCAATACCAA-AG----CTTCCTTAGGAAACGTATAGTAAGACC----A---C----ACACGGGACCACATCAATATACCACTTAT----TCCCTGACGGT---AAGTCTGTGTTAACTCCATCCTAACATCTCAGTAAAATACAAATCTACAGTAAGGGAGAGAATTCGACAG----GCA--TTTACAATGCAAAACCTCTGTTG----ATGATAAGGTTGAGATTACCTAGGCAAGTCCAATCCATCATT---CACGAC---ATGTTTACTTGTATGTTG----ATGTGTGATTTTCCCAATGTTGAGGCCGCGTGAAGAGTTGCAAGGAAAACCCCGGACCTCGTCTT-TC----GTTCTTACGGTTTA----AGACCAGATATGATGTCAAACGACGACAAG----GTTATACCAAACCTCTTATA----TCC-CAACAACCATAGACAGGCGA-TTTGAGTTTCGACACTTTGCATATGCGA---GTAGGAGAGCATACTACATCAAAATGGC--AAAGA----GT-AAATTCGTATTTCACAAATACTCCTTTTCATAGGTCCTAGCTAATTGCTC----ATCTGTTC--GCTATGTACTACAGGCTTGCACTAGTCGTCGCTCTCGTACACATAA---ATCGTGTAGACCAC
>t12
TAATGGTCTACCAGGGGAATGAATACACTAAACACGGGTGGTCACTTTGATGGCACCTGCACATTTTGCTGTTGACACATTTGTAGGAGGAGTATTTACAGGTGACCGCAAACGGGGC----AATT-ACTTTCTATCAGAACTCAAACGGCCAG---ATCGTTGTTTGAAGATGATGTGTGGATTTAA--CAATTCAAGACCAA-AG----CTGACTTAGTAAACGTATAATTAGACC----A---TACAGGGGCTTGTCCCCGTCAT--TTCCACTTATTTGTACCCCGATGGT---GACTCGGCGCTAACTCTTTCCTAACCTCTAAGTAGAATACAAATCTTCAGTCACAGAGTCATTTCGGCAT----ACG--GTTGCAATGACAAACCTCTTACG----ATTACATGGTGGTGATAACTTAGCCTAAGCCAATCCAACATTAATCACGAC---CTGTTTACGTTTGTGTAT----CTGTTTGATCGGGACAAGGATGAGACCTCGTGAAAACATGGATCGAAAGTTCCGACAAAAGT--T-AG----ATTCTTACGATTAA----ATACCAAATATAAAGT-AAACTACAGCAAG----GTTTTACCAGCCCATTTAAC----TCC-CTACAAACGTAGACAGGCGT-GTTGTGTTTCGACCCTGGGAATATGCGA---GTGGGGGAGCTTCCGCCATCAAAATAGC--ACAGC----TT-AAATCTGCATTTCAGTACTTCGGCTTTTCGAAGTTCCTGGCTGATTGCTC----ACCGATAC--CCTAAATACTTCCAGCATGCACTTCGCGGCACTGACATACATATAT---ATCGAGTATGTGAC
