# Supplementary material for: PQ, a new program for phylogeny reconstruction
Source: BMC Bioinformatics. 2018 Oct 12;19:374. doi: 10.1186/s12859-018-2399-4 (PMC6186109; doi:10.1186/s12859-018-2399-4)
Supplement: Supplementary file 4 — Simulated data. The archive Simulated-data.tar.gz contains two folders called Alignments and Trees. Folder Alignments contains 500 simulated 15-sequence nucleotide alignments in fasta format. Folder Trees contains six subfolders, PQ, MP, ML, ME, QP and Reference with trees in Newick format reconstructed from the alignments with five methods and with reference trees used for simulations. Names of the tree files correspond to names of alignment files. (TAR 1860 kb) [file 12859_2018_2399_MOESM4_ESM.tar › Alignments/359.fasta]

>t2
AAGT----GAATTAGTTTTGTATT----CGTACGCCG-ACAGAAAC---TTCGT--GATGCTTCCAT----GTTAGGTCGCCTC--GGTTACCGGCCCC----TC---TTCTAGAATGGCTATTAGGCTAGC----GTTTT----AAG----CAGTAA---ATTGTCTTCGATACCTCCCGT---CTACGTTT----TAGAGACGCTTAGCCTGCTGCC----AGTCAGAAA---AAAAGTTTGAGTTATC----ACTAGAAG-CTATCTCATGTACAAC---GACAC--GAGGAGAG---TGC-A---TCGTAGATT--CT---C----TATCTACTG--AAGCCCGCAAAGTTTGCAATTTA--A-AAAGTTC---GATCAAATGCCTAATAGTTAGGTGTGTG----GTATGCCGCAGTGCGTCA-TGT----AGAGTGGGGGTGAAG--GACAAAAGACTAGTAAAGGG--CAATT----AAAA----CTC---TCTAAATTTGGGTAGCTAGC-CAG--AGAAACGAAA--AT---TCCTGCATGCTC----ATCATAAGCAAAGAGTGGTCTTGCTTGAGTTTAACAATAGAAATGCT----TAT--ACAAGTGTGTTGAGACGAGCCAT---AAC---AAAAGT----TAA----T---CTATTT--TCATGTCCACGAGCGAAATAAAATAGTGGCACGAACATTTTATCTTGTTGTCAAACCTTAACTGTTGAATCACAGTCCTAA-----------CCGTCCG----TGGACAAGCGCCAAATGGT---GGCTCTGTACTACCCATTTA
>t8
GAGTCAGGTAAGTAGTTTTGTATT----CTTACGTCG-ACAGAAAC---TTCGT--GTTGCATCCAT----TTTAAGTCTCCTC--GGTAACCCGCCCC----TT---TTCTAGCATGGCTATTAGGCTAGC----GTTTTACCGGAG----CAGTAA---ATTATCTACGATACATCCCAT---CTTCGTTT----TTGAGACGCTTGTCCTGCTGCC----ATTTAGAAA---AAAAGTTTGATTTATC----ACTAGAAG-CTTTCTCATGTAAAAC---GACAC--CAGGATAG---CGC-A---TCCGAGAAA--CT---C----TATCTTCCG--TATCCCGCAGAGTCTGCAATTTA--A-AAAGTTC---GATCGAATTCCTCATAGTTAGGTGGATG----TTAAGCCTTAGTGCGTCG-TGT----AGGGTAGGGGTGATG--CACAACCGAATAGTAAATTG--CTATT----AAAA----CTC---TCTATGTTTTGGTGGCTAGC-CAG--AGTATCCAAA--AT---TCCTGCATGCCC----AACGTAAGCAAAGTTTGGTCCGGCTTGAGTTTAACAATATAAATGCT----TAT--ACAAGTGAGTTTAGACTAGCCAT---AAC---AAAAGT----TAA----T---CTGTTG--TCATGCCCACGAGGGAAAAAAAATAGTGGCACGAGCATTATATTTTGTTGTCTAACCTTAACTTATGGATCGCTGTCCTAA-----------CCGTCCG----TACACAAGTGCCAAATGGG---AACTCTGTACTTTCCATTTA
>t9
TAGC----ATATTACTTAAGTATC----CTTACGTCG-AATGTAGG---CTCGT--GGGGCATCCAT----TTGTTGTCGACTC--CGTAACAATCCCC----CG---TTCTCGAAAGAATATTGGGCTAGC----GTTAT----TGA----CAAGTA---ATTTTCTACCTTA----CATT---CTTATTGT----TGGAGAAGTTTATTCTGCTGCC----AATGAAAGA---AAATGTTTAAGTTAAGAGTGACCAGAAA-CTTTCTCATTGAGAAC---ATCTC--CAGGGGAG---AGC-T---TCCACGAGG--TT---C----TATATAC----AATCACGTTATCTAAGCAAATTA--A-AAAGTTT---GATCGAAGGGCGGATGGCTACATGGATG----GTATGCCTCAGTGCGTTG-TGGAGTTATGTTTGCGGTTCTA--TGCAAT---GTAGTAAAGAC--CA-------AAAA----GTC---TCTATTCTGCGGTAGCAAGG-CATAGAGCGGCCAAA--AT---TCCTGCGTGCTC----ATCGGATGCAAAGACTGGGCCTTCTTACGCTTAATAATAA---TGCA----TAT--AATGGTGGGTGGGTACGTCGCAA---AAC---TAGAG-------A----T---TTCTTTTGTCATAGTCACGAGGCGAACATCACGGTGGAACGGTCATTTTACTTCCTTGACAAACCGTAACTTATGAATCACTCCCTTAA-----------CCGATCG----TGGACACGTACAAAAAGGC---GACTCATTATTTACCATTTA
>t3
GAAC----GGTATAATTGTGAATC----CATACGTCG-ATGGCAGG---CTCGA--ATGGCGGTCAT----GTGCTGTCCGCTC--GGTTACAGTCCCA----CT---TGCTAGAGGGCGTATTGGGCTTGC----GTTGT----CTA----TAGTAT---ATTGTCTACATTA----CAAT---GTGAGTAT----ATGAGTGGTTTCT-CTTCTTCC----ATCTACCTA---AAAAGCTTGAATTAACATCGACTAGAAC-CGTTCTGATGTACAAC---TCCCC--TAGGGTAG---CGC-A---CCCTCCAGG--AT---C----TATATAC----GAACCCGCGCTCGCTGCGATTTGAGAGAAAGGTT---GATCGAATCGCATATAGATGATTGTCTG----GTAAGCCCGAGTGCGGTA-TGC----GTGTTTGATCTTGTGGAGGAACG---GA---AAAACA--CCATG----TAGA----GTC---TCTTGTATTCGGTCGCAAGA-CTCAGAGGAGTGAGAGGATCGTTCCAATGTGCTC----AGAACGAGCA--GTAATGTGGAGCCTAAGATTAAGAATATAAATGCG----TAT--AGGCGTGAGTGAGGGCCCCCAGT---AAC---AATA-T----TAA----TTTCGTATTTTATTATTTCCGCGAGACTTAAATGGATGTGCTACGTCCCTTATAGTTACTTGACATACCGTAACTTATGTAGTCCCAAGCGAA-----------CCGCCCG----TTTACAGGTTCCTAATGGT---AACACGATAGTACACATGTA
>t15
GATA----AGAATAATTAAGTATC----CCTACGGCG-ATAGCACA---CTCGG--ATAGCGACCAT----GTCCTGTCAGTTC--AGTTACAGTCCCT----GC---TACTCGAGAGCTTATTGGGCTTGC----GTAGT----CTT----TAGAAT---ATTTTCTGCATTA----CTAT---TTTGGTAT----AAGAGACGATTCC-CTTCTGCC----AGAGACAGA---AAATGCTTTAGTTAACACCGACTAGAAC-CGTTCTGATTAACAAC---TTCCC--GAGGGTAG---CGC-T---TCCTCCATG--GT---C----TATATAC----GAACCCGCGATCACAGCGTTTTAGAA-AAGGGTT---GATCCAATCGCATATTGGTTAATGCTTG----GTACGCCCAAGTGCGTCG-TGC----GGGTTAGAAATGTTAAACGAAGT---GTTGTAAAATT--GGATG----AAGA----CTC---TCTCGTATGTGGTGGCTAGA-CTTAGAGGCTTAAGA--ATTGCTCCTAAGTGCTC----ACGACAGGCAAAGAATAGTCCAACATAAGATTAAAAATAGAAATGCG----TAT--ACGAGTGTGTCTTGTCTCTAA-------C---GATA-T----TAA----G---GTATTTTATAACGTCCA----TCAAAAATGAAAGTGCAACGATCCTTATACATCCTTGACAGACCTTAACTTGTGGAGTCCTATTCTAA-----------CCGCCCGTTGGTATACAGGTCCCAAATGGC---AACTCATTATTTCACATGTA
>t11
GACT----TTGATATTTTAGAATC----CTTACGTCGCAGTGCATT---CTTGA--GGAGCACCCATCAGACTTAGGTCGCGTC--TGTAACAATCCCGTTCGCTCTATTCTTGTTCGCATATTAGGCTTGC----GTGAT----ACT----CACTTAAGACTTATCTCCCTTA----AAAT---GACCATGT----CTGA--AGATTGCTCTCCTAACTGGGATGTATCCA---AACTG-TTCAAATAGAATGGACTAGAAA-CGTTCTAATAGAATAC---AGCACTTTCGGTATGCCTCGC-T---CCTGGCAAATGGTAACCAACTTATGTCC----AATCCCGGCAATGATGCTTGTTT--A-AAAGCTG---GATCTAAATGCCTATCGGTGAATGTGTTGCAATTAGGCCACAGTGCG----TGG----CGAATTGTTTTTCGTGATCCATT---TAAGTAAAATATTCGATAAGTGAATATAGCCTC---TCTTACATGTGGTGGCGAGC-AAGAGAGATCTGAGA--AT---TCCATGGT--GC----AAAAACTGCAAAGAAACGGTCTCCTTTCGGT--AAAAGACAAATGCAGGTTTATCCAGTGGTGTGTTGGTGCGTCGATAAAGAAC---GATA-T----TAA----A---TTTTTTTGTCAATATCTCGAGTCATATAAATGAGTGAGAGGATTCTTATATCCAGTTGA----CCGTAACTCCTGCATCACGGGTATAACCACTTC----CCGCCCG----TATACAAGAGATCAATGGTCCCTGTTCATCATCACACATTTA
>t14
AACT----TTATTATTTTTGAATT----CTTACGTCGCACGGCACA---CTTGAACGGTGCACCCATCAAACTTATGTCTGGTC--TGTTACGTTCCCGTTAACTTCATCCTTGTATGCATATTAGGCTTGC----GTGCT----TCC----CAGTGGAAACTTTTCTTCCTTA----GAAT---TCCCATGT----CTGA--AGTTTTCTCTCCTAAC----AAGTACCCA---AATAG-TTTAAATAAGATAGACTAGAAA-CGATCTCATAAAATAC---AACTCTTTTGGTAGGCCCTGC-C---CCCTCTAGATATT---C----TATGTCC----AAACCCGGTAATGACGCTGATTT--A-AATGGTG---GATCGAAATACCTATTGCTGAGTGCTTTGCAGTTAAGCCTCAGTGCG----TGC----AAGGTCGCTCTACCTTATTCAGA---TGAGTAAAATGTTTGATA----TATATAACATC---TCTAAAATATGGTTGCGAGT-GCAAGAGTATATATA--AT---TCCGTTGT--TC----ATATATTGCAAAGTAACGTACGACCTTTGCTTAAAAAGACAAATGCACGTCTAT--ATGTGTGCGTGCTTGCCGATGTCAGAAAC---AAAA-T----TAA----A---CTATTCTAAGAAAAGCACGAGGCTAATAAATGTGTGTGAGGGTACTTCTATGCATTTGT----CCTTAACTGCTGCAGCACACGGCTAATGAGTCT----CCGATCG----TTAACATGGTCCCAAGGGA---GACTCAGTATCACACATTTA
>t10
GAAA----AGTTTATTTAAGAATTGACCC----GTCGGAGTGATCTCATCTGGT--AATGCGTACATCAGGTTAAAGTCATGTCCCGGTGACGCTCCCTCTAAAATAATACTTGCTTGCGTATTTGGCTTGCACTGGTGTT----TCT----TAATTGAGAGTTCGCTACAGTA----GAAT---GGCCTTTT----CCGA--GGATTAGGCT---TGC----ATAGAGACA---AAATG-TTAACATAAGATTGACAAGAAA-CGTTCTCATTTATGAC---TACTCGGTGGGGCAGCCTGGC-CACGTATAGCATT--TT---C----T--ATTC----TAGCCCGAGATTAGTGCCCATTG--A-AACGGTG---GATCCAAAATCCCATGGTTTGATGTGTG----ATAGGCCCCAGTGCG----TGA----TATATTGGTTTTTGACATGCAAG---TGCGTAAATATTATGATA----CCGAATCGCTC---TCTATCTTGAGGTTGCAAGGCGGTAGAGTGTGGAGA--AT---TCCATGTTGCAC----ATCCATAGCAAAGAATCGCGAGACTTATGCTTAAAAATATAAATGCATCTATAT--ATATGTGCGTGACGACATCCTACAAGAAC---TAAA-T----TAA----A---GTATTCTCTGATTTCTGCGAGAGAGATATATAAGTGTAAGG---ATTCTAACTGATTGC----CCATAACTTGTGTATTTCTTAGTCAAAACGATT----CCGAGCG----TAGACACGATTCGAAAGGT---CTCCCATCAAGTATCATT--
>t7
GACA----ATTCTAATTATGGATG----C----GTCGGATAGCACA---CTAGT--GTTGCTTACATCAAATTTATGTCATCTCCCAGTCACTCTCCCATTAAATTAATTCTTGTATGGATATTTGGCTTGCACCTGTATT----TAG----TATTTCAGACTTGGCTACATTA----ATAT---AGGCTTGT----CTGA--GGTTTACTCT---CAC----AGAGATACA---AAACG-TTTACATAAGATTGACAAGAAA-CTTTCTCATATATAAC---CACTCAGCTGGGCTGCCTGGC-TTTCTATATAAAA--TT---C----T--AATC----AAGCCCGATATATGAGCCCATTA--A-AACGCTG---GATCCAACACCCAATCGGTTCATGTGTG----ATAAGCCATAGTGCG----TGA----AATATTGGTTTGCCACAAGCAAA---TGGGTAAATTTTAGGATT----CCAAGCAGTTC---TCTATTTTGAGGTTGCAAGGCATAAGAGGCGTGAGA--AT---TCCATTTTGCAC----ATATAGAGCAAAGGATCGCGCATCCTCAGCTTAAAAAAAAAAATGCAGCCATAT--ATCGGTGCGTATCTTCTTGCAGCATAAACGTTCAAA-T----TAA----T---ATGTTCTCTGAGAACCACGAGACAGAAAAAAAAGTGTAAGG---TTTGTAAATGATTGC----CCTTAACTTATGTATGACACGATTAAAGCGCTT----CCGTTCG----TAAACACGGCCCAAAGGGA---TTCGCTCGATCTATCATT--
>t1
AACA----AGTCTAATTAAGCATT----C----GTCGGATTGCACA---CTAGT--GATGCGTACATCAACATAATGTCGTTTCCTGGTAACTCTCCCTTTAAATTAATACTAGTATGTATATTTGGCTTGCATCGGTATT----ACT----TAATTGAGACTTGGCTACAGTA----ATAT---AGCCTTGT----CAGA--GGTTTACTCT---CAC----ATAGATACA---AAGCG-TTTACATAAGAGTGACGAGAAA-CTTTCTCATATATTAC---AACTCGGCTGGGCTGCCTTGC-T---TATCTCATA--TT---C----T--ATTC----AAGCCCGAGATAAGCGCACATTT--A-AACGGTG---GATCCAAAGCCCGATCGGTTGATGTGTG----CTAAGCCCGAGTGCG----TGA----CATTTTGGTTTTGATCAAGCAAA---TGAGTAAATATTATGATT----CGTAGCGACTC---TCTATTATGAGGTTGCAAGGCATAAGAGGGTTAAGA--AT---TCCATTTTGCAC----ATATATAGCAAAGGATCGCTCGTCCTGGGCTTAAAAAGAGAAATGCAGCTATAT--ATCTGTGAGTAACTTCTTGCGGCGGGAAC---AAAA-T----TAA----T---TTATTCTCTGAGTTCCGCGAGACAGATAAATAAGTGTAAGG---TTTGTAAATACTTGC----CCTTAACTGCTGTATGTCATAATTAAAGCGCTC----CCGTTCG----TAGACACGGACCGAAAGGA---CTCCCGAGATGTAACATT--
>t5
CACG----AGTCTACTTAAGGATG----C----GTCGTATTGATCG---CTAGT--ATTGCAATCATCATGATAGTGTCTATTC--AGTTACTTTCCCGTTTGCTCGATACTTGCAAGAATATTTGGCTGGC----GTAAT----CCACTCTAAAGCTGTAATTGGGTCCCATA----TCAT---TGCTATAT----CAGA--TGTTTCGACT---AAC----ATTAAAAAAAGCAAAAG-TTGAATTAAAAAGGACAAGAAG-CATTCTCATGAACTACTGCCTCGCTATCGGAGAGCTCGGC-C---AACCACAAA--TT---C----T--AAAC----AACCCC----GCTAGGCATATTC--A-AACGGTG---GATCGAACTACCCATTGGTTCATGCTTT----GTATGCCGTAGTGCG----TGA----CAATTTGTGTT---TCAGAAACA---AAAGTAAAGGTTATTATT----CGAATCTGGTC---TCTTTACTCTGGTTGCCAGA-AGGAGAGAGCGAAGA--AT---TCCATGTTGCTC----ATAACACGCAAAGAACTGATCATCTTAAGCTTAATAAAAAAAATGCCGGCCTAT--ATGAGTGTGTTTTGCCTTCTAGTGAGAAC---TAGA-TCACATAA----T---ATGTTGTCAAAGTACCGCGAGCCGAAAACATAAGTGGCAGG---TTTGTATGGGCTTGT----CCATAACTCATGGAGGCCGGTACTAAGGTGTAA----CCGGGCG----TTAACACGGACAGAAAGGC---ACCGCCAGAACTTGCATC--
>t12
GACA----TTCATAGTTTAGTATC----C----GTCGTAGCGCTAA---CTAGT--ATTGCACTCATCAAAGTTTCGTCCAATC--CGTTACATGCCCTTT---GCAGTGCTAGGTAGTA---TTGGCTTGC----GTATT----AAC----CAGTCAATAATTAGGTACCTTA----AACT---ACATCTTT----CAGA--TGATTCCACT---GCC----ATAGAAATAGTAAATTG-TTTAAGTAA----GACAAGAAA-CATTCTTATAAATTACGCTCACTCTCACGGAGAGAGTTGC-T---TACCTGAAA--GT---C----T--AAAC--CCAACCTC----TTAGCGCGCATTT--A-AAAGGTG---GATCGAATGCCCGATAGGTGATTGTATG----GTATGCCGGAGTGCG---TTGG----ATATTTGAATTATACCAGACAGG---GTTGTAAAACGTATTATG----TGAACCGAATC---TCTCTTATGTGGTTGCTAGA-ATAAGAGTAATGAGA--AT---TCCGGTTTGCGC----ACATATTGCAAAGAGCCGGAC----TCTGATTAATAAGATAAATGCGACATTTT--AACGGTGTGTTAGCACAGCAATGGAAAAC---AACA-TCAGGTAAACTAG---ATTTTTTTGCACCGACCCGAGTCGTATACATAAGTGGTAGG---ATTATAATGACTTGC----CCTTAACTAGTGCAATACTAAGCTAATGCAATGTAGGCCGGGCG----TCGACAAGGGGAGAATGGT---ACCTCCTGAAATTACATC--
>t6
CACA----TTGGTATTTAGGCATT----CATACGTCGCATGGCTCT---ATGGA--GCAGCACCCATCAGTTTTAAGTCTATTC--CGTTACGGTCCCTTTTGTACCATACTGGGTGGTATATTAGGCTCGC----GTACT----TTA----TATCAAACAATTAGCTTCCTTA----TTCT---GCTC---T----GTGAGCTGTTTTTTCTTCTTAC----AAACAAACA---AAAAG-TTAAGATAAAATCGACGAGAAAGCTATCTCATCAAAGAC---AGCGC--CTGGTCAGGAATGCGA---TCTGCTACA--TT---C----TATTTCC----AAGCGCGGGGATGAAGCACCTTT--A-AAAGGTACGGGATCCAATTCCAGATGGATTGATGAGTC----CTACGCCAAAGTGCG----TGC----ATCCTTGGTGTGCATAACACATG---TGTGTAAAATCTCCAATA----GAAAACCTATC---TCTAAAATGCGGTAGCGAGC-ATTAGAGAGCAAAAA--AT---TCCTGGATGCACTACAACCCCTCGCAAAGC----AGCAACCTTTGGTTAAAAATACAAATGCTGAATTAT--ATAGGTGAGTTTTTACCATCGCCTCAAAC---CATA-T----T-----------TCTTTTTGTAGTAGTCCGAGAAGCAAAGCCTAGTGGCATGTTACTTCTAGTGGGTTGTCATACCGTAACTAATGGACCTCAAAGCTAAAACG-------CCGGTCG----TACACAAGTGCCTAAAGGC---TGCTCCTTAGTTGACATGTA
>t4
AACA----TGAATAATTAAGAATG----CTTACGTCGCATTGCTCG---CTAGC--GAGGCGCCCATC----TTTTGTCGAATC--CGTGACCCTCCCTTTGGCCGCGTACTCGCTGGGATATTAGGCTAGC----GTTAT----ATC----TATCATTGAATTCAGTCCCTTA----GTAT---ACAC---T----TGGAGCCGTTTTGTCTTCTACC----AAATATACA---AATGG-TTAAAATAGAATCGACAAGAAAACAGTCTCATAGATAAC---TCCAC--GTGGGAAGTACGGCAT---ACAGCCACA--TT---C----TATATGC----AAGCGCGGCCTAGATGCATATTA------AGGTATTTGATCAAATTACCCATAGTTTCGTGAATG----GTAAGCCAAAGTGCG----TGC----CGCTTTGTTTTTCACCAAGCAGG---TCAGTAAAATCTAAAATG----GTGACTATGTC---TCTAGGTTGAGGTCGCGAGG-ACGAGAGTATTAAAA--AT---TCCTGAATGCGC----ACATTTTGCAAAGA----AGCTACATTAGTTTAAGAAGACAAATGCTGTACTGT--ACATGTGGGTAATTTCCTATACTCAGAAC---GACA-T----T-----------TATTGTGATATCCATTCGAGATATAAACTCTG----TATGGAAATTCTAGTAATTTGTCTTACCGTAACTTATGAACCACAAGTCTAAGGCG-------CCGCTCG----TGCACAAGTGCAGAAGGGA---CACGCATTATCTCTCATGTA
>t13
AACA----TGAATATTTAGGGATC----CCTTCGTCGGAATGCTTT---CTGGA--GGTGCAACCATCAGCATAGAGTCGAGTC--TGTGACATTCCCTATCTGGATATACTCGTCGGCATATTGGGCTTGC----GTCAT----ATT----TAACACTCAATTTTTTGCCTTA----CTCTGGGAACCATTTACCACAGAGCCGGTTGCGCTTCTGTC----ATTTATAGA---AAAAG-TTCACATAATATCGACGAGAAA-CTTTCTCATCTAGTAC---TTCAC--GTGGTATGTGCAGC-T---CCGGTCACA--AT---C----TATATGC----AAACCCGGAGGATTAGCACATTG--A-AAAGGTA---GATCTAATAACAGATAGCTTTATGAGTC----GTAAGCCAGAGTGCG----TGG----CAAATTGATGTTCTGCATGCAGG---AGAGTAAAACCTGAAATT----TAAATGATATCACGTCTAGTGTGCGGTTGCAAGC-ATGAGAGCTATAATA--AT---TCCAGTGTGCAC----ATGTTTTGCAAAGATAAG---CCCATTAGCTTAAAAAGAAAAATGCTAAACTAT--ATGTGTGTGTGGGTTCGTATAATCAGAAC---AAAA-T----TAA----T---GTTTTCTGAGAGGCCCTCGAGTCTTAGACTGTAGTGGAATGGAAATTCTAGGGAGTTGGCGGACCGTAACTACTGAACCGCTATCCTAATTGT-------CCGAACG----TTGACACGCGACGAAAGGC---CTCTCAAGAGTTCTCATTTA
