# Supplementary material for: PQ, a new program for phylogeny reconstruction
Source: BMC Bioinformatics. 2018 Oct 12;19:374. doi: 10.1186/s12859-018-2399-4 (PMC6186109; doi:10.1186/s12859-018-2399-4)
Supplement: Supplementary file 4 — Simulated data. The archive Simulated-data.tar.gz contains two folders called Alignments and Trees. Folder Alignments contains 500 simulated 15-sequence nucleotide alignments in fasta format. Folder Trees contains six subfolders, PQ, MP, ML, ME, QP and Reference with trees in Newick format reconstructed from the alignments with five methods and with reference trees used for simulations. Names of the tree files correspond to names of alignment files. (TAR 1860 kb) [file 12859_2018_2399_MOESM4_ESM.tar › Alignments/358.fasta]

>t5
----CG--ATATTATGCCCTGGTTGCGAACCGAGCATGTAT----GATATAGAGGACGATATCTAC-GTCGGTGGTAGGAGCCCATTAAGCAAACGTTTGAACGCGGATAATATAA--TT----TATTCCAGATTTAAATTAGGGAGTGTTATTCAC----GTTGAAATGCTAAA---AAACCATGTTTATAAAACATCGATCAATACCT----TAACTTTTTGATCTAGAGTCACACGTTCATG----AGGCATA--AAGTGTGGAGGA---TTACACTTAGTAA----TTAA----GATTTAGATCGAATACTGCTCCTTAAAAGAGTGATCTTCTAGACATAAAATTGGG---ACGGTGGTATATC--TTGGGG---TCGTATCTCATTCTCATA-GTTCGTAGCCTACAGC--GAGATCTAAGG---AATGGGCGGTTTCCACTCATAAA-------ACCCC--ACATCATGAGA----GTACCA--CGTAGACTCTGGAAAGAGAAACAA--TACCT----TAACATGT-------AGCGGACAATACAGACGATTATGCGTCACTTGTGAGGTGTATTGATTGTCTATCATACTGAATCAAATTTTCTTACTTCAGAAGAAAACGAGTCAGCACACTAGGTATTTCAAAACTAAATTCTTGAGCTAGTCTAGCTAATAACAGCCAAATAATGGAAAGAGTGTGAAAACG----T--ATT-CAGTTTGACT--AGTATCC----TTGAATA----GAGT
>t12
----CT--ATATTATGCCCTGGTTGGGAGGCGACCATGTAT----GATATCGAGGGCGATATTTAC-GTCGATGGTAGGAGCCCATTAATCAGACGTTTGAA----GATAAAGTTA--CT----TAAACCAACTTTAAATTAGAGAGTTTTATACAC----ACTCAAATGCTAAA---TAACAATGTTTATAATACATCGATCAATACCT----TGGCTTTTTAATCTAAAGTCGCTCGTTCCTG----AGGCATA--AAGTGTGGAGGA---TTACACTTAATAA----TTAA----GAATTCGATCGAACAGTTCTCCTTTAAAGAGTGATCTCATAGACATAAAATAGAG---ACGGTGTTATATC--TTGAGG---TCGTATCACATTCTCATA-GGGCGTAGCCTACCGC--TAGGTCTAAGG---GATGGGCGGTTGCCACTCATATA-------ACCCC--TCATCATGAGA----GTAACA--CGCAGGCTCTGGAAAAAATAACAA--TATCT----TAACCTGA-------AGGGCACAATACAGACGATTAAGCTACACTTGTGAGGTGTATTGATTGACGATCATAGTGAATCAAATTGTCTTACTTCAGAAAAGAACGATTCAGCACACTAGGTATTTCAAAAGTAAATACTTGAGCTAGTCTAGCTAATAACAGCCAGATAATGGAATGAGTGTTAAAACA----T--ATT-CAGTTTCACT--GGTATCC----TTAGATA----GAGT
>t13
----AT--ATATAATGCCCTGGTTGGGAGGCGAGCATAAAT----GATAACGAAGACGATATGAACTTTCGATAGT--CAGCCCATTTATCCAACGTTTGAA----GAGGATATTA--GT----GTTACCAACTTTAAATTAGAGAGAATTGTTGGC----CGTCAAATGCTAAA---CAACAATGTTTATAAAACATAGAACAATAACT----TAACTTTTTGACCTAAAGTCTAACGTGCTCG----ATGCGGA--AACTGCGGAGGA---GTACACTTAGTAA----TTAA----GAGTTAGCGCGTATAGTTTTGCATTTAAGAGTAGTCGCATCGAAATTAGAATTCG---ACGGTGATAGAAC--TTGAGG---TCGTAGCACAATTTCATT-TTTCGAAGCCTACAGC--TAGATCTCAGG---AAGGGGCGGTTTCCTCTAATAAG-------ACCCC--GCATCATGAGA----GTACCA--GGCAGTCTCTGCAAAAAGAAACTT--TATCT----TAACTTTC-------AGCGCACAGTTGAGACGGACAAGCAATACTTGTGAGGTGTGTGGATAGTTAATTATCGTGACTCAAATTCTCTCGCTACGCAAGGTGACGATTGATCACCCTAGGTATTTAATAATATAATACTTCAGCGCGGCTTGATTATAACAGCCATATAATAGAATGTGTCTAAAAACT----A--ATA-CAGTTTCGCT--GGTATCC----ATTAATA----GAGT
>t10
----GT--ATATCTCGCCCTTGTTGGTTCGCGACCATAGA-----GTTACAGATGACGATATCAACTATCGTTAGTAGGAGCCAATTTAGCTGACGTTTGAA----GAGTAATATA--CT----AGGGCAGGATTAAAATTAGGGAGCTCTATAGGG----TTACAAATGCAATA---TAACCATGTATAGAAAACTTGGAGCAATTCCT----TCACTTTTT----TCGAGTCCATCGTTCCTG----ACGCATA--AATTGAGGAGGA-------ACTTAGTAA----ATAA----GAAATAGTTCATCCAGTATTTTGTAGAAGAGTCGTCACATTGAGATTGAAGGAAG---ACGGTGCTAAACC--TTACTG---TCGTATCGCAGTTTCATA-CTATGAAGCCTACCGC--TAGATCTGGGG---CGAGAGCGGATACCGTTCTTAAG-------AACCC--TCATCAAGAGAATGAGTAACA--TGCACTGTCTGCAAAGAGAAACACAATAACT----TTTCCTTG-------AGAGGACAGTTCAGACGATTATGCACCACTTGAGATAGGTGTAGATAGTCCATGAAGGGGAATCAAATTTTCTCTCGACAGAAGCTGACGATTTAGCACTTTCGGTATTTGAGAAGTGAATAATGCAGTTAGTCTAGCTAATCACAGCCACATAATGGAGTGAGTCAAATAACT----G--ATT-CTGTTTCGCT--CGTACCC----TTTGATA----GAGT
>t4
----AT--ATATATTGCCCTGGTTGGATGGCGAACATAAA-----GCTACTGATGTCGATACGCACTTTCGGTCGTAGTAGCTAATTCATCAAACGTTTGAA----GAAGAATGTACGCTAAATAGAGCGTACTTAATACTAGAGAGCGTTATTGGT----CAGAAAATGCAAAA---TAACGATGTTTAGAATATCTAGATCAATAGCT----TTACTTATT----ATCAGTCTAACGTGCCCG----ACGCGTA--AATTGGGGAGGACTCTTACACTTATTAAAG--ATAA----GATTTGGCACAAGACGTGTTCCTTTAAAGAGTGGTTGGATAGTAATTAGACCATG---AGGTTGATATATC--TTATTG---TCATATCACA----TAGGTTACCGACGCCTACTGC--AAGTTCTTTTG---ATTGCGCGGTTTCCTCTCTTCAA-------AACCC--GCATCCGGGGA----GTAGCA--GGTAGAGTCTGCAAAAAATATCGCAATAGCT----ATGCCTTA-------AGAGCACGGGCGAGACGCATAGGCTATACTTGAGATGGGTTTAGAT----TATTAAAAAGATTCAAATTACCTATCTGCTAAAGTTGTCGAGTAATCACATTCGGTTTTCGACAAGGGAATGATCGAGGTAGTCTTGCTATTTACAACCACATAATAGATCGCGTCTAAAAACT----TCCATG-CGGTTTCATT--GGTACAC----TTTAATA----GAGT
>t3
----GA--ATATCTTGCCCTAGTTGTAGGACGAACATAAA-----GCTACAGATGACGATATAAACTGTCGGTGGTAGCAGCATATTAATCGTAC---TGAA----GAAGACTGTAGGTTAAGCAGTACTTTTTTAATACTAGTGAGTGTTATTGGA----GCCGAAATGCAAAA---AAACGATGTTTAGAATAGGTGGAACAATGACTCGACTTACTTATT----ATCAGTAGAACGTTCCAG----ACGCCGA--AGTTGGGGAGGACTATTACACTTATTACAG--ATAA----GATTTTGTACTAGTCGTGTTTCTTGTAAGAGTGGTGACGTTGACATCGAACGAGGATTAGGCTGATAAATC--TTATTG---TCATATCACA----CAAG-AACAGGCGCCTACAGC--AAGTTCTTTAG---GGTGCGCGGGTTCCTCTCTTCAAGGG----ATCCA--TAATCGCGCGA----GTACCA--GGAAACTTCTGTAAATACCATCCCAATAACT----TTTCCTTACGC----AGTGCACGGTTAAGACGAATACGCTAGACTTGAGATAGGTATTGAT----ACTAAATCTGAATCAAATTCTCTAGCGGCGAAAGTCATCGATTAATCACTTTCGGTCTTACATAAAATAATTCTCCAGTATGTCTCGCTGATAACAGCCACATAATCGATCGTGTATAAAAACG----ACCATC-CGGATTCATT--AGTACAC----ATCAGTA----GAGT
>t15
----GT--ATATTTCGCCCTCGTTGGATAGCGAACATATA-----GTTGCAGAGGACGATACAAACTATCGGTCGTAGAAGCGTATTAATCGGACGTTTGAA----GAAAAGTGTA--ATTATTTGAACATAATTAATACTAGAGAGCGTTATAAGT----TCGGAAATGCTAAA---TAACTATGTTTAGAATATCTAGAACAATAACT----TTACTTATT----ATTAGTCTAGCGTACCAG----ACGCGTA--AGATGGGGAGGA---CTACACTTAGTATGG--ATAA----GAATTTGGTCATAAGGTTTTCCTTTTAAGAGTCGTTGGGTAGAGATTAGACTATG---ACGCTGATATAGC--TTATTG---TCGTATCGCA----CAGG-TATTGACGCCTACGGC--AAGTTCTCATG---GGAGAGCGGTTACCTCTCTTCGA-------AACCC--TCATCGGGCGA----GTAACA--AGAAGAGTCTGCAAATAGAATCGGAATAACT----GTTCCTTA-------AGAGCACGGTACAGACGCAGAGGCTAGACTAGAGAGGGGTATAGATTGGATCTAAAAGGGAATCAAATTTTCTTGCTGCAGAAGTCATCGAGTAATCACTATCGGTTTTCGATAACTTAATGTTCTAGCATGTCTTGATAATTACAGCCACATAATAGAAAGAGTCGGAAAACT----C--ATT-CGGATTCAGT--CGTACAC----TTTAATA----GAGT
>t7
----GT--ATATTTAGCCCTGTTTGGCTAACGAGCATATA-----GTTACTGATGACGATACATACAATCGGTTGTTGCAGCTAATTAATCTAACGTTTGAA----GAAAACAATA--ATGAGTTAACCGTCATTGATATTTGAGAGCGATATAGGG----TAGAAAATGCTAAA---CAACAATGTGTAGAATATGTCGATCAATACCT----TTACTTATT----TATAGTCTGTCGTTCCAG----ACGCTTA--ACTTGAGGAGGA---GTACACTTAGTACGG--TTAATAATGAATTCGGTCTAGATGTATTCCTTATAAGAGTCGTTCACTAGGGATTAGAAGATG---ACGGTGATATACC--TTACTG---TCATATCTCAATGTCAGG-TATTGTCGCCTACGGCGTAAGCTCTCGTG---AGAGCGCGGATACCTCTCTTCCA-------AGCCGTATTATCATGAGA----GTAACA--TGAAGACTCTGCAAATAGAAGTAAAATATCT----ATACGTTA-------AGAGCACGTATCAGACGCGTAAGCAATACTGGAGAGGGGTCTAGATTGGT--TGAAAGTGATTCAAATTGTCTTTCTTCTTAAACCCTCGACTTAGCACTTTCGGTATAGGATAATTAAATGTTCGAGCATGTCTTGCTAATGACAGCCACATAATAGATAGAGTCTAATAACT----A--ATG-CAGCTTGAAT--CGTACAC----TTAACTA----GAGA
>t2
GACTAT--ATATACAGGCCTGTTTGGCGCACGATCATAAA-----GATCACGATGTCGATATCTACTGTCGGTCGTAGCAGCGAACTCAGCCAACGTTTGAA----GATAAACAGA--ATCAAACGAACATGATTCATATTAGAGAGATTTATAGAA----TCACAAATGCAATAGCGAAACAATGCTTATA--AACTAGATCAATAACT----ATCCTTCTT----ACAAGTCACGCGTACTTG----ATGCAGA--AT--GA---GGA---ATACACTTACTAATG--TTAA----GACTTAGGTCCCGCACTCCTACTTCAAAGAGTTGT----TTGTAATGTAAGAAGG---ATGTTGATACATC--TTAGGG---TCGTAACTCATTGTCAAT-ATCTGTTGCCTACTGC--GAGTTCTATTG----AAGGGCGGTTACCTATAATACT---GGCGATCCC--TCATCACGAGA----GTACCACTCGTAGGTTCTGTAAAAAGCAGATCATTAGCT----AATCCT-A-------AGCGCACCTCGAAGACGTA---GCAACACTCGAGACG--TATCGATTGATTCGAAGAAAGAATCAAATTCACTGACAGCTCAA----GCGATTAACCACTTTCGGTCTTGGACAAAGCAATACTACAGCTGGTCTTGATAATTACAACCAAATAATCGAAGGCGTCCTAGAACA----A--ATCACTGTTTTATT--AGTACGC----TTGAATA----GAGC
>t8
GATTAT--ATATACAGGCCTGTTTGGTGCACGATCATCAA-----GATGCCGACGTCGATAACAACTCTCGCTCGTTGGAGCGGACTCAGCCAACGTTTGAA----GATAAAGATA--GTCAAACGAACATCATTCATAGTGGAGAGAGTTATAAGA----GCACAAATGCAAAAGCTAAACAATGCTTATA--AACTAGATCAATAACT----GTCCTTCTT----TCTAGTCTCGCGTTCTTG----ATGCAGA--ATCTGT---GGA---ATACACTTATTAATGCCTTAA----GACGTAGTTCCCACACTGCTGCCTCAAAGAGTTTT----TTGTAATATAAGAAGG---ATGGTGCTACATCCCTTTAAG---TCGTATCCCAATATCAAT-ATCTGATGCCTACGGC--AAGTTCTAATG----AAGGGCGGTTACCTGTAATCGT---GTCGATCCT--CTATCACGAGA----GTAGCACTCGTATGTTCTGTAAAAATTATCACATTATCT----TATCCT-A-------AGCGCACCCCAAAGACGTT---GCAACACTAGAGACG--TATCGATTGTTTCAAAAATTGAATCAAATTCACTAGCAACTCAA----GCGATTGACCACTCTGGGTGTTCGACAAAATAATACTACAGCGGGTCTTGATAGTTACAACCCAATAATCGATAGCGTCCTAGAACA----T--ATCACTGATTTTGT--AGTAATC----TTGAATA----GAGC
>t6
GGCGAGCCATATTTGGACCTATTTGCGTGTCGAACATCTA-----GATAACGAAGACGATATGCACTTTCGTTTGGGGCAGCGAACTCAACACACGTTT--A----GATAATGAAA--TTAATGCCTGCGAATTTGACACTCGAGAGAATTATAGAA----TATAAAATGCCAAAGTGCAACGATGTTTACAACAAAATGATCTATTCCT----CACCTTGTT----CTGAGTAAGACGTTCGAG----AAGCCAA--ATTTGT---GGA---AT---CTTAATAAAG--TTAA----GAGTTAGTACTTATAATGCTCCATTCAAGAGTATT----TAGGCATCGTATTCGG---AAGGTGATACACC--TTATGG---TCCTAGCTCAATGTCAAT-CTCTGTGGCCTACGGC--TAGTTCTGCAGAAACTTGAGCGGATACCACTCTTTGC---GTAAACCCG------CATGGGA----GTACCACACGGAGAGTCTGTAAAGATTACAGTATTAACTAGAAGGACGTAG-------AGGGTACCCCAAAGACGGG---GCAATACTGGGGAAT--TGTCGATTGGCGCGCAAGATGATTCAAATTAGCTAACGCCGCAA----GCGAATGACCACCATCGGTGTTTTATAAAGAAATAGTGCAGTGGGACTTGATTTTTACAACCAAATAATCGAGTGCGTCCTAAAACATCCTC--ATTACAGTTTTAAT--TGTAAACATTCCTATATAGAAGGAGA
>t1
GGTAAG--ATATTTTGTCCTCTTTGCGTGTCGAACATCAA-----GATTACGATGTCGATAATTACTATCGGTAGCGGTAGCGCACTCATCACACGTTT--A----GATAAAAAGA--TTAACGCCTACATAATTGACACTTGAGAGAATTATAGAT----GCGAAAATGCAACAAAGCAACTATGTATACAACAAATTGATCAATGCCT----CACCTTGTT----CTAAGTGACACGTTCTTGCGCCAAGCGAA--ATCTGG---GGA---AT---CTTAATATAG--TTAA----GAGTTAGTTCAAAAAATACTACGTGTAAGAGTATT----TTGACATTTTAATCAG---AAGTTGTTACATC--TTATGG---TCCTATCTCAGTTTCAAA-GGTTGGGGCCTACTGC--AAGTTCTACGGAAGCACGCGCGGATACCCCTCATTAG---GTTAAGCCC--ATATCACGGGA----GTACCACACGTAGAATCTGTAAAGATTATGCTATTAACT----TGTCATAG-------AGGGTACCCCATAGACGGA---GCAGAACTAGGGAAG--TGTGGATTGTCACGAAGGAAGATTCAAATTGGCTAACGCCTCAA----GCGAATGACC----TAGGTGTTTTATAAATAAATAATACAGTGGGGCTTGATATTTACAACCAAATAATCGATAGGGTCCTAAAACACCTTA--ATCACTGTTTCGAT--GGTAAGCTAAGCTAGCTAAAGAGAGA
>t9
GAGGAG--ATATGCTGACCTATTTGCTGATCGAACATCAA-----GATTACGAGGTCGATAATAACTGTCGCTAGAGGCAGCTCACTCATCGCACGTTTGAA----GATAAAGAGA--ATTAGTCCTTCTTTATTGACAATAGTGAGGATTGTGGAC----ACGAAAATGCAAGAAAGCAACGATGAATAGAATACCTGGACCAATGTCT----CACCTTGTT----CTCAGTGTTACGTTCAGG----AAGCATA--ATCTGG---GGA---AT---CTTAATAGAG--TTAA----GATGTGGATCACGAAGTCCTACTTATAAGAGTTGT----TTGATATGTCAGTTGG---AGGATGCTACATC--TTAGGG---TCCTACCTCAATATCAAA-TTCTGTTGCCTACAGC--GAGTTCTTAGGAACTAGGTGCGGCTACCGATCATAGC---GTTGATCCC--ACATCTCGGGA----GTACCAAATGGAGTATCTGAAAAAAGTAGTGTATTAACT----TGACCTAA-------AGCGAACCTCCTAGACGTA---GCAGCACTTGAGAAA--TATCGATTGGCACGAAGTGAGACTCAAATTAGCTGACGCCGCAA----GCGAATAACCACGCTAGGTCTTTCACAAAACAATAATAAAGTTGGTCTTGGTAATAACAACCAAATAATCGATTGCGTCAGATAACACATCC--ATCACAGTTTCGTT--AGTAATC----TTGTCTA----GAGA
>t14
----AA--ATATTCCGACCTAGTTGAGTAGCGAACATCGA-GAGCGATCCTGATGTCGATAAAAACGTTCGGTGGTGGTAGCGGAATGAACGAACGTTTGAA----GAAAATAAGA--TTTATGCCTTCATCCTTAACATTTGGGAGGCTTGTAGAAAAGCTGCAAAATGCAAAA---AAACAATGCATATAATATTCAGATCGATCTCT----ATACTTTTT----TTAAGTTGGGCGTTCAAG----ACGCGTA--AGCTGT---GGA---GTACACTTAATACTG--ATAA----GACATTGGGCCGCTTGTGTTGCTTCTAAGAGTAGT----TAGTAATTACATAAAG---ATGATGTTAGATC--TTTCTGGCTTCGTAACGCAGTATAACT-CGCTGTCGCCTAAAGC--TAGATCTATAG---TAAGAGCGGTTTCCCTTGGTACT---GACCACCCT--TAATCAGGTGA----GTATCAACAGTAATTTCTGGAAAAATCATACGATTACAT----AATCCTTA---GCGCAGAGTACGACTTAGACGTG---GCTCTACTAGGGAGTGGTTTTGATTGCTACGAATAGCGATTCAAATTGACTAGCATCTCAA----GCGAGTAACCACTATCGGTCTCTAAAAAGAAAATGTTTTAGAATGACTTGATAGTAACAGCCGCATAATAGAAGGCGTCTTATAACA----T--ATG-CAGTTTCATT--CGTAGGC----TTACCTA----GAGC
>t11
----GA--ATATCCCGGCCTAGTTGACGTACGAGCATTAA-----GATCCAGAAGTCGATAATGACTGTCGCTCGTTGCAGCTGACTAAACAAACGTTTGAA----GAAGAGTTCA--ATCATTTCAGCATCCTTTAAAGTAGAGAGGATTTTAGTT----ATCTAAATGCGAAA---TAACCATGAATAAAACAAACGGAACGATGTCT----GTGCTTATT----GTTAGTCGATCGTACGTG----ACGCTTACCAGCTGT---GGA---ATACACTTATTATTG--ATAA----GAGATAGGACCTCCTCTCCTACGTCAAAGAGTAGT----TTGTTATGAAAGAAGG---AAGATGCTACAAC--TTTATGGATTCGTATCTCATTGTAACT-TGCTGGCGCCTACGGC--TAGATCTATTG---TTAGTGCGGTTACCCGTTATAGT---GAACACCCT--AAATCAGGTGA----GTATCATTTGG----TCTGAAAAAAACATATTACTAGCT----AATCCTTA---CCTTAGGGGACAGCCTAGACGTC---GCTGCACTAGGGATAGGTATCGATTGTACCTTATTTTGAATCAAATTGACTAACTGCCCAA----TCGAATCACCACGGTCGGTCTTCGAGAAAACAATAGTTTAGAATGTCTTGTTAGTTACAGCCTCATAATAGATAGGGTTCTAGAACG----A--ATA-CTGTTTCATTCACGTAGTC----TTAGGTA----GAGA
