# Supplementary material for: PQ, a new program for phylogeny reconstruction
Source: BMC Bioinformatics. 2018 Oct 12;19:374. doi: 10.1186/s12859-018-2399-4 (PMC6186109; doi:10.1186/s12859-018-2399-4)
Supplement: Supplementary file 4 — Simulated data. The archive Simulated-data.tar.gz contains two folders called Alignments and Trees. Folder Alignments contains 500 simulated 15-sequence nucleotide alignments in fasta format. Folder Trees contains six subfolders, PQ, MP, ML, ME, QP and Reference with trees in Newick format reconstructed from the alignments with five methods and with reference trees used for simulations. Names of the tree files correspond to names of alignment files. (TAR 1860 kb) [file 12859_2018_2399_MOESM4_ESM.tar › Alignments/195.fasta]

>t2
ACACTTGCAG----CAAATAGAAGCTGGACTATCT----AGACTATACAGA----GCCTCATTA----GATATAGTTCGCGATTACTCAGAGTGCC---TACCACCCTAATAAATAGGTACA----ATACC----GATAAAGTATAGTGACACGCCTTT---CAT--GGGTCTTCACTATGAGACAAAG--G----CATCCCCCGTTCAAATTGCGTTATA----ATGACAGTAGAGTGAATAC----TTTATCTGATTTCCAACTTTT----T---C----GGTAGTAAGTACA---TGAATTTT----TTTTAATTTCTGAAAACACCAATGG----TTGTACTAATTAAGCCTGTTAGTTTGT----TACTAGCA----AACGTGC---TATGAAA----AATGTTTCAGAACTATTCAAA----CTCGT----CTC----TC----CGAAT----CCAGATGGTTA---CCTTAGAAATGTTATTAA---TTACCAGGACCTTTGGGTGCACATGCCATAAGTGTAAGCAGGCAACCATACAGTGATTTAACGCAAGA---TAGTTA----T----GATAA--GTAAATGC---A--AAGAAT
>t11
ACACTGGCAG----CCATTAGAAGCGGGAGTATCT----TTACTCTTCAGA----GCCTCATTA----GATAAAGTTCGCGTTTTCTCAGAGTTCC---TGTCTCCCTAATCAAAAGTATCT----GTGAT----TGAAAAGTATGGTGACTCCCCTTT---CTT--TCGACTTCACTGAAAGACATAG--A----GATCCCCCAG---GATTGTGTGATT----ATCACAGTAGACTTATTAC----TTTATCTCATTTCCAACTTTT----T---C----GATAGTAAGTCCA---TCAATATT----TTTTAATTTCTGGAGACTCCAGGGC----ATAAACTAATTAAGCCTGGTAGTTTGG----AACTAGCA----AAAGTGC---TGTGAAA----AATGTATTAGAGCTAATCAAT----CTCCT----CTC----TA----CGAAT----CCAGATAGTTA---CCATAGATATCTGAACAA---TATCCAGGTCCTTTGGTTGCAAATGCCATCAGTGTAAGCAGGCAACCATACAGTGATTTAAGGAGAAACGCTAGTTA----T----GATAT--GTAAAGTC---A--CCGGAT
>t10
AGACTAGCAGAGGCCGCATATAAGCCTTAGTTGCT----TAACTATGCAGACTGCGCCTCAGGATAACGATACAGATCGCGTTTAATCAGTGGGCA---TTTAGCCCTTCTGTATAGACGCT----TTCTT--------ATATATGGTGACTCAGCTTG---CGTCGTAGTCTATACTGTTAG---AAG--A----CATCCCACGC---GAGCGCCTAATT----AAAATATTAGGAGGAATAG----G---TCTCTTTTCCCACTCTC----T---C----AATAGTAATACCATGTTTATTATT----TTTTAATGTCTGAATCCCACTTTTAGACAGCTTACTCAGTACGCCTGATAGTTTGGTTACCACTAGCAATTCTACGTGC---TATGAATGGTGAATGTGGCAGAGCTATTCAAT----TACGT----CCC----TC----AGTAT----CCCGATTGTTC---CTGTAGATGTCTCCGCGATGAATACATGTTCCATTGGTTACAAATGCAGTGAATGTAAGTAGGCAAACATACAGTGAATTCAAATGAGACGCTATTGT----T----TATAT--GTAATAGT---TGTTTGGAA
>t7
AAACGGGCAGGGGCCGGTTAAAAGGCGAAATACAT----GTACTTTACAGGTCTCGCCTCGGGATTCTGAAAGAGTTCGCGGTTTCTCAGAGATCA---TACTTCCCCGCTGTATTGCCGCA----GCACT--------AGCTATTGTGACTCATCTTA---CATCACAGTCTTTATAGTAAG---AGG--G----CATTCCACAA---AAATGGCTAGTT----AGTATAATAGTACGATTAC----A---TCTCTTTTCCAACTCTC----T---C----TATAGTTAAGCCCAAGTGAGTATT----TTTTAATGTCTGGAATCGACCGGACAAAGACATTCTCAATAAGCCAGGTATTTGGG----TACTAGCAATTGTATGTGC---TGTGAATTCGAAATGTGAGAGATCTAATCATA----TATAT----CTC----AG----TGATT----CATGATGGTTA---CCGTAGATAGATTTTCGAGTAAGACAAGTTCCTTTGGTTACAGATGCGGCTTTTGAAAGAAGGCAAACATACAGTGATATTAGCCAAGACACTATTTA----T----AATAC--GTAATAGTGAAT--ATGGAA
>t14
ATATTAGCAGAGATCCTCTAGAAGGTCAAGTGTCT----CTACTCTACAGA----GTCTTATTCGTTTGAGAAAGTTCGGGATTTCTCAGTGATCG---TATATCCCTGCTGGAAAGATACA----TTAAG----GGCAAAATATAGTTACTCCCCTTC---CAT--GAGTCTGGGCCTCTAG---AAT--A----CATCCCGCGC---AATTGCCTAATC----AAAATATTAGCATGATTAG----G---ACTCTTTTCCAACTATC----T---C----TTTAGTAAGCCCACCATCATTATT----TTTTAATGTCTGTAAACAACATTTATCGACATCGCTAAGTAAGCCCGGTATTTGGC----CACTAGCAGCCTTAAGTGC---TATGAAT----AATGTCAGAGAGCTACTCAAA----ATCAT----CCC----TT----CGGCT----CGAGATCGTTA---CTAGAGATAGATCTTTAATTGTATCATGTGCCTTTGGTTACAAATGCCAGCTCTGTCAGGAGGCAATCAT---GTGATT--ATGAGATATGTTAGTTA----T----AATAA--GTAAAATC---C--CGGCAT
>t8
AAAATGGCAG----CCCATAGAAGGACTATTGCATGTTGAAACTTTTCAGT----GACTTCCAA----GATAAAGGTCGCGTTTTCTCAGAGAACA---TTCT--CCACATACATCGACCCT----AAGCC----AATAACATATAGTGACGCTACTTGATCCAT--ACGGCTCCGCGCTGAGACAAAC--TACCACATCCCTGTGTCCGACTGTGTCATT----ATGAAAATAGAATGTCTAT----GGTATCTTTTTCCCTACTGTA----T---C----TATAGTAAGTGCT---TGATTATTGGGGTT----TCTCTGAAAACGACTGGCC----ATCCCCTTATTAAGCCAGGTAATTCGG----TACTA--A----GAGGTGC---TCTGAAG----AATGTGGTAGAACTATTCAGA----CGGGT----CCCGAAAGG----AGACT----CTCGATTGTTA---CATTAGACAACTTTTCGA---ATGCTAGCACCATTGGCTGCATATGCTCAAAATGACAGAAGGCAACCATACAGTGACCTTAT---------T---TG----T----CATATATGTAAATCT---A--TAGCAC
>t5
ATAGATGCAG----CCTTCATAAGGACTAGTAATTCTGGACACTTTTCAGA----GACTACGTA----GATAAAGATCGAGGTTAGTCAGGGCTCT---TTGGACCCTCATAAAGAGGAGCA----ATAGC----AAGAACATATAGTAACGCTTCTTT---CGT--ATGACTGCACTGCCAGGCAAAA--ACCTGAATCCCTAGCTCAAAGTGCCTGTTT----AGTAGCTTAGTACTTTTAC----GGTAGCTAGTTACCGACTTTT----T---C----AGTAGTCACACCG---TGATTTTT----TTTTAATATCTGTAGTCAGCGGGGT----GTGT----AGTATGCCTGCTAGTTGGG----AACTA--A----TAAGTGC---TTTG--------ATGTGGCAGAGCTATTCATA----CTCTT----CACGAGAAA----TGTGTAAGGCGGGATTGTTC---CCTTAGATATATGTA-------ATCCGGTACCATTGGGTACACATGCCCAAAGTGGAAGAAGGCAACCATACAGTGATCAGAA---AGA---TGATAACTTCT----AATATATGTAACTTT---T--AAGCAC
>t9
AAAAGGGCAG----CCGGCAGAAGTATAAATTACTCTCATAACTATTCAGT----GTCTATATT----GAGAAAGGGCGGGTTTTATCAGGGACCAATATTCCTCCCGCCTGTAGTGATGCA----TTACA----ATCAAAGTATAGTGACGCGGCTTG---CTT--AAGACTACCCTCGCAGACATAC--A----TATCCCTTGGTCTAAATGCCTCTTG----ACAAACGTAGCCATCCTAC----GTTACCTTGTTACCTACTATA----T---C----TTTAGTTAGTCCC---TTATTGTT----TTTTAATGTCTGGATACACCGGAGC----AATGACTGATTATGCCGGATAGTTCGG----TACTA--A----GAGGTGCGGCTTTGAAG----AATGTGATAGATCTAATCAAA----ATTAT----CTCGATAGA----GGTAT----CCGGATTGTTA---CTTTAGAACTGTAGTAGA---GACCGAGTACCGTTGGCTGCACATGCAAGAGCTGAGAGGAGGCAAGCATACAGTGATCGTAG---ATA---TTATTA----T----GATAAATGTAATTCG---A--AGGCAC
>t6
ACAATTGCAG----CCTTAACAAGTGAAATTCTCT----AGACTGTTCAGT----GACTTGTCT----GATAAAGCGCGCGCTTCCTCAGGGATCT---TTCGACCCTCTTAAAGTGTAACT----ATAGCTTTGTATAAAG----GTTACCCACCTTC---CCT--TGGACTGCT----GAGGCATAAATT----TATACCTGATTCGAATTG--TTCTCCTGTAATAAATTAGTGTGTGTAC----AATATCTATTTTCCAACTTTAAAGTT---C----CATAGTGATTC-------AGTTTT----TTTTAATTTCTGAAAGCCCCAACGA----CTAGTCTGATTAAGCCAGATAGTTAGT----AACTAGCA----TAGGTGC---TATGAAT----AATGTCTAAGAGCTATTCATTTT----CCT----CGCGATACAGTGGTGTCT----CTAGATGGTTCATAC-ACAGATGAATAACGAA---CGTCCTGTCCCGTTGGCTGCATATGCAAAATTTGTCAGTAGGCAACCATACAGTGATTGCAG----------CATTA----TTACTGATATACGTAATTCA---A--ATGCAC
>t15
AAAATAGCAG----CCAACAGAAGTGAAAATCACT----ACACTCTTCAGT----GACTTTTAG----GATAAAGAACGCGATTGCTCAGGGCTCA---TCCGACCCTCTTAAATTGTGACG----TTGGC----AGAAAGATATAGTGACCCTGCTTC---CCT--GCGCCTACA----AAGTCATACGTA----AATACCACTTTCGAATTG--TGGTGCTGTATAACATTAGGTACTTTAT----CGTATCTTTTTTCCAACTTTAATGCT---C----CTTAGTCAGGC-------ATTTTT----TTTTAATTTCTGTAGTCCGCAACGA----CTCATCTCATTAAGCCCGATATTTTGT----GACTAGCA----GACGTGC---TTTGAAG----AATGTTATAGATCTACTCATGCTAAATTCT----CACGATAAC----GGTAT----CTTGATAGTTACTAC-ACAGATTTCTAGTATA---CTCCCTGATCCGTTGGCTTCATATGCCAAATTTGGAAGTAGGCAACCATACAGTGACAACAG---AAA---TTATTA----TTACTTATAAACGTAATGCA---G--AAGGAC
>t1
ATATATGCAG----CGCACATAAGTAGCATTTGTT----ACACTATTCAGT----GTCTCAACT----GAAAAAGTACGAGTTTCCTCAGCGGCCC---TCCGACCCTCATTAATGGCTACTAGACAGAGC----TCAAAATTATCGTTACACTCCTTA---CTT--ACGCCTCCT----TAGCCATTA--C----TATCCCGTGTTCATAACG--TTTTCCTTGAGAACCATAGCCATGTTAAGGCACGTATCTCTTTACCAACTATAAGGTTAGACTTTCCGTAGTCAGCACC---TTATTATT----TTTTAATCTCTGTAATCGACTTTCT----AGTCTCTTATTAAGCCTGATAGTTAGA----CACTAGCA----AACGTGC---TT---AG----AATGTAATAG--CTACTCAAATTAGGGGTTATCCCCCGAAACT----CGTAT----CATGATCGTTTGTAC-TCAGAGAAATTCTACA---CTACCGGTGCCATTGGCTCCATATGCCAAATTTGTAAGAAGGCAACCATACAGTGAAAGAAC---AGA---TTTTTG----TTGCTGATAGAC-TAACACA---T--TAGCAC
>t4
AGATACGCAG----CTGTCATAAGAGTCAATCGGT----ACACTCTTCAGT----GCCTTATCT----GAAAAAGATCGTGATTCGTCAGCGCGCT---TACGTCCCACATAAATGGCGACGAATTCAAGC----AATAAAGTATCGTCACCCCGCTTG---CTT--TCGGCTCCC----CAGACAAAT--A----TATCCCAAATTCTTAATG--TTGTACTTTATAACTTTAGCGAATATAT----CTTAACTGGTTACCAACTATAATGTTCATCTCACCGTAGTGAGTCCT---TTAGTATT----TTTTAATTTCTGGATGCACCACCCC----GTTACCTCATTAGGCCTGGTAGTTGGG----CACTAGCA----GAAGTGC---TT---AG----AATGTTTCAG--CTATTCAAGTTAAAGCGT----CCCGATACA----GGTCT----CGAGATCGTTAGTAC-ACAGACGACTATCACA---CATCTTGTCCCCTTGGCTGCATATGCCAAGACTGTTAGTAGGCAACCATACAGTGATAAAAG---AGA---TTATTG----TTGCTAATAAACGTAACACA---T--AAGTAC
>t3
AGAATCGCAG----CCTTCATAAGTGTAATTCATT----TCACTCTTCAGT----GACTTTTCT----GATAAAGTACGCGATTCCTCAGCGCACT---TCGGACCCGCATCAATGGGCTCG----CTAGC----GATAAAATATCGTCACACCCCTTC---CGT--TCGCCTCTG----AAGACATAT--A----TATCCCGGATTCCTACTG--TTGTTCTGT---ACAGTAGCGGGTATAG----CGTATCTTGTTACCAACTATAACGCT---CTCGTTATAGTCATTCCA---TTATTATT----TTTTAATTTCTGAAATCTACACCGG----CTGCGCTTATTAAGCCCGGTAGTTTGG----AACTAGCA----GAGGTGC---TA---AG----AATGTTTCAGATCTATTCAAGCTATTACTT----CGCGATAAT----GGTCT----CATGATTGTTAATAC-TCAGATAGCTATCGCA---CTTCCTGTCCCGTTGGCTGCATATGCCACTACTGTGAGTAGGCAACCATACAGTGAGAACAT---ATA---TTATTG----TTGCTGATAAACGTAATGCA---T--CAGTAC
>t13
AGAATCGCAG----CCTTCATAAGTGAAAATCATT----TCACTCTTCAGT----GACTTGTCT----GATAAAGTTCGCGATTCCTCAGCGCACT---TGT-ACCCGCATGAATGGCCTCG----CTTGC----GATAACATATCGTCACACCCCTTC---CGT--GCGCCTCTG----AAGTCATAT--A----TATCCCAGATTCCCACTG--TAATTCTA----ACAGTAGTGGGTGTAG----CGTATCTTGTTACCAACTATAACGGT---CTAGTTTTAGTCAGGCCA---TTATTATT----TTTTAATATCTGAACACTACACCGT----GTGCGCTGATTAAGCCCGGTAGTTGGG----AACTAGCA----GAGGTGC---TA---AG----AATGTTT---AGCTAATCATTCTAATACAT----CGCGAAAAT----GGTCT----CATGATTGTTATTAC-GAAGAAAGCTATCCCA---CTACCTGTCCCATTGGCTTCAGATGCCTCTACTGTTAGTAGGCAACCATACAGTGAGTACAT---ATA---TTATTG----TTGCTGATAAACGTAATGCA---G--CAGGAC
>t12
ACATGCGCAG----CCAACATAAGTGTAAATTACT----TCACTTTACAGT----GTCTTTTCA----GATAAAGAGCGCGTTTCCTCAGGGCTCT---TGCTTCCCAACTATATGGCCACG----CTTGC----TAAAAAATATAGTAACCCGCCTTC---CGT--GTGTCTCGA----CAGTCATAG--A----AATCCCAGTTTCATACTG--TGTTTCTCTATTATACTAGCGGGTATAC----CGTAGCTCATTACCAACTTTAATGGT---C----CATAGTCACGCCA---TTATTATT----TTTTAATTTCTGAAGTCTGCCACGA----ATCCTCTAATTATGCCGGATAGTTGGT----TACTAGCA----GAGGTGC---TT---AT----AATGTATCAGATCTAATCAAGGTATTAACT----CCCGATAAC----GGACT----CTGGATCGTTATTAC-TCAGAACTCTTTTTTA---TTACCTGATCCGTTGGCTTCACATGCCAGTTCTGTGAGAAGGCAAGCATACAGTGAGGACAG---AAA---TTATTG----TTGCTTATAGACGTAAAGCT---T--CTGAAA
