# Supplementary material for: PQ, a new program for phylogeny reconstruction
Source: BMC Bioinformatics. 2018 Oct 12;19:374. doi: 10.1186/s12859-018-2399-4 (PMC6186109; doi:10.1186/s12859-018-2399-4)
Supplement: Supplementary file 4 — Simulated data. The archive Simulated-data.tar.gz contains two folders called Alignments and Trees. Folder Alignments contains 500 simulated 15-sequence nucleotide alignments in fasta format. Folder Trees contains six subfolders, PQ, MP, ML, ME, QP and Reference with trees in Newick format reconstructed from the alignments with five methods and with reference trees used for simulations. Names of the tree files correspond to names of alignment files. (TAR 1860 kb) [file 12859_2018_2399_MOESM4_ESM.tar › Alignments/143.fasta]

>t8
AG----CGTTTGGATAGCACGTTGGTACCGGACTAACACCTTCAGCCCGT----TCGT----CGCCAGATGACTCGCACCTTTGAGCTCTTTTGCAAATATCGCAATGA----GTAACTCTTACAG----ACATCTTAGAAGGAGGCTGTTG----TACACTCAGAC----GCTTTACGACGAACATTCCTGAAAAGTGATTGCGGGAATCATATGTTTCAGCAACCTTCAGTCTCCCA---CAAAAGAATAATTATATTCGGGCAGCTTTTTATATGGATGCCGGA----GTTCGCCATATAC-GATAGATGCACGCACTCAGG--TCAGGTTGGGCAGCAATCCCCCAATCTCCTAATCTAAATTTAAAAGATAAAGCGCTCTAATTTTGA---CGTGTCACATATGACACGT-TTCACATGTAACAG----C-TCTGTCTCTATCGTCCAACTTGCACTCCGAGACAAGCAAAGGACTTATCAT
>t5
AG----AGATGGGATTGCATATTGGTACCAGGGACACGCCTTCCTACGTA----TCAT----CTTCAGATAACTCGTACCAATGAGCTCTTTTGAAAATGTCGCTAAGA----GTGACTCATACAG----ACCTCATAGTACTAGGCTGTTT----CA--CGCAAGT----GGCTTACAAAGAACACTCCTGAAAAGAGTTTGCGGGAATCATATGTTTC----ATTTACAAAATTTCA---CAAAAACATAATTAGGCTCAATCAGCTTCTAATGCGGATGTCCCA----GTACGCCGTATGC-CTAAGAGGGACGCCCACAGGATTCAGGTTGGGAA--AATCGCTTAGTCTCCTTATTAAAATTTCTGGGAGAAAACTCTCTAACTTTTG---GGTTTCTCTTATTACACCT-TCCACATGTATCAC----CTTCAATCTCTGTAGTTCAATTTAGACTACGATAGA----GAGGACTGATCAT
>t2
AG----GGATTGGATAGTATATTGGTACGTGGATAATCCCTTCATACTCT----ACCT----CAACAAATAACTCGGACCCTTGAGCTCATTTGCTAATATCTCAAGGA----TGAGCTCCTACAG----ACTGCATAGCAGGAGGCTGTATCTACAT--CCCATGC----GGGTTACGAGAAACGCTCCTGAAAATTATTTGCGTGAATCATATGTTTCTACAATGTTCTGTGTTTCA---CAAAAACATACTTATAAGATGCCAGCTTTTAATGTGGATGCGATT----GTGCGCCATTACA-TGAAGAAGGAG----GCAGGGATCAGATTGGGTA--AATCACCTATTCTCCTGATTTGAATATTTTGAAAAAATCTCTCTAAATTTCT---CGTGTAACTGATCATAAGT-TTCACATTTATCAT----CTTCCGTCTATTTTTTACAATTTGGACTTCGTGAAA----ATGGG-TTATCAT
>t7
AG----TGATGAGATAGTATGTTGGTACCTGGTTAACACCGTCATTCCCT----TCGT----CAACACATGACCCGCACCCGTGAGCTCATTTGCGAATATCACAACGA----GTAACTCATACAG----ACATCATAGCAGGAGGCTGTAGCTACTA--CTCAAGC----GGGATACGAAGAACGGTCCTGAAAACCACTTGCGTGAATCATATGTTTCTTCAATGTGCTTGCTATCA---CAAAAGCATAATTATACCATGCCAGCTTCCTGTATGGATGCAATT----GTTCGCCATTGTCATGGAGACGTATGATCTCAGGAGCCAGCTTGGGAA--AATCACCTATTCACCTTATTTTAATTTGCGGGACAAATCTCTCTAATTTTAA---CGTGTCGCGAATGACGAGT-TTCACATATAACAC----CTTCCCTCACTCTCTTGCAAGTTGCACTACGCGAGA----ATGGACTAATCAT
>t11
AG----CGTTCCGATAGTAGGTTGGTACCGGGCGAAAACCTTCAAACCTG----ACGTATAACTACAGATGACTCGC--CGCTGAGCTCGTTTGTAATTTTCGCAATGA----TCAACTCACACAGAAGGACCTGATAGGAAAAGGCTGTTACTCGAA--CTCACAC----GATCTACGACTAACT----TGAAAAGTTTTTGCGCGAATCTTGTGTTTCAACAATTTACTGGCTTCCA---CGAAAACATAATTAATATCGGACAGCTTTTTATATGGATGCATAT----GTCCGCCATAAGT-CTTAGATGGACGAACTCAGGGTACAGATTGGGGA--AATCCCCAATTCTACTTATGTAAATATGACATATAAATCTCTCTAAGTTTGT---CGTATTACCTATCTCTTGT-GTTACATGTAACAT----CTGCTATCTCTTTATTCCAATTTAG--TCCGTCAAA----AAGGGCTTATTAT
>t14
AG----CGTTCGGATAGTAGTTTGGTACCTGGCGAAAGCCATCAAACCTA----ACTTATATCGACATATGACTCGC--CTCTGAGCTCGTTTGTAATTTTCGCAATGA----GCAACTCACACAGGAGCACTAGATAGGATAAGGCTGTTACTCGAA--CTCACAC----GTTTTACGACTAACATTCCTGAAAAGTTTTTGCGCGAATCTTGTGTTTCAACAATTTACTGGCTTCCA---CGAAAACATAATTAAGATCGGACAGCTTTTTATATGGATGCATAT----GTCCGCCATAAGG-CTTAGATGGACGATCTCAGGGTACAGTTTGGGTA--AATCCCGTATTCGACTGATTTAAATATAACATAGAAATCTCTCTAATTTTGC---CGTATAACCGATATCTCGT-GTTACATGTAACAT----CTGCGGTCACTTTTTTCCAATTTAG--TCCGTCAAA----AAGGACTTATTAT
>t12
AG----TGATTTGATGGAATATAAGTACCGGCGATAGGCCGTCAAACGGTAATAACTT----CTACACAT---ACGCACCTTTGAGCTTATCTGCAATTATCACCACGA----GCTGCTCGCACAG----ACCAGCTAGAATGAGGCTGTAACTGCAA--CTCATCTAATTGGTTTACCAAGAACAATCCTGAAAAGCTTTTGCGTGAATCCTATGTTTCCACAATTTTCAATCTATCA---CGAAAGCATATTTAAGGGTTTTCAGCTTCTTATACGCATGACTTT----GTTCGCCGTTACC-AATAGATGTACGGCCCCAGGTATCAGTTTGGGC-----TCACAGACTCAGCTTGTATTAATATTTCTAAAAAAGCGCTCTAAATTTGC---TGTGTTACTAATATGTCGT-CGTACATTTATCAA----CTGCTATCATTTACCTGCAACTTACACTTCGCTAGA----CCGGTCTGATTAT
>t4
AG----AGATATGATTGAATTTAGGTACCTGCATTAGTCCGTCAATCGTCAATAACCT----CGCCACATTACTCGGACCAGTGAGCTAGTCTGGGAATATCGCAAAGATTGCGTAACTCAAACAG----ACAAGCTAGAAGGAGGCTGTCACTACAA--CACAGGTGATTGATGTACCAAGAACAATCCTGAAAAGCGGTTGCGTGAATCCTATGTTTCTCCAAGATTCATTCTCCCA---CGAAATCATAATTATGTGCTCGCAGCTTCATATACGTATGGGAGA----GTTCGCCATTTCT-CTCAGAGGTACGCCCACAGGTTTCAGATTGGGAA--ATTCCCACACTCAGCTTTTCAGAATGTTTCTAAAAAATCGCTCTAAATTTCT---GGTTTAACTGATCGCACAT-TGCACATGAAGCAA----CTTCAATCAATTTCCTGCAACTTTCACTTCGTTAGA----CCGGGCTTATTAT
>t9
AG----AGATGTGATTGTACATTAGTACCTGCGTTAGTCCATCTATCAAGGATTGCCT----CGTCACATTACTCGAACCAGTGAGCTATTCTGTTAATGTCACAACGA----AGCACTCGTACAG----ACTTGATAGAAAGAGGCTGTCACTGTCT--CACAGCGGATTGAGTTACCAAGAACAGTCCTGAAAAGTGGTTGCGTGAATCGTTTGTCTCCTCAATCTGCTAGCTCCCA---CGAAAACATAATTAGTCATGCGCAGCTTTAAATAAGT---AATTAGTTAGTTCGCCATATCC-ATTAGATGCACGAGCACAGGCGGCAGATTGGGCA--AGTCGCAAACTCTGCTAATCATAATATTGTTGAAAAAGCACTCTAATTTTTGTTCGGTGTATCCGATGAAACTTCTCCACATTGAACAT----CTACGCTCGCTTTCCTTCAACTTTCACTTCGTTAGA----CCGGCCTTATCAT
>t13
AG----AGATTTGATAGTACATTAGTACCTGCGTTATGCCCTCTATCTGGCATTGCTT----CATCACATTACTCGAACCAGTGAGCTATTCTGCTAATGTCGCAACGA----ATCTCTCGTACAG----ACTACATAGAACAAGGCTGTCACTGAAT--CACATCGAATTGAGTTACCAGGAACAGTCCTGAAAAGTGGTTGCGTGAATCGTATGTCTCGACAAGCTTCGGTCTCCCA---CGAAAACATAATTAGTTGTTCGCAGCTTTAAATCAGTATGAAGAAGTCAGTTCGCCATAACC-TTAAGACGCACGATCACAGGCGACAGATTGGGTA--AATCTCGTACTCAGCTATTCAGAATATTTTTGAAAAAGCACTCTAATTTTTGTTCGGTTTATCCGATCTAAATTCGAGACATGGAACAG----CTGCACTCCATTTACTTCAACTTTCACTTCGGTAGA----CCGGCCTTATCAT
>t15
AGCTTCCGATTGGATGGAAGGTACGTACCTGCGTAATGCCATCTATCTTTAATTACCT----CACCATATAACTCGCACCTCTGAGCTTTTGTGCGAATTTCACAAAGA----GCGCCTCATACAG----ACCTGCTAGCAAAAG---GTTACTAGCA--CGCAGTAATTTGTCGTACCAAGAACACTCCTGAAAACCGCTTGCGAGAATCGTGTGTTTCCTCAATCTTCTTACTCCCAAAGCGAAAGCATAATTATA----CACAGCTTCTTCTTTGTATGAGGGT----GTCCGCCATAAAG-TTCAGATGCACGGACGCAGGTGTCAGATTGGGTA--AATCCCTCACTCA--TAGTGAAAATGTGGAAGAGAAAGCTCTCTAACTTTCT---CGTATCGCGTATTTATCAT-TGAACATACAACAAGGAACTACAATCGCTAATCTTCAACTTATACTTCGTGATA----CTGGCCTGATAAT
>t1
AGGTTCCGATTAGATGGGAAGTACGTACCTGGGTAACACCCTCGAGCTCTAATGACCT----CGTCAAATCACTCGCACCAATGAGCTTGTGTGCGAATTTCTCTAGGA----CAGCCTCTAACAG----ACGTTTTAGGATAAG---GT----GCGG--CTCATAAATTTGTACTACGAAGAACATTCCTGAAAAACCCTTGCGTGAATCCTTTGTTTCTGCAAGATACAGGCTCCCA---CTAAAGCATAATTAAG----CACAGCTTCATGTAGGTATGAATCA----GTCCGCCTTTCGA-TCAAGAAGGACGGGCACAGGTTACAGTTTGGGGA--AATCACTTACTCC--TTGTCAAAATATGAGCTAGAAAACGCTCTAATTTTGT---CGT----CAAATAAAGAGT-AGTACATGTAACATCGGGCTTCAATCTTTGAAATGCAAGTTTCACTACGGGAGA----CCGGGCTTATTAT
>t6
AGTCACAGGTAAGATAGCAAATCAGTACCGGTCTGACGCCATCATACTTTAATATCCT----CAACAGATCACGCGAACCACTGAGCTTTTATGGGAATTTCACTAA-------AGTCTCGAACAG----ACCATCTAGTAATAG---GTGACTACGA--CGCAATAGTTTGTTCTACGATG----CTCCTGAAAAGCGCTTGCGAGAATCGTATGTATCCTCAATTTTCTCTCTCCCA---CGAAACGATAATTAGA----CACAGCTTCTGGTAAGCATGTATTA----GTGCGCCCTGCAA-GTAAGAAGAACGCACGCAGGTTTCAGATTGGGTA--ACTCTCTTACTCG--TACTCGTAATTTATTAAACAAAACACTCTAACTTTAG---AGTGTTACAAATTTGACTT-AATACATTAAGCATCGCACTCCATTCTATTACATTCAACTTTAACTACGTTATA----CCGGTCTAATAAT
>t3
AGCCATCGGTATGATAGTAAATCAGTACCGGGCTTACGCCATCGTACTTCTATATCCT----CTACAGATCACGCGGACCTTTGAGCTTTTATGAGAATTTCACTAAGA----TAGACTCCAACAG----ACGTGCTAGTAATAG---GTATCTTCAA--CCCATTGGTTTGATTTACGAAG----CTCCTGAAAAGCGGTTGCGAGAATCTTTTGTATCCCCAAGATACTCTGTCCCA---CGAAACCATATTTAGA----GTCAGCTTCAGGTGAGGATGAGTTA----GTACGCCGTGCAC-TGTAGAAGAACGCTCTCAGGACTCAGTTTGGGGA--ACTCACGAACTCA--TAATTGTAATCTATACGACAAAACTCTCTAACTTTAT---AGTGTAACAAATGGAACTT-AATACATTGAACACCGTCCTCCGTTCTTTTAATTTCAACTTCAACTGCGTTATA----CCGGGCTAATAAT
>t10
AG----CGATATGATTGAATGTAGGTACCAG----ACGCCGTCCATCACGAATAACCT----CATCATATGACTCGCACCATTGAGCTTATGTGTGAATGTCTCAAGGA----TACGCTCAGACAG----ACTTATTAGCAGAAG---GTCACTAAAG--CTCACACATTTGTGTTACCACCAACCGTCCTGAAAAGCCCTTGCGGGAATCTTATGTTTCTACAAAATTCGTACTCCCA---CTAAATAATACTTAGT----CTCAGCTTGATTTACGGATGATGTT----GTCCGCCATAACC-TCCAGAGGTACGCACACAGGGATCAGATTGGGTA--AATCTCGTAGTCA--TTATAAAAATGTGTATAAGAAATCCCTCTAAATTTAA---CGTGTAACATATCATACGT-AGAACATAGAACAA----CTTCTATCTCTATCATGCAAGTTGCACTCCGAGAGA----CCGGGCTGATAAT
