# Supplementary material for: PQ, a new program for phylogeny reconstruction
Source: BMC Bioinformatics. 2018 Oct 12;19:374. doi: 10.1186/s12859-018-2399-4 (PMC6186109; doi:10.1186/s12859-018-2399-4)
Supplement: Supplementary file 4 — Simulated data. The archive Simulated-data.tar.gz contains two folders called Alignments and Trees. Folder Alignments contains 500 simulated 15-sequence nucleotide alignments in fasta format. Folder Trees contains six subfolders, PQ, MP, ML, ME, QP and Reference with trees in Newick format reconstructed from the alignments with five methods and with reference trees used for simulations. Names of the tree files correspond to names of alignment files. (TAR 1860 kb) [file 12859_2018_2399_MOESM4_ESM.tar › Alignments/330.fasta]

>t11
ACAGAAAATT---AACCG----TGTTTTTGTGCTTCGAAA---CGCTGATGTATATCCTAAAT----AAATATGCTG----AAGTGAATCTTTATACCCATCGTCGA--TATTCT----CTTGGTTGGG---G----A---TTCT-AG---CTTATA---AGAACAGATCGTAAGCGTAGC----GTTTCACGACACACTTCCTTTAGACTTCCATAACTAGCGACAGTCAGC--ACCGTTCTGTAGAAATC----AATAAGTGAACTTAAGCC----CT----TTAGCGCTAAAGT---GATTACATTATGTGC----ATGATGGGCTGATTTATTTTCTTCACAAA----AAGTAGCAA--ATCGTTACCGCG----G----TGTACTGCCTACGACACAAT--TGTGACTAG----TATCTTATGCATGTC--ATACAAATAAACCACAACC----TGTATAGGTTTTCTTCTATAATTACCTGTAGTCCCGTTTCGTCGATTCGCT---GCACCCACTTGTACATTAGATAACCTGAACTAATTACACCCGATTTTTCT---GGTTCGTTG--CAGTTACACGTAACAAAAGAACG-------ACT--CTTTTTGAAAGGC----ACGACGTAGTTTTCCTTGTGTGGGCTAATTACAAT----CATGCAACATTTAATGAATC---GCCCAAGATTTA---TCAGGACGTGCCTGGCG--GC----AGGTATGCGGATGAG---TAAGAAAAGT
>t7
ACAGAAAATT---AACCG----AGTTTTTGAACTTAGAAA---CGTTCATGTACATCCTAATT----GAATATGCTG----AAGTGAATCATTATACCTATCGTCGA--ATTTCT----CTTGGTTGGG---A----A---TTCT-AG---CTTATA---AGAACAGACCGTAAGCGTATA----GATTCAGGACACAGGCCATCTAGACTTCCATAACTAACAAGAGTCGGC--ACCGTTCTGTAGATATC----GAAAAAGGGACTTAAGCC----CT----TTAGCGCTAAAGTCAGGATTACATGTTACGC----ATGGCGTCTTGATTTAATTTCTTCACGAG----CAGTAGCAA--ATCGTTACCGCG----G----TCTACTGACTACGACACGAT--AGCT--TAG----TATCAAATGCATGTC--ATACAATTATACTACTACC----TAAATAGCTTTTCTTTTATAAGTACCTGGAGTCCCGTTTCGTAGATTCGCT---ACTCGCCCTTGTACATTAGATAACCTGAACAAATTACACCCGATTTTTCT---GATTCGTTG--CAGTTACACGTAACAAAAGAACG-------ACT--CTATTTCAAAGTC----AGGACATAGTTTACCTTGTGTGGGCTTATTACCAT----CATGAAACGTTTAATGTATC---ACCCAAGGTTTA---TCAGGACGAGCGTAGTG--GA----AGGTATGCGGTTGAG---TAAAAAAAGT
>t8
GCAGAAAATT---AACTC----GGTTTTTGTCCTGTCATA---CGGTTATGTACATAGTAAGT----AAATTTACGG----AATTTAATGCTTATAGCCATCGTCAA--GGGAGT----CTCGGTTGGG---A----T---TTCT-AT---TTTATT---ACAACAGATCGAGAGCTAATA----AGTTCAAAACACGAACGGTTTAGATTCCCAGATATAACGGAAGACAGC--TGCTGTCTGTAGATAGC----ACGAATGGGACTTAAGCA----CG----TTAGAGCTATTGT---TATTAAATTATACGC----GTGATGATCCGACGCAAGTTCTTCAACAT----GAGAAGAAAATATCGTATCCGCG----G----TCTGCTATGTACTGCACGAT--GACTACGAG----TGTCATGTGCTTGTC--ATACAATTACTCAACAACT----TTAATACTATTTCTTTTTCGCTTACCCGGATTCCCGTTTCGTTGACTAGCT---ACTAGCACTTGCACGTAAGATAACCTGAACAAAATAGACCGGTTTTATCGTCTGCATCATTG--CAGATACACGTAACAAAAGGTCG-------AGTCACATTGTAAAAGTC----AAAATATAGTTTTACTTGGGTGGGCTGATTCCATA----TGTGTAACCCTCACT---TT---ACCTTAGTTCTA---TCAGGACGGGCATCGCG--GG----AAGTATGCAGGTGTG---CAAGAAAAGT
>t9
TCAGAAAATT---AACCG----CGTTTTTGACGTTAAATA---CGTCAATGTACATAATAACT----CAATTTTCGG----AAGTTAATAATTATACCTATCGTCTA--TTTACT----CTTGGTTGGG---G----G---TTCTTAT---TTTCTT---AGGACAGAGCGACAGCGAAAG----GGTTCAGGACACTTTCGTTCGAGAATGCCATCTGTAACCCAAGCCGGC--ATGTTGTTGTAGAGAGC----ACAAATTGGACTTAATGC----CA----TTAGCGCTAACGT---GATTATAT---GGGC----ATGATGCTACGACTGAATTTCTTCAACTA----AAGAAGAAA--GTCGTGGCCGCG----G----TCTACTTACTACGGCACACT--TCCTACTAG----TGTCACGTGCTTGTCGAATTCAAGTAGGCAATGACC----TAAATAAC---TCTTCCTAAGCTACCAGTAGTCCGTTTTCGTAAACTGGCT---TCTCACTTTTGAACTTAATATAACCTGAACGAAATTGACCCGATATTTCT---GGAACATTG--CAGCTACTCGTAACAAAAGTACG-------ACTTACTAATTAAAAGAC----ATGATATAGTTTTCCATGAGTGGGATGATTTTAAT----AGTGTAACCCTAATTGAATG---CCCTTAGTTGAA---TCAGGACGGGCATTGAG--GG----GACTATGCAGGTGAG---AAATTTAAGT
>t13
ACAGAAAATT---AAGTC----GGTCTTTGAAATTATAAACAGCGCTCATGTATATTCTAAGTCCGAAAATTTGCAG----TAGTGAATCTTTATACCCATCGTCTA--TTACCT----CTGGGTTGGG---A----T---TTCT-AG---CTTTTA---ATAACAGGACGGAAGCCAATA----GCTTCACTACACTCGGTATGGAGAGTGCCAAGAGTACCGCTAGACAGC--T-AAATTTGAAGAGAAC----TTGAAAGGCTCTTAAGAA----TT----TTAGCACTATTGT---GATTACATGATCAGC----ATGGTGATATGATAGAATTGCTTCAGTCG----CAGTAGCAA--CTCGTTCCCGCG----G----TCTACTTTCTACTAAACTTT--GAATACAAGGGCTTGTCTCATGTTTGTC--ATGCCAGTAAAGATGGACT----T---TATTATTTCTTGTGTAAGTACCTGGATTCCTTTTTCGTCCATTAGAT---TCACACACTTGCACATGATATAACCTGAACCAAGTACACCAGTTTTTTCT---GGGTCGTTG--CAGTTACGCGTAACAAAAGGGCGTA----TATT--ATGTCTGAGAGAC----ATGTTATAGTTTTCCCAGCGTGGCTTAATTCTTAT----GGTGAAAGTATAACTGGATA---CCCCAAGATGGA---TCAGGACGTGCCTGGCGTGGT----AGAT--GCGGTTGTG---TAAAAGAAGT
>t10
ACAGAAATTT---AAGTG----TGTTTTTGAGCTGAGAAATGGCGCTCATGTATATGCTAAGTCCTAGAATATGCAG----TACTGAATCTTTATACCCATCGTCTA--GTGACT----CTTGGTTGGG---T----T---TTCT-AA---ATTATA---ATAACAGGACGCAAGCCAATA----CCTTCATTACACTCGGTATCAAGAGTTCCATAATTAGCACCAGACTGC--T-CTTGTTGAAGAAAAC----TTAAAACGCTCTTAAGTA----AT----TTAGGGCTATAGT---TATTACATTGTAAGC----ATGGTGAAACGAATGAAATGCTTCAATTA----CAGTAGCAA--CTCGTTCCCGCG----G----TCT----GCTACGCAACTTT--GAAAACAAGGGATTGTCGTATGTGTGTC--GTACAAGTAAATACGGACT----T---TAAAATTTCTTCTAATAATACCTGGATTCCTTTTTAGTCAATTAGGT---TCACACTGTTGTACATTATATAACCTGAACGGAGTACACCGGATGTTTCT---GGGTCGTTG--CAGTTACACGTCACAAAAGGTCGAA----TATT--TGCTATGAGAGTC----AATATGTAGTTTTCCCTTCGTGGCGTAATTATTATGCGGGGTGCAATTATAAATGGATA---CCCCGAGATTAAATGTCAGGACGTGCCTTGCGTGGG----ACTTATGCGGTTGTG---TAAATGAAGT
>t2
GTAGAAATTT---AACGC----GGTGTTTGAAATCTAA--CGACGTTTATGTATATGCAAATTACTGCAATTTTCCG----AAATCAATGCTTAAAGCCATTGTCTA--G----T----CTTGGTTGGGTAGT----T---TTCT-AA---ATTCTG---AAAACAGAACGCGAGCCATAT----CCTTCACAACACGGATCTTGTAGAGTACCAAAATTAGGGTTAGACAGC--T-TTTGTTGAAGATATC----ATTAAATGCGCTTAAACA----TA----TTAGCTCTATCGT---GATTATATAATTCGC----CTGCTGCTGTGATGAAAGTGCTTCATTTC----GAGTAGCAA--CTCGTCCCCGTG----GGAAATGTACTGCCTACTCTACATT--TTATACAAGGTGGTTTCCTATGTGTGTC--GTTCCAGTAAGAATTGATT----T---TAGTATTTCTT--AATAATACCGGCATTCCAGTTTCGTGAAGTTGTT---CCCTACCTTTGCACTTTAAATAGCCTGAACGAAGTGCACCTGAGATTTCA---GAGGCGTTG--CAGTTACACGTCACAAAAGGTGGTA----TAGT--TTCGATAAAAGTC----AATAGGTAGTTTTCCTATTGTGGCTTGATTCTTTA----GTTGCAAGATTAATTGCATT---GCCGGAGATTGA---TCAGGACAGGCCTTGAGCGGT----GTGTATGCGGTTGGG---TAACACAAGT
>t6
AAAGAAATTT---AATGA----GTTTTTTGAGCTTGGAAACGCCGCGAATGTAAATACTAACTTATTCAATATACCG----TACTGAATGATTAAAGCCATCGTCTA--C----T----CTGGGTTGGGTAAT----T---TTCT-AC---CTTCTT---ATAACAGGACGCAAGCCAAGA----CCTTCACTACACCTGACTTCTAGATTACCAGAATTAGCACCAGGCAGC--A-AAATTTGTAGAGATC----CTTAATGGCTCTTAAGCA----TC----TTAGCGCTACAGT---GATTAAATCATACGC----ATGCTGCTTTGATGGAATTGCTTCAACTG----AAGTAGCAA--CTCGTTGCCGGG----G----TGTACTATATACTCAACGTT--TAATACGAGGATGTTTCATGTGTGTGTC--ATTCCAGTAAGAAGACACA----T---TATCATTTCTTGGGATGCTACCAGTATTCCAGTTTCGTGCATTTGGT---ACTCACTCTTGTAGATTATATAGCCTGAACGAATTGCACCAGATTTGTCA---GTGACGTTG--CAGTTACGCGTAACAAAAGGTGGTA----TATT--TTCTGTGAAAGAC----AATATGTAGTTTTCCCAAAGTGGCTTGATTTATAT----TGTGCAATGATAATTGTATA---ACCCAAGATTAA---TCAGGACGGGCATAGAGCGGC----GCGTATGCTGTTGGG---TAATAGAAGT
>t4
TAAGAAATTTCGAAAGAA----CATCTTTGTACTTATACA---CGTTAATGTATATG----TT----GAATCTCCGG----GAGTAAATCATTATCCCCATCGTCTA--GCCCC--------GGTTGGG---G----A---TTCT-ATTCCGTTATATGTATAACAGGTCGTCAGCGAAATCGTAAGTTCACTACACGACCCGTTTAGAGTACCAAAAGTAAGCCGAGTCCGC--T-GATTTTGTAGACAGC----TTAAAAGGCCGTTAAGAA----GT----TTAGCACTACTGT---GATTAAATATTCAGCCATATTGGCGTTGTGTTAAAATTCCTTCATCAG----TAGTAGGAA--GTCGTACCCGGG----G----TTTGCTTTCTACAAAACCGTGGAAAAACTAG----TG---ATTGCTTGTC--TTGCCAATACGATAGCACATTGAT---TATCATTTCTTCCTAAATTACCGGGATTCCTATTTGGTTTATTTGCT---TCCCCCTATTGGACGTTAGATATCCTGAACACAGTCCACCAGTAATTTCT---GTGCCGTTG--CAGATACGCGTAACAAAAGGCCGTA----TATT--AC---TGAGAGTC----ATCATGTAGTTTAGCGAACGTGGACTTA--AATAC----ATTGAAAAGTTTAATGAATA---GCCCAAGTTTCA---TCAGGACGTGCATTGAGAGGT----TTTTATTCGG---TG---TAACAGAAGT
>t1
GTAGAAACTTATTAATCA----AATCTTTGTTC---GAAA---CGTATATGT---TACAAAAT----TAATGTTCCG----TATTAAATCATTAAGCCCATTGTCAA--TTCACT----CTCGGTTGGG---C----G---TTCT-ATTCTGTTATAAGAACAACAGTTCGCAAGCCGGAAGGAAGGTTCACTACACAACCCTTTTAGAATTCCAAAATTAGGTATAGACAGCGAC-GAAATTGAAGAGAACTGGTGATAAGAGCTTTTAATTTACAGTT----TTAGCTCTACAGT---AATTACATTGTAAGCTACGGTGCCGAAGAGCTTCAAATCCTTCAAAAT----TAGTAGCAA--ATCGTAGCCGTG----G----TATACTGTATACCTTACCCT--AATCACCAG----TA---GATGCTTGTC--ATTCGAGTATAAGCGAATAACCGT---TATGATATCTTATTCTGTTACCTGTATTCCGGTTTAGTGCACTTGATAGCTCAAACAATTGTAC----TATAACCTGAACTAATTTCACCGGAAGTATCC---GGGCCGTTG--CAGATACTCGTAACAAAAGATCGAA----TAGT--TA---TTAAAGTC----ACAATATAGTTTGCCATTAGTGGGATAATTCATAC----GATGAAATTCTGATTGGATT---TCCTAAGTTTCA---TCAGGACGTGCCTAGAGAGGG----TCTTATTCAGATGTG---TAATAAAAGT
>t15
CTAGAAAGTTTTCAAGTT----TATCTTTGCTG---GATA---CGCTTATGT---TACAAAAT----TAATCTCCCG----GAGTAAATCATTAACGCTATTGTCAA--CCAACT----CTCGGTTGGG---A----C---TTCT-AGTCTGTTGTAACCACAACAGACCGGTAGCCAGTGCTCACATTCATCACACTCCCCATAAAGACTACCAGAAATAAATATAGACAGCGAG-ATCTTTGAAGATATCGGATAGAAAGCGGGGTTAATAGGGAATAACTGTTAGGTCTACGGT---GATTACATCGTAAGCCACGCTGGCGATATGATCTATGTTCTTCAATGC----TAGAAGCAA--CTCGTCACCGCGAGTCG----TTTGCTTGATACCGCACGAT--GAGAACCAG----TA---TGTGGCTGTC--CTTCAAATATTAGCCTACAGTTGT---TAATGTTTCTTAGTTAATTACCAGCAGTCCAATTTTGTAAAGTTGATAGC----ACTTTTGAAC----CATAACCTGAACTAACTAGACCGGGAATATCT---GGGACGTTG--CAGATACTCGTTACAAAAGTCCGTA----TAAT--AA---TTACAGTC----AACGAATAGTTTGCCGTGAGTGGTATGATTCACTC----CTTGAAATCTTTACTGAATT---TC--TAGGTGCA---TCAGGACGTGCCTGGAGCAGACCCTTAATATCCTGATGGGAGCAAATATAAGT
>t12
CTAGAAAATTTTCAAACGTGTTTATCTTTGATA---GAGA---CGCATATGT---TTCCAATT----TAATCTCCAG----GAGTCAATATTTACACCTATGGTCTA--AATTCT----CTCGGTTGGG---C----C---TTCT-AATCTTTTTTAAAGAAAACAGGCCGATAGCCAAAGCCCACATTCAGCACACCCTACTTATAGACTACCAAAATTAAACGGAG---GCCGG-ATATATGGAGAGAACAGCCATTAAGAGTTGTTAACCAAGAATT----TTAGGGCTACAGT---CATTACATGGTGAGCTACGCTGGCGATATGT----GATACTTCATTTC----TAGAAGCAA--CTCGTCACCGTGAACTG----TGTACTATTTACTGCACCAT--AAGTACCAG----TT---TGTGGATGTC--CTTCGAATAAGACTTTACAAATGT---TATCTTTTCTTCAATTTATACCTGCAATCCAATTTAGTCAAGTTGGTGTC----CCATTTGTAC----TATAACCTGAACTAAATCTACCGGAAATATCT---GCGTCGTTG--CAGATACTCGTTACAAAAGTCCGAA----TAAT--AA---TTATAGAC----AAATAATAGTTTGCCATTTGTGGGGTTATTCAGTC----CTTGGAATCATCAATGAATT---TC--AAGATGTA---TCAGGACGAGCCTTGAGCGGT----TAATATACGGGTGAGATTAAATAAAAGT
>t5
CTAGAAACTTTCTAATTA----TATCTTTGCTT---GATA---CGCAGATGT---TGCCAATT----TAATATCCAGTCGGTAGTGAATTTTTATACCTATAGTCTAGTCGGCCTACATCTTGGTTGGG---ATTCACCTTTTCT-AAGGTCTTATCATAAGGACAGTCCGGGAGCCGGGTTGCGATTTCATCACACGTAATATTTAGAGTGCCAACACTACCTAAAGTCTGCGGA-CCTACTGCAGAAATCTGGAGTAAAGAGGATTTAAATAGCAAAG----TTAGAGCTACGGT---AATTACGTTATTGGCTGCGCTGTGG---CGAGACATTTTCTTCAGCTTATGAAAGTAGCAA--ATCGTTACCGGGTGCCG----TTTACTTCTTACTTGACCCT--ATTGACGAG----TT---AGTGATTGTC--TTGCAATTAGAATACAACAGATCT---TAATGTATCTTATAGAAGTACCGGTACTCCAATTTGGTGGAGTTGCTGCC----CCTCTTGTAC----A--ACCCTGAACAAATTAAACCCGCACTGTCT---GGGTCATTGACCAGTTACACGTGA----AGACCGAA----TATT--TA---TAACAGTC----AATGAGTAGTTTGGCATTAGT--AATAATTAATAG----CCTGAAAGCATAATTGAATAGTTCC--CAGTTAAA---TCAGGACATGCCTAGTGGCGT----ATATATACTGTTGGGATCAAAGAGAAGT
>t3
CTAGAAATTTTACAATAA----TATCTTTGCTA---GATA---CGCACATGT---TTCCAAAT----TAATCTCCGG----AAGTGAATTATTAAACCTATTGTCTA--CTAACT----CTGGGTTGGG---T----C---TTCT-AATATGTTATCTTAATAACAGCCCGTGAGCCAGGTTGCAAATTCAACACACTTTTGGTTAAGATTTCCAACACTACCAAGAGTCGGCTAT-AATACTGCAGAGATCCGACACAAAGGGTTATTAATTAGCAAAT----TTAGATCTACGGT---CATTACATTGTTAGCTGTGCTGTAG---AGGTATAAATGCTTCATTAAATCGCAGAAGCAA--GTCGTAACCGCGCGTAG----TTTACTATTTACAGGACCCT--TAGTACCAG----TT---GTTGGCTGTC--TTACCAATAAAAAGTGACAGATCT---TAAAGTTTCTTCTAGGACTACCTGCACTCCTTTTTGGTAGAGTGGCTGTT----CCACTTGAAC----GATACCCTGAACAAATTTAACCGGAAATATCT---GTGGCATTGGGCAGATACTCGTTACAAAAGTTCGAA----TAGT--AA---TAACAGGC----ATACATTAGTTTGCCATTAGTGGGTTGATTAACAG----GCTGGAATATTAAGTGAATTGGGCC--CAGGTGAA---TCAGGACAAGCCTAGTGGTGC----AACTATTCGGATGAGATTAAAGATAAGT
>t14
GTAGAAATTTCACAAAAA----CTTCTTTGCAT---GACA---CGCTAATGT---TACCAAAT----AAATTTACGG----GAATAAATGCTTATCCCTATTGTCAA--TCATCT----CTTGGTTGGG---A----T---TTCT-AGTCCGTTGTAATAACAACAGAGCGGAAGCCAAATTTCGTATTCATAACACGTCCCATAGAGATTACCAAAAATATAATAAGACGGCGGC-GAGTTTGAAGACATCGATCCGGAAGCGCCTTTAAGATAGGACG----TTAGCTCTACCGT---AATTACATAGTAAGCCTCACTGGCGCTATGACTTATCTACTTCATGAA----TAGGAGCAA--ATCGTTTCCGTGACCCG----TATACTGTTTACTAGACAAT--AATCACTAG----TC---GGTGCATGTC--TTTCCAATA---ACATACGGATGT---TATGATATCTTGATTTTGTACCCGGATTCCACTTTTGTTTAGTAGATGTA----TCCATTGAAC----GATAACCTGAACCAACTGGACCAGGAGTATCC---GAGACGTTG--CAGATACTCGTGACAAAAGTACGGATGATTACT--AA---TTAGAGTCACGCAGTGTTTAGTTTCGCTTAAGTGGGTTTATTGTGTG----GATGAAATAGTTA---AATT---GC--TAGGTTTA---TCAGGACAAGCATGGGGTAGA----TCATATCCTGCTGGGGCTAAATTAAAGT
