# Supplementary material for: PQ, a new program for phylogeny reconstruction
Source: BMC Bioinformatics. 2018 Oct 12;19:374. doi: 10.1186/s12859-018-2399-4 (PMC6186109; doi:10.1186/s12859-018-2399-4)
Supplement: Supplementary file 4 — Simulated data. The archive Simulated-data.tar.gz contains two folders called Alignments and Trees. Folder Alignments contains 500 simulated 15-sequence nucleotide alignments in fasta format. Folder Trees contains six subfolders, PQ, MP, ML, ME, QP and Reference with trees in Newick format reconstructed from the alignments with five methods and with reference trees used for simulations. Names of the tree files correspond to names of alignment files. (TAR 1860 kb) [file 12859_2018_2399_MOESM4_ESM.tar › Alignments/63.fasta]

>t8
TCCGTTTAACAGACCAAATG----GTTCAT----GC----CTATC----GATTGATTCT----TAGGGATTGACTCCATAGTATTTAGTAAAGAACGGCCTCAATCG---CAAATGTTCAGAATGACGTACGTTTGGGAAGCGTTGTATCTGATAAGATCT----TACTTA----A--GATT-AAACAAAGTTAGTCCCCATTGTATTGC--CATGGC---TGCTATTAGCGAGAACACG---ACGTG---CCGCCT----GTTGCCATCCATAG--CGT----ATCAGGTACC----AGTTATGGAAGCAAAACACAAAGA--TGACTATCACCCTGTGGAGATTAC--CTAGTTTATTTTCGAAAAATAGCTCAACGGGAGAACATT-------ATTAG-TTA----CAACCCGATCTAACGAGGCGTGACCGTCA
>t3
TCGG---ACATGACCAAATG----GTTCTT----GC----CTTTC----GAGTTATACT----GTG----TCACCCCCTGGGAATTATAAAAGAATGGCCTCTTCCA---GAATTAGTAATAATGACGTACGCTTGGGAAGCTTTGTAACTTATAAGTTCT----TACGTA----A--GATT-AAAAATAGTTACTCCCCATTTTATGAA--CCTGGC---TGTTATTAGGGAGAACGGG---AGGTT---CCTGTTGAACGATTTCATCCATCG--CGT----TGGACCTA------ATTCATGCAAGAAAAATAGAATTA--TGACAATAACCACTTCGAGATTAC--CTAGTTTATTTTAGAAAATTAGCTGGACAGGAGATTATT-------AGTAG-TTA----CAACGCTGTGTAGCTAACCGTGACTATCT
>t11
TCTG---AGCAGACCAACTG----GTTCGT----AC----ATAGC----GAGTCATACT----ATG----TCACGCCCTGGGAATTAAAAAAGAAGGGCCTCAACCC---AAATTAGTTATAAT---CTACACTTGTGAAGCGTTGTATATACAAAGATCT----TACATA----A--GAAT-AGTAATAGTTACTCC----TATATAAT--CATGGC---TGATATGTGTGAGAACCAT---AGGTT---CGTGATAATCGATTCCGTCCATTG--TGT----TGCACCTACA----ATTCATTAAAGGCAAATAGAAAGA--TGACAATC----CTTCCAAAATGC--CTAGTTTATTTTAGAATCTAAGCTGGACAGGAGTGTATT-------AATAG-TGG----CAGCTGTATATACCAAAACGTGACTATCT
>t2
TCCGTTGCGGCTACTAACTG----GTTATT----TC----TTCTC----GAATGAGTCT----GCGCAATGTACCACCTTGA---TACAAAAG----GCCTCAAGAA---AAACAG----TTATGACGTACAGTTGCGAAGCCTTGTATTTGGAAAGATTA----TCCGTA----A--GAAT-TCATATAGTTAGTCCCCATTTTATACG--ACTGGC---TGATATTCGCGGGAACATG-----GTA---CC--------GCTCCCTTTCATTG--AGT----AGTAAC--GA----ATTGATAAAAGGGAAATAAAAATC--TGACGATCAACTAATAGAGAACCC--CTAGTTTATTTTCGAAAGCAAGTGCCACCGGAG--AAAT-------AGTAGCTAG----CAGCCCTATTAACCT----GTGACAGTCC
>t7
TCCGTTGCCGCTACTAACTG----GTTATT----TCCGCCTTCTC----GAATGAGTCT----TGGCAATGTACCACCTTGAATTTAGAAAAG----GCCTCAAGGA---AAACAA----TTATGACTGACGATTGGGAAGCGTTGTATTTTAAAAGATTA----TCCCTA----A--GAAT-TCATATAGTTAATCCCCATTCTATTCG--ACTGGC---TGATATTCGCGGGAACAGG-----GTA---CT--------GCTCACTTTCATTG--AGTCTTCAGAAAC--AA----ATTGGTGAAAGGAAAATAAAAATC--TGACGTTCAACTTATAGAGATGCC--CTAGTTTATTTTCGAATTCAAGTTCGACAGGAG--AAAT-------AATAGTTTG----CAGCCCGATTAAGCA----GTGACGGTCC
>t15
TCCGTTAGTCTGACGAATTG----GTGTGTCCCCAC----ATTGCCGCGGATTAACTCT----TTGTTATTGACATCTTGGAAGTTATGAAAG----GCCTCAAGAA---AAAAATCTAATAATGACGAA----TGAGAAG----GTATTTGGTAAGATCA----TACATACTATA--GACT-ACTTAGAGTTAATCCCCATTGTATAAG--CATGGA---TGGCATGAGCGTGAACTAC-----GTC---CA------------ACTCCCATCG--TGT----GGTACCTGAACCCTACTATTTCAAGAAAAATAAAAGGCGATGACGGTCCACATATTTAAAAGCC--CTAGTTTATTTTCGAAGATAAGCTCCACTGGAG--GAAT-------AGTAGTTGG----CAGCCGCTTACAACCATACGTGACATTCT
>t5
TCCGTTGGATTAACCAATTG----GTGAGTCTAAGC----TTAGCCTCGGATTAACACT----ATGGTATCAACAGCCTCGAAATTGCGAAAG----GCCTCCGCTA---GAAAAGATTAAGATGACCAACACTTGAGAAG----GTATATAGGAAGTTTG----TACATA----A--GAGT-CCTTAAAGTTAGTCCCCATTATATATG--AATGGC---TGACATTTGAGTGAACATC-----GTC---CA--------GCTGACTCCCATTG--T--------TAACTGAC----AATACTTCAAGTAAAATAAAAACCCATGACGCTCCACTGATTTATAAACC--CTAGTTTATTTTCGAAATTAAGCGCCACAGGAG--TAAT-------AATAGATTG----CATCCGCCTATAACCATTCGTGACAGTCG
>t1
TCCGTTGGATGGACAAATTG----GTGAGT----TC----TTAGC----GAATAAAACT----GTGGAATCAACTGCTTGGAAATTACGAAAG----GCCTCTATAA---GAAAAGTTAAGGATGACCGACATTTGAGAAGCATTGTATCTGGGAAGATTG----TACTTA----A--GAAT-ACTTAAAGTTAGTCCCCATTGTATCTA--ACTGGC---TGACATTAGCGAGAACAAC-----GTC---CA--------GCTCTCATGCATTG--TGT----ATGAACTGTC----ATTATTTAAAGAAAAATAAAAAACCATGACAATCCACTCATCTAGAAACC--CTAGTTTATTTTCGAAAGCTAGCGCCACAGGAG--TAGT-------AATAGGTTG----CATCCCCCTATAACCAGGCGTGACATTCG
>t4
TCTGTTTTGTAAACCAACTG----GTTTGT----CC----ATAAC----GAGTCAAGCT----TTGGGATGTACTGCTTCGTAGTTACGAAAG----GCCTCGAATC---CAATAGTTAAATATGACATACTCTTGGGAATCATTGTATTT---AAGAAAA----TCCATA----A--GAGT-AAGTAAAGTTAGTCCCCATTTTATTTA--TCTGGG---TGCGATGAGCGAGAACGTT-----GTC---CG--------GCTCCCGTCCATAG--TGT----TAAATCTCAC----AGTTCTGTAAGATAAAAATAAAGA--TGACGATCAACGTATGCAGAAAGC--CTAGTTTATTTTCGAAGGGGAGTCATACAGGAG--TAGT-------AATAGTTAT----TACCCCTGTGAATCAATTCGTGACAATCT
>t14
TCTGTTCAGTGTACTAACTG----GTTTGT----TC----CTAAC----GAGTTAAACT----GAGTTATCAACTGCCTTGTAATTACAAAAG----ACCTCAAATC---AAATATATTAAAATGACCTACACTTGAGAATCCTTGTATCTGGCAAGAGATCCCATACATA----ATCGAAT-AC----AGTTATTCCCCATTTTATGTTGTAATGGC---TGGTATTAGCGGGAACCTG-----GTACTCCG--------GCTTGCTTGCATAGCGTGT----ATAAGCTGCA----AGTTGTTGAAGTTAAACAGAAAAA--TGACAATCCGCAATTACAGAAGTC--CTAGTTTATTTTCGAAAGGGAGGAGAACTGGAG--AACTAAA----ACTAGATTA----TACCCCTTTAAAGCCAGACGTGACTCTCC
>t10
TTGGTTGAAGCCACTAAATG----GTTGGT----TC----TTTAC----GACTTATTCT----GAGATATCTACTCCTTCGAATTTTAAAAAG----ACCTCATTCACGTCAAGTGTTAAATATGACCTACAGTTGTGAAGCGTTGTATGTGTTAAGTCAT----TGCATA----A--GAAT-TCATATAGTTATTCCCCATTTTATTGG--AATGGA---TGCAATGTGCGCGAACCTAGCA--GTC---CA--------GTTCACAACCATAG--TGT----ATGAACTACC----ATTGTTGCAAG---AAAATAACGA--TGACAATCAGCAAATATATACTCC--CTAGTTTATTTTGGAAATATAGCTCCACTGGAG--GAGT-------AGTAG-TGT----CAGCCCGTTTAATCGAAACGTGACAGTCC
>t6
TCAGTTATTGCAACTAAGTGACGAGTTTTT----TC----TTAAC----GAGTTAACCT----AGGTCATAGACTCCGTCGTAATTAAAAAAG----ACCTCATTCC---TAAAGTTTAATAATGACCTACTATTGCGAAACTTTGTATATCGTAAGGCTG----TCCATA----A--GACT-ATACAAAGTTAGTCCCCATTATATTGT--ATTGGA---TGTTATGTGAGCGAACTC--------C---CA--------GCTGTCACCCATAG--TGT----TTTAACTACC----ATTGGTGTAAGTTAAAGAAAAGGA--TGACGATCCCCACATGTAGACCTG--CTAGTTTATTTTTGAATAATAGATAGACTGGAG--AAAT---CTTGAATAG-TTC----GAGCCCGTTTTATCAGTACGTGACTGTCG
>t13
TCAGTTGTAACTACTAAATGACGGGTTCGT----TC----TTAAC----GATTTAAGCT----CAGTCATTGACTCCGTCGTAATTATTAAAG----ACCTCGTTCC---TAAAGGTTAATAATGACCTACAATTGCGAATCTTTGTATTTCATAAGTCAG----TCCATA----A--GATT-AAACAAAGTTAATCCCCATTTTATCGT--ATTGGA---TGTAATGGGCGCGAACAAT-----GTC---CT--------GTTCTCACCCATAG--TGT----GTGATCTACC----ATTGTTATAAGTTAAAAAGAACGA--TGACGATCCCCAAATAGATACTCG--CTAGTTTATTTTGGAATTATAGTAACACTGGAG--CATT---CTTGAATAG-TAT----CAACCCAGTAAATCTAGACGTGACTATCC
>t9
TCAGTTGAGGCTACCAAGTG----GTGCAT----TC----ATTAC----GATTGAGACT----ACGTGATTGACTCCGTTGAAATTATAAAAG----ACCTCAAACA---GAAAAGATCAAAATGACATACGCTTGCGAAGCCTTGTATCTGATAAGCTTG----TCCATA----A--GAAT-AGACAAAGTTATTCCCCATTGTATAGC--ATTGGT---TGCTATGAGCGCGAACCTG-----GTC---CA--------GCTTTCATCCATTG--CGT----GTAAACTTAC----AGTTTTTGAAGTTAAAGATAAAGA--TGACTATCGTCAGATAAAGATTCCGGCTAGTTTATTTTGGAAAGAAAGCGAAACAGGAG--GAAT-------ATTAG-TAA----CAGCCCACTAGATCGAATCGTGACACTCC
>t12
TCTGTTTAGAGTACAAATTG----GTGCGT----AC----CTTGC----GATTGAAGCTTGAAAAGTGATTCACCCCTTGGAAGTTTGTAAAGAA--ACCTCTAGGC---GAAATTATCAAAATGACGTACGGTTGAGAAGCATTGTATCTATTAAGTTCT----TACATA----A--GAGTAAGACAAAGTTAATCCCCATTGTATGGC--CATGGCAACTGTAATAGGAGAGAACATG---TTGTT---CCGCCT----GGTCTCATCCATGG--CGT----CTAAGCTACC----AATCGTGGAAGCTAAACACAAGTG--TGACCATCGACCATTAAATAGACC--CTAGTTTATTTTCGAAAATGAGCTAAACCGGAGAACATT-------ATTAG-TGTGGGCCAGCTCCTTATAACGAGACGTGACCGTCA
