# Supplementary material for: PQ, a new program for phylogeny reconstruction
Source: BMC Bioinformatics. 2018 Oct 12;19:374. doi: 10.1186/s12859-018-2399-4 (PMC6186109; doi:10.1186/s12859-018-2399-4)
Supplement: Supplementary file 4 — Simulated data. The archive Simulated-data.tar.gz contains two folders called Alignments and Trees. Folder Alignments contains 500 simulated 15-sequence nucleotide alignments in fasta format. Folder Trees contains six subfolders, PQ, MP, ML, ME, QP and Reference with trees in Newick format reconstructed from the alignments with five methods and with reference trees used for simulations. Names of the tree files correspond to names of alignment files. (TAR 1860 kb) [file 12859_2018_2399_MOESM4_ESM.tar › Alignments/296.fasta]

>t15
TTTGA---CTCAGTTTCAGCA---AGCAACAAAGAAAGCCAGTATTATGCATACCTAGATAA---AAATAATGTCCGATACAATAATATTAAGATCCTTTCTACCTCGAAGAGAAAAAGCAAGGTGTTAA---ATGGAC---CATTGACCG--ATTTATTGCCATGGCCAATCTAACTATGAATGAGCTACTTAAACCAATGTCTTGATTTGCG---GTACGCTAGTTGGAGTGGTGAGTAGTT--AAGAATTGAGATG--AGGATTCGACTAGTTAACTGTTAGTCCTGTTAAATAACTACTAGATTGGGTTA----AGTTTCACCATTACCGTTATGTTG-AGTAGAATGCCGCTAGCAGGCAAAGCAGCGA--GCGTAAGCTACGA---CAAATTTTTA-AGCCCTCCTTTTTTAACCCAATTAATC--AGACTTGGCGAGGTCGAAT----GCGCGTTATCCTCTATCGAAACGGGCGATAGAGAAATCCGATCCACGCTAAAGCCTCGCTCTCGAC--ATAATG----CGCAACCCAAGTCAAGGAAGAA------TTTCAAA--GATAGG----ACCCTACAGAGA----AAGCCGGCCAGTTTTGCGCCAATGCTCATTC----A---CATCCCTACCACTTTCATG----TACGTTCTTGGC
>t1
GATGA---CTCAGTTTTAGCG---AGCTACCAAGAATTCCAATATGATACATACCTATGAAA---AAATAATGACCGAAACATTAGTTTTATCATCGTTCCCATCCCGAATACAAAAAGCAACGTGTAAA---ATGGAC---CGTTGAGCG--ATTTATGGCCATGGCCAATCTGACTATGAATGATCTACTTAAGACAATGCCTTGATATGCG---GTACGCTAGTTGGCGTGCTGAGTATTT--AAGAATTCATATT--AGGGGTCTACTAGTTATCGGTTAGTACTATTAAATAGCTAGGATATTGGGTTA----AGTAGAACCGGTGCCAGTATGGTG-ACTAGAATTCCGCTGGCAGTCAAAGCAACGA--ACGTAAA----GA---CAATGTTTTA-GGCCCTCCTTTGTAAACCCAGTTAATC--AGAGCAGGAGAGGTCGAAT----ACCAGCTTTCCTCCGTCAAAACGGCCGATAGAGATATCCGATGCACGCGAATTCCCCGTTTTGGAC--CTACCG----CCCAACACAACGCGAGAAAGTA------TTTCACA--GTTGGG----ACCCTGCAGAGA----AAGCACGCCAGTTTAGCGCCGATGTTCATTC----C---CATTCTACCCACTTTCATG----TACTTTCTAAGC
>t6
GTTGA---CTAAGTTTCAGCG---AGCAACAAAGCAAGCCGAACTTATACATACGTAGTAAA---CACTTGTGGGCGATACATTAAATTTACAATCCTTTCTAACCCGAAGAGAAAAAGCAAGGTGTAAA---ATGGTC---CATTGAGCGGCATTTATGGCCATGGCCAATCTGAGTATGAATGAGCTACTTAAGACAATGCCTTGATGTGCG---GTACGCTAGTTGGTGTTATGAGTCATT--GAGAGTTGAGATTCAAGGATTCGACGAGTTATCTGTTAGTAATATGAAATAACTAATAAATTGGGTTA----ATGAGAACCGATCCCGATGTGCTG-ACTAGAATGCGGCTGGCAGTCAAAGCGACGA--ACGTAAGCTACAA---CATAGTTTTA-CACCCTCCTTTTTAATCCCAATCTATC--AGACTAGGATTGGTAGAGA----ACGCGATGTCCTTGATCAAAACGGGCGATAGAGAAATCCGCTGCACGCGAGAGCCCCGTTGTCCAC--CTACCG----CCCAACCTAACGCAGATAAGTA------TTTCAAA--GTTGGG----ACGCTACATAGA----AAGCAAGCCAGTTTGACACCGATGTTCATTC----A---CATCCACACCACGTTCATG----TACCTTCT--GC
>t8
TCAGA---CTCAGTATGAGCC---AGATACATAGAAT----AATTTATGATGACTTTTGTAAGCCTATAT--GTCCTATACAGTAGAGTCAAATT----TCTAT----AACAAAATAAGCAATGTGTTAA---ATGGTC---ATTCGAGCG--ATTTATCGCCATGGCCAAACTTATTATGAATGACCTACTGAAAGCAATGCCTTGATCTGGGTGTGTAGGCTAGAAGGAGTGTCGATTATTT--AATAATTCAAAAT--AGGAGTCAACAAGTTTACTGTAAGTACTTTTAAATAAATAGCACTATGGATTA----GAAATCACTAGGTCGTTT---CTG-A--TGTACTCTTGTGGCAGGCTGATCGACGA--AGGTAACCTTTGA---CAACTTATTATTTCCCGCTTTTTTCATCACAGTGTATC--ATACAAGGTATGGTTGGAA----TGGCGGTTTCCTACATCAAAACGGGCGTTATAAAACTTCGTAACACGCAAAAGCCTCGGTGTACAC--ATACGG----CGCTACTCATTGCTAGAAGGGA------ATTCAGAGGGCTAGG----TCCCTCCAGATA----ACGAGTGCCAGTCTGGCTTCGATGATCATTC----A---CATCCTAACAACTGTCTTGCTTATACTTTCTGTGC
>t12
TCTGA---CTCAGTTTCAGCA---AGAACCTGAGTAT----GATTACTGTTGACATTCATAAAAGTTATG--GTCCAAATCACTAGTTTAAGTTT----GCTAT----AACAAAATAAGCAAGGTGTAAA---ATGGAC---TTTCGATCG--ATTTATGCCCATGGCCAATCGTACTATGAATGATCTACTTAAATCAATGCGCTTATATGTG---GTAGGCTAGATGGTGTATCGATTATTG--AATAATTAAGATA--AGGTAGCTACTAGTTAACTGTCAGTACACTTAAATATATACCAATGTAGCTTA----AC---CACTGGATCCAAT---TTG-G--GGTATGCATCAGGAAGACAGCTCACCGA--TGGTAACCTTTTA---CAACTTTTTA-ATCCCCCTTTTTTCATCACAATGAATC--TAAAAGGGTATGGTGGGGT----TTTAGTTGTCCTACATCAAAACGGTCGTTAAAAAAATCCACAGCACGCAAAAGCCCCGATGTTCAC--CTAATG----CGCAACTCATGTCTAGTAAGGA------CTTCACAGGGCTAGG----TCACTTCATAGA----ATGCTTGCCAGCATGCCATCAATAAT---TC----A---CATCCTAACCACTCTCCTGAACCTACTTTCTAGGC
>t2
TCGGA---CTCAGTATCAGCT---AGAGACTGAGTAT----AACTTATCACGACATTGATAAACTATATG--GTCCTATACAATATTGTCAATGT----GCTAT----AACAAAATAAGCAATGTGTTAAAAAATGGAC---ATTCGATCG--ATTTATCGCCATGGCCAAGCTTACAACGAATGAGCTACTTAAATCAGTGCCATAATCTGTG---GTAAGCTAGAAGGGGTTTCGAATATTA--AATAATTAAGATC--AGGAATCTACTAGTTTACTGTGAGTGCTTTTAAATAAATATCACCATAGTTTA----ACCAACACTAGAGCGCCT---CTG-T--TGCAAGCATATCGCAGCCGTGTCACCGA--GGGTAACCTTTCT---CACCTTTTTA-ACCCCGCTTTTTTCATCACATTATATC--GTACAGGGGAGGGTGGGAT----TTAAGCTTTCCTTCTTCAAAACGGACGTTATATAAATCCAGTACACGCAAAAGCCGCGGTATGTACTGATAATG----CTCAACTCATTGCTCCTAAGGA------CTTCACAAGGCTAGG----TCCCTCCATAGA----AAGATTGCCAGATTGACTTCAATGATCATTC----A---CATCCAACCGACTCTCGTGTTTATACTT--TGGGC
>t9
TCGGA---CTCAGTATCAGCT---AGAGACTGAGAAT----AATTTATCACGACATAGATAAACTATATG--GTCCTATACAATATTATCAATGT----GCTAT----AACAAAAGAAGCAATGTGTTACAAAATGGAC---ATTCGATCG--ATTTATCGCCATGGCCAAGCTTACAACGAATGAGCTACTCAAATCATTGCCATAATCTGTG---GTAAGCTAGAAGGAGTTTCGAATATTA--AATAATTAAAATA--AGGAATCGACTAGTTTACGGTGAGTGCTTTTAAATAAATATCACCATAGTTAA----GCCAACACTGGAGCGCCT---CTG-T--TGCAAGCATATCGCAGCCGTGTCAACGA--GGGTAACCTTTAT---CACGTTTTTA-TCCCCGCTTTTTTCATCACATTATATC--GTACAGGGGATGGTGGGAT----TTTAGGTTTCCTTCTTCAAAACGGTCGTTATATAAATCCAAAGCACGCAAAAGCCCCGGTATGTACCGATAATG----CTCAACTCATTGCTATTAAGGA------CTTCACAAGGCTAGG----TCCCTGCATAGA----ATGAGTGCCAGTTTGACTTCAATGATCATTC----G---CATCCAACCGACTCTCCTGTTTATACTT--TGGGC
>t14
TAGGA---CTCAGTATCAGCG---AGATACTCAGAAGACCTTAGTTATGCTGACATACAGAA---CAATA--GTCCTATACAATATTTTCATAGT----GCTAT----AACTGAACAAGCAAGGTGTAAA---ATGGTC---TATCGATCG--ATTTATCACCTTGGCCAACCCTACTATGAATGATCTACTTAAATCAATGCTATGATATGGG---GTACGCTAGAAGGAGTTTCGATTATTT--AAGATGTGAGATT--AGGAATCGACCAGTTTACAGTTAGTAGGTTTAAATAGTTATCATTTTAGGTTGGGTAATCTCGACTGTATCGAGT---GTGCG--AGGAGTCATATCGAAGCCAGATCACCGA--TAGTAAACTGGGC---CAGATTTTTA-GACCCGCATTAGTTAACACACTGTATC--GAACAAGGTTTGGTAGGTT----TGACGTTTTCCTCCGTCAAAAC----GTTATAAAAATGCACTGCACGCAAAAGCCGCGGTGTGCAC--GTATCG----CACGACTGATGGAATGAAAGTA------TTTCAAAAGGCTGGG----TCACTCCAGAGA----ACGCCTGCCAGGTTAACTACGATTATCATTC----A---CATCCCTACGACTCTCTTGACCATACTTTCGTGGC
>t3
AAGGA---CTCAGTATCAGCT---AGATACTCAGAAGGCCTTGTTTATTCTGACGTGTGTAA---CAGGA--GTCCTATACACTATTTTCATTTT----GCTAT----AACATAAAAAGCAAGGTGTAAG---ATGGAC---GATCGATCG--ATTTATTACCTGGGCCAACCTTACTAAGAATGAACTACTTAAATCATTGCCAGGATATGGG---GTACGCTAGATGGTGTTTCGATTATTT--AAGATGTAATATT--AGGAATCGACGAGTTAGCGGTTAGTTGATTTAAATAGTTAAAATTGTGGTTAACGCACTATCCACCGAATCGAAT---TTG-G--AGA---CTTGAAGGAGCCAGATCACCGA--TTGTATCCTTATA---CAACTTTTTA-TTCCCGCATTTTTCAACACAATTTATC--TTACAAGGCTTGGTGGGGT----TTGCGTTGTCCTCCGTCAAAAC----GTTATAAACATCCTCGGCACGCAAAGGCCACG--GTTCAC--ATACAG----CTCAACTAATAGAAAAAAGGTA------GTTCAAAAGGCTTGG----TCACTCCAGATA----ATGCATGCCAGGTTAACTACGATAGTCATTC----A---CATTCCAACAACGATCTTGGTCATACATTCTAGGC
>t10
AGTGA---CTTAGTGTCAGCTCTGAGATTCAGAGAAGGCCGAATTGGTTTATACATTTAGAA---TAGCATTGTCATAGACAATACATTGACTTT----CCTAT----AACAAAAAAAGCAA----TGAC---ATGGTC---TATAGAACG--ACTTATATCCTAGGCCAAGCTGAATAGGAATGACCTACTTAAAGCAGTGTCTTCATCTGT-------GGCTAGATGGCGTTACGATTAATT--TATAGATGATAGA--AGGAATCCACCAGTTTACT---AGTAATTTAAAATAAGTATCACGATTGTTTT----CATCACACCTCGCCGTATGAGATG-T--AGGAAGCTATGTGTAGGCTGAACCT------TGTAACCTGAAA---CAGCTTGTTA-AGCCCGCATTCATTAGCACAATATATC--TTACATGGTGTGGACGGAACCTGTTTCGATTTCCTAAGTC--AACGGACGTTATACAAGTACCTTTCACGCTATAGCCTCGTTTTATAC--CTACAGGGATCTCAACTCAATTCATAAAAGTA------GTTCAGAGAGTTAGG----CCCCTACAAATAGACAATGCTGGCCAGGTTTCCCGCTATTTTCATTACGTCTTCCCATACATACCACTTTCATGTGTATACTTTCTATGC
>t13
AGTGA---CTTAGTATCAGCACCGAGACTCTAAGAAGGCCCCACTTGTTGATACATATAGAA---GAACCTTGGCGGATTCATTATATTAATAGT----TCTAT----AACAAAACAAGCAA----TTAC---ATGGTCGCTTCTGGAACG--ACTTATCGCCTTGGCCAATCTAATAAGGAATGACCTACTCAATTCAATGACGTTATATGA-------CGCTAGGCGGT----CGATTAATA--GATAGCTGATAGA--AGGAAACAACCAGTTTACGGTGAGTACATTAAAATAAATAGCACATTTGATTT----CATTTCATCTTTCCCAATGAGATG-A--AGCATGCCGTGTGTAGGCAAGACCT------TGTAACCTAAAT---CACGATGTTA-TACCCGCATTCATCAGCACAATAAATC--TTACAGGGTATGGGTGCGATATGCTTAGGTTTCCTAAATC--AACGGACGTTATAAATGTGCTGTTCACGCGATAACCCCGTTATGAAC--GTACAGTGATCACAACCCATATCATCAAAGTA------GTTCATAGTGGTCGG----CCTCTACAAATA----AGGTTTGCCAGTTTGCCGGCGATACTCATTACGTCT---CATTCTGACGACTTTCGTGCATATACGTTCTGTGC
>t11
ATGGA---CTTAGTATCAGCACGAAGACACTAAGAAGTCCAAAATTGTTGTTACGTTTATAA---GAAGGTTGGCGGAGGCATTACAGTAAGCTT----TCAAT----AACGAAATAAGCAA----TTAC---ATGGTCGCTACTCGAACG--ACTTATCGCCGTGGCCA--CTAATTAGGAATGATCTACTCAATACACTGTCATCATTTGA-------CGCTAGGGGGT----CGAGTATTA--GATAGCTGATAGA--AGGGAACAACCAGTTTACTGTGAGTACATTAAAATAAATAACACATTCGATTC----CATATCATCATGCCATATGAGATG-G--AGCATCCAGGGTGTAGGCATGACCT------CGTAACCTATAT---CACGCTGTTA-GACCCGCATTCATTAGCACAATTAATCAGTTACAG--GGTGGGCGTTATATGGTAGGGTTTCCTAAGTC--AACGGACGTTATAAAAGTGCTGTTCACGCGATAACCCTGTTATGTAC--TTACTGCGATCACAACCCATATCGTCAAAGTC------GTTCATAGCGGTCGG----CCTCTTCAAATA----ATGGTAGCCAGTTTGACTGCTATACTCATTTCGTCT---CATACTTACGACTATCGTGCTTATACGTTCTGGGC
>t4
TGGGA---CTTAGTCTCAGCATACAGATACCTAGAACCCCTCTCTAGTAATGACTTAGAAAA---GATCTTTGTTCCA---ATTACT----AAAT----GGAAT----AACTTAATAAGCAAAGTGTCAT---ATGGCC---CCTAGACCG--AATTATCCCCTGGGCCAACCTCATGAAGAATGATCTACTCAAAGCAATGGAAATATTTGTG---GTACGCTAGGTGGTGTAGTGACTGCTT--TATAATTCA--GT--AGGCTTCCACGAGTTGCC----AGTTAATTAAAATATGTAGCATTGTCGCTTG----ATGCCTACCTTGGCGGTTTAGGTG-A--CGTATTCCTCGCGTAGACTAATCAGCGA--ATGTACTCTTGGTACCCATTTTTTTA-ACCCCTCATTCTAAATCTCAATCTATC--AAACAGGGTTCGGTCGATATCTTAAAAGATTTCCTCGATCAAAACGGCCGTTATAAAATTACTCAGCACGCTAGTTCCTAGTTGTGGAC--CTACCG----CCCAACTGATTTCGCTGAAGGAGC----ATTCAAAATGTTTGGCCCCCCACTTCAAATA----ATGACAGCCAGGTTATCGACGATATTCATTT----T---CATCCAAGCCACAATCATGCCTC---ATTCTATGC
>t5
CCCGA---CTTAGTCTCAGCTTGTAGGTTCCGAGTACCCCTTGCTATTATTGACTTTGGAAA---AATCAGTGGGCCATACAGTACT----TATT----ATAAT----AACAGAATAAGCAATGTGTCAT---ATGGAC---ACTAGACCG--AATTATCACCTTGGCCAAACTAAATAGGAATGACCTACTAAAAACAGTGTAAATATGTGCG---GTACGCTAGTTGGAGTACTGAT--GTAGTAATAGGTTA--TC--AGGATTCCACGAGTTTTCAGTAAGTATTTTGAAATAAGTATAAGAATTGATAT----CTTGTTACCT----ACTTGTGGTG-G--AGGATACTAATCGTAGGCTAACCTCCGA--GAGTAGTCTTTGG---CATCTTTTTA-TTCCCACTTTCTATATCACAATGCATC--GAACATGGTACGGTCGCTACCTCATTTGTTATCCTCAATCTAAACGGACGTTAAAGAAATACACTGCACGCAAATCCCGAGATTTTGAC--TTACTG----CCCAACAGAGGTCACACAAGCA--AGAATTTCATAATGTTAGGTCCCTCCCTGCACATA----ATGTTGGCCAGTGTAGCCACCATATTCATTC----T---CATCCTAACTACAGTCTTGTTTCTACATTCAGGGC
>t7
TCTGAGGTCTGAGTCTCAGCGCGGAGACCCATAGAACGCCGCAATATTGTTGACGTTGCCAA---TCGCAATGTGCTAATCAATACAATAAAAGT----ACTAT----AACAGAACAAGCAAAGTGTTAT---ATGGGC---GATGGATCG--AATTAT----TGGGCCAAGCTTAACATGAATGATCTACTTAAGACAATGTCAACATTTGTG---GTACGCTAGGTGGGGTGTCGATTATTT--AATAAATGAAACC--AGGTCACAACTAGTTGTCTGTAAGTACATTTAAATAGATACTAAGGTTGTTTC----CGTGACAGCTGGGCATATTGGTTG-G--TGGAATCCATAGGTAGACAAATCGCCGATTTTGTAATCTATGA---CAAGATTTTA-TACCCGCGTTGATAAACGCAATTCATC--ATATATGGTGTGGTCGGATCATTTTGCGGTATCCTCATTCGAAACGGTCGTTAGAGAAATGCAACGCACGCTAGTACCGCGCTTTAAAC--ATAAAG----CTCAACTAATTTGATCTAAGTG------GTTCATAAAGTTGGG----ACTCTACAAAAA----ATGTAAGCCAGTTTGCCGCCGATGGTCATTA----T---CATCCATACAACTATCCTGTTTTTACGTTCGATGC
