# Supplementary material for: PQ, a new program for phylogeny reconstruction
Source: BMC Bioinformatics. 2018 Oct 12;19:374. doi: 10.1186/s12859-018-2399-4 (PMC6186109; doi:10.1186/s12859-018-2399-4)
Supplement: Supplementary file 4 — Simulated data. The archive Simulated-data.tar.gz contains two folders called Alignments and Trees. Folder Alignments contains 500 simulated 15-sequence nucleotide alignments in fasta format. Folder Trees contains six subfolders, PQ, MP, ML, ME, QP and Reference with trees in Newick format reconstructed from the alignments with five methods and with reference trees used for simulations. Names of the tree files correspond to names of alignment files. (TAR 1860 kb) [file 12859_2018_2399_MOESM4_ESM.tar › Alignments/193.fasta]

>t11
GTTACGGAT---AATTTGTCTACATTT-ACGGA---ATGCTATT----CGAGGCAAGAAATATGAT----CTGGAAATCGCG---ACGTCCAGCTGGTCTCTCAGACGGA----T---CCT---AT--TA--GCT--TTTAAATAG--ACCCT---TATGAGCGCTGCTA--GTAATGAAATTTACATGGATTTTATCTTAAAAATTAAAAGAGGTTTAAAATCATT----TT---GATTAGGTTCGAGAGAGTTTTGAC-ACAGTGGGCCTCGT---AGGGAATTATCTACTACATTACG----GTGGGATACG---ATTGAAACTTATCTTAAAACCGCTTTGGAGGTTTATTAGAG----TCTGA---GTAAGATCAGTAA----TTC---TA---TACCTTACTGTAATGTACT---TAGTAATGA--TCAGGGGCGAACTAGCTAGTATTGCG-AGCTAATCAATTA----GGTTAAATTAAAGCCAACAAAGTTTTTAATAAATGTCTTGTAGTTAAACGTATAGCTTATCGCCTGATCG--AGAAAAAAAAGAACC--GCCATTAACA
>t14
GCAACTGAT---ACAGTGACTCCAATT-TCGGA---ATTCCTCT----C---CTAATAAATATGAGTCATCAGCAATTCGCG---ACTTGCGTCCGGTCACACTAACGGA----T---CCTCCGAC--AA--GCT--CGTAAATAG--ACCCT---GATGAGCGGTGCTTGGGTGGTGAAATTCATGTAGGTTTTATCTTTAGACTTGCGAAAGGTTCAAAGTCACT----TT---GTTTAGGTACTAAGGGGCATTGCT-ACGGTGGGGCTGGA---GTGGTTAAATCTTCCACATTACG----GAGGGAGACC---ATTGGAACATTTCTTGATACCGCTTAGGTCGATTACGAGAG----GCTGA---GTATTACCTGTTA----TTCACTTA---TATATTACTGTCATGTACT---AAGACTTGA--GTAGGGTCGAACTAGCTAGTCTTTCG-AGCTAATCAATTA----GGATAATTTAACACCCGCAAAATTTTGAATAATCGTGATGTATTAAAATGTATATCATCTCGATTTATCT--TGAAAATTAAGGACC--GATATTGACA
>t5
GCTAAAGAT---AAGCTGACTACAGCT-CCGGC---ATTCGTTC----CTAGGTAGCAAAAATGAC----TTGCAAATTGCGCACACGAAATACGGGTCCCCCACAAGAA----TGCTCCA---GC--CAGAATT--AATACCTAG--CCCCT---CTTATGCGCTGTTTGGGTTATGAAATTGTCCAGGTGTTTTTCTTGGCAGCTTTCTCAGGTTGAAATACACTACAGTT---GGTTAGGTACTAGTTAGGGT-----ACTGTGGAGCTAGG---AGGGACAAATCAGCAACCTTCCGCAAGGATGGACACT---ATTGAAGCTT--CTTTAAACGGCTTTGGTAACGTACAAGAACTACCCTGA---GTATGAACCGGTAGCCTTGCACGTAGGGTAGTTTACTGAAATGTGCT---GAGACTTGA--GGAAGGTTGGTCTAGCAAGTCATCCC-AGCTAGTAAATTA----GGTTAGTTTGACACCTTCAAATTATTAAGTAAGAGTCCTGTATTAAAAGGTAGACCGTTTCGGATCGTCA--AGAAAAGTGAGGACT--GAAGTTTACA
>t1
GGTAGAGAT---TTTTGG--TGCAGCT-CCGGA---ACCCCGAA----CAAGGGAGGTAAAATGAA----TTG--AATTCCG---ACCAAGTTCTGG---CTCGCATGAA----T---CTT---GG--CAAGTCT--AATAGCTAGTCACCCT---AATATGCACTGTTGGGGTAATGAAATTTGAAAGGAATTTATCTTTACAGTTTTATCAGGTTGAAATTCATTGCCGTT---GATTAGGTTCTACTATGTTT-----ACGGTGGAGCTTGG---TGGGGGGAATCGACGACATTTCG----GATGGATACC---ATTGTAACGA--CTTAAAACCGCTTGGGCTTGCTAATAGATCTACGCTGG---GTAACAGCCGCGA----TACACTGA---TAAGTGACTGTAATGTGCT---GAGTCCTGA--GCAAGTTAGGGTTAGCTAGTCTTCCT-GGCTATTAAATTA----GGCTAG---CGCACCCTCAAAATATTAAGTAATTGTTGTGCATTCACATG---AGCATGTCGCATTTTCT--CGACAACGTGGCACATGGCACTTCACA
>t15
GGCACTGAT---TATACG--TTCAAAT-CCGGC---ATGCCTCC----CAAGGCAAGTAAGATGAC----TTG--AATTTCG---ACCTATCGTAGG---CACTCAAGAA----T---TTG---GG--CACTTAT--ATTATCTAGTTTCCCTCCACATAGGCTCTGGTTGGGTGATGATATTAGACGAGACTTTATCTTTGTAAAAGTTGAAGGTTCAAACTCAATTCTGTT---GATTAGGTACTAGTATGCAT-----ACAGTGGCACTTGACGCATGGACGAATCGCCTACCATACG----AATGGAAACT---ATTGTATCAA--CTTAATACCGCTTAGGCGGGTTATAAGAGCGAATCTGT---GTAAAAACCGCTA----TTCACGAA---TACGTTACTGTAATGTCCT---CAGTTGTGA--GCAGGGAGGAGGTAGCAAGTATTCCG-AGCTAGTAAATTA----GGATAG---ACTGCCTTCAAAATGTTGAGTATATGAGCTGAATTTACATC---ATAATTTCTAGTGCTCA--AGGAAATAGGGAA-CGGGTATTTCACA
>t13
GGAAATGAT---ACCCAGTCTACACCTGTCGGA---AGACTGGT----CAAGGTACTGAAAATGAT----CTGTAAGTCGCG---ACAAGCGCCTGGTC---CG----CA----T---ACA---AA--TA--TGT--AATAGTTAG--CCCCT---TTTATGCAATGATAAGGTATTGAAATTTTTGTGGGGTTTCTCTTCGCATTCTGAAAAGGTATAAGGACAATCCAGTT---GGTTAGGTGCAATATTGACT----GACTGTGGCTCTTGT---TTGGTAAAATCATCCACCATTCG----GAAGGACATT---ATTGGATCGCATCTTCACACAGCTTTGGTAATTTAAAAGATCCACACTGA---GTAGTAACCGTGA----TCCACTTA---TACTTAACTGACATGTCCT---CAGTTCTGA--GAACATGTGTCTTAGCTAGTTTTGCT-CGCTATTCAATGA----GGATATAATAACACCTGCAAATTGTTGC----AAGCGTTGCAATCACACTTATAAGCTGTCAAATAATCA--AGGAAAATACGAACC--GTTTTTGACA
>t2
GAAACCGAT---AGTATGACTACAATTGACGGA---ATGCTGGA----CGAGACAGAAAAAATGAT----CTGTAAATCGCG---ACAAGGATGAGGTC---CCCATGTA----T---TCA---AA--GA--TTT--TATAGCTAG--CCCCT---GATAGGCATTGCTGAGGTTTTGAAATTTCTCGTGGCTTTCTCTTACTATTCAAAAGAGGTCTAAGGTCAATTCAGTT---GATTAGGTACTAATATGATT-----ACTGTGGCACTTGG---AGGGTAATATCATCAACTATACG----GATGGACATT---ATTGCAACATATCTTTACACGGCTTGGGTATCTTATGAGATCGAAACTGA---GTAGAACCCGACA----TTCACTCA---TAGA---CTGTCATGTACT---CAGACATGA--TCAAATGAGTCATAGCTAGTATTGCG-TGCTAATCAATCA----GGGTAGGCTAGCCCCGTCAAATTGTTTTATAGGTGACGTGCATTAAGATTTATACCCTATCGTATTATCA--GGAGAAGTAAGAACT--GTATTTCACA
>t12
GGAAGTGATTTTTCTTTGCCTCAATAT-CCGGCCCAACCCGCCT----CCAGTTAAGGAAAATGAA----TGGGAATTCACG---ACCTGTAAATGGTCGCGCCCAAGGACCCGT---GCA---TC--TA--GTT--CCTACCTAG--TCCCT---CTTGCGCTTTGCTCCGGTGGGGACATTGAATAGGTTTTTGTCTTTATAAGTAAGTAAGGTAAAAAA--ACTTCAGTT---GATTAGGTCCTAGATCGTAT-----ACAGTGGATCTAGG---CCGGCAAAATCTACGACATTCCG----GATGGATAACGGGATTGGAACGTGTCTTCATACGGCTTTGGACAACTAGTAGATCGATTCTGT---GTAGGATCCGAAA----TTCACATA---TAGTTTACTGGAATGTACT---GAGTTATGA--TAACTCATGAT----CAAGTCCTTCG-GGCTTATAAATAAGCACGGGTATGCTTG----CTCAAAATTTTTAATATCAGGGCTGTATTAAAACATATATTCTCTCTAGTCCTCTGTAGATAAGC-CGG------CACTTGACA
>t4
GGTATTGATGATCTTCTGTCTCGAAAT-CCGGT---ATCCTTTT----CGAGATAAGAAACATGAC----AGGCAATTAACG---ACCTATAAACGGTCACTCCCAGGTAACCAT---GCG---AG--AA--ACT--CTTAGCTAG--TCCCT---GTTTCGCTATGGTCCGGTCATGACATTTAAGTTGGTTTTTTCTTAAAACTAGTTAAAGGTATAAAA--ACTGCGGTT---GTTTAGGTGCTATCAGGACT-----ACTGTGGAACTTGA---ACGGCTCAATCAACTACAGTCCG----AATGGATAACCAAATTGGATCAGTTCTTTACACTGCTTTGGGTGACTAGCAGATCGATACTGAACCGTAAGATCGGAAA----TTCACAGA---TACCTTACTGGAATGTACT---TAGTATTGA--TAAAACTTGGG----CAAGTCATTCT-AGCTCGTGAATTAGCGGGGGTATACTGT----GACAAATTTTTTAATAATAGCTCTGAAGTAAAAGGTATACTCTGTCGGATCCTCCAGAGAAAATC-CGG------AAATTGACA
>t10
GGTATTGATAGTCTTCCGGCTCAAGAT-TCGGA---ATCCAAGT----CGAGAAAAGAAACATGAC----AGGAAAATCACG---ACCTTCTTAAGGTCTCACACATGAATACAT---GCA---TG--AA--AGT--CTTAACTAG--ACCCT---AATTCGCTATGGTCGGGTTAGGACATTCTAATAGTATTTTTCTTGAAACAAGTAGAAGGTTCAATT--ACTGCAGTTAGTGT----GTACTACCCAGCGT-----ACGGTGGACCTCGA---CCGGTACAATCGTCTACAATACG----AATGGAAAACCGGATTGTACCCTCTCTTTAAACAGCTTTGGACTACTAATAGAGCGAATCTGGCCTGTAAGATCGGAGA----TGCACAAA---TATTTCACTGTTATGTACTCCCAAGTAGTGA--CGAATGGTGTC----CTAGTCGTTCC-AGCTAATGAATGATTCCGGTTATGCTTG----CCCAAACTTTTAGATAAAAGCTCTGAATTAAAACGTATACTCTTTCGAATACTCCAGCGAAAATC-AGC------GTTTTTACA
>t6
GGCACAGATTAAAGTGCGTCTG--------GGG---ATGCCCCT----CAAGCAAGAAAACATGAA----CAGAAAATAACG---ACATTTTATGGGTCGCTCCCAAGAAGCGTT---GTC---CT--GA--AGTAACTTAGCTAG--GCCCT---CGTTCGCTTTGATCTGGTAATGACATTATACGAGTATTTATCTTTCAACCCATAACAGGTTTAAAC--AGTGCAGTT---GATTAGGTGCAATAATGTGT-----ACTGTGGCCCTGGT---GCGGAAC-ATCTCCAACCATTCG----TATGGATATCAGTATTGTATCTAATCTTAACACCGC---GGGCTACTAATAGATCGAGCCTGA---GTACCATCCGAGA----TTCACCAA---TAAGTGACTGCAATGTACT---CAGGGGTGA--ACAAACATGCC----CTAGTACTTCG-AGCTGATCAATAAACCCGGGTAGGTTTG----CACAAAGTTTTTAATACTTGGCGTGTATTAATAATTATATTCTATCGTATCATCG--CGGAAAGA-GGAACT--GCGCTTAACA
>t9
GTAACAGATCAGGATCCGTCTGCATA----GGG---ATGCCGCT----CAAGCGAAAAAACATGAG----CAGCAACTCACG---ACCTGAGAAAGGTCTCTCCCAAGTAGTGGT---GTC---CG--GA--TATAATTTAACTAG--TCCCT---CGTACGCGTTGATATGGTTATGAGATTTGACTAGTATTTATCTTGCGACTCAAGTCAGGTATAAAG--AGTACTGTT---GATTAGGTGCTATCCTGAGT-----ACGGTGGCTCTAGT---CCGGATAAATCTACGACCGTTCG----TATGGATATCAGTATTGGATCGCATCTTTACACCGCTTGGGGGAACTATAAGATCGAACCTGA---GTAAAAGCCGTCA----TACACGTA---TAATTTACTGTAATGTACT---AAGTGATGA--TCAAACAGGCG----CTAGTCGTTCG-GGCTTGTAAATGAGTTTGGCTAGTTTTC----TACAAATTTTTGAGTACTGGGTGTGGAGTAATACTTAAACTCTATCGTATCATCG--CGGGAATA-CGTACC--GGATTTGACA
>t3
GAGACTGATTGACTTAGGCCTGCAGAT-TCGGA---AAGCGTGAACCGCTAGGTATAAAACATGAT----ATGAAATTCACG---ACCTAGTACAGGTCGCTCCCAAGAACCACT---GTA---TT--TA--TGT--TTTAACTAG--TCCCT---CTTTCGCTGTGATATGGTTTTGAAATTCAGTCTGTATTTATCTTATGACGGGAAGAAGGTAAAAAA--ACTTCAGTT---GATTAGGTACTAACCTGGCT-----ACTGTGGGCCTTGC---GAGGGCGTATCCGCGACTTTTCG----GACGGATAACATTATTGAAGCTTTTCTTTAGACAGCTTAGGACGACTATTAGATCTAGGCTGA---GTAAAAACCGAAA----TACACGAA---TAACTGACTGTAATGTACT---GAGTTTTGAGGACACAAGAGCC----CTAGTATTGCCCGGCTAATTAATAAGTCCGGGTATTTTCA----CACAAATTATTTATTAGTGGCCGTGAATTAAGAGGTATACTCTATCGCGTTCTCA--GGGGAACG-AGTACG--GACTTTGACA
>t8
GGGAGAGATTAGCTGACGCCTATATAT-TCGGA---AAGCGAAAATCACTAGGTAAAAAATATGAT----GGGAAAGTCACG---ACGTCAGACTGGTCGCTCCTAAGAACCACT---CCG---ACTTCA--GAT--TTTATCTAG--TCCCT---GGTTCGCACTGGTGTGGTGTTGAAATTCGGGCTGTTTTTATCTTACAACGATCGGAAGGTAAAATT--ACTACAGTT---GCTTAGGTACTAGCGGGAGT-----ACGGTGGACCTTGG---AAGGGGAAATCCACAACACTGCG----GTCGGAGAGAGCTATTGAATCGTCTCTTAATACAGCTTTGGACCATTAATAGATCTATGCTGA---GTAATACCCGAGA----TACACATA---TAATTGACTGTTATGTAC-----AGGATTGAGATGACTCTAGCC----CGAGTTGTGCATTGCTATTTAATTAACTTGGTTATTTTCT----CCCAAAATATTCAATACTAGCCGTGTATTGACATCTATACTCTATCACCTACTCA--AGGAAAAG-GGAACT--GAATTTAACA
>t7
GAAAGAGAT---GATACGACTAAATAT-CCGGA---ATACATCG----CAAGCTAAGGAACATGAT----TTGAAAGTCACG---ACATAATAAAGGTCGCCCCGAAGAA----T---ACT---AC--CA--AAT--CTTAGCTAG--TCCCT---GGTGCGCCATGATTAGGTCTTGAAATTATAACCGTATTTCTCTTTTCACGTACTTAAGGTTCAAAA--ACTACAGTT------TAGGTGCAAAACAGCAT-----ACTGTGGATCTAGG---TGGGCTCAATCATCTACTGTACG----GTTGGATACCGATATTGCATCTTCTCTTAATACTGCTTGGGACTAATACTAGATCCATCCTGA---GTAAAATCCGAAA----TTCACTGA---TATTTCACTGTAATGTACT---TAGTGT------CATGGGGGCTCTAGCCAGTTATTCG-GGCTAATAAATTAATTCGGTTATTCTCT----CTCAAAGTTTTTAATAAGAGAAATGAATTAAAATCTATACTGTATCTTATCCTCG--GGAGAAAG-CGCACG--GTCATTGACA
