# Supplementary material for: PQ, a new program for phylogeny reconstruction
Source: BMC Bioinformatics. 2018 Oct 12;19:374. doi: 10.1186/s12859-018-2399-4 (PMC6186109; doi:10.1186/s12859-018-2399-4)
Supplement: Supplementary file 4 — Simulated data. The archive Simulated-data.tar.gz contains two folders called Alignments and Trees. Folder Alignments contains 500 simulated 15-sequence nucleotide alignments in fasta format. Folder Trees contains six subfolders, PQ, MP, ML, ME, QP and Reference with trees in Newick format reconstructed from the alignments with five methods and with reference trees used for simulations. Names of the tree files correspond to names of alignment files. (TAR 1860 kb) [file 12859_2018_2399_MOESM4_ESM.tar › Alignments/60.fasta]

>t3
GTTA---AATCG--TGCTT---CCAGTAAAGTTTGAACGGCA---TTAA--CATTCCACTAAATTGT-GTCTACAAAGCAATTATTGAACTA---TG----AGATTCATATAATTGTCTCCAAAACGATTACTTAGTTTTCACACTCTA----CTCTAAAGTTCTAGTATCATCAGTCGTCGT----CATCACGGATGCTTTGCTTGTTCTGACAGACCCAACCCGAGCAATAGTTTCTAAATAATATACGGACTG----GTTATCATACACCCGTAGTATGTCTTACCTGTTACAGAGGAACGGCT----TACGCTAAGACTGCCCGATAATAGACGTGACAGTTCTTGAGAAATTTACCGTATGGCGC----GACAGATTGTAATTCTGATTAGGTA
>t15
GTTA---ATTCG--TCGTT---CCGGTACAGTTTGGTCGGTA---CAAA--CGTTGCTCTAACTTGG-TACCACAACACATTTATTGACCAA---TG----AGAATCATATTAGTGTCTCCATAAGCATTGCTTATTTTTCACTCTCTG----CTCAAATGTTCTGGTATCTTCAATCATCGT----CACCACGCGTGCTTGGCTAGTCCTGAGCGACCTAACCCGGGCAATAGTTTCACATAAGTATAAGCACGG----GTTATCTTTCACCAATAGTTTGTCTAAATTTTTCCAGATTGACGGCA----TACGGGAAGTCTGCCAGATGATAGGCGAGACAGTTCTTGAGAAATTGACGGTATGGCGC----AACAGATTGAAGCTGGGACTAGGTT
>t1
GTTA---ATTCG--TGCTA---CCGGTACAGTTGGCTCGGGA---AAAC--CATTTCTCTAACTTGT-TACCACCACACATTTATTGTCCAA---TG----AGAATCATATGAATGTCTCCAGAAACATTGCTTATTTTTCACTCTCTA----CTCTAAAGTTCTAGTATCTTCAATCGTCCT----CACCACGCCTCCTTGGCTCGTCCTGAGCGTCCATACCCGGGCAATAGTTTCACATTAGTATATTCGCGG----GTTATCTTTCACCAATAGTATCTCTGATATTTTCCAGAGATACGGCA----TACGCGAAGTCGGCCAGATGATAGGCGAGACAGTTCTTGAGAAATTGACAGTATGGCGC----AACGGATTGCAGCTGAGACTAGGTT
>t13
ATTA---AATCG--TGGTT---CCTGAACAGTTTGGGCGGGA---AAAA--CTGTGCGCTAACTTGT-TTCGACTTCACATTTATTGTCCTA---TG----AGAATCATATGATTATCTCCATAAGCATTCGTTATTTTTCACTCTCTA----CTCTAAGGTTCTGGTATCTTCAATCGTCAT----CACCAGGAGTCCTTATCTAGTCCTAATAGACCAAACCCGGGCAATAGTTTCGGTAGAATATAAAGTCGG----GTTATGATCCACCGATAGTATGTCTCAGTTTTTCCAGATTGACGGCA----CACGCCAAG-CCGCCTGATAATAGTCGAGACAGTTCTTGAGAATCTACCAGTATGGGGC----AACAAATTGGAGCTTGGAATAGGTT
>t9
GTTA---AATCG--TGGTT---CCTGAACAGTTTGAACGGTA---TAAA--CTGTGCACTAAGTTGT-TTCGACAACACATTTATGGTCCAA---TG----AGAATCATATGATTATCTCCATAAGCATTCCTTATTTTTCACGCTCTA----CTCTAAGGTTCTGGAATCTTCAATCGTCAT----CACCACGAGTCCTTGGCTAGTCCTAATTGACCGAACCCGGGCAATAGTTTCAGAATATTATAATGTCTG----GTTATCATCCACCGATATTATGTCTCAATTTTTCCAGATT----GCA----CACGCCAAG-CAGCCAGATAATAGTCAAGACTGTTCTTGAGAAACTGACGGTATGGGGC----AACAAATTGGAGCTGGGAATAGGTT
>t11
ATTA---AATCG--TGTTG---CCAGCAG----CGTTCGGTA---CGAT--CGGTTCCCTAATTTGA-ATCATCTGAGCAGGTATCGTCCGA---TG----AGAGTAATATGTCTGACCCCATAAGCAGT--TTAATTTTCAC---CTTAAGCCGCCAATG----GTTATCTTCTTGCGTCGT----CATCACGCTTACTTTGCTCGTCATAAAGGACGGTACCCGAGCAATAGTTTCCTGAGAGAATAGTAACTG----GTTTTCATACACCGGTAGTGTGTCGTACATGTTGCAGAAATACGGCA----AACGTGAAGAAAGGCAGATAATACACACGACCGTTCTTGGGAAGCTTTCAGTATGGCGC----CACGGATTGGAAATCAGAATAGGTT
>t7
CTTA---ATTCG--TACTT---ACAGTAAAGTAAGGTCGGCA---TGAA--CTG---TCTAACTTGT-GGCCGTCGAACAGATATTGTCCTA---TG----AGATTGATATTTATACCACCAAAAGAACT--TTAATTTTCACTCTCTAACCCCGCGAAA--TCTAGAATCATCGGGCATCAT----CAACAGGCAGTCTTTACTTACCAGTAAAGTCAAAACCCGCGCTATACTTTCACATGAACATATCTTACG----GTTGTCATCCGCCTATAATATGTCATCTCTGTTGGAGATATACGGCGTAAGGA---GAAGTTGGTCTGATTATTTCCCCGAGAGTTCATGGGAAGGTGTCGGTATGGAGC----TCCTCAATGTCCATGTGAGTTGGTT
>t4
ATTAATCAGTCG--TATTT---ACTGCAGAGTACGCACGGAAGCCTGAT--CTC---ACTAAT-----TTCTTTATATCATATATGGTACTA---TG----AGAGTTATATTGATACCACCACAATTACT--TTA---TTCACACTCTAAAGACGCTAAA--TCGTGAATCTTCCCACATCCT----CATCAGGCAGACTTGACTAAGCAGCATAGTCACAACCCGCGCGATACTTTCGGGAGCGAATAGAAGCAG----GTAGTCGTGCGCCTTTAATTTTTCGCAATTATTGGAGAAAGACGGCGCATGAA---GAAGCATGTCTGATGATCTCCTCGAGTGTTCATGTGAATCTCACTGTATGGAGC----TACTAAATGTGCGTCGGATTTGGTT
>t6
ATTA---AATCGCCTATATTGTACAGAAAAGTGCGTGCGGTA---GGAA--CTG---TCTAACTTGC-TGCTATTCGCCATATATAGGACTA---TG----AGAGTAATATGGTTACCACCAAAAACAAT--TTATTTTTCACCCTCTGCATACACGAACGTTCCGATATCCTCGCACGTCCT----CATCACGCATTCGTTTCTTGTACGTAAAGCCAAAACCCGCGCGATAGTTTCGTTG---AATAGAGGACG----GTT---ATGCGCCATTAATATCTCACCGCTA----AGAAGTACGGCG----TACGGTAAGATTGGCAGATTATAGGCGTGACCGTTCGTGAGAAACTATCTGTATGGAGT----TACATAATGTCTCTGAGATTGGGTT
>t14
GTTA---AATCGCGTAAATTTTGCAGAAAAGTCTGAGCGGTA---ACAA--CTA---TCTAACTTGC-TTCTCTTCGCCAGATATAGAACTA---TGGTTAAGAATTATATTGTTTCCACCAAAAACATT--TTATTTTTCAGTCTCTACACACACGAACGTTCGGAGATCTTCCCACGTCCT----CATCAAGCGGTCATTTCTAGGCGACAAAGACGCGACCCGCGGAATAGTTTCGCAGTTTGATAAGAGCTG----GTCGTCATACTCCTGTAGTTTCTCAGGTGTCTTTAAGAGGGACGGCG----CACGTTAAGTAGGTCAGATTATATACTCGACGGTTCTTGAGAAAT-ATCAGTATGGGGA----ATCTAACTGGCGTTGTGA---GGTA
>t10
ATTA---AGTCGTATATATTTTTCAGAATAGTCAGAACGGAA---CAAG--CTA---TTTAAATTGT-CTCACCACGCCATATATAGGACTA---TGACAAAGATTTATATTGTTTGCTCCACAAACATT--TTATTTTTCACTCTCTACACGCACCAACGTTCGCAGATCATCGCA---CAT----CATCAGGCGGCCGTTTCTAGAAAACA--GTCGCGACCCGCGGTATAGTTTCGCTATACAATATGAAAGG----GTTTTCGTACGCCTGTAGTTTCTCTCTTCTTTTTAAGAAGAACGGCT----TACGATAAGCATGTCAGATGATATACTTGAGGGTTCTTGAGAAAA-AACAGTATGGAGT----ACCGAAATGTATTTATGA---GGTT
>t8
GTTA---AATCGCCTAGAATTTGCGGAACAGTGAGAGCGGTA---ACACCACAT---ACTAATTTGT-TTCCCTTCTCCATCTATAGTTCTA---TGATTAAGAATTATATTGATTCCTCCACAAACAGT--TTAATTTTCAATCTCTACACACTCAAACGTTCGGGGATCTTCACACGTCCTGACTCATCAAGCTGGCGTTGCTTGTAGACACCGTCGGCACCCGCGGAATATTTTCGGGGTAGGATATGATCAG----GTCGTCGTACCCCAGTATTTTGTCTCGTTTCTTTAAGATGTACGGCG--------TGAAGTAAGACGGATTATATACTCGACTG---TTGAGAAAA-ATCAGTATGGTGT----GACAAAATGGTCTTCAGA---GGTA
>t5
TTTA---AATCG--TGTTG---ACGGCACAGTAAGATCGGTA---TAAC--CGACTCAATAAGTTGC-TCCTGATTCGCATTTATCGGTCAA---TG----AGATTTATATTAGTAGCGCCATAAACATT--TTAGTTTTCACTCTCTTCGTACGCTAACGTTCACTGATCTTCCTACATCCT----CACCACGGATGCATTACTTATAAAAAGGGACGCTACCCGAGCAATATTTTCCCTTAGGGATATGTACAG----GTAGTCATGCGCCACTAGTTTGTCTGGAGTATTAGAGAGATACGGCG----AACGGTAAGAATGGCAGATAATAGCCACGACCGTTCATGAGAAATTTTCAGTATGGTGG----AACAAAATGTTCTTAGGATTGGGTC
>t12
ATTA---AGTCG--TTTGA---ACCGCACAGTGAGATCGGTA---AAAG--CGGCACGATAATTTGG-GTCTAGGTCGGATTTATCGTTCAA---TG----A---TTATATTGTTAGCGCCATAAAAAAA--TTAATTTTCACACTCTTAATGCTCCAATGTTCATTCATCCTCCTACCTCGT----CACCACGCATTCATATCTAGTTTGGAACGGCATAACCCGAGCGATATTTTCACAAGATGATATAGTCAG----GTAATCTTCCTCCGGTAGTCTTTCGGTCTTGTTCAAGATGTACGGCT----AACGATAAGTATGGCAGATAATATTCACGACAGTTCATGAGAAATTATCTGTATGGGGG----TCCATATTGGACTTCTGATTGGGTC
>t2
CTTA---AGTCG--TTCTT---TCCGCACAGTTTGAACGGTA---CAAT--CC---AAATAAGTTGGGTG----ATTGGATTTATCGATCTAATCTG----AGAGTGATATTGTTAGCACCAAAAACAAT--TTAATTTTCACACTCTGCACCCTCAAATGTTCACTGATCATCCCACATCGT----CACCACGCTGACATTTCTTGAGAGAATAGTCATTACCCGAGCAATAATTTCTGAAGTTTATATAAACAGCCTGGTTGTCATGCTCCTATAGTCTATCGTGAATTTTAGAGAAATACGGCT----GACGTTAAGAGTGTCAGATAATAGCCAAGACCGTTCATGAGAAAGTGTCAGTATGGGGGGAGAGGCATATTGCTCTTGGGAGTGGGTC
