# Supplementary material for: PQ, a new program for phylogeny reconstruction
Source: BMC Bioinformatics. 2018 Oct 12;19:374. doi: 10.1186/s12859-018-2399-4 (PMC6186109; doi:10.1186/s12859-018-2399-4)
Supplement: Supplementary file 4 — Simulated data. The archive Simulated-data.tar.gz contains two folders called Alignments and Trees. Folder Alignments contains 500 simulated 15-sequence nucleotide alignments in fasta format. Folder Trees contains six subfolders, PQ, MP, ML, ME, QP and Reference with trees in Newick format reconstructed from the alignments with five methods and with reference trees used for simulations. Names of the tree files correspond to names of alignment files. (TAR 1860 kb) [file 12859_2018_2399_MOESM4_ESM.tar › Alignments/279.fasta]

>t4
TCCATTCGAGATAATG----AATG-TCTAAGCTGTCGCCAGTTAATACTTG---GGCGTCCA--TTA---G-CGGAGTGTCTCCTTTGGACAGT---GCCTTGA--GGATTTTTGTC----TCTTTTGTACAGCATCGCCGATACCAATAAGT----TTG----C--ATGGCGT-T----TACTGCCACGGATGATAGTTTGATGACACATCTATAGAACAATACCGCGACGACGA-CAT---TGAACAA----CTC----GCGA---AACAC----AGTAATTCTGACTGACGAAAATTGTTT--TCC----ATGCG-----CAATTAGAATGGTAGATAAAAAGTCT---CCAAATAAAAATCCCTTCTGAGTATGTATGCATTTGCCCAG---GGCTCG---ATTATC--------C--TTATCGTCATTCACCTTGCACTTAAGTAGGTCGC---CTTTAGTCC---ATTAACAAATGG---TCACCT--CT----TGAACATACTTATGTGTCCC----TCAGCAGGCCCAGTGTATGT--ATAGCTTTAAGGAAAGCTATAT--ATTCAATGGTGG-ACAGA----ATCG---ATATCAATAA---GGAATTAGGACGTGGTTTAG---GTTAC------------AACTCCGACG--CATGT---T----AAATA----TTTTACCCCCATTT----TTATTCTGTAACA
>t5
TCCATTCGTGATGTTG----AATG-TCTAAATGGGCATCAGTCAGTACTTG---GGCGTCTA--TTA---G-CGGGGTGTCTCCTTTGATCTGG---GCCTCGT--GGATTCTTTAC----TCGTTTGTACTTCGTCGACTATACCAACAACG----TGA----C--ATGGCGT-T----TACGGACACGGATAAGATTTGGATGATACTTCTATAAAACAATTCCGCTACGACGA-CAT---TGAGCTA----CTA----GCGA---AACAC----TGTAAACCAAACTGGCGAAAATTATTT--TCC----ATGTA-----CAATTATAATGGTATATAAAAAAACT---CCAAATAAAATTCCCGTCAGACTAGGTATGTATTTGCTAAC---GGACCA---ATCATC--------C--TTGTCGTCAGGCACCTTCCACATAAGTAGGTCGC---CCTTATTCC---ATAGACAAATTG---GCCCGG--CT----TGAACATACAAATCTGCACG----TCATCACTCCCAGTGTAATT--ATAGTTTTAAGGAAAGCTATAC--TGTTCATGGTGA-ACAGA----TTCG---ACATCAATAG---AGATTTAGGAAGTGGTTTAG---GTTAC------------TACTCCCACC--TATGT---T----CAATA----TTTTACCCCCACAT----TTATTCTGTAACA
>t11
TCGATTCGTTAGACGGATATAATG-TCTT---TGTCACAGTGGAGTACATG---GGGGTCGA--TTA---G-CGGTGTGACTCCTTTGAGGAGG---ACCTTGA--TGGGGATTAACCGTCTCAGTAGTACACCCTAACCTATACCAATACAG----TAT----C--ATGGCGTGA----T----CCACGGATGCTATCTTGAAGATACTTTAATAGAGCAATGCCGCAACGACGA-CAT---AGAACTA----CTG----GCGAATGAAGAC----TGTAATTCTTTCTGCCCAAAATTGTTT--TCC----AC--T-----ATATTTTAATTGT-TATACAGAAGCT---CCAAATTAAAGTACCTTCAGAGTAGGTATGAATTTGCTAAA---GGATCT---ATTATC--------C--TTGTCGTCAGACACCTTGGTCAAATGTCTGTAGACTGTC----TCC---TTGAACAAATTG---GCGCCA--CT----TGAACCTACATATCTGAGCC----GCAGGAAGCCCAGAATATAT--ATCGATTAATTAGAGGTGATAA--ACTGTCTGGTGA-ACAGA----ATCG---TAATCAAGAC---AAAGTTAGGATATGGTTTAG---GTGAA------------GACTCCTTCT--GATTA---T----TAATA----TTTTACCCCTAGTT----TTGTTCTGTGACA
>t10
ACGATTCGAGACCGGGGAATAATG-GCTA---TGACAAGAGTGTGTACTTG---GGAGTGAA--TGA---G-CGGGGTGTCTCCTTTGAACGGT---GCCTTGT--TGTTTCCTTCCGACCATATCTGTGCAGCGTTCCCGATACCAATACGA----TTT----C--AAGGCGTGA----T----CCACGGATAAGATCT----GAAACTTCAATCGATCAATTCCGCAACGAAGA-CCT---AGAACGA----CTG----GAGACTAGATAC----TATAATCGATTATGCCTAAAATTGTTTAGCCC----AG--A-----TTATTACAATAGAATA--GAAAATCT---CCAAATGAAAATTCCCAAA--TTAGGTCTGAAATGGCATAG---GGCTCA---ATTATC--------C--TTTTCGTCAGACACCTTGAGCCGAGGTCTGTTGACTGCA----TCC---CTTAACAAATAA---TAGCGT--CT----TGGACTAAAATATATGGACT----ACAGCACGCGCAGTTTAAGT--TTCGGGTTATTTGGTGTCCTAT--CTTTACTGATGA-ACAAA----TTCG---TAATCATGAC---TCATTTAGGATTTGGTTTAG---GTAAG------------AACTCCTACG--TATTA---T----TAATA----TTTTACCGGGATTT----TTGTACAGTTACA
>t13
GCGATTCTACAATGGGGTATAATG-TCAA---GGGCATAGAATACTACGTG---GTTGTCCA--TTA---G-CGGTGTGTATCCTTTGATCTGT---GCCTTGG--GGTGGAGTCCCCTCAATAAACGCACTTCCTGCTCTATACCAAAACTT----TAAAGTGC--ACGGCGTGT----T----CCAGGGATGTGATC-TGAGGACACTTTGATATAGCAATGCCGCTACGACGA-CCT---AGAGCTA----CTG----GCGAAAGTATAC----AATACTAAGTTCTGCCGAAAATTGTTT--TCT----AA--C-----TCATTCAAAATGTATATACAAAGGCT---CCAAATGAAATTTCTATCA--CTAGGTGTGCAGTTGCGAAG---GGGACC---ATTATC--------C--TTTTCGTCATTAACCTTAAATGTAAGTCGGTGGCCTGTT----TCC---TTAAACAAATGT---TAACGT--CT----TGA--TTAGTTATGTGACGT----TCAACATGCCCAGCATATAT--TTCGAATTACGCCATGTACTAC--TTTTTTTGTTGA-ACAAA----ATCG---AAATCATTAG---GTATTTAGGATGTGGTTTAG---GTTAT------------GACTCGTCCG--AATTA---T----TAATA----TTATACCA---TCTTTTCTTTTGCTGTTACA
>t1
CCTATTCCAGAGTAAG----AGTG-GCTG---TGCCT----GCATTACTTGTAGGGGGTACA--TTAAAGG-CGGTGTGAGTCCTTTGGCATGC---TACGTGTACTGTAGAATTGC----T---GGGCGCGCCTTAGACTATGCCAAAAAAG----TGG----C--AGGGCGTGCCACATAACAGCACGGAT----CTTAGATGAAACATCCATTAAAGAATTCCGCAACGAAGA-CATCAGGGACCAG----CTG----GGGAAACGATAC----TATAACTGCAAGTGCCGAAAATTATGT--GCA----AA--TC----TAATTTGAATGGTAAATAAATAACCT---CCAAATAAAATTCC---AAGAATATGTCTGAAATGGCAA------GAACGATAATTATTCGCA----C--TTCT----ATGCAACTTGAGTAGAAGTAAGTAGACGGTGTTAAGCC---TTATACAAATGCTACTA---A--CC----TGCACAATAGTATTTGTATC----CCAGGATCCCCAGGATATGT--TTAGTATGACCGCGTGTTTTAA--GCTGATTGTTGT-ACTAATTTAGTCG---TTATCATAAT---TTACTTAGGAAATGGTTTAGTCAGTAATCGT----G----GACTCTTTCG--AATGA---T----AACTA----TTGTACCTTTAACT----TTTT----TGACA
>t2
ACTATTCGTCATTTCG----ATTG-GCTG---AGCAT----CGATTACCTGTTGGATGTAGA--TTAAAGG-CGGTGTGAGTCCTTTGCGTTGT---AACGTGTTCTGAAGTATTCC----A---TAGGCACTCGTACTCTATACCAATATTG----TCC----T--AGGGCGTGCGATATACCAGCACGGAT----ATTAGATGATACATCCATGAAATAATTCC--TACGACGA-CATCCATGACCTT----CTC----GGGAGATAATAC----TCTAACTGTCAATGCCGAAAATTATCT--GCA----AC--T-----GGATTTAAATGGTATATAAATAATCT---CCAAATAAAATTCC---CCGATTATGTCTGAAGTGGCTCAG---GGATCGAAAATGATTAAGA----C--TTCT----ATGCAACCTAATTCAAAGTTAGTTGGCAGGATTACTCC---ATATACAAATAATACAATCTA--CC----TGTACTGGAAAATATGTTAC----CCACAATCCCCAGAATACAT--GTCGATTAACCGCTTGCATTAA--GCTCAATGCTGT-ACCAAAACAATCG---ATATCATAAGAATGAATTTAGGATGTGGTTTAGGCAGTAATTGT----G----CACTCTGGCT--AATGG---TAGACAATTA----TTATACCGTGAACT----TTTT----TGACA
>t15
GCAATTCGCTAAATCG----AATG-TCTA---CGTAA----CGATTACTTGTCAGCGGTATA--TGAAACG-CGGCGTGTGTCCTTTGTGTTGC---TACATGG--TGTCTGGTATC----G---GGGCACAACTTACACAATACCAATACATGAGATCG----C--AAGGCGTGCGGCG-ATCAACACGGAT----CATCGATGATACATTCATTAAAGAATTCCGCTACGACGA-CCTCGGAGACCAT----CTG----GCGAATCGATAC----GTTAGCTGTCAATGCCTAAAATTATTT--ACTGAGAAA--A-----AAATTGAAAACGTAAATAAAGATGCT---CCAAATAAAATTCC---AAGAGTATGTCTGAAATTGCACAG---GGGACCAGAATAATATGTA----C--ATCT----ATTGACCTTGAGTAAATGTCTG----CGGATTTATTCCTTTGTCTACAAATGC---TTCCCC--CC----TGAACTGCAGGATCTGCCGC----CCAGAAGCCCCAGGTTATTT--TTAGTCTTACAGCTTGTATTAA--GCTTAGTGGTGA-ACTAACTAATTCG---TAATCACAAC---ATAATTAGGATATGGTTTAGACAGTCAAGCT----G----GACTCTGTCT--CATAA---T----AACTA----TTTTACCGTAAACT----TTTTCCTGTGACA
>t3
GCCATTCAGAAT--TG----AGTG-TCTG---AGTAA----CATAAACCTGTTGGAAGTAGA--TAAGATG-CGGCGT--GTCCTTTGCTTAGT---A---GGA--AGTGGATTACC----G---TGGCGGCAATTGGACGATACTAACACAT----TAA----A--ACGGCGTGAAGGG-ATTA-CAAGGAT----CATAGATGAAACGTCCATCGAACAATTCCGCTACGACGA-CCTCGCCGAACCT----CTG----GGGATTATAAAC----AGTAGATCGAAGTGCCAAAAATTTTTT--ACCGCAAAG--T-----CTATTCGAAACGTATATATATAAGCT---CCAAATGAAAATTC---TAGAATACGTATGTACTGGCAAATTCGGGGTCGATAATGATAATCG----C--CTGT----ATTTATCTTCAGAATAGGTTGGTCGCCTGTATTATGCC---ATCTACAAATGG---ATTCGTTACA----TGCACAGATC----TGACCA----GCATGAAGCCCAGGCTAATT--ATAGTATTAGATTGTGGATTAA--ACTGGCTGTTGA-ACTCAAAAATTGG---TTATCAGCAA---GTAATTAGGATTTGGTTTAGTCAGTTAAATT----G----AACTCTGTCT--CATCC---T----AAGTA----TTGTACCCTGAAGT----TTGTACTGTAACA
>t9
TCTATTCGA-AACTTG----AGTGAACTC---TGTAT----AAACTATTTGCTAGTAGTAAA--TTACATGGCGGTGT--TTCCTTTGTCTTGAAGGAGCATGA--TGAATCGTTCC----A---GAGCAGATTCTGGACTA---TAAGATTA----TTT----GAAAAGGCGTGGAGGA-AAGG-CAAGGAT----TTTAGATGAAACTTTGATCGAGTAATTCCGCTACGAAGACCATCACGGCTCTC----CTG----GAGAA--TAGAC----TATACTTATTGTTGCCCAAAATTTTAT--TCGATTGAC--T-----GGATTCTAAACGTAAATATAAATTCTACCCCAAATGAAAGTCC---AAGATTATGTGTGTAGTGGCAGAT---G----AAGAATAATAATAG----C--GTTT----ATCTATCTTCATACCAAGTTAGTAGACAGTTTTACTCC---ATTAACAAATGT---TTTCTCCGCG----TGCACTGACT----TGCACT----ACACAAAGCCCAGACTACGT--ATAGCCTTAATGGTCGATTTAT--GTTCAGTGCTGTGACTAACCAATTAG---CCATCAGAAA---TCACTTAGGATTTGGTTTAGCCAGTGAACATAGGCG----AACTCTAACG--TATAC---T----AAATA----TTTTACCTTAAAAT----TTTTTCTGTAACA
>t8
GCAATTCCA-AGTTTG----AATG-TCTA---TGTGT----CCACTATTTGTTAGTAGTTAA--TCACACG-CGGCGT--TTCCTTTGTCTTGAGGGGACATGA--TGTTACATACC----T---CAGGATGTATTAGTCGA---AAAGATTT----TTA----AGAAAGGCGTGCGCGA-AATA-CAGGGAT----CGTAGATGATACTTCGATCTAGAAATGCCGCCACGACGA-CTTCGCTGCTCTC----CTT----GAGATATTAAAC----GATAGTTACAACTGCCCAAAATTGTTT--ACCACTGAT--G-----ATATTAAAAACGTAGATATAAAATCTATCCCAAATCAAAGTCC---AAGAATATGTGTGCAGTCGCTTAT---G----GATAATAATACTGC----CTGATTT----ATGTATCTTCGTTTCAAGTCTGTCGTCAGTTTTAGTCC---CTCAAGAAATAT---AGTCATCACC----TGTACTTAAT----TGAA--------ATAATTCCCAGGCTATAT--GTAGCTTGACATTTTGAGTTAG--TATGGATGCTGTGACTTACAGATTGG---TTATCAACAT---ACAATTAGGACATGGTTTAGCCAGTAAATTTAGGTG----TACTCCACCGGGCATAA---T----AAATA----TTCTACCAGTAAAT----TTGTCCTGTAACA
>t6
GCCATTCCCTACTCAG----ATTG-TCGA---AGTGG----AAAGGAACTGTCGGACGTAAAGATGATATG-CGGCGTGTATCCTTTGCTTCGC---AGCTAGA--TGTTTAATTAC----T---GGGGAAGACGTATTCTATACTAATATGG----TCC----A--ATGGCGTGGTACA-ATAGTCACGGAT----CCTGGATGA--CGTCCATTGAATAATACCGCGACGAGGA-CCTCTGT-CCCTTGATTCTTTGAGGCGATTCTAAAC----GATAGTGCAAAGTGGCGAAAATTATGT--GCTGTCAAC--A-AAATCAATTTCAAACGTAAATATAAACTCT---CCAAATGAAACTAC---AAGAGTA----TGGATTTGCGCAT---GGATCAAAAATAATTGACG----C--ATAT----ATTGAGCCTCAATGGAGGTATGTAGACCGTTTTAATCC---GTTTACAAATGC---TGCCTC--CCGAAGTGGACAGGTCTATTTGTACT----CCAAAACACGCAGAGTAATT--ATAGGGTGATTGTTCGAAGTAAGCGCTCAATGGTGA-ACTCAAAAACTCG---CTATCACAAT---GTACTTAGGAAATGGTTTAGAC-GTGAGCGT----G----A-CTCTAGCT--GATGCTGAT----TACTATCCATTCTACCGGAACAT----------AGTAACA
>t14
ACAATTCCGAACGTGG----AGTG-T--A---CGTGG----TCGATAACTGGCAGAGGTTCAAATAAGATG-CGGAGTGTATCCTTTGAGGTGC---CACTAGG--TGGTGGCTTCC----T---AGGATGTCCTTCAGCTATACCAAAATTC----TCA----A--ATGGCGTGGTAGA-ATCATCACGGAT----CCTAGATGAAACGTCCATTGACAAATGCCGCGACGATGA-CGTCACG-CGCTTTAGCCTTTAAAGCGATGCTAAAC----ATTAAATCTAGATGTCAAAAATTATGT--ACAGATAAC--C-----AAATTGCAAACGCACATATAGACTCT---CCAAATGAAATTAC---GAGATTA----TGTATTTGCCCAT---GGAGCAATAATAATGATTA----C--GTCT----ACACATCTTCAGTGAATGTAAGTAGACCGTATTATGCC---GTAGAGAAATAC---GACCAG--CCGCACTGGACAGAGCTATTTGTACA----ACAATACACGCAGCCTAAGTGATTAGAGTAATAAACCGAATTATTCCTTCCTTGGTGG-ACCTAGGTACTAG---TTATCAAAAT---TTACTTAGGAGATGGTTTAGACAGTGAAACT----G----T-CTCTCGCT--TATACCAAT----TACTA----TTTTACCCCTAGCT----------AGTGACA
>t12
ACGATTCATAACTACG----AGTG-ACTT---AGAAA----CTAATAAGTGCGAGACGTAAA--TAAGAAG-CGGAGTGTGTCCTTTGGAGGGC---TACGTGG--TGTAAGATTCC----T---GTGGGTAAGATATACGATACTAATATAT----TCC----G--AGGGCGTGGAAGA-AGAACCACGGAT----CATTGATGATACGTCCATCGAATAATTCCGCTACGACGA-CCTCAACGAGCTG----CTTATACGCGATTCTAAACAGTCGTTATTCAGGATTGACAAAAATTATAT--CCGTGTAAA--T-----AGATTACAAAGGTAAATAGACATGCT---CCAAATCAAAGTCC---TAGAATA----TGCATTAGCTCAG---GGTACAATAATCATATGAA----C--ATCT----ATACATCATTAAGACAAGTTAGTTGTCAGTGTTATTCC---CTTTACAAATAG---ACGCGG--CCGGACTGCACGGTTTAATGTGGTCA----CCAGTATCCGCAGTCTACGT--ATAGGATTACAAACAGGGC--A--TATTGTTGGTGA-ACAAAAGCACTCGGACACATCAGCAG---AAACTTAGGACTTGGTTTAGGCAGTTAACTT----G----TACTCTTTCG--GATCG---T----TACTA----TTATACCTGTAGCT----TT----GGTAACA
>t7
CCAATTCGATACCAAG----AATG-TCTT---GGCAA--------TACATG---GACGTAAA--TAAAAGG-CGGGGTGCTTCCTTTGCTGAGT---AGCTTGA--GGACTAATAAC----G---GGGCCATACTTTCTCTATACAAATATGT----TCA----C--AGGGCGTGG----TATGAACACGGATAATAGTTTGATGACACCTCTATCCAGGAATGCCGCTACGAGGA-CATCAGAGATCAT----CTT----GCGAAATGAAAC----TGTAGATAGTTATGACGAAAATTTTGT--TCA----AT--T-----TAATTGAAACAGAACATATATATTCT---CCAAATAAAAGTCC---CAGACTAGG----AAATGGCGCAG---GGTTCAATAATTATAAATATGAGC--CTCTCGTCATGAACCGTAACGAAAAGTGGG--GACGGACTTATGCC---GTTAATAAATAT---ACGCTA--CT----TGTACGCATAGATGTGATCTTCAAACAGAAGGCCCAGTTTAGAT--GTAGTCTAATCAATTGCATTAT--TCTAGCTGCTGA-ACGAAATAATTCG---AAATCATTAG---GTACTTAGGAAGTGGTTTAGACAGTAACGCT----GAGCCGACTCTAACG--TATGA---T----AACTA----TTGTACCACAATGT----TTTTCCTGTAACA
