# Supplementary material for: PQ, a new program for phylogeny reconstruction
Source: BMC Bioinformatics. 2018 Oct 12;19:374. doi: 10.1186/s12859-018-2399-4 (PMC6186109; doi:10.1186/s12859-018-2399-4)
Supplement: Supplementary file 4 — Simulated data. The archive Simulated-data.tar.gz contains two folders called Alignments and Trees. Folder Alignments contains 500 simulated 15-sequence nucleotide alignments in fasta format. Folder Trees contains six subfolders, PQ, MP, ML, ME, QP and Reference with trees in Newick format reconstructed from the alignments with five methods and with reference trees used for simulations. Names of the tree files correspond to names of alignment files. (TAR 1860 kb) [file 12859_2018_2399_MOESM4_ESM.tar › Alignments/310.fasta]

>t15
ATCCTACTAATG---TGTACGATAT---ATGTAAAT----GATACAAAAAG--GTTAATTTCAA---TTAAACCGTCAATTGCACTGGAGT----TATGCGCGAATCTGTCCGTAGGCTCTCACTT--TGCCCGAATACCATACGCATTATGGTCCAGATCTGAAATTTTACGCGATAACGCGTCA--TTTAGGTATCAT--GATAATAAGACATAGTATGCATC--CTTAC----CA----AT--GGGTACACGTCCTTTAGCACTTGCAGT----ATCCA--AACGTATTCAGACAATTGATACAAGTCTATCTCCGGTC--AAGGTTGAAAATGAGACGCGTTAGAGCATGTTTATAGAGAGGATTTTATTCCGAGGCAAAC--TAATTAGTAAGTACGGG--TTTCTTGCATTAATAT--------TCCCGACGTTATGGGCCAAAGTCCATATGTGTCTCTGATTATAAATAT----TTATGCTGGGCAAACGC----TTTTGGTATAGTTCTCCACAAAGA----GAATGCTATACATGCCAGTAACATAATGCAAATTATTTCTTTATCCAGGAAAAA----AGGAGGACTTTACGCTTCCGC----CTTGACAGCGCATGGAAACAGAACG----GG----GGCGAAAAGAATAT--TCATGCA----CT----ATCAGCCCGGACTTATAGGTGCGTGCTTTCCGCTCACGCAA-TCT
>t10
ATCCTACCAGCG---TGCACTCTTC---ATCTGAAG----AACACAGTAGG--ATCAAACGTCA---TGTATTCGCCACTTACTCTAGTTG----TATGCGCGAGTCTGTCCGTTGGTACAAACTATTTGCCCGAGTACCTTACGTGTTATGGTAGAGAAGTAAGATTGTACGCGATCACG----A--GTTAGCTATCAG--GGTATGTAGTC----TCATCCTC--GTTGC----CA----AT--GGGTACACCTCCTATACCACTTACTGC----TTCCA--AGCGTGTACCACGAAGTAATTCTATTACAACTCTGGTT--CAGGTTGAAACTGAGACCAGTTTGAGCTTTCTGATAAAAAGCATATGAAGCCGTGGCAAAG--CAATTAGTCAGGACTGA--TTTCTTGCAAAAATCTTGGT----TCAAGTCCTTGCGTGCCAAGAAAGAGGTATGCTACTGATTCTTAATAT----CATTGATGGGAAAGCTGATCGTGTACGGACATTTCAGCAAAA--------AATAATATGCATGCTACTGACACAATGCAAATTATTTCGTTTACCAGGTAAAT----GGGACCACCTAGCTCATACTT----TTTCACAGCGCATGGATACTGAAAT----GG----GTCTGAAAGAATAT--TCATGCA----CT----ATCAGAGCGTAATTAAGGGTGGCTGAGCTCCCTTCCCTATTAGCT
>t3
ATCCTACGATCG---TGCACTCTTC---ATCTGAAC----AAT----GAGG--CTCAAATGGCA---TATATTCGCAACTTACTCTTGCTT----TATGCGCGAGTCTGGCCGTTGTCACTGACTCCCTGTCCGAATAACTTACGAGTTATGGTTAGAACCTTTAATTATACGCGATTACG----A--ATTAGCTATCAG--GGTATCTAGTC----GCGTCATC--ATTAC----CA----TT--GGGTAAGCATCCAATACGACTGGAAGG----CTCCA--AACGTGTAGCACCAATTAATTCAATTATAACGGTGGGA--CAGGTTGAAACTGAGACCAGTTCCAGCATTATGATAAAAACCATATGAAACCGTGACAAAG--CGATTAGTAAGCACTGT--TTTCTTGCAAGAATATCATC----TCGGGTCATTTCATGCTAACGGCGAGTTTTGCCGCTGATTCTTAATAT----CGGTGGTGGGTAAGCTG----TTTACGGACAATTCTGCATAA--------TATAATATACATACAATTAACACAATTCAAATTATTTCGTTTGCCAGGTAAAA----TGAACCCCCTATCGCATACTT----TTTAACAGCGCATGGATACTGAAAG----GG----GACTGAAAGAATAT--TCATTCAATATCT----AT--GATCGTTTTTAGGGGTAACTGGGCTCTCTTCGTCATTCTCT
>t12
TTCCTACGAACG---TGCCCTCTCC---ATATTAAA----AAG----TAGG--GTTAAGTGTCA---TGTATTCGCTACTAACACTTGATG----TAAGCGCGGGTCTGGCCGTTGGAACGAACTTACTGCCCGTGTACCATACGGTTTAGGGTAAAGAGATAACATTGTACGCGATCACG----A--ATTAGCTATCAG--GTTATGTAGAC----ACATCCTC--GTTAC----CA----GT--GGGTATGCCTCCTATAGCACTCAAAGC----TTCCA--AGCGTCTATCCCCAATTTATCCAATTAGCTCGATGGGT--TAGGTTGAAACTGAGACAAGTTAGAGCGTTTCGATAAACACCATATAATCCCGTGACTAAG--CAATTAGTAAGAACA------TCTTGCACTGATATCATA----TCATGACCTTGCGGGCCAAGAAGGACTTTAGGTACTGAGTCTGAATAT----CATGGGTGAGTAAACTA----TCTTCGTATATTTCGGCAAAA--------TATAATATACAAGCAATTAGGACAATGCAAATTATTTTGTTTGCCAGGGAAAA----TGTACCGCCTAACTCATACTG----GTTCACAGCGCATGGACACAGAAAG----GG----GACGTATAGAATATAATCATCCA----CT----AT--GAGCGTGTTTAGTGGTTGCTGGGCTCCCTTCGCCCCTATCT
>t13
TTCCTACAATGG---T---CTGTAC---ATCTTTAA----AAA----TCGG--CTCAACCGTCA---TCGAGTCCCCCCTCACACTTGGTA----GATGCGCGAGGCTGACCGTTGAATCTAACTAAGTGACCGAATAGCTTACGATTTAGGGTATAAGTGTGACATTGTACGCGATCACG----A--ATTAGATATCAG--GCTATAGAGTC----TTACCCTC--GTTAC----CA----GTTTGGGTAGACCTCCAGTAACACTGGGTGC----ATCCA--AACGTTTGTTCGCAACTGATGCAATTA--ACGTAGGCG--TAGGTTGAAACTGAGACT----AGAGATTTCTGATATTAATCATATTAAGCCGTGACCAAG--GGATTAGTGAGAACTGT--TTTCTTGCAATTAGATTATT----TCAAGGCCTTACGAGCCAATAGTTAGGTTTGCTACGGATTCTATATAA----GACTGGTGGGTAAACCT----TTTGCGGACAATTCAGCAGAA--------CATTTTATACAGGCGATTTGCACAATTCAAATTATTTCGTTTGCCAGGACAAT----CGAATCACTTAACGCCTACTT----TTTTAC-CCGGATGGATACAGAAGC----GGATTGGACTGAGGGAATAT--TCATACA----CT----AT--GTGCGTCTTTATAGGTAACTGGACTCCATTCCGTGTTAACT
>t6
ATCCTACAAACG---TGCACTGTCC---ATATTAAG----CAAACATACGG--TTGAATCGTAA---TGAAGCCTCCATTCGCGCTTGATG----GAAGCGCGTTACTGTACGAAGGCACTTACTC--TGCCCGAATACCGTACGAATTAAGGTATCTTCTTAAAATTTTACGCGATGACGCGTCA--CTTAGATATCAT--GCTAGCGAGTCATAGTTTACGTC--GTTAC----CA----AT--GGGTAGTCGTCCACTAGCACTCTCCGG----TTCCA--AACGTGTTCGCTTAATTTAGGCTTCTCTTGCACCGGAA--TAGGTTGAAAGTGAGACTCGTTATAGCGTCTTAATATATAAAATGTAAATCCGAGACTAAA--CGATTAGTAAGTACTGG--TGTCATGCAAATAGTT--------TCGTGTCCTTGCGAGCCAAGAGCTAGGTATGCGGCTGATTCTGGATAC----AGTTGGTGGGCAATCGG----TTTTAGTACTCTTCAGCATAATGG----ACATAGTATACATCCGATTTATACAATCCAAATTATTT--ATCTTCAGGAGAAC----AGTAG----TTCCACTTCCTG----ATTGACAGCGAATGGATACAGAACC----GG----GCCCAAATGAATAT--TCATGCA----CT----ATCAGATCGTTATTATAGGTTGCTGCTCTCGGGTCTCGCTT-ACT
>t1
CTCCTACAACCG---TGTCCGATGCTCCATATATAG----CAAACTAACGG--TTCAAAGGGTA---TGTAACCTCTATTTACACTGGATG----AAAGCGCGGTACTGTCCGTAGGCGCTGACTG--TGCCCGAATACCATACGTATTAAGGTATTTTTATCGGATTATCCGCGATCACGCGTCA--TTTAGATATCAT--GTTAGCGAGTCACAGTGCTCTTC--ATTAC----CA----AT--GGGTAGTCGTCCACTAGCACTTTTCGC----TTCCT--AGCGTGTTCTGCTAATTTAGCCTTCTCATTCGCCGGGAATGAGGTTGAAAATGAGACCCGTTGGAGCGTGTTAATACACAGAATATAAATCCGAGACTAAA--CAATTAGTAAGTACTGG--TTTCGTGCAAATATAT--------TCCTGTCCTTTCGCGCTAAGTACTCTTTCTACTACTGATTCTAGATAC----TTAAGCTGCGCAAACAG----TATTTGTAAAATTCCACAAAATGA----TCATTGTATACATCCGAATGATAAAATCCAAATTATTT--CTAATCAGGAAAAC----AGTAG----TAGCTCTTCCTG----TTTGAC--CGAATGGACACGGAACC----GG----GGAGGAACGAATAT--TCATTCT----CTATAAATCAGGACGTGATTAGAGGTACCTGCG-TCAGGTCACGTTA-GCT
>t11
ATCCTACAACGG---TGCGCTATGC---ATGTCAAA----TAAACATACGG--GGCAA----AA---TGTAGCCGCTAATTGCCCTAGAAT----AAAGCGCGTTTCTGTCCGAAGGCACGTACTG--TGCCCGGATAACGTACGAATTAAGGTGTCTAGATGAAATTGTACGCGATGAC---TCAGGTTTAGATATCAA--GGTAACGAGTCACAGTTTAC-----TTTAC----CA----GT--GGGTATTCGTCCACTAACACTATCCGT----GTCCA--AG----TTCATGTAAGTTGGTCATCTGATGCGCCGGGA--AAGGTTGAAATTGAGACTCGTTGGAGCGTTCTGATAGAGAATATATAAATCCGTGGCAAAA--TTATTAGTTAGGACTGA--GCTCCTGCAAATAGAT--------TCCCGTCCTTATGCGCGAATGACTAGATAAGCTGCGGATTCTAAATAG----AGTTGTTGGGAAAACTG----TTTTTGTCGACTTCGCTACAACGT----GGATGGTATACACCCTACTCATAATATCCAAATTATTT--CTTCTCAGGAAAAC----GGGAC----TTCCACCTCCGTGAAAGTTCACAGCGAATGGATACAGAAAC----GG----GCTAGATTGATTAT--TCATCCG----CT----ATCAGATCGACTTTAATGGTTACTGAACTCCAGTCTCTTTC-CCT
>t14
TTCCTACTACCG---TGCGCTTTTG---ATATTAAA----CAGACATAAGG--GACAA----AA---TAAAACCGCGAATTACACTTGGGT----GATGCGCGATTCTGTACGAAGCCACTGACTG--TGCCCGCTTAACTTACGAATTAGGGTGTATATATCACATTTTACGCGATTACGCGTCA--CTTAGTTATCAT--GGTAGCAAGGCATAGTCTAC-----GTTAC----CA----AT--GGGTATCCTTCCGATAAGACTTTCCGA----GTCCG--AGCGTTTCCAGTTA----AACCGTCTCAACCGTCGGTA--TAGGTTGAAACTGAGACTCGTTAGAGCGTACTAATATCAAATATTTAAATCCGTGACGAAA--TTATTAGTTAGGACTGA--AGTCTTGCAGGTAGGT--------TCCGGACCTTATAGGCCAAAGACAAAATTAGTTGCTGATTCTTAATAA----ACATGGTGCGCAAACTG----TATAAGTATACTTCAGGAAAACGT----ACATCCTATACACCCGACTCAGAAAATTCAAATTATTT--CTCCTCAGGTTAAG----GGAAG----TTCCTCCTCCGTTACTGTTCACATCGAATGGAAACAGAAAG----GG----GCTTGAAAGAATAT--TCATGCC----CT----ATCAGATCGAATTTATCGGTAGCTGAACTCTAATCATTTGC-TCT
>t8
TTCCTACAAGAG---TGACCAGTCG---ATTTGCAA----CATACATATGG--GCCAAACTATAGCGTTGATACCCTATTCTCGCTTGTA------AGGCGCGGGGCTGTACGCGGGTACCTACCC--TGACCGTGTACCTTACGAATTAAGGTTGC--TTT---ATTATCCGCGATGACGCGTCA--TTTAGTTATCAA--GATATCGAGTCATAGATTTCCTC--GTTAC----CA----AT--GGGTACTCGTCCAGTAACACTCTCTGC----ATCCT--AACGTGTTCTTGCAACTAATTCTAGTGTCTCGTCGGTA--CAGGTTGAAAGTGAGACGGGTTTGAGCGAGAGTATAGAAAACATATGATACCGGGGCGAAT--CAATTAGTAAGGACTGA--GTTCTTGCATGTATTT--------TCTTGCCCTTTTAGGCAAAGAATCTCTTTTTCTC----ATCTTTATATGCGTTTTTGATGGGAAATCAA----TATCTGTTGTATTCAACATAATGA----CCCTAATATACAGGCGAGTCACAGAATGCAAATTATTT--TTCTACAGGTCAACGAATTGAAG----TTTGTCGTCCTG----ATTAACAGAGCATGGATACAGAACC----------GCGTAATTGAATAT--TCATTCG----CT----AT---AACGGTATTACTGGTGCCTGGATTCGGTTCAATCAT-ACT
>t4
ATCCTACTAGCG---T--GCACTGT---ATCTCGAT----AAAACGAACGG--TCAAATCAATA---TAAACTCAAACATTCCTCTTGTAC----CAGGCGCGGCTCTGGTCGGGGGCACGTACAA--TGGCCGTCTATCATACGTCTT----TAAAGAGAT---ATTCTTCGCGATT----GTCA--ATTAGTTATCAC--GTTACCTAGACATAGTGCGCATC--GTTAC----CA----AT--GGGTATTCATCCTGTATGACTTACGGA----ATCCG--AACGTTTC---GGAACTTGTTCAATTAATACACCGGTG--TAGGTTGAAATTGAGACCGGTTTTAGACGACATATAAAGACTATTTAAAGCCGAGTCGAATGACCATTAGTTAGCACAGA--AATCATGGAGGTATTT--------TCCAGTCCTTC---GGGAACATCAGATTAG----CAGACTTTGAATAG----CTCCGCTGCGTAATCGT----TTTTCGAGACCTTC---AAAACGT----GTATAATATTCATCCGAATAGCACAATTCAAATTATTT--CTTATCAGGGTAAC----CGTAT----TGACACATCCCG----CTTGACAGAGCATGGAGACTGAATCTTGAGG----GTTGAAACGAATAT--TCATGCC----CT----ATCAGAACGTACTTAAGGGTTTATGTTTTCGACTCTTGAGG-TCT
>t5
ATCCTACTACCG---TGGCCCCTTG---ATATACAC----GATACCGGAAGTTTACAATTAACA---TGGAGGCAACCCTACCCCTCGGGCATGTAATGCGCGATGCTGAACGTGGTTTCCT------TGGCCGGATAGCGTACGATTTATGGTCTACCGTT---ATTCTGCGCGATA----GTCA--ATTAGTTATCAT--GTTAACTAGACAGAGATGACTTC--TTTACACTTCATTTGGT--GGGTAAACATCCATTATGACTTTGAGATCTGTTCCA--AACGTTTG---ATAAATTAATCAATTTCACCTTAGGGT--AAGGTTGAAATTGAGACCAGTTAAAGAGAAAATATAGAAAATATCTCAAGCCGAGTC---GAGTGATTAGTTAGTACTGA--CATCATGTAGTTACCT----CCCCTCGCGACGTTT---GTTAAGGTGAGTATAG----CTGAGTTTCGATAT----TGCTGTTGCGAAAACGG----TTTACGAGCAGTTC---AAAACGAGATACCGTGTTATGCATACTATTATTAAAATACAAATTATTT--CTCATCAGGATAAC----TGGAT----TTTGACATCCCC----GTTTACATGGAATGGATACTGAACTGCCCGG----GGAGAATAGAGTAT--TCATACC----CT----ATCAGTACGTGATTATAGGTATGTGCCATCCACTCTTTGGT-GCT
>t7
ATCCTACTAATG---TGTGCCTTGG---ATATACAA----AAAACCATGGG--CTCAATTATTA---TTAAACCCTCAATGCCGCTAGTAC----GATGCGCGCTACTGATCGAGGAAGCCT------TGGCCGTATATCATACGATTTATGGTTTTGAGTT---ATTTTGCGCGATA----GTCA--ATTAGTTATCAT--GTTAGCTAGACAAAGAATACTTC--TTTAC----CATTAAGT--GGGTAGGCATCCAGTATGACTTTCAGA----GTCCA--ATCGTGTG---TGAAGTCAGTCTAATTCTCCACCGGGG--GAGGTTGAAACTGAGACCAGTTATAGTAAACATATAGTGACTATATGAACCCGAGGCAAACTATTATTAGTAAGAACTGA--CTTCATGTAGTTAGAT----ATTGTCCGGACCTTT---GTAAAGGGTAGATTAG----CGGAGTTTCGATAT----GTGTGCTGCGAAATCGT----TCTTCGAGCGTTTC---ACAACGAGGCATGATTGTATGCATACCATTTTCAAGATTCAAATTATTT--CTAAGCAGGGGAAG----CGTAT----TTACACATCCCG----CTTTACACGGGATGGAGACTGAACCGCGTGG----GCTAAACGGAATAT--TCATTCC----CT----ATCAGGTCGTAATTAAAGGTTAATGCGATCCATTCTGAGAG-ACT
>t2
ATCCTACTAATGGCTTGTTCAATTT---ATATGGATTGTACACACACTCAG--ACCAAGTGGGA---TGCACACTACAGTAGCCCTGGATC----AATGCGCGCGGCTGGGCGGTGGTGCCTACGA--TGCCCGTCTATCCTACGTTTTACGGTTAAAACCT---ATTTTACGCGATTACGCGTCA--CTTAGTTATCATTGGCTACCAAGGCATAGGCTACATC--TTTA------------T--GGGTACACATCCGTTAGCACTTTAAGT----ATCCTTAAGCGTATG---CCAACTGGTGCAAATAAACCATCGGAT--AAGGTTGAAAGTGAGACAAGTTCAAGGACTCTCATATCTATAATATTAGACCGGGACTAATTG--ATTAGTTAGTACTGTACCTTCCTGAAGTTAGAT--------TCCGGACCTTT---GAGAAT---AAGTTGT----CAGACTTTAAATAC----ATCCGTTGCGGAAACTG----TGTAAGTAGCATTCAACAAAATGA----AAGTAGTATACAA---AGTCTCACGATCCAAATTATTT--TTCGGCAGGATAAT----GGAAG----TTACCCTTCCCA----ATTTACATGGCATGGAGACTGAAAG----GG----GTCTAATCGAATAT--TCATGCA----CT----ATCAGGTCGCACTTAACGGTTTTTGCTATCGTATCA---AC-GCT
>t9
ATCCTACTAGGGTATTGTTCGATGC---ATTTGGAG----GATACACTTAG--TCCAAGAGAGA---TACACCCTCTAGTTACGCTGGCTC----GATGCGCGCTTCTGGGCGATGGTGCCTACTA--TGCCCGTCTACCCTACGTTTTACGGTTCGTATCT---ATTTTTCGCGATTACGCGTCA--ATTAGTTATCAATGGTTACCTAGACAGAGTCCGCATCGTTTTAC----CA----AT--GGGTACACATCCGTTAGTACTAGCAGT----TTCCTTAACCGTGTG---TCAACTAGTACTATTGTTCCTGCGGAT--TAGGTTGAAAATGAGACGTGTTTGAGGACGCGCATATCAATTATATAATACCGAGACGAAGCA--ATTAGTTAGCACGGT--TGTCGTGAAGTTATTT--------TCTTGACCTTT---GATAAG---ATGTTAT----CGGACTTTATATAC----CTGCGTTGCGAAACCTG----TATGAGTAACTTTCAACAAAAAGA----ATGTGTTATACAAACTAGTCTCAGGATCCAAATTATTT--TTGGGCAGGCAAAT----GGTAA----TTTCCCTTCCCA----GTTAACAATGCATGGAGACTGAAGC----GG----GTCTAATGGAATAT--TCATTCA----CT----ATCAGATCGCACTTAAGGGTATATGCCATCGGGTCA---CT-GCT
