# Supplementary material for: PQ, a new program for phylogeny reconstruction
Source: BMC Bioinformatics. 2018 Oct 12;19:374. doi: 10.1186/s12859-018-2399-4 (PMC6186109; doi:10.1186/s12859-018-2399-4)
Supplement: Supplementary file 4 — Simulated data. The archive Simulated-data.tar.gz contains two folders called Alignments and Trees. Folder Alignments contains 500 simulated 15-sequence nucleotide alignments in fasta format. Folder Trees contains six subfolders, PQ, MP, ML, ME, QP and Reference with trees in Newick format reconstructed from the alignments with five methods and with reference trees used for simulations. Names of the tree files correspond to names of alignment files. (TAR 1860 kb) [file 12859_2018_2399_MOESM4_ESM.tar › Alignments/366.fasta]

>t9
CAAAATATA--G----GACTTATCC----CGACTGACTATG----TGGATCGGCATATATTCATTTCC----ATTACGGGTAGTCAGAT----C-GCATTACTTT----AGCTATAT---AATGATTTAGC---TATTTATTGGCGTGA----GGGTTGTACCTATGCCCAATGTA---TTAACAGTTCAACCCGCATGTCGTGAATGTCCCGGTTTGGTTATCGAA--TGATAT---CACTTAATA-AACACTGAAAGGTTAAACGA----CAGCTA---ACTTGCTAGGTTAACATACGAACTACTGAGATATGTTACCTCGTTTTCCG---AACCTAAACTCTCCTTTTTCGTACAAATTGAGACCTCCTCTAACTACATATTATAAAC----CATGAG--GAATACTAATCGTTTCCAAACTGGCGCTCGTGTGAATACCGATG----GTTTAAGAAATTAAGAGGGTCTTAATTATACTGATTACATTCTGGGATTTT--GTTAATAAGTGTACGCCAGCGATGAC----GTATATTGCGATCCATAAT----CCGTTTAACGCGAGTAGG--T---AAGATCAAGAA----TA----GGTCTAGAA--AGTATCAGTGAG---GTAGGGTCGCATATCCGTTGAATTGCTCGTAAACTCCTGTGTAGCTCCTATAACGTTCCTACGTTACACGGAGCTTTTACGCACTTCCCAATCGGTAAAG----GTCTTGAATCTAAACTATTGCAGCCCCGTGTATGCCA
>t1
CGAGCTAGA--TACGGGGCCACTAC----TGAATGGCTATG----TAGATCGGGGGATATTCGTTGCC----ATTGCTGGTAGGTCGAT----C-GCATAACTTT----AAGTCGAT---AATGTTTCAGC---CAAACTGTGAACTGA----GAGTTGTACA--TTTCCCAGGAA---CTTAAAGTTAATCGCTCATGTCTTCATTGTAACGGTTCTGTTAGCGAA--TGTTATGCGCGCTTACTA-GAGACTCAATGGTTCAACGA----GAGCAA---GCTTCCTCTATTAACAAAAGAACTAGAGAGATAGGTTACCTCATTTTACC---TTCGTAGACTCAACTAAGTCGAACAAATTCAG-CCGTTCAAAACATGATATAAGCAAC----CATGAT--GAATACAGTTCGTTTTCTTAAGGGTGCGTGAGAGATTTCTGTTC----TTTCCAGGAATTGACGGTGACATAATGATACTAAATATATCCTGGGATTAT--GTTTATGCGTAGTC----GCCGAGGC----GATTCTGACAATCCATATT------CTTTAACGACAGTAGT--T---AAGTGAAAGAT----CAGGCAGCTCTGGAA--AGAAACATTGGGATAGGCGGGCCGGCCATATGTTTAATTAAGCCTAGAGTCATGTGTGAAACGTTTAA-ATCCCTACGGTGCACAGTAGTATT--ACTCTTCCTAATAGTTTAAA----TTCAAGAAACCACACTACTAGTGCTCCGGGAATGACA
>t5
CTAGATAAA--TTAGGGGTCACTAC----AGAATGTCTATG----TCGATCAGGCTATATTCTGTACC----ATTGCTGGTAGGTCGAT----C-GCATAGCTTC----AATTCTAT---AATGATTTAGC---CAGACTGTGATCTGA----GATTTGTACC--TTCCCAAAGAA---ATTCAAGTTAATCCCTCATTTCGTCAATGTTCCGGTTCGGTTATCCGA--TGATATGTGCACTTACTA-CAGACTCAATGGTTCAATGA----CTGCAA---TCTTCCTTTATTAACAAAGGTACTATTGGGATAGGTTACCTCATTTTGAC---TGCTTAGACTCAACTAATTCGTACAAATACAG-CCGTACGGAACATTATATTGGCAACACCCCATGAT--GAATACATTTCGTTTCCTTATTGGAGCGGGGGAGATTTCTGTTA----TTTCCAGGAATTTGGGGTGACATAATGATACACAATATATACTGGGATTAT--GTTTATCCGTAGAC----GCCGAGGC----GAATTTGACCATCCATACT------CTCTAACGGCTGTAGG--T---ATGGCAAAGAT----CTGGCAGCTCTAGAA--AGTAAAATTGAGATATGCGGGGCGGAGATATGTTAACTTCAGCTTAGTGTCGTGTGTTAAGCCTGTAA-GAGCCTAGGATGCACTCAAGTATTTAGCGCTACCTAATTGTTTAAA----ATCAAGAAACAAGACTGCTAGTGCCCCGGGAATGGCA
>t12
CTATGTAGA--T----GACCCCTGC----CGACTGTCTATAGTGATAGATCAGTCTATATTCTTTACC----AGGACAGGTAGTGTGAT----C-GCATTACTTT----AATTATAT---AATGATTTAGC---CATTATGTGAGGTGA----GAGTTGTACC--GAATCTGTGTA---AAGGTAGTTCATCCCTCATTTCGTCAGTGTTCCGGTTAAGTTACCGTA--TGGTAT---CATTTATTA-TAGACTAAATGGTTAAAAGA----CCGCGA---CCTTCCTGTACTAACATAGGAACTACTGAGTTACGTTAACTCATTTCGCG---CGCCTACACTCTCCTAGCTCGCACGGATTTAG-CCAATTAAAACATAATATAGGTAAA----CATGAT--GGACACGCTCTGTTTCCTGAACGGTTCAAGGGCGATTACTGTGA----CTTCCAGAAATTCAAAGCGACGTAAATATGCCATTAACATACTGGGATTAG--TTTAATTGCTTAACGCCAGCGTAGAC----GATTATGGCGATCCATATT----GCGTTTAACGGGTGTAGC--T---GAGTAAAA--------A----GATCTGGAA--AGAATCATTGGG---TGTGGGTCATAGATCGGTTTAATTAAGCGTCATCTCGTGTGCAACTCGTATAA-AAACCTACGATACACCGTAATATTATTCACTTCCTAATCGGTAAAT----ATCGCGAAACTGCACTCGTACTGCCCCGAGCATGTCA
>t3
ACAGTCATA--G----G--TGTTGT----AGACTGTCTATC------GATCACGTGATATTCTTTGCC----ATTGCAGGTAGACAGATGTTGC-GTATCTCTTCAACCACATTTAT---ATTGTGTTAGC---TATTTATTGGCATGATGCAGGTTTGTACTTCATACCAGCGGA---TACCTAGTTTATCCCGCCTCTCATAATTGTTACGGTTCAGTTAGCGGAGGTGATAT---CG----GTA-TATACTATATGGTTGAAGGAACGGAGGCAC---TGTTTCTGATCGTATAAACGAACTAGTGGGATAGGTTACGTCGTTTGCTC---ATTGTAAACTTTCCTTTCTCGATAACATATGGGCCTTATAAAACTT----TACTGAAC----CATGAA--GAATACTCTTCGTTTTCAGATGGGGCC----GAGAGTTCTGCTT----GTTCTA----TTTATCGCGTCCTAATTATTCACCATACATCCTGGGATTTAAACTTAATCAGTTATCGCCAGCGGCGGC----GAATGTATGGATCCATAAT----CCTTCTAACGGTGGTAGT--TGATTTGGCTAAGAGCCACAC----GATCTTGAACGAGTAAGATTGCG---TTTGGGCCTTTCA--TGTTGAATTACTC---CCCTCGTGTGTTTCGCCTATA---AGCCTACGTTAGACACTATTATTGGGCCCTGCCTAATTGGTTAAC----ATCGCGAAACTATACTTATGTAGCCCCGGGGTGGACA
>t7
ATAGCCATA--A----G--TTCTTT----CGACTGGCTATC------GATCAGGATATATTCATTTCC----ATCTCTGGTAGATGGATGTTGC-GTATCCCTTTGACCACGTGTAT---AATGTTTGAGC---AAAACTATGGATTGATGCAGTCTTGTACCTAGGACCGATGGA---TATGGATTTGAACGCACGTCTTATTAGTGTTTCGGTTTAGTTAGCATAGATGATAT---CC----TTA-TATACTGTATGATTTAATGAATGGGAGCAT---ACTTACTGACCATATAGATGAACTAGGGGGATAAGTCAGGTCATTTACAA---GAGGTATACTATCCTCTATCGAAGATATGTTGTCCTTCTTTAACAT----TGATAAAT----CATGAT--GCATACTCAACGTTTACCAAACGGGGC----GCGAATGCTGGGACGTGGTTATA----TTATTCGCGTCATAATGATCCCTCAGACATCCTGGGATTCAGACTTAATACTTTAACGCCAGCCTGGAC----GAGTTTGTGGATCCATATC----GCATCTAACGAACGTAGA--TTATTGGTTCAAGATGTCCAT----GATCTGGAACAAGTAAAAGTGCG---GGTGGGACTGGGA--CGTTTACTTATAC---TTGTCTTGTGTTTATCATCTA---CTCCTAGGCTAGACTGTTCTCTTGGGCTCTACCGAATTGGTTAAA----AGCCGGAAGCGAAACTATTGATGCCCCGAGTTGGACA
>t6
ATATCCATA--T----G--TTATTT----CGATTGTCTATC------GATCACGAGATATTCTTTACC----ATAACAGGTAGACAGATCTTGC-GTATCTCTTAGCCCACGTTTAT---AATGGGTTAGC---AATGTGATGGCGTGATGCAGTCTTGTACCTATAGCCTAGGGA---GGCTGAGTTTATCACTCTTCTCATTATTGTTACGGTTTAGTTAGCGAAGGTGATAT---CC----ATA-TATACTTTATGGTTTAATGAACAGAAGCAT---TCTTACTTATCAAAAAGATGTACTAGAGGGATACGTGAATTCATTTACTG---ATGTTATACTAGCCTCTGTCGTGTAGATCTAGACCGTCTTCAACAG----TTTTGAAC----CATGAT--GCATACTCTTCGTTTCCCAAAAGGCCC----GAGACTACTGCTTCGTGATTATA----TTAAGCGCGACATAATGATCCGTCAAACATTCTGGGATTCAAACTTAATCCTTTATCGCCAGCCGGGAC----GCTTATTTCGATCCATAAC----GCATTTAACGGGGGTAGC--TGCTTCGTATAAGATGTTCAA----GCTCTGGAACGAGTAAAAATGCG---TATGGGCCTGTAA--TGTTGACTTAGAC---CCCTCCTGTGTATTACGTTTA---TACCTAGGCTAGACGGGACTCTTCGTCACTGCCGAATTGGTAAAA----ATCGGGAAACATTACTTATGGTGCCCCGAGAAGGACA
>t2
AAAATGATA--A----G--TCCTTC----CGATTGTCTATC------GATCGGAATATATTCATTACC----ACTACGGGTAGACAGATATTGC-GTATCTCTTG----ACCTTTAT---AATGGCTAAGC---TAAGCTTTGGCATGATGCAGGGTTGTACCTTTTACCCGGGTA---AGACCACTTTATCACACGTGTCTTTAGTGTTTCGGTTATGTTAACAAAGGTGATAT---CACTTACTA-TAAACTCGAAGTTTTAATGAAGGGCGGCCT---ACTTACTGACCTAATAGATGAACTAGCGGGATAAGTAACCTCATTTGGCG---AAGATATACTAACCTTTGTCGACTATATCCAGACCTTGTCTAACTA----TTAGGAAA----CATGAG--GTACACTCTTCGTTTTCCAAGAGGCCC----GAGACTACTGCGA----ATTCAA----TTTAACGCGACCTAAGTATACGGTCTACATTCTGGGATTAAGAGTTAATCATTTTTCGCCAGCAGAGAC----GATTCTGGCTATCCATAAT----CCATGTAACGTGCGTAGA--T---TCGTGTAAGAA----TA----GGTCTCGAACGAGTAGAATTGGG---GTAGGGTCGCATA--TGTTAAATTAACCGTACAATCCTGTGTTTGTCGTTTA---CACCTACGCTACACGAAAGTTTTACTCACTTCCTAATGGGTTAAT----TTCTTGAAGCCATACTTTTGTGGCCCCGTGTATGCCA
>t8
TTAGCAATA----------GGCTTGACTGGGAATGTCTATC----TAGA--------TATTCGATGCT----ACTGCCGGTAGTCAGATAATGC-GTATACCTTC----ACTTTTATCAGAATGCGTTAGC---AAGATAATGGTATGATGCAGTTTTGTACTTTATTGCGCAGGATGTTG---AGTTGAACTCTCGTTTTTTGACTGTTCCGGTTGTGATACCTAA--TGGTAT---CTATTAATAATAAACTTTAAGTTTA---GA----CG--CGTGAGCTTGCT----GAATAGACGAACTACAGCGTTATGTAATGTCCTTT---T---ATGGTATACTCCACTTGTTCGTCAACATCATGGCCGACTGGAACTCGATATCAGAAAG----CATGAA--GTACACCGA---TTTTCCAAACGGCCC----GTGAGTTCAGGTT----TTTCAAGCACTTTAGGGCGACGTAACAATTCCAACCACATGCTGGGATTGCTATTTTATTTCTAGTCGCCAGCACGGTCGTGAGAATTTAA----CCATATA----CC---T-ACGGTTGTAGCAGT---TTGCGTAAGAA----TG----GGTCTAGAA--AGAATAAAAGTG---TTAGGGCCAAACAATGGTTAATTTGGACCTTTTTTCCTGTGTTAGACGTATAATTAGCC---GATAAACCGGGGTTTTTTCCGCTACCGAATGGTTGAACCGTCATGGCGAAACGTCACTTTTACAGCCCCGTGAAAGGCA
>t4
TCAGCAATA----------CTATAGTTTAAGAATGCCTATC----TAGATC----TATATTCATTACTTACGACCCCCGGTAGTGTGATGATGC-GAATATCTTG----AATTTGATAAGAGTGGTTAAGC---AAGATCTTGGTTTGATGCAGAGTTGTAC---TGCTCAATGCACGGAG---AGTTAAGCACTCGTATTGTTAGTGTACCGGTTCGGCTACCATA--TGCTAT---CGCTTAATATCATACTAGAAGGTTCAAGGA----CT--CGCAAACTTTCT----AAATAGATGGACTACCGCGATAAGTAATCTCGTTT---T---CCGTTATACTGCACTCTATCGACTTAATCCGGACCGCTTAAAACCTAATATAACAAAT----CATGAC--GTATACGTA---TTTGCAGAGCGGTCC----GCGATTACGGTGC----TTTATAGCAGTTCTGTGTGACATAATCATCCTGTCTAAATCATGGGATTCAGAATTTATCAGTATTCGCCAGCCCTGGCTGGGGAGTGTTG----CCATAGA----CCGTATAACGTGTGTAGGGGT---AAGAATAAGAA----TG----GATCTTGAA--AGTATCATTGTG---TCAGGGTCGGATAATCGTTTAGTTGATCCTAAATTCTTGTGTTTTACATGTACGTGCCC---GTTAGACAGGGCTCTTTTTCACTACCAAATGGCTCAAC----AGTGCGAAACTCCACTATTTGAGCCCCGTGAGTGGCA
>t15
TTAACAATATG--------ATCTAGTGCAGGAATGGCTATC----TAGATC----TATATTCATTACA----ACCGCCGGTAGTATGATGATGC-GTATTGCTTC----ATTTTTATAACAGTGATTAAGC---AACATGATGGGATGATGCAGTGTTGTAC---TACGCGGTGGACGCAG---AATTAAGCTCTCATTTTTTGATTGTTCCGGTTGAGCTACCAGA--TGTTAT---CGCTTAGTATCAAACTTAAAGGTTGAAGGA----CT--GACACACTTGCT----ATATATAAGAACTACTGCGTTATGTAAACTCATTT---T---CAGGTATACTGCGCTCTCTCGTTATGATCCCGACCGATTTAAACTAGATATTGCAAAT----CATGAC--GTAGACCTA---TTTTCTGACCGGACC----GCGATTACAGGAC----TTTACAGCACTTGTATGGGACATAAGGATTCTAACTAAATTATGGGATTTAAATTTGATTAGTGTTCGCCAGCTCTGACTTAGGTGTATTT----CCATATT----CCTTATAACGGGTGTAGCACT---ATGAGTAAGAA----AA----GATCTGGAA--AGTATTATAGAG---CCAGGGACCACTAATTGTTTATTTGAGCCTATGGTCCTGTGTCTTACTTATAATGTCCC---GATAGACTGTGTTGTTGTTCTCTACCAAATGGTTCAAC----ATTTCGAAACTCCACTTTTTGAGCCCCGTGAGAGTCA
>t14
TCAATTAGA--T----G--CGCTCGGACCGGAATGCCTATG----TTGATC----CATATTCCATTCT----AGTCCCGGTAGTTTGATTTTGCGGTATGCCTTG----AAGTTTATCCTAGTGCTTTAGC---GATTGCATGGATTGATGCAGCCTTGTACTTGTTTCCTATGTA---GG---AATTAATCTCACGTGTTGTGATTGTAGCGGTTTGGCTACCTAA--TGCTAT---CTGTTATTA-AATACTATATGGTTAAAGGA----GTGCCT---GCTTACT----ATAAAGATGAACTACAGCGTTAGGTAATATCCTTT---G---AGACTATACTCCCCTCACTCGGGAATATCCTGACCGAAGTTAACTTCATATATCGAAT----CATGATCCGTAAACCCT---TTTGCGAACGGGTGC----GCGAATCCCGATT----TTTAAAGCACTTAATAGTGACATAATAATGCTTCTTAGATGCTGGGATTTATATTTCATATATTTTCGCCAGCATCGACGTCGGCTTATTT----CCATATT----ACATATAACGGATGTAGT--T---TTGAAAAAGAA----AA----GGTCTAGAA--AGGATAATTGAG---ACAGGGTCCCGAATTCGTTTATTTAAACTTACGATCTTGTGTTTAACTTTTAATTTGCC---GATAGACGGAATTTTTTAACACTACCAAATTGTTTAAG----ATAATGAAACTCCACTAATTTAGCCCCGGGTCTGACA
>t10
ACATTAAGA--T----G--CTCTACCGCGCGAATGACTATT----TTGATC----TATATTCCGTACT----AGACCCGG--GACAGATAATGC-GTATTACTTT----ATGTTTATCCGACTGCTTTAGCCGATATAATATGGTATGATGCAGTCTTGTACTTGTTTTCGAAGCA---GG---AATTGAACACACTTTTTATAAGTGTTACGGTTGGGCTAGCTTA--TGTTAT---CTGT----A-AATACTTTATGGTTAAAGGA----GTGCCT---CATTGCT----TCATATATGAACTACAGCGTTAGGTAATGTCGTTT---GGTCAGACTATACTCTGCTCATTCGTGGTCATGCTGACCATAGAAAACGTTATATTACTAAT----CATGATGCGTATACCCT---TTTTCGAACGGGGGC----GCGAGTACAGTGT----TTTGAAGCACTTCTT---GACATAATAATACTGCGTAGATAATGGGATTAATAGTTCATTCATGTTCGCCAGCTTAGACGCCGGTTTATAA----CCATAAC----TCATCTAACGGTTGTAGG--T---TTGCGGAAGAT----GT----GATCTAGAA--AGCAGTACTGAG---ACCGGGACATTTAGACGTTTAATTTCTCGTACGTTCTTGTGCAGGTCTTTTAAATTACC---GATCAACGGTATTTTTACGCACTACCAAATGGTTAAAG----GTGATGAAACGCGACTGATAAAGCCCCGAGTCTGCCA
>t11
ACATGAAGA--T----G--GTCTAGCGCACGAGTGACTATC----TTGATC----TATATTCCGTACT----ATTCCCGG--GACAGATATTGC-GTATACCTTA----AAATGTATTCAACTGCTTTAGCCGGGAAAATATGGGGTGATGCAGTCTTGTACTTGTTAACAGTGAA---CT---AATTAAACTCACTTATTATGAATGTAACGGTTGAGCTACCTTA--TGATAT---CTCTTATTA-AACACTATATGGTTAAATGA----TCGCCT---CATTACT----TCATATAGGGACTACGGCGTTACGTAAATTCTTTT---GGTTGGACTATACTGGACTTAGTCGTGTAAATCCTGACCTGTGAAAACATTATATTCCGAAT----CATGATGAGTAGACGCA---TTTACCCAAAGGTTC----GTGAGTACGGTGA----TTTTAAGGATTTCTT---GACTTAATCATTCATCAAAAATGATGGGATTATAATTTCATTATTTTTCGCCAGCAGAGTCGATGG----TAA----CCATAGG----ACGTCTAACGGGTGTAGT--T---AGGCAAAAGAT----GT----GGTCTAGAA--AGCAATACTGAG---ACCGGGTCCTATAGACGTTTAGTTCAACCTACGATCGTGTGCATTGCATTTAATTTACC---GATCTACGGTATTTTTTGACGCTACCAAATGGTTAAAA----ATGGTGAAACACGACTTATATAGCCCCGGGTCTGCCA
>t13
CTAAGAATA--T----G--AGGTAC----GGAATGACTATG----TGGATC----GATATTCTTTGCG----ACGCCGGGTAGTTAGATGTTGC-GTATGACTTC----AGCTTTAT---AATGATTGAGC---TATGTTATGGCGTGATGCAGACTTGTACTTGGACCCTGAGGA---TG---ACTTAAGCTCGCGTATTCTGAGTGTCTCGGTTTGGCTACCTAA--TGGTAT---CCATTAATA-TATACTATAAGGTTTAACGA----CTGCTA---TCTTTCT----TAATACACGTACTATCGCGATATGTGAGTTCGTTT---C---AGATTAAACTTCGCTGTATCGCAAAAATCCTGGCCTATTGGAACTCCATATTCCAAAG----CATGAC--GAATACTAAAAGTTTGCGAAAGGGTTC----GGGAATCCCGACC----GTTATAGCAATTCAAAGTGTCTTAATAATACTACGTACATGATGGGATTAAAACTTTATAAGTATTCGCCAGCATGGAC----GTATATTCCAATCCATATTGGATACTTATAACGCTGGTAGT--T---AAGAAGAAGAC----TA----GGTCTGGAA--AGCAGGAGTGGG---AAAGGGCCTGCAAGCCGTTAAATTCAACATTCACTCGTGTGAGGGGCCTGTAATGGGCCTACGCTTTACACGCATATT----CCTCCCCAATAGTTAAAA----GTCCGGAATCTCCACTTATCCAGCCCCGTGAAGGCCA
