# Supplementary material for: PQ, a new program for phylogeny reconstruction
Source: BMC Bioinformatics. 2018 Oct 12;19:374. doi: 10.1186/s12859-018-2399-4 (PMC6186109; doi:10.1186/s12859-018-2399-4)
Supplement: Supplementary file 4 — Simulated data. The archive Simulated-data.tar.gz contains two folders called Alignments and Trees. Folder Alignments contains 500 simulated 15-sequence nucleotide alignments in fasta format. Folder Trees contains six subfolders, PQ, MP, ML, ME, QP and Reference with trees in Newick format reconstructed from the alignments with five methods and with reference trees used for simulations. Names of the tree files correspond to names of alignment files. (TAR 1860 kb) [file 12859_2018_2399_MOESM4_ESM.tar › Alignments/468.fasta]

>t7
TTGACAC-GACCATATTGATTT----TAATTACTTTAAGTATTCTATGGTTCA--AGTAGGGT----GGCTGCGTA--TGGCATATAGACCGTG---CATATCTA----GTCTAGCCGATAAAAAATAACAAGTCGATTTT---CCGTAAAGACGCAGGCTCCTTCCTG----TTCTTGTCAACATT-CCTAA---GGAGATTAATGAACATGTCAATTA----GAAA----TCAGCGCATTGTCTAG---CAGATG-TATTTCGTTTAGCTGTG----AAGAAGGCGAGCACACTTTT----TAAAACTCGTTCTTTAATCGCAATGGCCGATTTA----GGTTGCTTATAACAGTTCTGG----ATGTAAGATAG----TTCAACCCTTCGTAGTGTCAACGATAATTT----GTACAATTTATTCAGT--ATAGGCACTTAGGCATATATACGTAAAATCGCTAGAGCGATG----GCCAA---TGATATTCGCCT----AAGACGAGATAACGTCC-GGCAACCTTGGGAATTCTGTTTTACTACTTAGATGCATTCTCATTTCAATTCCAACTT---TTG----AGTCTCAAAACCTAAGTTCCATG----AATGTGGTTTCGTTACATTTAGTTTATACAAAAGCG--CTT----TAGGAATTACCATCTAAA--CGTTAACAATGGAGTTC----AGGATGAATTCA--AACCAAA---TGGTATTAAGCTATAAAACTATGTAGTAGATGTAAAGTAATAGAAGATC--AAGCTCCTTATTATTCATGGT----A-ACTATGTTCCC------GCCAATATCTGAATGA---GCTCGGCGGTAGGAATATTGGATAAGAGAGGCTTGCGAACCAGCTCA---TG
>t3
TTTACAGTTACAAAATTGATTT----ATCGTACTCACATAATACTAAGGTGCA--AGTATGGA----GTTGGCGTTATTGGCTTAAAGAGATTG---TTCATCCA----AAGTAGCCTAT---AAATAACCTATCCATTAT---CCGTCAAGTTAAAGGCTCCGTTACC----GCCATGTCAACATG-GCTTA---GGAGGTCGAGGACCA---CAAAAA----TACTGAACTTAGGGCAACGTCGAG---CCGAAT-TGTTTAGTTGAGATGT--------ATGTCTAGCACACTAAT----TTAGACTCATTCAGTAACAGCAATGTCTCATAGA----GGTTACTTATAACATATTTGG----CTTTAAGATTGGAGGTTTAACCCGCCGAAATGTATACGTTAATA--------CAAATTCCTCAGC--CTAGTCTTTTGATCAACTAGGCGTCAAATCGATTGTGTGATGCCCCCCCAA---TGATAAACACCGTATCAAGGAGAGCGAACATCC-G---CCCTTTGGAAATCTGTTTTAAAAAGTCGATTCCTGCTCAATAGAATAACAAGCTCTGATG----AGTCTCTAAACCTTAGTTCCACG----CTTGTGGTTAGGTTTGTTATGGCTTCTACGAAAGCC--CAC----TTGGAATTAC----GAAC--CTTTAATTATGGAGTTA----AGGAAAAATTTA--AACAAAA---TGGCATAACCCTATACAACTAAGGAATTTATGCAGATTAACCGAAGATC--ATGTACTATAAAATACAAGGG----ACACTATAAAACC------GCAACTTTCAGGATGA---AATCGACG---GGAACCTGGGTTCAGAAACTTGTAAGACCCGTTTCA---TG
>t9
TTAACATTAACTCAATTGATTT----GCCATGCTCACATAATGCTATGATACA--AGTGAGGA----GCGGGCGTTGTTGGCTTTTAGAGCGAG---TGTATCCA----ATCTAGCCGATGAAGAATATCCTATCAATTAT---ACGTCAAGACAAAGGTTACGATCTA----TCCATGTCAACATT-TCTCA---GGAGGTGAAGGACCT---CAAAAA----CACTGAAATTATAGCATCGTCCAG---CTGAAT-TTTTTGTTTAAGGTGT--------ACGACGGTCACACTGAT----CTATACTCTTTCACTAACGGCAATGTCTCATGGA----GGTTACTTATTACAGATTTCG----CTTTATGATTGGATGTAGAACTCGCCGAAAAGTTTACGTTAATA--------CGAGTAGCTCAGC--TTAGACTTTTTTTCAATTAGAAGCGAAATGGCTTGAGTGATGCACCCCCAA---TTATAGTCACCTCATCAAGCCAAGCGAACATCCAG---CCCTTGTCAATTCTGTTTTAATAAATAGACACCACCTCAATCTATTGTCAAAATCTGGTG----CGTCTTCAAACCAGTGTACCAAG----ATTGTGGTTAGGTTTGTTTTAGCTTGTACGAAAGCC--AAC----TCGAAATTAC----TTAC--CATTAAAAATGGAGTAC----ATGATTAATTGA--AGCTTAA---TGGTATAACGCTATTCAACTAAGTACTTTATGACGGGTCA----AGAAC--AAGAACGATAATATTCAGGGC----ACACTATAAAGCC------ACAACTTACAGGATGA---TGTCGACA---GGAG---GGGATCAGATACAAGTATGACCCAATT------G
>t4
TTTACAC-GACAATATCGATTT----TCGTTAAGTTCAGTATTCTAACATCTC--AGTATGGC----GTGCGCGTTCTCGGCCTCATGAAGGTG---GAAATCCA----G---AGCCTATGAAAAATAGCAACTCAATTTT---CCGTCAGGTTCTAGGAATCGACCGC----ACCATGTCAACATG-ACAAA---GGAGGTTAAGGACGATGTCAAGGAGGACCATA----CAACTGCATCGTCTAG---CCGAAA-GGTCTTTTTGGGTTGT--------AAGCCTAACACACTCTT----CTAGACGCATACATTAAATGCAATGGCTCATGTA----GGTTTCTTATGACATATTTTG----ATTTATGATTGGATGTTCAACCCGACGGAGCGTTTACGATTATTTTATAGTACGAATATATCAAG--ATCGACTATTATTCAAGAAATCGACAAATCGCTTGCGTGATGCCCCACCAA---TAATAC---CCC----AAGTGTAGCTCAAATCC-AGCAACCTTAAAAAGTCTGTTTTAACACCTCGAATCCACTTCAGTGGAATCGCAATGTATAATG----AGTCTCTAAACCCCAGTACCATG----AATGTGGTATTGTTTATTATTGC----ACAAAAGCG--AAC----TTGTAATTAGCCATTCAG--CGCTAAAAAAAGAGTTC----ATGGACAATTGA--AACAAAA---TGGTATTAGTCTAGAAAACTATGGATTGTATGCTACATCAACGAAGAAC--CTGCCCTATAATATTCAAGTG----A-ACTATATGGCC------ACTAATGACGGGATGA---CTTCGACC---GGAACATAGGTTAACAAACTACTGGGAACCGTGTCA---TG
>t11
TTTACAC-TACAATATAGATTT----GTCATACATTGATGATTCTAACGTTCA--AGTAAGGA----GATCGCGTCATTGGCCTACCGAGTGTG---TTCAACCA----GGGTAGCCGATGAAAAGTAACGACTCAATTTT---CCGTAATGTTCAAGCGTACTTTTGC----GCCGTGTCAACATG-ACGGA---GGAGATGTAGGACGGTGTCAAAAA----GACA----TTACGGCATCGTCGAG---CCGAAA-TTTTTTTTTTGGATGT--------AAGACTAACACACTCAG----TAATACTCGTCCAATAAAAGCAATGGCTCATGCA----GGTTGCTAATGACATATTTTG----CTTTAAGATAGGATGTTCAACCCGGCGGAACGTTGACGTTTATGA----GTACGACTTCATCACA--CTCGTCTATTATACAAGTATGCGGCAAATCGTTTGTGTGATGCCCCCCCAA---TAATAGACACCC----AATGAGAGCGCACGTCC-AGTAACCTTTAAAGTTCTGTTTTAAGACTTAGAGTCGGCTTCATTAAAATAACAATATCCCATG----AGTCGCTAAACCAAGGTGCCACG----GATGTGGTCTGGTTTATTTTGGCTTTTACTACAGCG--TCC----TTGTAATTATCAATATAAGCCGGTAAGGAGCGAGTTC----AGGGACAATTGA--AACAAAA---TGGTATTAAAGTATAGAACTAAGTATTTAATGAGTACTCATCGAAGAGC--CTGCACATTAGTAAACACGGG----A-ACTATAATGCC------TCCATTTTCTGAATGA---AATCGACT---GGATCCTAGGTTCAGATACATATGTGAGTCGAGTCA---TG
>t1
TTCATAG-CAAGAAATTGATTT----AAAGTAACGTAATTATGCTACTTTTTT--AGTTTGGA----GCGGTCGTGATCGGCATATAGACTCTG---CGTACCGA----TGGTAGCCAATGAATATTAGCCATTCTATTTT---CCATTATGCATAAGCTTTCTAGGTTTATAAACGTGTCAACATT-TCAAA---GGAGCTATAGGAACTAGTCAAAGA----AATG----GTAGAGCAACGTCCAG---CTGATA-TATATCTTTTGGTTGTG----TAGATGGCTATCACACTTTT----TTAGACTCAT--ACTAATTGCAATGTCCCATTAA----GGTTACTTGTTACAACTATGG----ATTTATGATAGAAAGTACAACCCGCCGGAAAGTAGACGATGATAG----GTTCGAATGCCTCAAC--ATCGCCACTTTAACACAAATACGAAAAATCGCTGGAGGGATGCGCCGCCAA---TTATATACACCA----AAGACCAGTGTATTTCC-CGAATCTTTGTAATTTCTGTTTTACAAGGTAGAACCTATGTCATTGTAGTCACAACCTTCGGTG----AGTCTCGAAACCTATGTGCCAAG----ATT---GTCTCGTTAGCTGTAGATTATACGATAGCG--TGC----TTGGATTTACCTATCGAT--CTTTAATG--CGAGTTC----AAGGATAATTAA--ATCTGAA---TGGAATGAAGCTATTAAACTAAGTATTGAATGTACCCTCATAGAAGAGC--GCGCACAGTATTATACAAGGC----A-ACTATAATCCC------GCAAGTAACTGCATGA---GTTCGACA---GGCTGCTCGGTTTACAGATGGTTTTGGAACCTTTCA---TG
>t2
TTTACAA-GAACAGATAGATTTTTGCTTTATAAAATGATAATACTAGGATTGCAAAGTAAGGT----GATCGCGTT--GGGTTTACAGACCTGG---GGAAACTA----TTATAGCCTATGATCAATAACTATTCTATTTT---GCATTATGATCCAGAGGACTGCTCG----CTCGTGTCCACATC-CCTTA---GGAGTTATAAGATGCAGTCAAATA----GACT----CAATGGCACCGTCAAG---CCGAGTATGTATATTTCAGATGTG----CACATGCCGATCACAC---A--------ACTCTTACTATAAACGCAATGCCTGATGCA----GGTTCCTGATTACAGATTTAG------ATATGATAGAACGTCTAACTCATCGAATTGTGTACGGTCATCA----GTTCTATTTTGTCATA--CTTGGCATTTCGTCATATACCAGTTAAATTGATTGTGCGATGCACCCCCAA---TCATAAACACCG----AACTCAAGGACATCTCC-TG---CATTCTCAATTCTGTTTCATCAGATGGAAACTTCTTCAGTCAATTAGCAACTG---CTGCCGCGGTCAACAAACCCAGGTGCCACG----AATGTGGTCGAGTTGTTTCTGGTTTATACAAAAGCGACACA----CTGTATTTAGCAGTACAC--CAGTAATAAGAGAGTGC----AAGTAAAATTCA--AACCAAG---TGGTATAAAGTTAAACATCTA---ATTTTATGGCTTGTTAGAGAAGAAC--GCGGTCATTATCAAACATGCT----A-ACTATAGGGCC------TCGAATATCTGAATGA---TTTCGTCTGTAGGACGTTAGGGTTACATAGATCTGCGGGCCTTATCA---TG
>t10
TTCACAA-CAACATATAGATTTTTGGTTTATTATATTATAATACTAGAGTTTG--AGTAAGGC----GACCGCGTT--GGGTTTACAGACCTTG---CAAAACTA----TTATAGCCTATGATCAATAACTATTCTATTGT---CCATTATGATCCAGAAGACTACTCG----GTCTTGTCCACATA-CCCTA---GGAGTTATAAGAAGCAGTCAATAA----GACA----CAATGGCACCGTCTAG---CCGAGGGTCTATACTTCAGATGTG----TAGAAGCCGAGCACAC---A--------ACTCTTACTATAAAAGCAATGCCTGATGCA----GGTTCCTGATGACAGATGTAG------ATATGATAGAACGTCTAACTCATCGAATTGTGGACGGTCATGA----GTTCTATTTTGTCATA--ATTGCCATTTCTTCATATACGAGTAAAATTGATTGGGAGATGCACCCCCAA---TCATAGACGCCG----AACTCAAGAACATCTCC-TG---CATTCGCAGTTCTGTTTCATCAGGTAGAAACTTCTTCAGTGTAGTATCAACTC---GTGTCGCGGTCCATAAACCCAGGTGCCACG----AATGTGGTGGAGTTTCATCTGGTTTTTACGATAGCG--GCA----CTGTATTTATCGGTACAC--CTGTTATAAGAGAGTGC----AAGTCTAATTGA--ATCCAAC---TGGTATAAAATTAATCAACTA---AATTTATGGCTTCTTATGGAAGAAC--GGGGTCATTAACAAGCATGGT----A-ACTATTGCCCC------CCTAGTCTCTGAATGA---TTTCGTCTGTAGGAGGTTAGGATTATATACGTCTCCGGGTCATATCA---TG
>t5
TTCACAC-GACCAAATGGATTTTAGACTTCTTAGAATAATATTCTAGGGTTGA--AGTAAGGC----GATCGCGTT--GGGTATTTAGACCGGG---GTTAGCAA----TATTAGCCGATTATGAATAACATTTCAATTAT---CCATTAAGATCAAGAGACCTTTTGT----TTCTTGTCAACATCGCCGGA---GGAGTTTGAAGATCCAGTCAAGAA----AACT----CAAGAGCACCGTCTAG---CAGAGATTGTATAGTTCAGGTGTG----AACACGGCGATCACAC---A--------ACTCTTACATTAAGCGCAATGCCCGATTTA----GGTTCCTTATAACATTTATTG------ATATGATAGCATGTATAACACTACGAATTGTCAACGCTCATTA----GTTCCAGTAAGTCACA--ATTGCCTATTCTTCAGTAACGAGGTAAATTGATAGTGAGATGCACCCCCAA---TCATAGTCACCT----AACTCAAGAACATCTCC-CG---CATTCTAACATCTGTTTCATGATATAGATACTTCTTCAGTCTAATACCAACAG---TTGTAAATGTCAATAAACCCCCGTACCAAG----AATGTGGTGTGGTTT----TTGTTTGTA---AAGCG--CCC----CCGCATTTACCGGTATAC--CGTTAATGAAAGAGTTC----AAGTGTAATTAA--ATCCAAG---TGGCATGAATTTATATAACTA---AGTATATGCCATCTTATGGAAGAAC--GTGGACGGTATTATACAGGAG----A-ACTATTGCCCC------CCAATTATCTGCATGA---TTTCGTCTGTAGGTAGATAGGGTTAAACAGGCTTCCGGGGCAGATCA---TG
>t8
TTCAGAA-GACCATATGGATTT----GTAGTCCAATAAATATGCTAGCATTAC--AGTGAGGA----GGGCGCGTC--TGGTGTTGAGACCTTG---GAAAACTA----GATTAGCCGATGACCAATAACTATTCGATTAT---TCTTTATGACGAAGAATCCTATCGA----TTCGTGTCTACATT-CCTTAGGCGGAGATAAAGGAACTAGTCAATTA----AACT----CCATTGCATCGTCAAG---CAGAAGCTCTATTTTTCTGTTGTG----AAAAAGGCAAACACAC---T----TAACACTCTTACTATAAGCGCAATGACCTATTCA----GGTTACTTATGACATTTGTGG------ATAAGATAGAAAGTTGAACTTTACGAAGTGTATACGGTGATCC----GTACTA--TGATCATT--CTTGGCGATTATTCAGCTACCCGATAAATGGCTTGGGGGATGCGGCGCCAA---TCATAAGCGCCT----AAAACTAGAGAATCTCC-TGAAACATTTTCATGTCTGTTTGATGAGTTGGAGGCATTTTCAGTCAAGTCCCAACTT---GTG----AGTCAAAAAACCTCAGTGCCAAG----ATTGTGGTGTTGTTATTTTTCGTTTATACGAAAGCG--TCA----CTGCATTTACCAAAAGAC--CTTTAACTAAAGAGTTG----AAGTTAAATTAA--ATCCAAA---TGGCATGAAATTATAGATCTA---AATTGATGGATGCTTATAGAAGAAC--CAGCGCATTACAATACATGAG----A-ACTATTTGCCC------ACGATTTTCTGCATGA---GTTCGTCGGTAGGAGTATTGGTTGAAAGATCTTTTCGGAGCTTCTCA---TG
>t13
TTCACAA-GACCATATCGATTT----ATGCTACATTCATTATACTAGCTTTCT--AGCTAGGG----GGCCCCGTA--TGGTATAAGGACCATG---CACAACCA----GGGTAGCCAATTACTAATAACGATTCGATTAT---ACGTTATGACTAAGCGTCCTCTCGG----CACTTGTCCACATT-ACTAA---GGAGATTTAGGATCTTGTCAAATA----AACA----TCAGTGCATCGTCTAG---CAGAAA-TGTGTTGTTGCGTTGTG----TATAAGACGATCACACTTCG----ATATACTCTTACGATAATTGCAATGGCCTATCTA----GGTTCCTGATAACATTTCTTG----TTATAAGATAGGAAGTTCAACCCTTCGTAAAGTGTACGATTA-------GTACTACTTATTCAAA--T----CTCTTTTACAAGGATATGAAAAATCGCTAGTGTGATGCGACCCCAA---TCATAATCTCCC----AATTATAGATAACCTCC-AGAAACTTTCCCATTTCTGTTTCACTAAGTTGAGGCTCTTTCATTGCAATATCAACGA---TTG----AGTCTTAAAACCATAGTTCCATG----AATGTGGTCAGGTTGTGTATAGTTTGTACTATAGCT--CCC----TTGGAATTACCATTTCAA--CGGTAACAATCGAGTAC----AAGAATAATTAA--AACAAAA---TGGAATTAACGTAGTTACCTGTGAAGTACATGAACATTCAATGAAGATCCGAGGCACCTTATCAATCATGAA----A-ACTATTGTCCC------ACTAGTATC--CATGA---TATCGTCGGTAGG----TGGGGTCAGACAGCTGTTCGAGGCAACTCA---TG
>t12
TTCACAA-CACCTTATGGATTT----AATATACATTCATGATACTAGGATTCA--AGTGAGGT----GACATCGTC--AGGCATTTAGACTGAG---CTAATCTA----AACTAGCCTATGAATAATATCAATTCGATTAT---CCTTCATGTCGTAGGGTCCCG--------ATCGTGTCAA-----ACAAA---GGAGATTTAGGAGCATGTCAAATA----TACT----GTATGGCATCGTCGAG---CAGAGG-TGTTTATTTACGTTGTG----TAAATGACTATCACACTTCT----ACAA----TTTCGCTAATGGCAATGGCCGATTTA----GGTTGCTAGTAACATTTCTTG----ATATAAGATAGAACGTTCAACCCTTCGTAAAGTATACGATTATAT----GTACAAGTTACTCAAT--ATAGGCACTTGTTCAATGAGTCGTTAAATCGCTAGTGGGATGCATCCCCAA---GCATAACCTCCG----AAGACAAGATAAATTCC-AGTATCGTTTTGAACTCTGTTTTACAACGTAGA----ATATCAATCCAATTCCAACGT---ATG----GGTCAAAAAACCTAAGTACCATG----ACTGTGGTGTTGTTATCTTTAGTTTGTACTAAAGCG--TGTATTTTTGGAATTACCATCTCAG--CATTTACTAAGGAGTTA----AAGAGGAATTAA--AACAAAA---TGGAATGAATCTAGAGATCTAAGAAATATATGTACACTCAAAGAAGAGC--GAGGACCTTATAACTCATGTT----A-ACTATCGGCCC------CCAATTCCCTGTATGA---TCTCGTCGGTAGGACAATCGGATTAGAAAGCAGTTAGAACCGTCTCA---TG
>t15
TTCAAAA-TAAACGATAGATTT----AGTGTACATCCAGAATTCTATCATAAT--AGGAGGGG----GAGCTCGTA--AGGAGTCGTGACTCTGGCCAACAACAACAAGCCGTAGCCAATTACCAATATCTATTCAATTATGTCCCGTCACGTACGAGA---CCA--------ATCCTGTCCA-----TCAAA---GGAGATGCATGATAATGTCAAATA----CATT----AGAACGCAAAGTCTAG---CAGATA-TTTATACTTTGGCTGTGACGCAAAAAGCCTAGCACACTTCG----AAAAACACATACAATAAATGCAATGTCATATAAATTGCGGTTTCTGATCACACTTTTAG----TTGTAAGATTGTACGTAAAACATTTCGGAATGTTAACGATGATCT----GTACGATTATTTCACA--GTTGTCGTTTATTCAAAAATGCGCAAAATGGATCGCGCGATGCCGCGCCAA---AAATAAACTCCA----AAGCGA----AAGATCC-TGAA----TTACAATTCTGTTTCACAATTTGGA----AGTTCACTTTAATTGCAAGAT---CTG----TGTCGAAAAACCTAAGTACCATG----TGTGTGGTTTCGTTTTGTTTGGGTTTTACAACAGCT--TAC----TAGTA-TTAACGTGACAG--CCTTGACCTGAGAGTTG----AGGCTTAATTAAGGATCAAAGACGTGGAATTAAACTAGCTAGCTGTGTAATGAATGATCGGTCATGGAAGATC--GAGCGCCCTATAATCCATGTT----A-ACTATACACCCTATAGGTCGATTTTCAGGATGA---TTTCGACCGTAGGTTTATTGGTTCACAAAGCTTTAGGAACCTAATCA---TG
>t14
TTCATAT-GAACAGATAGATTT----TACATACATCCAGGATTCTATCATAAT--AGAATGGA----GAAGGCGTC--AGGAGTCTAGACGCTG---AGAAACAATGCTAAATAGCCCATGAACAATAGCCATTCCATTCTACAGCCTCACGGCGGAGGGCCCTA--------GGCTTGTCCA-----TCTAA---GGAGATACACGATAGTGTCAAACA----GACG----CTAGTGCATAGTCAAG---CAGATA-AATATTCTTTCGATGTG----TAAACGTCTATCACACTTCC----ATAAACTCATTCGATAAAAGCAATGTCCGATGTACTGTGGTTCCTGTTCACACGTCTGG----ATGTAAGATGGCACGTATAACATGACGTAATGTGGACGCTGATGT----GTACCAATATTTCATA--TTTGTCTTTTCTTCAAAAAAACGCCAAATGGTTGGGGAGATGCCCCACCAA---GAATAAACTCCA----AAGCCC----TAAATCC-AGCAACTTTAGAACTTCTGTTTGACTACGTGGA----CGATCACTTGACTTTCAAAAA---GTG----TGTCAACAAACCTACGTACCAGG----TTTGTGGTTTCGTTATGTTTTGTTTATACAAAAGCT--AGA----TTGGAATTAGCCGACGAA--CCTTAATGTTAGAGTTTAGCGATGCAAAATTGACAAGCCAAA---TGGTATTAATCTACTTATCTAAGGATTTAATGTGTATTCACAGAAGACC--GTGCGCCATAATAATCAGGTT----A-ACTATACACCCCAAAAGTCAAGTACCAGTATGATTAATTCGGCAGTAGGGTTGTAGGATGACAAAGCCCTAGGAACCGTCTCA---TG
>t6
TTTACAT-AATTTTATTGATTT----AAAATCCATTGATCATACTATAATAAG--AGTGTGGAAGCAGGCCTCGTA--TGGCATTGTGATTTTG---CATATCAAGGGCATTTAGCCGATGACCATTAACAATTCAATTCT---CCATTAGGAAAAAGGTTCCAC--------TTCTTGTCTA-----GCATA---GGAGTTAAATGAATATGTCAAGGA----TAAA----CGAAGGCATCGTCAAGCCACTGATA-TATATACTTTAGATGTG----CAAATGGCGATCACACTTTGATAATTAGACTCATTCTTTAAAAGCAATGGCTAATTCA----GGTTTCTGTTGACACTTGTTGGTCTGTTTAGGATAGTACGTCTAACGTTGCGTAGAGTGTACGATTATAT----GTACGAGTATTTCAGTTCATTGTCGGTTGTTCATACATACGAGAAATCGATCGTGAGATGCCCCGCCAATTGTCATATTCTCCC----AAAACT----GAATTCC-CGGAACCTTTACATGTCTGTTTAACCACCTCGA----TAATCACTCAAATGCCAAGGA---GTG----AGTCTACAAACCTAAGTCCCAAGCGTCATTGTGGTAAAGTTTTTTATTGTTTATACTAAAGCA--TCC----ACGCAGTTAGCGAGGTAA--CCTTGAATAGTGAGTTT----ATGAAAAATTCAGTAACGAAG---TGGCATGAATATACGTATCTGAGAAGTCTATGATATTTCAGTGAAGATC--GAGGACCATAACATTCAAGCGTGCGA-ACTATAGACCCAATG--CCGACTACCTGAATGA---TATCGTCAGTAGGTATTTGGGATAAAATAACCATTAGACGCTCGTCATGGTG
