# Supplementary material for: PQ, a new program for phylogeny reconstruction
Source: BMC Bioinformatics. 2018 Oct 12;19:374. doi: 10.1186/s12859-018-2399-4 (PMC6186109; doi:10.1186/s12859-018-2399-4)
Supplement: Supplementary file 4 — Simulated data. The archive Simulated-data.tar.gz contains two folders called Alignments and Trees. Folder Alignments contains 500 simulated 15-sequence nucleotide alignments in fasta format. Folder Trees contains six subfolders, PQ, MP, ML, ME, QP and Reference with trees in Newick format reconstructed from the alignments with five methods and with reference trees used for simulations. Names of the tree files correspond to names of alignment files. (TAR 1860 kb) [file 12859_2018_2399_MOESM4_ESM.tar › Alignments/301.fasta]

>t4
TGTTTCATAGCAGAAAAAC----GCTTGTCAAATCTA-TTTAAATCAATAACCGACATA---CGCCTGGCTTCGTTGTGTCCATCTA----TCCACTTATCGGTCGGG---ACTTTATG---CATCTTCAGGAAGGGATTTGTCATCATATTTTACTGAAACTGATGTGCTCCAAAGCAG----TAA----ACTATCTAACACTTAGGATTTCTTTAT--ACGTATCTG-GTCTAACTTAGGGTAAACACTAGTATGGTGAAAAGGTCGAC----TATTCA---TTGTGCTATAGGTATCTCTAAA----TTGCCCCTGATAGCTACGCTTAAGGATCGAAT--AG----AGCCGTAAAA---TATAAG----AGAA----AGAACATTAAGTCGTAGCTA----TAACTGAATCGGTTGCATTCCCTTGAAATTCAATGTTTCC---TCAAT----AGGTAAACTTAAAGTCCAAGGCAAGTATCGGATCAGCTAAGTAGGACGTTCCTAG---GATTTCGAAGC----TAT---AGGACACATAGCAACTCTTAGTTAATTGCT----CCGAT----ATTCATAAACAATATGGCTTAAGTGTCACTCTGAGAGC--GAA----GG----ATCGTCGCATGATCTC----CAAGTTTGTAAACGAAATAGATCTACTTTTTAAATTAAATCAATT
>t3
TGGATCAAAGCAAAAAAACCGAGAATTCTCTATTATA-TTTTAAGCTCTAACTGACGGA---GCCCTGGCAACTTTGCGTTAATGAT----TGCAGTTAACGCGCACG---ACCTCATT---CATCATCTGGAGTGTATGAGTCTTCATATTTAAGTAAAGATGAGTTGCTCCATAGTAG----TAA----AAGGTCGGT----GAGTATCGTTTTTT--AAGTTTCAG-ACATAACTTCGC--TAGCACTCGTTT---CACAGGGTCAAC----TATACA---TCGTACTAGAGGTATATCTAGAGATTTGAACCCTCAGGACTACGTTTGAAGTACTATTGCAT----ATCCGTTGGA---CGGATG----AAGA----TAAACATTAATGCCTAGCTC----TAAATGAAGCGGTT---GTCGTTTGAAATTCCACATTTAC---TTTAC----AGTTAAAATTAAATTCCAAGACAAGTATAAGTGCAGCTAATTCGGATGTTCCTAGTCTGGTTTCGTAGC----TAT---AGTAAACATTGCAATACTTCATTAATTCCT----CCGAT----ATTCAAGTCTAATATGCCTATACTGGCACTCTTAACAA--GGA----GG-------GTCATATGAAATC----TGAAATAGCACGTGAAATACCTGTAGTCAGTTAATTAAACCCAGT
>t13
TGTCGCAGAGCATAAAAACCGAGAATTCTCCAGTCTA-TTTCAAGCACTAACTGACGAA---TCCCTGGCAACATTGAGTTAATGCT----TTCATTTATCGCGCACG---GCGTCATA---CATTGTCAGGAGGGGAGGTGTCCTCATATTTTGTTAAAGCTGAAATGCTCCAAAGTAG----TAA----AAGATCAAC----TAGCATCCATTTGT--AAGTAGCAG-GGAAAACTTTGG--GAGCACTCGTAT---TAAATGGTCAAC----TAGACA---TTGTGCTAAAGTTATGT----AGT---GAACCCATAGCTCTACGGTCCAAGCGCTAAT--AT----ATCCGTTCTA---TCATAG----AGGA----GACACATTAATGCGTAGGTT----TAAATGAACGGGTTCCATTCATTTGAAATTCCGTCTTTAC---TTGAG----AGCTAAATTTAAACTCTAAGACAAGTATGGGGGCAGCTGATTCGGAAGTTCCTAGTAGGGTTTCTTAGC----TAA---TGCAGACATTGCGACACTTATTTAATTCTT----CCGAA----ACTCAATATCAATATGTGTGTACTGGAACTCTTAAAAA--GGA----GT-------GTCGGATGACTTC----GAACTTAGCGCTGGAGATAAATCTTTTTGTTTAATTGAACCCAAT
>t1
TGACTCAGAGCATAAAAACCGAGGATTTTCCATTCTA-TTTAAAGCACTAACTGTCAGA---AACCTGTCAGCCT-GAGTATATACT----TTCAATTAT----C------CCCACTTT---CATAATCGGGAGAGGAGATGTCCTCATATTATTTTAAAGCTAATATGCTCCACAGTAG----AAA----ACTTTCTGA----TAGTATCCATTTCT--ACGTACCGG-CTATAACATTGT--AAGCACTAGTAT---GATATGGTGTAC----TAAACA---TGGTGCTATGGAAATCTCTATAGTTTAGAAGCCGCAGGACTACGTTAGAAGGACCACT--AT----GTCCGTTATA---ACTTCG----AGAA----GGAACATTAATGCGTA--------TAACTGAAGAGGTTCCACTCAGTTGAAATTCCTCCTTTAC---TCCAC----AGCTAACGTTAAATTCCAAGACAAGAAGACGAGCAGCTTAATCGGATGTTCCTAGTAGGATTTCTGAGC----TAA---GGTAAACATTGCGACTCTTCCTTAATTCCTGCACCCGAT----ACTCAAGTTCAAT----TTATATTGCAACTCTAAAGCT--GGA----GT-------GTCTAATGGAGTC----GTTATATGGTCGAGATATATTTCTGTTTGGTAAATTAAACCCAAT
>t12
GGTCTCGGAGCGCGAAAACCGGCTCTTTTCCAGTCTATTTCTAAGCACTAACTGACATA---ACCCTGACGACATTGAGTTTATCTT----TACTATTATCGTTCGTG---ACGACTTA---CATA---GGGATAGAATTTGTCCTCATATTTAGGTAGATATAATGTGCTCCAGAGAAGGAAGAAATCCATATGTCTGA----TAGAATTCTTTTAA--ATGTGACAGCTGACAACATAGTGTGAACCCTAGTAT---CAAAAGGTCAAC----TAAACA---TTGTCCTAGAGAAGTATCTATAGGTTAGAACCCTAATTCCTACGCTACATGACCCAAT--ATTACAAGCCGTGATA---TGATCG----ATGA----TAAACATTAATCCTTAGATCCAGGTAAATGGACCGGTTAAATTCATTTGAAATTCTTATTTTAC---TGGAT----AGCTAAAGTGAAATTCAAAGGCAAGTATTGGTGCAGCTAAGTCGGAAGTTCCTAGGGAGCTTTCCAAGC----TAC---AGAATAGATGGCTACTCTTAATTAATTCAT----CCGAT----ATTCATCTGCAATATGTCTGAACTGTCACTCTGACGAA--GAA----ATGTAC---GTCTGATGCTTGC----TTAAAAGGGACTCGAGATATATCTCTTATGGGAATTAAACCTAAT
>t14
CGTCTCGTAGCACGAAAACCTGACGTTCTCCATTCTA-TTTGAAGCACTAACTGACCTA---AGCCTGCCATCATTGAGTGTATAGA----TACTGTTAGCGAACCTG---GAGTTTTACCCCATATTCAGGAGGGAAGTTGTATTCATATATGTGTGAACCTAATGTGCTCC--AGTAG----TAA----TAGATCGAT----GAGCATGTTTTTGT--ACGTCACCG-AGGCAACTTTGTGTTAGCACTTGTATGGATAAAGGGTCCAG----TAGGCA---TAGTCCTAATGTTGTATCTAAAGTTAGGATACCTTATTCCTACGCTTGAAGAACAAAT--AG----TTCCGTCGAA---ATAGAG----ATGA----TAAACATTAAAACTTAGCTA----TAACTGTAAGGGTTCCAATCATTTGAAATTCAACTTTTAC---TTTAGTAATAGCTAAAATTAAAATCCAAGACAAGGAACTGCTCAGCTCAGTCGGATGTTCCTAGACCGATTTCCAAGCAATGTAT---TGTAAACATTGCAATGCTTTATTACTTGGT----CCGAT----ATTCATACTCAATATGTCTTCAATGCTACTCTTAAGTA--GGA----TA----ATTGTCATATGTAGCC----AGTATATGCCACTGAGATAGGTCTGTTATGTGAATTTAATCTACT
>t6
TGTCTCCAAGCAATAAAACCTTACGTTCGCCAGTCTA-TTATAAACTCTAACAGACACA---ATCCTGCCATCC-TGTGTGAATCCA----TTCAGTTAACGAACCTG---TCGACGTG---CATTTTCGGGAACGCATTAGTCTTCATATTTTTATGTAACTAATGTGCTCCACAGAAG----TAA----AATATCGAA----TAGCATGTTTTTTT--ACGTAGCCG-CGACAACTTGGGGAGATCACTTGTATGGTAAAAAGGTGCAG----TATACA---TCGTGCTAATGTTCTGTCTAAAGGTCATATGCCTGAAGCCTACGGTTGAAGTTCTAAT--AT----GTCCGTCAAA---TGACAG----AAGA----CTAACATTAAGGCATAGGTG----TAATTGAATTGGTTACAATCATTTGAAATTCAACGTTTCC---TGAAC----AGCTAAAGTCAAATTCCAAGACAAGGAGCTGGTCAGCTGAATGGGATGTTCCTAGCAAGGTTTCAAAGCCAAATAA---AGTAAACATGGCGACCCTTTGTTAGTTGTT----CCGAA----ATTCAGGCATAATATGTTTGGAATGACACTCTGAACAG--GGA----AG----GTTGTCGCATGACGAC----GCAATGTGGCTCAGAGATAGGTCTATTTGGGAAATTTAATCCACT
>t2
AGCCTCCGAGCATAAAAACCTCAGGTTTACCACTCTA-TTTGAAACGCTAACGGGCATA---TTCCTGTCATCA-TGAGTAAATGCA----TTCAGTTATCGTCCCTG---ACGTCATC---CATACTCGGGACGGCATTGGTCATCATATATCTGTATAACTAATCTGCTCCACAGAAG----GAA----AGTGTCACA----TAGAATATCTTTAT--AGGTGACCG-TTACAACTTCGAGTCATCACTAGTATGGTCAAAAGGTGGAT----TAAACA---TCGTACTAAAGTACTTT---CAGCTCGAGTGCCTGACAGCTACGTTTTAAGAACGAGT--AG----CTCCGTCATA---CATCAGTAGGAGGACCAACTTACATTAAGACATAGTTA----TAAGTGGACAGGTTTTAATCTTTTGAAATTCGCCGTTTTCTCTTACAC----AGCTAAGTTGAAATTCGAAGACAAGAAAATGATCAGCTTAATAGGAAGTTCCTAGGGTGTTTTCAAAGCCACGTAA---AGGATACATTGCAAACCTTAATTAGTTATT----CCGAG----AATCACGGACAATATGTTTGTACTCTTACTCTTACGGTTAGTA----AG----ATAGTCACATGAAGGC----ATCTTAAGTCTCAGAAATACGTGTAATAAAAGAATTAAATCAAGT
>t15
TGGCTCCTAGCATTAAAACCTAAGGTTTTCCACTGTA-TTAAAAACTCTAACAGGCGAA---ACCCTGACATCT-TGAGTAAATCCA----TTCGTTTATCGGTCCAT---TCTTCTTT---CATATTCAGGAGGGCACTCGTCATCATATTTAGTTATAAATAAGCTGCTCCAGAGGAG----TAA----AGAGTCCAA----TAGCATAGATTTGAACACGTCGCCG-CAACAACTTTGAGAAAACACTTGTTTGGTAAGAAGGTAGAC----TATTCAGACTTGTACTACAGTGCTTTCTAAAGCTGATTTACCGCAGGCCTACGTTTAAAGATCGAGT--AA----GTCCGTCATACAGGAAGGGCAGGAAAATCATCTTACATTAAGACATAGCTT----TAAAT--AGTGGTTAAATTCATTTGAAATTCGCTATTTCC---TACAA----AGATAAACTGAAATTCGAAGACAAGCAACAGTACAGCTTAATTGGAAGTTCCTGGGGAGATTTCTAAGCCAAATAT---CGTATACATGGCGACCCTTAGTTAGTTTTT----CCGAT----AATCACTCTAAGTATGTCTAGAATCTCACTGTGAAAAATAGGA----AC----ATTGTCTCATGCCCGC----TCTATTTGTCTAGGATATATATGTTTTGAAAA--TTGAATCCACT
>t10
AGGCTCCCAGCGCA--AACTCAGGATTTTCAATTTTA-TTCTAAGCACTAACAGCCTGA---TCCCTGCCGACTTTGAGTTCATCGG----TGCAATTACCGACCTTT---GCCTCTTC---CATGTTCAGGAGTGAATAGGTCTTCATATCATTCTACACATAATGTGCTCCACAGGAG----GAA----TCAATCCAC----TAGGATTCGTTTTG--ATGTTACAG-AGCTAACCTGGGGATATCTCTAGTATGGGAATATGGTCTAG----TAATCA---TAGTACTATTGTTGTGTCTACAGCTAGGTTACCAAATACCTACGCTTTAGGCCCAAAT--AC----ATCCGTCATA---TTTCAG----ATGA----GGCACATTAAAGCTTAGGTA----TAATTGAAATGGTTAGAGTCGTTTGAAATTCTAGGTTTAC---TGAAA----AGTTGATCTTAAAATCGAAGCCAAGGATCTGA--AGCTAACTGGGAGGTTCCTCGGATGGTTTCGCAGC----TAT---AGGAAAGATAGCGACACTTGATTAGTTGCT----CCGAA----AATCATATGCAATATGTATATAGTACGACTTTAATCCA--GAACTACAC----GTAGTCATATGAGGGCCGGTATCCTTCGTAGAGGAGATACGTGTCATCTATTAATTCAAGCC---
>t8
GGTCTCCCAGCTTG--AACTGGGAATTTTCCATTTTA-TTCTAAGCGATAACAGCCTTATGACGCCTGACCGCTTTGGGTTAATCAG----TTCACTTAGCGACCTTTCTCGTGGGGTC---CATTGTCAGGATGGGATACGTCCTCATATTGTGGTAAATATAAACTGCTCCACAGTAG----TAA----GCAGTCACT----GAGTATTCATTTAG--AAGTTTCTG-CCCTAACCTGGAGGTAGCTCTGGTATGGGCAAATGGTTTAA----TACTCA---TAGTACTATCGATTTTTCTACAGGTAGGTGACCTAAATTCTACGCTATAAGTCCGAAT--AC----TTCCGTCCTA---CTTACG----ATTA----AAAACATTAAGACATAGGTT----TAAGTGAAACGGTTGAAGTCACTTGAAATTCCTAATTTGC---TCAAG----AGGTAATTTTAAATTCTAAGCCAAGCAACAGA--AGCTCACTGGGAAGTTCCTCGAATGCTTTCACAGC----TAT---AGAAGACATAGCTATACTTGGTTATTTGCT----CCGATTATGAATCATTTACAATATGTCTATATTTGAACTATAACACG--GCACCATAA----CTAGTCACATGGTCACAGACAGGTTTCGCAATAGAAATAGTTGTCATTAGTTAATTAAATCT---
>t11
TGTCACAAAGCAAAAAAACTGTGGCTTTACCATTATA-TTCTAAACGCTAACCGGCACA-------TGGCCGCATTGAGTAAATCGG----TTCTTTTAAC--CCTAT---ATCGAGTC---CATTATCAGGAGCGTAAGAGTCATCATATAATGTTACAGGTAAGTTGCTCCAGAGTAG----CAA----TTTTTCTAG----CAGAATATATTTAG--AGGTTGCGG-TGCAAACCTCGCGTAAGCGCTTGTTTGGTAAAATGGTCTAC----TAATCA---TCGTCCTATCGAGTTCTCTACAGCTATCCTACCGCATACCTACGCTTTAAGCTCAAGT--AG----AGCCGTCTTA---GGTTTG----ATAA----TTGACATTAAATCATAGTTA----TAACTGCAAAG----AAATCATTTGAAATTCTCCCTTTCC---TAGAT----AGATAAAGTCAAAATCAAAGCCAAGAAGGCGTACAGCTCATTGGGAGGTTCCTAGTGAGGTTTCCTAGC----TATCTTAGAATACATAGCGATGCTTATTTAATTGCT----CCGAA----ACTCATACGCAGTATGTTTTTATTTACACTTTGAACTG--GCA----AC----CTGGTCTGATGCCCACTTGTACTCTGTGTTTTAGAAATACATATAATCACAGAATTTAATCC---
>t9
GGAGACTCAGCTAAAAAACAGCTGTTTCACAATTCTA-TTAAAAACCCTAACGGACATA------CTGCCTGCATTGGGTCGATGTT----TGCAGTTACCGCGCTGT---AGATGATT---CATCATCAGGAAGGGACTTGTTGTCATATTTAGATACACTTCATCTGCTCCATAGCAG----GAA----AATTTCGAT----CAGTATGATTTTGC--ACGTATCTG-CGGAAACCTAGCGCGATCTCTCGTATGGAGAAA---TTTATAGTATACTCA---TAGTGCTAACGTACTTTCTACAGATGGGTAACCTAATTGCTACGATAAAGGCACAAAT--AG----AACCGTCACA---TTTTAG----AATA----AT---ATTAATTCATAGCTA----TAAGTGCAGTGGTTTAACTCTTTT---ATTCACTATTTAC---TCGAT----AGATAAATTAAAAATCAAAGGCAAGAATTAGGTCAGCTGATTAGGATGTTCCTAGCCGGATTTCATAGC----TATCACGGAACACATCGCGAATCTTGTTTAGTTCAT----CCGAA----ATTCATAAAGATTATGTATTGAA---TACTCTAAATCA--GGA----TG----TTGGTCGAATGTCATCTGCATTTCTTAGAAC---ATATACGTGTAATTGCTCAATTGAAACA---
>t7
AGCCGCTTAGCCGAAAAACGGTTAGTTTGCAAGTGTA-TTGGAAACACTAACCGACTCA------CTGCCTGCATTGGGTCCATATG----TTCACTTAGCGACCGGT---TGCTTATT---CATGTTCAGGATAGAAGAAGTCATCATATCACCTTCCAGGTAATGTGCTCCAAAGCAG----TAA----GATGTCAGT----AAGTATGGTTTTCG--ATGTATCGG-GAGAAACCTAGAGACAACTCTAGTGTGGTGAAACGGTGAAAAGTATAGTCA---TCGTACTACCGGACTGTCTACAGTTGAGAAACCAAAGATCTACGTTGTAGGCTCAAAT--AG----AGCCGTCAGA---AATTAG----ATGA----TTGACATTAAGGCTTAGTTA----TAATTGAACAGGTTACATTCAGTT---ATTCACAATTTCC---TCTAA----AGTTAAGTTAAAATTCAAAGGCAAGGATTGGTGCAGCTGATTGGGATGTTCCTAGTCGGATTTCTTAGC----TACCACGGCATACATGGCTAGGCTTATTTATTTTGT----CCGAA----ATTCATAACTAATATGTTTTGAA---CACTCTGATCCT--G-------G----GTAGTCTAATGAAGACTCGGTCTCACTGGCACCGAAATACGTATTGTATCTTAATTGAATCG---
>t5
CGTGGCT---CTAAAAAACAGCCAATTTACAACTATA-TTAAAAGCACTAACCGACGAA---CACCTGCCGACATTGGGTACATTTTTATCTACACTTAACGACCTTA---CAGTTATT---CATCGTCAGGATAGCATGCGTCATCATATTAATATAGATTTAATTTGCTCCACAGCAG----TAA----CTTTTCAAG----CAGTATGCATTTAC--AAGTAC--G-CAGAAACCTAGCGGTACCTCTAGTATGGTGAAAGGGTTCAAGACATAGTCA---TAGTCCTACCGTACTTTCTACAGTTTTGGAACCTGAGTTCTACGTTGTATGCCCCAAT--AA----AACCGTCATA---TTAGAG----AATA----GAAACATTAATGCTTAGTTA----TAACTGCACTGGTTATATTCATTT---ATTCATATTTTCC---TCTAG----AGATAAAGTTAAAATCGAAGCCAAGGAACTGTTCAGCTGATTAGGATGTTCCTCGGCAGGTTTCTTAGC----TAGCACAGAAAACATAGCTAAACTTTCTTACTTGGT----CCGAG----ATTCAAATAGATTATGAATTTAA---TACTCTTATTTG--GCA----TG----TTGGTCTCATGTGCTCACGGTTACACCGACCCAGAGATA----TTATAATAAAATTAAAG-----
