# Supplementary material for: PQ, a new program for phylogeny reconstruction
Source: BMC Bioinformatics. 2018 Oct 12;19:374. doi: 10.1186/s12859-018-2399-4 (PMC6186109; doi:10.1186/s12859-018-2399-4)
Supplement: Supplementary file 4 — Simulated data. The archive Simulated-data.tar.gz contains two folders called Alignments and Trees. Folder Alignments contains 500 simulated 15-sequence nucleotide alignments in fasta format. Folder Trees contains six subfolders, PQ, MP, ML, ME, QP and Reference with trees in Newick format reconstructed from the alignments with five methods and with reference trees used for simulations. Names of the tree files correspond to names of alignment files. (TAR 1860 kb) [file 12859_2018_2399_MOESM4_ESM.tar › Alignments/447.fasta]

>t4
ATTAGAAGTTCTAG----ACACTGTCATACGAAATAATCGCGAGCATG--GTATTCCTTGCGGACGGCAGA----GTTGACTCGGTTGGTTATTTGAGTAGTCG----GCTACTGCTCTAATATCATGTGCTCTTTTCATTGGTG--TCGAAAATCGAGGCTGTC----TAGAAATAACAGGCGTCTCCCA----ACAAATGTGTTCTCAAT---AAAGAAACAGGTAAACATAGTAGTGTTTTGTACATATAT----TAAGTTA---ACACTTATTTAATTTGCGGCGTAGGATTGCCAC--AGACATAGCCAG----GCAGAACTAAGGATGATCTCAATTTGATACA---GG---CTTCTTATGCTAATCAG----CGGTGTCGCGATCCG----AGCTT----CCGTGGCA----ATAATGTGCTTAGAAGTC-CTTATTCGC--TCCAGAAGCATAGAGGGGTATAAATCATTCCTAAGAGCACAATGTAGAGTTAT--CACCAAAGA----AGATTA---AGACTGAACACGTTGCTCTCATTGACAGGAAATATTATACTTCAAAGGGGTAACAAAGTCAGT---A--TTCTATAT---ACTCCTTTAGA----ATATACGGG----A----CCGTGGTCAATTTAAAAGGACGGGTTGACCACCGAA---TCTCACTC----CACGGT--GGGACGCTCCGAGCTGTTCCACAAGATAGACTGACAGGTC--TTTGGGTGTGTTAGTACAACCTCTC----TTTTGATTCTTG-ATCTAAAGATTTAAGAACGACGTCGATTACTCGGTCTAATCGAGTGACCATTCGTTTCACCGCAGATCGAAGACC----T----ACGATAGAGC
>t14
GTTTAGATTTCTAG----GATCTTACTCACAAGATGATTGCAGGCATG--ATATTCAGACCGGCCGGCAGAAGCGGTCGACACTGTGGCGTATTTGAGCAGTCGAGCGGCTTCTACTCAAGTATCATTGACTCTTTTGGG----G--TGTAAAATGTTGGCTTAC----AAGTAAG----GCCGTCTTCCTTTGGACAAACGTGTCCCCTAT---GTACAAACAGGTAAATCTACTA----ATCGTA--TATAT----CCCGTTG---TAACTTATTTACGGTGCGGGATTGGATTGCAAC--GGATTTAGCCAT----GCATAACAATGTGGGAT----ATTAAATACA---GT---ATTCTTGTGCAATTC------CGGTTTTACTATAGG----ATATG----CCGTTTCA----ATATCTTTCGAAGAACTA-CTTATACGCAGTCCAGAAGCTGCGAAGGGTATAAATCATTGCAAAAAGCACCGTGTGGGCTTCT--CACTAAAGC----TGATGA---TGACTGAACACTTTACGCTCATTGACAGGAGATTTGTTACTTCAAACGGGTAACAAAGGGAGT---ATCTTTTATAT---ACTCATTTGCA----AGAAACGGG----A----CCGTGGTCAGATTTAAAGGGCTCGTTGACCTCCGATCCATCGCTCTC----CCCGCT--GGGAAGTTTGGACATGTTCCTCAAGTTATACTGACAGGGC--TTGAAGTGTGTGAGAACAAAGTCTA----GTTTGATTCTTG-ATCTAAAAATTTAAGAGCGAGGTCGATTTCTCGGTACTATCGTGTGACCGTTCCTTTGTCGACAGAACGAAGACC----G----TCGAGGGAGA
>t8
ATTT---CTTCTAGGCACCATCTTACGCGCAATATCATGGGAGGAATG--ATATACAGTCCGGGCGGCAGA----GTATACTCGATGGCGTTTTTGAGGAGTCT----GCTTCTACTCTAGTATCATGGTTTCTGTTCAT----T--TTTAAAATCTTGCCAGAC----AAGAAAAACCAGGCGTTTTTCC----ACAAATGTGTCCCCCAT---CTACAAACAGGTAAATTTATTA----TTCGTA--TACAT----CATGTTG---TCTCTTATTAGTAGTGAGGCATAGGATTGCGAC--AGACTTAGCCAG----GCGTAACAATGCGCGATGTCAATTAGAAACA---GT---TTTCTTGTGCGCCTC------CGGTTTTACAATTGG----AATTT----CCGTACCA----ATATCATTCGATGTATTG-CTTATGCGCAGTCCAGAAGCTCCGAATGGTATAAATCATTGCAAATAGCACGGTGTAGAATTTT--CACTAAAGC----TGATTA---AGACTGAACACTTTACCCTCATTGACAGGAAATTTTTTCCTGCAATCGGGTAACAAAGACAGT---GTCTTGTATAT---ACTCCTTTATA----AGAAACGGG----A----CCGTGGTC----TTAGAGGACTCGTTGACCACCGAG---TCACTCTC----CGCGCT--GTGAGGGTACGAAGTGTTTCCCAAGGTTGACTGACAGGTC--TGTACGTGTGTCAGTACAAACACTCTTGATTTAGATTCTTGCATCTTAGAGTTTAAGAACGATGTCGATACCACGGTTATATCGTGTGACCATTCATTT-ACTACAGAACGAAGGCC----A----TCGAAGGAGC
>t13
GTTA---CGCATGG----CTATTTGCGCACAAAATCATGGCCAGAATG--TTTTACTGCTCGGGCGGCTGA----GTGAATTCCGTAGTGTTCTTGCGGATTCC----GCTTCAACTCTAATATGGTCAGTGCTTTTATA----G--TAGAAAATTTGGCCTATC----TAGAACGACGAGACGTTTTGCC----ACAAAAGAGTCACCCAT---AGGTATACAGGTAAAGGGATTC----TTTGTA--AAGAT----AATGTGG---AGCCTAATCTGGCGTGTGGAATAGGATTGCAAC--C----TAGCCAT----GCGAAACATGGCACAATTTCATTTGGAGACA---GTACAAATCTTGCGCTCTTC------CGTGATTACTATTCG----ATTTA----CCATTACATCCTTTATTGTTCGTAGGAATGGCTTTTAAACAGTCCAGAAGTAATGACAGGTTTAAAGCATTACACATAGCACAGTGTAGACTTAT--CACCAACGC----TGATTA---AGACAGAACATGTTACACTCATTGACAGGACATTTGCTACTTTAACCGGGCTACAAAGTAAGTGCAGACTAATATATACGAAACATTTTTA----ATAGACGGT----A----CCGGGGTCACTTTTAAATGACGGGTTGGCCAACGAA---TCACTCTC----TACAAT--GTGAAGT-TCGAAGTGTTTCCCATGATTTACTGACAGGTC--TTAGAGTTTGACAGAACAAAAACTC----ATTTGATTCTTG-ATCTGCGCATTCAAGCTCGTGGTCGATTTACCGGTAATATCGTGTCTCCATTCGCTT-ACGTCGGATCGAAGGCT----A----GCGAAAGAGG
>t12
CTTA---CACATGG----CTTATTCCGCACAATATAATAGCTAGAATG--CTTTACCCGGCGGGCGACTGA----GTCAACACGGTAGTGTAATTGGGGATTGA----GCTACAACTCGAATAGGATCAAGACTCTTATT----G--TAGAAAATGTAGGCCTTC----AAGAACTTAGAGACGTATATGC----ACAAAAGCGTCCCCAAT---AGTTATACAGGTAAATCCAATA----TATGTA--GAGAT----TTCGTGT---AAGCTAATGTATAATGCGGAATAGGATTGCAAC--C----TAGCCAC----GCTTAACCGAGCTCCATGTCATTTATAGACA---ATGCACATCTTTTGCGTGTC------CGGGGTGACACTTCG----ATTTA----CCATAACATCCAGTATGGTTCTATGGAAACGCTTTTGCTCAGTCCAGAAGTTATGAACGGTATAAAACATTGCACATAGCACAATGTAGAGTTCT--CACTAAAGC----AGATTA---GGACAGAACACTTTACGCTCATTGACAGGACATATGTTACTTCAAACGGGTTACAAAGTTAGTACATACTGGTATATACGATCCATTACTA----ATATACGGT----A----CCGAGGTAACCTACAAATGACGCGTGGGCCAGCGAT---TCACGATC----TAGCTT--GAGAAGGTACGAATTGTTACCCAGGAGGTTTTGACAGGTC--TTAGAGTATGACAGAACAACAACTC----GTTGGATTCTTG-ATCTATACTTTTAAGCTCGTGGTCGATTGCGCTGTCATATCGTGTACCCTTTCACTT-ACTACGGAACGAAGTCG----A----GCGAAAGAGG
>t11
GTTA---CACTTGG----CTCATTCCGTACAAAATAATAGGCAGAATG--TTTTACCGGTCGGGCGACTGA----GTCAATACAGTAGACTAATTAGGGATTCC----CCTTCAACTCGACTATGATAGCAGCTCTTATT----G--TAAAAAATATAGCCCGTC----AAGAACTGGGAGACGTGTATCC----ACAAAAGAGTTCCCCAT---GGTTATACAGGTAATTCAAATT----TATGTA--AAAAT----AACGTGT---AGGCTAATCTAGTATGCGGAATAGGATTGCGAC--C----TAGCAAG----GCAAAACATTGCACTATATCATTTATACAGA---GTGCACATCTTGCGCGCATC--GAATCTGGGTCACTGTTCG----ATTTT----CCTTTGCATTCAATATGGTTCGTGGGAGGCGCTTTTTCGCAGTCCAGAAGTAATGAATGGTAAAAATCATTACACATAGCACAATGTAGGCTTGT--CACTAATGC----AGATTA---TGACAGAACATTTTCCTCTCATTGACAGGACATATGTTGCTTTAAACGGGTGACAAAGTAAGTACATACTGCTATATATCAGCCATTTTTA----ATAAACGGT----A----CCGTGGTAACTTTCAGACGACGCGTGGACCAGCGAA---TCACGTTC----TACAGT--GAGACGGTGCGAGTTGTTGCGCAGGAATAAATGAC----CTATTAGGGTATGTCAGTACAAGGGCTC----ATTTGATTCTTG-AACTTTACGTTTAAGTACGTGGTCGATGGAGCTGTAAGATCGTGTAGCCATTCCCTT-ACAGCGGAACGAACTCGGAGTA----GCGATGGAGT
>t3
ATTA---CAATTGG----GCTCTTTCGGGCAAAATAATCGGTTGTATGCGATATCCGTACCGGTCGACGGA----GTGAATCCGTTGGAATTGTTCCGTATTTC----TCTACCTCT----TATGTTACTAGCTCTTCAT----TGGTCGAAGATGATGCCAGAC----GAGGACGTAAAGACGTCTTCGC----ACAAACGAGTCTGCCATTTAAAGTAGACAGGTAACTGTAATT----GTTGTA--TAGTT----AAGGGGC---ACACTTATTTGCCCTGAGGCATAGGATTGCTAC--GGACTTAGCCAA----GCGCTACGACGTATTATATCTTTTAAACTAA---GTGGTAATCTTAGGCAATTC------CTCGGTAACAATCCGCCTCAAGTGACAACTATTGCA----ATATGTTACGATGAA---GCTTTTACCCAGTCCAGAAGAATTGAACGGTTAAAAGCATTTCAAATAGCACTCTGTAGAATTGT--CACTAATGC----GGATGA---AGACTGAAGACTTTTCG--CATTGACAGGATATTTTATACTTAAAGTGGGATACAAAGATAGT---GCCTTCTATAT---AGCCCTTTCTA----AGAGACGGT----A----CCGAGGTCAGCTGTATATGACTTGTTGCCCGGCGAC---TCAATCTC----CATGTT--GGGAAGACTTGAGATGTTCCCCATGATTTTTTGACAGGCC--TTGGCGTTTGTCAGAACAAGCGCTC----ATTTGATTCTT----CTATGCATTGAAGTCCGTATTCGATTTCACAGTGATATCGAGTGCCCTTTCTGTT-ACTCCTGATCGAACACT----AACTATCGATTGAGA
>t10
CTTT---CGAGTGG----TGTGTCTCGGTCAAGATAATGGTCGGAATGCGCTATTCTGATCGGCCGACGGA----GTAAAAACGCTGGCATTTTTAAGGATTAC----GCTTCTTCT----TAGTATCCACTCTCTTATT----A--TATAACATTTTGCCAGAC----GAGTAATGTGAGACGTATTGGT----ACAAACGGGTCCCCCATGTAAAGTATACAGGTAAAGGAAATT----ATTGTA--GAGTT----ATTGTTAGTGAACCTTATCGACCGTGCGGCATAGGATTGTTACATCGACGTAGCCAT----GCAAGACAATGTTGTATCTCAATTGTAACTA---GTTGTAATCTTGTGCTCTTC------CTGGATGTCAATGTG----AGTTA----CAGTACCA----ATATCGGCCGCTGTAAGCGCTTTTCCCCTGTCCAGAAGTTTTGATTGGTTCAAAACATTACAGACAGCACTCTGTTGCATTGT--CACTAAAGG----GGATCA---TGACTGAACACTTTTCGCTCATTGACAGGACATCTTATGCTTGAACGGGGTAACAAAGTGAGT---ACCTTTTATAT---AACCCTTTCTA----ATAGACGGT----A----CCGTGGTTAATTTCATACGTCGCGTGGTCCACCGAT---TCACTCTC----CTGACT--GTGATGACTTGAGATGTTGCCCAAGATCTAGTGACAGGTC--TTTTAGTTTGGCAGAACAACCACTC----ATTTGATTCTTG-ATCTAGGCATTAAAGATCGAGGTCGATTACTCGGTGTCATCGAGTTCCCTTTCGGTT-GCTACTGATCGAATTCT----AGTTAGCGATTGAGA
>t6
ATTA---TAGATTG----G--CTGTCCCCCTATATGATCGATTGAATG--TTATGCAATCCGGTCGGCAGA----GTGAATCCCATTGTTTTTTTCAGAAATAT----ACTACTACTCTACTAAAATGAACCCTGTTCGT----T--TTAAAAATCTTGCCAGGCAGCAAAGTATGGGCAGCCGTTTCATA----ACAAACGAGT---CCAT---TAACATACAGGTAACTTAAGTA----CAAGTA--TACCT----TTTGTTT---TGACTCATATCAAATGCGGGGTCGGATTGGTAC--AGATGAAGCCAGTGCCGCTATACCAGGCGCGATGTCG--TATAAGTA---CT---GATCTTACGCAATTC------CTAAATTTCTCTTTG----ATGTG----CACTTTCA----ATAGGATTCGCTGAAATAGCTTTTCTCCCGTCCAGAAGCCACGACAGGTCCAAATCATTCCCAAAAGCACCCTATAGAGTTGT--CACAAATGG----TGATGA---GGACAGAAGACATTACCCTCATTGACAGGACATGTCATTCTCCAATAGGGTCACAAAGAAAGT---TACTTTTATAT---ACTCTTTAAAA----AAACACGGTCTGCA----CCGAGGTCAGTTCTACACGGCGCGTGGACCATCGAA---TCTCACTC----CGGCCT--GAGAGGGTTCGAA----TACGCAAGTGGTGTTGAAAGGGA--TTCGCGTTTGTCAGAACAATCACTC----GTTAGATTCTTG-ATCTATCATTTAAAGTTCGAATTAGATGCAGCAGTTTAATCGAGTTTCCTTTCATTT-ACACCGGAACGAAAACG----A----GCGAATGAGT
>t9
ATTA---TATTTCG----GATGTTGCCTCCAAAATGATTGATTGAATG--TTATTCCAGCCGGGCGGCGGA----GTTAACCCCTTGGAATTATTCTGAAATAG----ACTGCTTCTCAACTACACTGATTCCTTTTCAT----G--TGGAAAATGTTGCCGTTCACCAAAGAAAGGACAGGCGTATCAAA----ACAAAAGTGT---CAAT---GTACACACAGGTAAATGCACTT--------TA--TACTT----GTTGGTT---ACTCTAATGGGCAATGAGGTATTGGATTGCTAC--AGAGTTAGCCAG----GCATCACCTAGCGCAATGTCG--TGGAAAAA---GA---CATCTTATGCATGTC------CTGATTATCTTTAGG----AGGTT----CACTTTCA----ATAGAGGGCGGCGTATG----TATCTTCCGTCCAGAAGTTTAGACGGGTGAAAATCATTTCTAATAGCACAATGTCGTCTTCT--CACAAAGGCGCGATGATTA---TGACGGAAGAAGTTGCCCTCGTTGACAGGAAATTTTATTCTATAACGGGGTGACAAAGTTAGT---TACTTATATAT---ACACGTTTAAA----ATAGACGGACTTCA----CCGAGGTTATGTGGACAAGACCCGTAGTCCCCCGAA---TCCCCCTC----CGGGATGCGAGAAGGTTCGAGATGTTACTCTGGTTGGACTGACAGGTT--TTGAGGTTTGGAAGGACAAGCACAG----TTTCGATTCTTG-ATCTTTCCTTTCAAGCTCGATGTAGATTAGTCCGTATAATCGCGTTTCCTTTCATTT-ACCACCGAGCGAATCCT----A----CCGACGGAGA
>t5
TTTA---AATCTAG----ATTTTTACATACGAGATGATCGATTGGATG--TTATTCGGGCCGGGCGGCAGA----GTACACGCGTTAGTATTTTTGTGAAATAA----ACTGCCGCTCTATTAACCTAAATCCTTTTCAG----A--TTGAAAATCAGGGCAAACATCAAAGAATGAAGAGCCGTTTTGAC----ACAAAAGAGT---CCAT---ATACAAACAGGTAAGTTCATTC----GAGGTA--TACGT----CTTGGAG---GCGCTAATTGTCTGTGGGGTATTGGATTGCTAC--AGAGATAGCCAT----GCTGCACCTAGCACTATCTCG--TATAATTA---GA---TATCT---GCGTGTC------CTAATTATCTGTGAG----AATTC----CACTATCA----ATAGATAGCTGTGTATAAGCTTATGTTCGGTCCAGAAGTTAGGACTGGTGG-AATCATTACTTAAAGCACTTTTTTGCTTTCT--CACAAATGAGTGATGATAA---TGACTGAAAACATTTCCCTCTTTGACAGGACTTGTTATACTCAAATTGGGTCACAAAGAGAGT---GACTTTTATAT---ATACGTTTTAA----ATAGACGGGCTTCA----CCGAGGTTATATCGACATGACGCGTCGTCCACCGAC---TCACCCTCACGACAGGATATGTGAAGGTACGAGTTGTTACTCATGTTAATCTGAAAGGTT--TTGAAGTTTGTTAGAACAACCTCAC----TTTGGATTCTTG-ATCTTCTAATTAAAGGGCGCTGTCGATGAAGCGGTAGGATCGCGTCCCCTTTCATTT-ACCTCCGAGCGAATCCT----T----CCGATAGAGA
>t1
ATTA---GATTTAG----GAGGTTACCTCCAAGATGATGGATTGGATG--ATATTCTATCCGGGCGTCGGA----GTACAGCCGTTAGTATTATTCTGAAATAT----ACTGCTTCTCTAGTACAGTGAAGCCTGTTCAT----G--TTTAAAATATTGCCAAACACCAGAGAATGGACAGCCGTTTAACG----ACAAAAGTGT---CCAT---GGTCACACAGGTAATTGAACTT----CAAGTA--TACGT----GTTGTTA---ACTCTCATGTCCGTTGCGGTATGGGATTGCAAC--AGAGTTAGCCAG----GCATCACCTAGCGCAATGTCG--TGGAGATA---GG---GATCTTACGCATATC------CTAATTATCTTTATG----AAGTT----CACTTTCA----ATAGAGAGCGGTGTATTAGCTTTTTCCCCGTCCAGAAGTTAAGACTGGTGTAAATCATTTCTAATAGCACGGTATAGGGTTCT--CACAAATGAGTAGTGATGAGACTGACAGAAGACATTACCCTCTTTGACAGGACATTTCATACTCAAAGTGGGAAACAAAGTTAGT---AACTGTTATAT---ACACTTTATAA----AAAGACGGATCTGA----CCGAGGTTATCTCTACAAGGCGCGTGGACCACCGAA---TCGCAGTC----GACTTTATGGGAAGTTTGGACATGTTACACGGGATTTGCTGAGAGGTT--TTGGGGTTTGTCAGAAAAACCACTC----TTTAGATTCTTG-ATCTTGCTATTAAAGGTCGGTATAGATTAATCCGTTAAATCGCGTCTCCTTTCATTT-ACAGCCGAACGAATCCT----A----ACGAAGGAGA
>t2
TTTG---TTAATCG----TTCCTAACTTTCAAAATTATCGAGTGAATG--CTATCCAAGCCGGCCGTCAGA----GTATAACCACTGGGCTTTTTTGGTATTGG----AATGCGACTCGATTAAGGTCCTGTCTTTTCGT----A--TATAAAATTCCGCCGCCT----TAGAACCGTTAGCCGTATTTCC----ACAAATGAGTACACCAT---GGCGAAACAGGTAACGTAAATA----GTTGTA--AATGTGTTGTTTGGTC---TTCCTTATAGCCAGTGGGGTGTAGGATT----C--TGATTTAGCCAA----GCAGCACATAGCCGAATATAA--TATAGAAA---CC---AGT---AAGCAAGTC------CGAATTAACAGTCGG----AATTA----CGCTAACA----CTAGGCGACTATGTAAATGCTTTTTATCAGTCCAGAAGT--GGAAGGGTACAAATCATCGCCTAAAGCACACTGTTGGGTTCTTTCACACAGGC----CGATTA---AGACAGAATACATTCCCCTCATTGACAGGATATGTAATACTAGAAGTGGGAGACAAAGGAAGT---ATCTTATATAT---ACACATTAGTA----ATAAACGGC----A----CCGTGGTCATTTGTAAATGGCGCGTGGGCCGACGAC---TCAATCTC----GAATGT--GAGAAGAATAGAAATGTTGCACAAGATTAGATGACAGGTA--TTCTCGTTTGGCAGTACAACCCCTG----CTTAGATTCTTG-AGCTAATTATTGAAGATCGGACTCGATTCTACAGTTTGATCGGGTCACCTTTCATTT-ACTA---AGCGAATGC----------TCGATGGAGT
>t7
TTTG---TTATTGG----TGACTATCCTTCTATATGATCGAGTGAATG--TTATCCTGTTCGGCCGTCAGA----GTCTAAGCACTTGACTTTTTGAGTAATGA----AATGCAACTCCATTAAGTTCCAGTCTGTTCAT----A--TATAAAATAGTGACACCT----GAGTAGGGAGAGCCGTATATCG----ACAAAGGTGTACCCCAT---CACAATACAGGTAAGTGGAATA----TTTGTA--GATGTTTTGTATGGGC---ATCCTTATAGGTTTTGGGGAGTTGGATT----C--AGAATTAGCCAA----GCAGAACTGTGCTGGATGTTA--TATACATATCTCC---CGT---GAGCAGGTC------CGTAATAACGATCGG----AACTA----CTTTATCA----CTAGATGACTTCGAAGTTGCTTTTTATCAGTCCAGAAGG--AGAATGGTACAAATCATTTCGTAAAGCACACTATGGGTTTCTTTCACACAAGC----CGATTA---CGACTGAATACTTTCCCCTCATTGACAGGAGATTTAATACTGAAAAAGGGATACAAAGGAAGT---ATCTAATATAT---AAGCTTTGATA----ATAAACGGG----AGTGCCCGGGGTGAGTTCGATAAGGCGCGTGGACCCACGAC---TCACTCTC----TGCTTT--GAGAAGCATGGAAGTGTTTCGCAGGGTTATATGAGAGGTA--TTAGCGTTTGCCAGTACAACCTCTG----ATTAGATTCTTG-AGCTGTTTTTTAAAGTTCGATCTCGATTATTCTGTGCGATCGGGTCACCTTTCTTTT-ACTT---ATCGAACAC----------CCGATGGAGT
>t15
GTTT---TCCATTG----TCGCTTACCTTCTAAATTATCGATGGAATG--ATTTACGTCCCGGTCGTCAGA----GTTAAAACACTCGCTTATTTTTGAAATAG----AATTCGACTCTAATATAATCCAGTCTTTTCGT----T--TGCAATATGCAGCCCACC----AAGTAGTGGCAGCCGTATAGCT----ACAAATGTGTCCCCCAT---TCAGATACAGGTAAAAGTACTA----CGAGTA--TACATTTTACATGATT---TTTCTCATAACATATGTGGTATCGGATTGGTAC--AGACTTAGCAAG----GCAATACTG---GCGATTTTG--TAAAGTAA---CG---AGT---GGGCAATTC------CTGGTTTCCTTTTGG----ATGTG----CGATGTCA----GTAGAGG----TGTATCCGCTTTTTAGCAGTCCAGAAGTTGCGAACGGTATAAAACATCACATAGAGCACCTTATAGATTTGT--CACAGAGGG----AGATTA---CGAC---ATAGTTTCCCCTCCTTGACAGGACTTTTGGTTCTGAAATCGGGTGACAAAGCAAGT------TTGTATAT---ATACGTTTTTATACTATAAACGGG----A----CCGAGGTCACCTAAAGAGGGCATGTGGACCATCGAT---TCATTCTC----TAGGAT--GCGAAGCTTGGAAATGTTCCTCAGGATTTTTTGACAGGCA--TAGCGGTTTGTAAGAACAACAACTC----TTTCGATTCTTG-ATCTACGTTTTTAAGGCCGTTCTGGATGCAGCAGTATTATCGTGTTTCCGTTCTTTT-CCTA---AACGAACACA----T----TCGATCGAGA
