# Supplementary material for: PQ, a new program for phylogeny reconstruction
Source: BMC Bioinformatics. 2018 Oct 12;19:374. doi: 10.1186/s12859-018-2399-4 (PMC6186109; doi:10.1186/s12859-018-2399-4)
Supplement: Supplementary file 4 — Simulated data. The archive Simulated-data.tar.gz contains two folders called Alignments and Trees. Folder Alignments contains 500 simulated 15-sequence nucleotide alignments in fasta format. Folder Trees contains six subfolders, PQ, MP, ML, ME, QP and Reference with trees in Newick format reconstructed from the alignments with five methods and with reference trees used for simulations. Names of the tree files correspond to names of alignment files. (TAR 1860 kb) [file 12859_2018_2399_MOESM4_ESM.tar › Alignments/341.fasta]

>t4
CTAATAT--GGAC----TG-C---ATTCGGAAGCCTTACTTTATTGAAT----GATG---AAGGACGCTTTATGGTAG-CG---CA--TTTTGCAATGT--TACTAATAAACTTAT--TTTTATTAAG----AGTTGT---AGCT---GAAGGTGGA---TACTCGGTGAGTATCGCGGGCGTGGTGTGAGACTACCTTAGTTGTTTA-------AAGG----TTGATACATC----TATTTATATCCTTCTT---TATACATAGTTAGACATCATACGGGAAGAACACCGCGTGAATGAGGAAG-------CAGTGATTTTC----GTATCTGAAAGCG----TGGGCGCAG----ACAAGGCGCCCAATATGTAAA----TGGGTGTAGGATCTCAACATTCATCACTTTTATTTTCTCATACCTTGACGATCTACCACTATAC---GGTGACCATTTTCACA-GACTCGTTGT--GTGATACAGGTCTAGATCAC---CTCT----TCAGTTAGTCCAACAGAAACTCAGGA-GTGAATCTA---TTTTTGTATTGATTCA--AAAGACTAAGCCGTACC----TCCAAGTTC---AC----TTCTTTTTTTCTCGTGGTAG--AGCGATGATG-ATTTTATATTTGCGTGCGTATTGCCTTTCCCACTGACG----TAATA----TTAGGGTGAACTACTTTTTCCGC--T-TATTATAGGGAA---GGACCTAATC--TTG--ATGG-AATA--GGTG
>t15
CCAATAT--AAAC----TA-CGCGACTCCTAACCCTTACTTTTTT--------GATAGTCAAGAACGCACTAGGGTAG-CT---CA--TGCTGGAACGC--AACCAAGAGATCTCTGATTTCACAAAG----AATGTT---TGCCTAGGTTTGTGGA---TTATCCATAAGTAGCCCGGGTTAGGTGTTAGAATACCATAGTCGATCC-------CACA----AGAATAAATC----TACC--CCTCCTTCTT---GATACTGAGTCAGCAATTCTACGGGACGAACACCGTAG----AAAGGTA-------CAGTCCTTAGC----GTACTTATGAGCG----TGGCCAACG----AGAGGCGGGCCAACGTGTAAACCTAACGGTATAGTATTACAACATTGATCCCTCTTTTTTTTGCACACGTTAACGAGCTAACTCAATAC---GATGACCACTTCGACA-GTCCGATCTT--GTGATTCGCGTGTTGATCTTCCCCTAT----GCTTTTGGTTCTCCAAATACTCAGGC-GTGAATCAA---TTTTTGTATTTATTCG--TACAACTATCCCGTCTTCTAATCACAGTTA---ACGATGTTATATTTTTCTTCTAGTAT--TGCCATGATG-ATTTTATA----CGTGCGGAGTCCCTTGCCAACTGCCGTCTAAACCG----TCTGGGTGAACTACGTGATCCGC--T-TATTGAAGGGAA---ATATATAACC--TTG--ATCGCAATG--CGTG
>t14
CCAATAT--GAACGAACTG-C---AGTCCTAACCTTTACTTTTTT--------GATA---AATGACGCAATAATGTAG-CT---CA--TTCTGCAAGGC--AACGAAGAGAGATCTGGTTGGAAAAAG----AATATT---TGCTTAGGTTTGTAGA---TTATCCATGAGTAGCGCGGGCCGGGAGTTAGTATACCATAGTCGATTG-------GACG----TTAATACATC----TACC--TATCCATCTT---GATACTTAGTCACCAATGATACGGGCAGAACACAGAAGGAAAGAAGGTA-------CAGTCCTTGAC----GATGATATGAGCG----TGGCCACCG----ACAAGCCGGCCAACTTGTAAACCCAAGGGTATAGGATGACAACATTCATCCCTCTTATTTTTGCACACTTTAAGGAACTAACGCTGTAC---GAAGACCAGTTCCACA-GACTGATCAT--GTGATTCTAGTCTTGATCTTTTCCTAT----GCAGATTGTGCTCCAAAGGCTCAAGG-GTGAATCTA---TTTTAGTATTTATTCG--AATAACTATCCCGTCTT----TCATAGTTT---ACAAAGTGATGGTTTTCTTCTAGTAT--AGCCATGTTG-ATTTTATATTTGCGTGCGTAGTCCCTTGCCAACTGTCGTCTGAATGG----TCCGGGTGAACTACGCGATCCGC--T-TATTGGAAGGAA---GTAGATAATC--TTG--ATCATAATG--TGTG
>t1
CAAATATGATTAC----TG-C---ATACCCAAACTTTTCTTTCTTAAAT----GATA---AAGGACGCAGTAGGGTAG-CA---CA--TTATGAAAAGGATATCAAAGACACTTGT--TTACAACAAG----AATTTT---GGCATAGGATTGACGATACTCATCGCTGAGTACCACGGGACCGGTGTTAGATTACGTTAGTCGTTTA-------TACT----GCTAATATTC----TAAC--TTTCCCTCTT---GAAAGGGAGTAATTCATTACACGGGTTGCACTCTAAGGGAATAAAGTTGTAC----CTGTCGTGTGCTGAGGTATCTAACAGCG----TGGTCTAGG----AGAAGTGGGTCAAGCTGTAAA----AAGGTGTGGGATGTCAACATTCGTCATAATTGTTATTATTTACCTTA-GGACCTATCCCTTTAC---GGAGACCACTTTGACA-GGCG--TCAG--GTGATCCACGTTTAGGTCTA---CTAT----ACCTATGGTGCACCACATACACACGG-GTGAATCTA---TTTTTGTATATATTCCGTTACGACTATTCCGTTTT----TCCTAGTTT---ACGTAGTTTTGCTTTTCTTTTAGTAA--C--CATGATG-ATTTAATATTTGCGTGCGAATTCACTTCCCTACTGTCA----AACGCTTGTCTCGGGTTAACTACGAAGACCGC--T-TATTAGATGGAA---TTATATTAGC--TTG--ATGG-AGTC--AGTG
>t10
CAAATATCAGAAC----TG-C---ATGTTTAATCGTTGCTTTCTTAAAT----GATT---AATGACGCGCTACTGTAG-CT---CA--TTGTGGAGAGC--ATCGAATAAACATCT--TTATAAAAAG----ACTTAT---GGCTTAGGATAGACGA---TATTCGCTTAGTAGCACGGGATTGGAGTTAGGTTACATTAGTCGATTG-------GACG----ACAATACTTC----TAAT--GGTCCTTCTT---GAATCAGAGTAATTTATGACACGGGGTGAACGCATAGTGAAGAATGTCA-------CGGTCGTTTAC----GTTGCTAACAGCG----TGGACAAAG----AGAAGGAGCACAAGTTGTAAA----TAGGTTTGGGATTTCAACATTCGTCTGTATTATTTTGAATTACTTTA-GGACCTAACACGTTAC---GGTGACCACATCCACA-GTCT--TGAAAGGTGATCCGGGTTTAGGTCTA---CTCT----GCGTTTGGTTCATCACATGCTCACGT-GTGAAACTA---TTCTGGTATGTATTCC--TACAACTATTCCGTTTA----TCCAAGTTG---ACGATGTTTTACTTTTCTATTAGTAG--GGCTATGGTG-ATTTAATATTTGCGTGCGGATTCCCTTGGCTCCTGCCA----AACGTTTGACTAGGGTAAACTACTGACACCGC--T-TATTACTTGGAA---ATATATAAAC--TTG--ATCA-AGTC--CGTG
>t13
CCAATATGATAAC----TT-C---ATCATCAAGCATTACTTTGTTTAATAACAGATT---AAATACGCTGTACCGTAG-CA---CA--TACTGCATCGA--GGCAAAGAGAGTAGT--TTAGATCAAGCGGGATTTTT---AGCCTAGGGGGGTCGA---TCATCGGTTAGTAGCACGGGAGGGGGGTTAGATTAAGATAGTCGATGA-------TACG----TGAGTACCTC----TAGT--TTTCCGTCTT---TAACCATAGGTAACCATTAAACGGGACGGACACGGTTTGAATAACGTTA-------TAGTCATCTAC----GAGATTTGCAGCG----TGGACTCTGTCAAATAGGGAGCGCATAGTGTAAA----GTGGTATGGTATGTCAACATTGTTCTTAGTTCTTTTGATTGACTTTG-TGATCTAGCCCGGTAC---GGTGACCATATCTACA-GCCG--TCAG--GTGATCAGGGTTTTGGTCGT---CTAT----ACGGGTGGTTCACCATACATGCAAGT-GTGAACCTA---TTTTAGTATTATTTCT--AAGGAGTATACAGTTGA----TCTAAGTTG---ACTGCGTGATATTTTTCTCATTGCAG--TGCAATGGTG-ATTTTATATTAGCGTGCGAATGCCCTTATCTACTGTCT----CACCTTTGGGGCGGGGAAACGACCATGCCCGCTAT-TATTAGTGGGAA---GAAATTGAAC--TTG--ATAT-ATTC--TGTG
>t9
CGAATATAAAGAC----TT-C---AGTAACAATCTTTACTTTTTTGAAT----GATT---AATAACGCCCTAATGTAG-CC---CA--TTT---ATCGT--AACTAGTAGAGACTT--TTAGAATAAG----AATAGT---AGCTTAGGAGTGGTGA---TTATCCGTTAGTAGCACGGGAGAGGTGTTAGATTAAGATAGTAGTTGA-------GATA----GATGTACCTC----TATG--TTTACGTCTT---TATCAAGAGATAGACATGTGATGAGCCGGACTCCACACGAATCAGGTTC-------TCGTCTTCTAC----GAGTTTGGTAGCGTAGATGGTCTTAGTAAAA---GACGAACACTATGTAAA----ATGGTATGGAATT---ACATTAATC--CGTTATTGTCTGTGACTTTA-CGACCTAACCCTGTAC---GTAGACCAAATAGGCA-GCCC--TCAT--GTGATCAAGGTTTCGTTCGC---CTTTGGTCCCCAATGGTACATCACATACGCACGT-GTGAAACTAACGTTTTGGTATTACTTCA--AACCATTAAGCAGTTTT----TCTGAGTAG---ACGACGTGTTTGTTTTCTGGTCGCAA--CGCCATGCTG-ATTTTATATTAGCGTGCGAATTCCCTTTACTACTGTCG----CAGCCTTGTATCGGGTTAACTACAATCCCCGCTTTATATTAACCGGAA---CTGTATAAGCGTTTGGAATAA-AGTC--TGTG
>t7
CAAATATCAAAAC----TT-C---ATAGCAAAACGTTACTTTTTTCAAT----GATC---AAACACGCAATATAGTAG-CT---CA--TGATGAATCGG--ATCTAGCAAAGCCGT--TTGGAACAAG----AGTTTT---AGCTTAGGATAGTAGA---TTGTCCGTTAGTAACACGGGTGGGGGGTTAGTTTACTCTAGTAGATTA-------AACT----TCAATTTCTC----TAGC--TGTACCTCTT---TAACGGAAGCGA-ACATAATACGAGAAGTACACGCCAGGAAGCAAGTTC-------ACGTATTTAGC----GACACTAATAGCGTTGGTGGACTTAGTGAAA---GTAGCACAATATGTAAA----AAGGTATGGGATT---ACATTGAAC--CGTTCTTCTCTTTAACGTTA-CGAACTAACGCAGTAC---GAAGACCAAATTTGCA-GCCT--TCAT--GTGATGAGGGTTTAGATCCA---CTAT----GCCAA---TTCATCATATGCTCAAGT-GTGAATCTAGCGTTCTGGTATTCCTTCA--AACGACTAATCTGTGTC----TCTAAGTGG---ACTGAGTGTTTCTTTTCTATTAGTAA--CGCTATGCTG-ATTTTATATTAGCGTGCGGATCCCCTTGTCAACTGTCT----CATCATTGAATCGGGTCAACAACAATCCCCGCGGT-TATTATCCGGAA---GCATTTAACC--TTG--ATGA-AATCCTTGTG
>t8
CAAATATGACAAC----TT-C---ATAGCAAAACTTTACTTTTTTAAAT----GATC---AAACACGCCTTACAGTAG-CA---CA--TGTTGCATAGG--ATCAAGAAAATGCTT--TTTCAGCAAG----AGTTCTAAGAGCGTAGGAACGTAGA---TCTTCTGTTAGTAACACGGGCGAGGCGTTAGTTTACAGTAGTTGATGA-------AACT----TCGGTAGATC----TAGC--TATACCTCTT---GATCGACAGTCA-ATATTAGAAGAGGAGTACTCCCGTGGAAACAGGTTC-------ACGTATTTACC----GTATCTAACAGCGCTCATGGACATAGTTAAA---GGAGCACAATATGTAAA----ATGGTA---TATA---ACATTTTAC--TCTTTTTCTCTATAACATTT-CGATCTA---CGGTAC---GAAGACCAAATATGCA-GCCC--TTAT--GTGATGTATGTATAGTTCCC---CTCT----GCTAT---TTCATCACATGCCCACGA-GTGAATCTATCGTTTTGGTATGTCTTCA--AACAACTAGGCTGTCTC----TCTAAGTGT---ACTGAGTGATGATTTTCTAATAGTAT--CGCAATGTTG-ATTTTATATTGGCGTGCGCAACCCCTTTTCTCCTGACT----CATCTTTGAACAGGGTCAACGACCATCCCCGCAAT-TATTATCCGGAA---GGAACT---C--TTG--ATTG-AATGGCTGTG
>t12
CTAATACAAACAC----TTGC---ATGAGCAACCTTTTCTTTGTTAAAT----GATT---AAGAACGCTATAAGGTAG-CA---CACATAATGTAAAGG--GGCCATTAAAATCGT--TTACAA--------AATACT---GGCCTAGGATAGACGA---TCATCAGTTAGTAGCAAGGGACAGGAGTTAGAATACTATAGTTGATGAGCC----AAAG----TCAGTAGCTCTGGATAAA--CGTGCCTCTT---GAATCTCAGTAACAAATAGTATGGGACGGACACATGCTGAATAAGGTCC-------GCGTCTTTGAC----GCTAGTACCAGCG----TG----GCGTTAAATAAGTAGTGCACTTTGTAAA------GGTATTGAATGCCAACATTAAACTTTCTTATTATACCATACTTTG-CGAGCTAACTCGGTAC---GGTGACCATATGCGCACGTCT--TTCT--GTGATCACGGTCTTGCTCGC---CTAT----ACAGGTTGTTCACC--ACATGCACGT-GTGAAACTAGCGTTATGGTATGGTTTCT--AACCATTATGCTGTATG----TCCAAGTTC---ACAGCGTTATTTTTTTCTGATTGGAT--TGCAATGATG-ATTTAATATTGGCGTGCGAATTCGCTTAACGGCTGTCA----AAAT----CCTCGGGTAAACAACGAGATCCGCGAT---TTATCTGGAA---GTTAGTTAAC--TTG--ATAT-ATTA--TGTG
>t2
CAAATATGACAAC----TG-C---ATTAGCAACCGTTACTTTGTTGAAT----GATT---AAAGACGCGATACGGTAG-CT---CACATTATGCAACGT--GGCTATCAAAGACGT--TTGTAACAAG----AATGGT---AGCTTAGGAAAGTCGA---TCTTCTGTTAGTAGCACGGGACGGGAGTTAGTTTAGAATAGTCGATTA-------AAGG----TCTGTACCTCTGAATATA--TTTGCGTCTT---TAACCTAAGGTATAAATTAAAGGAGACGGACTCCTTCTGAATAAGGTTC-------CTGTCTTGTGC----GATATTTCCAGCG----TGGACTCAGTTAAATAAGTAGGGCACATTGTAAA----AGGGTATGGGATTTCAACATTGATCTATGTTTTTATGAGTTACTTTG-GGAACTAACGCTTTAC---GGTGACCATATCCGCA-GCCT--TCAA--GTGATCAGGGTCTCGATCGA---CTGT----GCGTATTGTTCACCACACCTGCAGGA-GTGAAACTACCGTTTTAGTATTATTTCG--AAGCATTAAGCAGTTTG----TCCGAGTAC---ACAGCGTGGTAATTTTCTCTTAGCAT--TGCAATGATG-ATTTTATATTAGCGTGCGAAGTCACTTAACTACTGTCT----GATA----CCTCGGGTTAACAACAAGGTCCGCAAT-TATTATCTGGAA---GCGATTAAAC--TTG--ATCG-ATTG--AGTG
>t11
CTAATAACATAAC----TA-C---AAGACAAATCTTTGCTTTTTTTAAT----GATT---AATGACGCCATACTGTAG-CT---CA--TGTTGTACCGT--CACTAATAAAGATTT--TTCAAACAAG----AATAGT---GGCTTAGGAATGTGGA---TAATCTTTAAGTAGCACGGG---GGGGTTAGAGTAATGTAGTCGGTTT-------AAAGAGTAAAGGTCTCTC----TAAT--GTTTCGTCTT---TATGGATAGATATTTATCATAAGTGTTGTACCCCTAAAGAAAAAAGAGC-------GCGTGGTATAC----GACAGTAACAGCG----TGGACACTGTCAAACAAGGAGTGCACTATGTAAA----CCGGTCTGGCATTTCAACATTCTGCAGAGTTATTTTTGCAAACTTTA----CCTACCACTCTAC---GTGGACCAGATATCCA-GTCT--TCAT--GTGATCAACGTATTGATCAG---CTAT----TCTACTCGTGCAC---AATATCAAGT-GTGAACCTACCGTTTTCGTATAATTTCA--TA--ATTACTCAGTAAG----TCCAAGTAC---ACTACGTGCTGGTTTTCTTTTTGCAA--CGCTATGATGCATTTTATATTTGCGTGCGAAT---CTTTACTACTGTCT----CACAGTTGGAGAGGGACAACGACACTCACCGCTGT-TATTTTCGGGAA---TAATATTATC--TTG--ATTG-AATT--TGTG
>t3
CAAATACTATAA------------AAGTTTAAGCCTTCCTTTCTTTAAT----GATC---AAAGACGCAGTAGCGTAGGCTGTCCA--TTTTGGAAAGC--AACTAAGACAGTAAT--TTCAAAAAAG----AATGCT---AGCTTAGGAAAGTTGA---TATTCATTAAGTAGCACGGG---GGTGTTAGATTAAACTAGTTGGTTA---CTGCCATCGATCTAATTGTATC----TAAT--GCTTCATCTT---TACCCAAAGTTATTAATGAAAAGTGTTGTACGCGACCAGAAGAAGGTCC---ATGAAAGTCTTTTTC----GATTATAATAGCG----TGGACCCTG-TCAACACGATGTACACTATGTAAA----CAGGTCTCGCATGACAACATTACTCAAAATTGTTGTGGCGGACCTTA----GCTAGCACGCTAC---GGGGACCAGATAGCCA-GCCG--TGGC--GTGAT---CGTTTTGTTCTG---CTTT----GCATCTTGTACAA---AATCACAGGC-GTGAACCGAACGTTGTCGTATAA--TCA--AA--AATACTCGGTATT----TCCTAGTAA---ACTCCGTTATAATTTTCTTTTAGAAACTAGCGATGTTGCATTTTATATTTGCGTGCGAAG---CTTATCTTCTGACA----CAATTTTGAAGGGGGGCAACTACACGAGCCGCTTT-TATTTTTTGGAACACGGTCCTTACC--TTG--ATAG-ATTT--TGTG
>t5
CCAATAATATGA------------ATGTTTAAACGTTCCTTTATTAAAT----GATA---AAAGACGCCATATGGTAG-CT---CA--TATTGGACGGT--AACTAAGATAGGAAT--TTTAAAGAAG----ATTCGT---AGCTTAGGTGAGTTGA---TAATCACTAAGTAACACGGG---GGTGTTAGCCTAATCTAGTTGCTCA-------CAGGGATGTATATCGATC----TAAT--TCTGCTTCTT---AAAACCAAGTTACATATACTATGGGTCGTACTCCTACGGAATAAAGACC---AATAAGGTTTTTGAC----GAATATGACAGCG----TGGACACGG-TAAATACGATGGACACCATGTAAA----CAGGTCTCGGATGTCAACATTTTGCCCACTTGTTGTAGGAAACATTG----TCTACCACTCTAC---GGGGACCAGATATCCA-GCCC--TGAC--GTGATAAAAGTATAGTTCTT---CTAT----CCTTCTGGTTCAA---AGTTTCAAGT-GTGAACC--CCGTTGTCGTATAGTTTCA--GA--ACTACCCTGTTAT----TCCTAGTTAAAGACTCCGTTTTAGTTTTCTTATGGGACCTCGCGATGATGCATTTTATATTTGCGTGCGAAG---CTTTTCCCCTGTCG----TATCTTTGTCTAGGGGA----ACAACCACCGCGGT-TATTTTTGGGAATCCATAGTTAACC--TTG--ATAA-AATT--GGTG
>t6
CTAATAACATAAC----TC-C---AGATATAACCATTGCTTTTTTAAAT----GATT---AATAACGCTATATTGTAG-CT---CA--TCTTGAACCGT--CACTAATAAAGGTGT--TTCGAAGAAG----AGTAGT---GGCTTAGGATCGTAGA---TCATCCTTCAGTAGCACGGG---GGGGTTAGAATATATTAGTCGGTCA-------AATA----TAGGGTACTC----TAAT--GTTTCTTCTTGATAATGCAGAGGTATACATCAAATGTGATGTACACCTAATGAAAAAAGTTC-------GTGTATTATGC----GTCAGTTGCAGCG----TGGACA----GAAACAAGATGTACACAATGTAAA----AAGGTATGGCATTTCAACATTGATCATATTTGTTGTTTCATACATTA----CCTATCTCTCTACCCAGATGACCATATATCCA-GTCT--TCTT--GTGATCAACGTCTTGGTCGA---CTCT----TCTACTCGTGCAC---AAAATCAAGACGTGAACCTACCGTTATCGTATAATTTCA--TA--ATTAAACTGTATT----TCCGAGTGC---ACAGAGTGTTGATTTTCTCCTAGCAT--GGCGATGGTGCATTTTATATTAGCGTGCGAATTCGCTTATCTGCTGACT----CACCATTGCGTAGGGTGAACGACGTGTACCGCATT-TATTTACGGGAA---GTAA---AGC--TTG--ATCA-AATC--GGTG
