# Supplementary material for: PQ, a new program for phylogeny reconstruction
Source: BMC Bioinformatics. 2018 Oct 12;19:374. doi: 10.1186/s12859-018-2399-4 (PMC6186109; doi:10.1186/s12859-018-2399-4)
Supplement: Supplementary file 4 — Simulated data. The archive Simulated-data.tar.gz contains two folders called Alignments and Trees. Folder Alignments contains 500 simulated 15-sequence nucleotide alignments in fasta format. Folder Trees contains six subfolders, PQ, MP, ML, ME, QP and Reference with trees in Newick format reconstructed from the alignments with five methods and with reference trees used for simulations. Names of the tree files correspond to names of alignment files. (TAR 1860 kb) [file 12859_2018_2399_MOESM4_ESM.tar › Alignments/314.fasta]

>t12
ATATTT----ACGATCTCGTT---AA--TTCTTTCGCTA----TGTAGTAA----TGCTTCAATGAGTAATGGCGGATATCA----AACATT--AACAGA----TTGCT-------TTTGTCGTATATTATCCGGAATACTTGATGTAACAGAT----CTTAATGAACTAGCTAGTTATCATT---GGATGGATTTAC----GAACGCATTTCCATTTAA----GACGTTCACCACC----TCGGATATCCATAGACTAAGTTAGCCCGAGAAATTTCAA-------AAA---TGCTTAAAT--TGTACTTCTTGCTATAAAAAGGCTCTGCAATTTTCTTAAAGAAATGGACACAGATCATATAGGAAGACGTTTCTCTAA-------AC----TCGGAATAAGTGCAATACTCTATGTCGCATAAAGGTCTTCTAGGGATGTTATAATTATGGATTTA---ACTCCGATTGTGACCCGATGATAAC----CTAATGTTGAATCGTTCCCCGGCACCGTA----TGGAACGT----TTTTTCAAAAGCAAGATTA---TAGACTTTGTTTCGACAATAAT----TAGGAAAGCAATTC---GGCAAGGACTTAAAGTTCTGTTTATGACTGTGCTCAAATACCACA---ATAGTGACTTAATTAGAT---GGATG----GACG----AAGTTCAAT---GAGTTTCGTTGCAATTGATATTAAC--GAAAGTATG
>t8
ATCGTT----GGGATACCGGT---CA--TCGGTACGCTA----TATAGTAG----TACTTCAATGAGTAACATGGAATATCA----AACGATGTAACCAT----TAGCC-------TTATTAGTGTAAGTTCCTGAATATTCGAGTTAGCAGCG----TCGAATGAACTCATAAGATATCATT---GGATGGATTGAA----GAACTCAAATGCATAAAAAGCCGTCGTTCACCCCC----TCGTACATCCATTGTGAAGTGTCGACCGGGCAGTTCGAA-------AAA---TTCTTTAAC--TAAACTTTTAACTTTATAATGTCTTGACTTGTTTCTTAAAGGATTGGTCACAGGTCATGTTGAGATAAGAAGCTCTTG-------GC----ACAGGAGAATTCCAATTTACTATGTCACTTAAAGGTCATTTATCATTGCCCCAAGTATGGCCTTA---ACGCCAATGTTGACCCGGGGAGAACTGAGCTAATGTGAACCCGGTGCCCACCTCCTTA----TTGAACATCATATATTTCAAAATATAGATTCGGTTAGATTATGGGTCGCAAATA------TAGGCAAGCAATTA---ATCCAGAACTTAAAGTTATGGAGATC----ATTCGAAATACCAGA---ATCGTCACCGAATAATTT---GGTTG----CAAG----ATGTGCACA---TATTTTCGTTTCGATTAATATAAAC--TAAAGACTA
>t14
ATCTTT----TTGATAACGGT---TA--TATACGCGCAA----TTAAGTAC----TGCTTCACTGAGTAATGCGGAATATCT----AAAAATGTAAGTGA----TCGCC-------CTAATTGAGTATTTTCCAGAAAACTGGTAGTGACAGCA----CGCAATTAACTCGTAAGTTATCATT---GGATGGAGTCAG----GAACACATATCCATTTAT----GTTGTTCACCCAC----TCGAACAACCATTGCCGTAATTAGCCCGATAATTTCTAA-------AAA---TCCTTGAAT--TAAACTTTTTTCTATACAGAGATGTCACTTTTTTCTTAAAGACTAGGGCTCAGGTCATCCTCTGGTACGACACTCTTT-------AC----GCAGTAGACATCCAATCGACTTTGCCATATAAAGGTCGTCGGTCAGTGCTACAATTATGGACTTG---AC---AATTGTGACCC---GAAAGCGAAGCTAATGTCGAATCGATACGCGGCACCTAA----TTAAACAT----TGTTTCAAAAGTTAGATTGAGTTAGATTCCGCGTCGCCAATAAT----TAGGCAACAAATTT---AGAAATAACTTGAAGTTATCAGGATA----TTTTGAAAAACCGAG---ATGGTTACCGTGTAGTGT---GGGAG----CAAA----ATGTTAACT---TAGTTTAGTTTCAATAAATATAAAC--AAGTGAGGT
>t3
ATAGTT----ACGATACCGAT---TG--TACCTACGCAA----TGAAGTAA----TACTTCAATGAGTAATGGGGAATATCA----AACAATGTAACGAA----TTGCT-------TTTGTCGTATATTTTCCAGAAAATTTGAAGTACCAGAT----ATGAATTAACTATCTAGGTATCATT---GGATGGAGTAAC----GAACGCAATTCCATTAAA----GGCGTTCACCACC----TCGGATGCCCATAGGCTAATATAGTCCGTTTAGTTAAAA-------AAA---TACTTAAAT--TTAACTTGTTGCTATAAAAAGGTTCGACTATTTTCTTAAAGATAAGGGCACAGGTGATGTATGGATAAGTTGTTCTAA-------AC----GCAGAGCAAGTGCTATAGGCT---TCACTTAAAGCTCATTTAAGGCTGCCCAAACTATGGACTTA---ACTACGATTGGGACCCGGTGATAAC----CTACTGTGGAGTCGATCCTCACCGCCGTA----TGGAACAT----TCTTGCAAAAGCTAGATTA---TAGAGTTCATTTCGCCAATAAT----TAGGAAAACAATTA---GATAATTACTTAAAGTTTTGGTGATG----TTTTAAAAAACCTCC---ATTGTGACTGAATTAGGT---GGGTG----CAAT----ATGTTCAAG---GAGTTTCGATGCAATTGATATTAAC--TAAGGGATC
>t4
ATATTC----ACGATGTCGAT---AA--TGTATCCGCGA----TCGAGTAA----TTCTTCAATGAGTACCAGCGGATATCG----TAGCGTGTAGTTGC----TGGCG-------TTTGTTGTATTATATCCAGAACATTCGGGGTGACAGTT----ATGGATAAGCTAACGAGGTATCATT---GGATGGAATAACCTTAGAACATACTTGCATTGAT----GGAGTTCACCTCC----TCGCACGTTCATAGGATTCGTTAGGCCGCTGAATTACAA-------AAA---TGCCTAAAT--TAAACTTATTTCTATAAAAAGGCACTACTAATTTGTTAAAGAAATGGTCCCAGGTCAATAGTTGAAACGCAGATCTGG-------AC----ACGGTGAAGATTCCATGATCTTTGTCTTCTAAAGTTCCTATAAGGTTGCTTAGACTATGGTCTTG---ACTTCGATCTGGACTCGCAGAAAAC----CTTAAGTAAACTCGTTACATTGCGCCGTA----TGGAACGT----TGTTACCAAAAATAGATGT---TAGACTGGCAGTCGTGAATAAT----TAGGGAAGCAATTT---CAGGATGACTTAAAGTTGTCTGTATG----CTGCTAAAAACCTATAAAATAGTTACTACTTTGAAT---GGTAG----GAGC----AGGTCCATT---AAGTTTCGTTCCTATTGATATGAAC--CATAGCCTT
>t15
ATGTTC----ACGATTTCGAT---TACATGCATGCGCAA----TCGAGTAG----TA---CAGTGAGTATCGTCGGATATCA----TATTCTGTATTTGC----TAGCG-------GTTGGTGTATGTGCTCCTGAACATTTGAAATCGCAGTG----ACCTATAAACTAACTAGTTATCATT---GGATGGAATAATGTCGGAACAGATATGCATTAAA----GGAGTTCACCACC----TCGCATGTTCATAATATTGTTTAGTCCGCTTAATTACAA-------AAA---TTCCTTAAT--TAAACTTGTTGCTATAAAATGTCTCTCCAAATTTCTTAAAGAAATGGGCCCAGCTCATGAATCTGAATGTAAAGCTGC-------AC----GCGGTAAAGTTACAAGTTACTGTGTCGAATAAAGATCCTATATGATTGTCCTGACTATGGGCTTG---ACATCGATCGTGACACGCTGAGAAC----CTGCAGTTAGATCGGTATAATCCGACTTA----TGAAACAT----TGTTACCAAAATTAGATTT---TAGATTGCACATCGTTAATAAG----TAGGGAATAAATTG---CAT--ACACTTAAAGTTTTCTGCATT----GTTCAAAACACCGTT---ATAGTGACAGATTTCTAT---GGTGG----GATC----AGGAGGAGA---AATTTTTGTTCCTATGGATATTAACCCCAA---CTT
>t9
GTGTTA----TTGATTGCGTT---TA--TGAGCACGCAA----TAGAGTAA----TTCTTCATTGAGTAAGGGCGTATATCA----GAAGATGTAAGGCA--------A-------GTAATGGTTTTATATCCAGAATAGTAGTGATCACAGAG----CGAGATTAGCTTTCAAGACATC------GGATGGACTAATATAAGAACCCATTTACATAAAA----GCAGTGCACCCTC----TCGAATGCTCATAAGTTGGTGTCGTCCGTAAAATTTAAA-------AAA---TACGTTAAG--TATACTTGTGGCTATAGACCGCGTAAACTA----TTTAAAGCGTTGGTCCCAGATAATCGTTGCAAAG---CGTCTTC-------TC----ACAGAGTATATTCAAGAATCTCTGACAGTTAAAGGTCTTGTGTGGATGCACAAAATATGGACTTGGTCACGTCGATAATGACCCGGAGA-AGC----CTTGAGTGAAATCGGTACATTCCGACCTA----TGCAACAT----TGTTACGAAAATAAGATTA---TAGAGTAAATCTCGTCCTTAAG----TAGGGAACCAATTA---GTTTACGACTTCAAGTTGTCCCAATA----GACGAAAAGACCTTG---ATCGTGACTATGTGACTT---GGAGG----TAACGAACAAGGGTAAT---TACTTTCGTTGCAATATATATAAAC--CATGGCGAT
>t7
ATTTTA----ATGATATCGTT---AA--TACACACGCAA----TTAAGTAT----TACTTCATTGAGTAACGACGTATATCG----AAAAGTGTACTTCT----TTGCATTG----TTCATAGTTTTTGATCCAGAACATTGGGCATCACAGTC----AGGGATTAACTGACGAGGGATC------GGATGGAGTTAACCTAGAACCCATTTTCATAGAG----GTCGTCCACCTGCGGGGTCGCAGGTACATATACCAATATGGGCCGCTAACTTTCAA-------AAA---TACGTTAAGGCTTCACTTCTAACTTTAGAATGCGTATTCAAATTTTTTAAAGCTTGGGTCCCAGATCAAGTATAAAAAGGATCATCTCG-------AC----ACGGATGATTTACAAATCTCTGTGACGAGTAAAGATCCTATGAGCGTGATACAAATATGGTCTTGCGGACGTCTATAGTGACACGGGGAAAGC----CTTCTGTCAAATCGTTAGTAATCAACCTA----TGGAACAT----TCTTTCTAAAAATAGATTA---T--ACTGAGGCTCGTCCATAAC----TAGGGAAATAATTC---GTCAATCACTTAAAGTTATAGAAATA----TATGGAAATACCCT------AGTTACGGAGTAGCAT---GGGCG----TAACGAAAAGGTAAAAA---TAGTTTTGCTACGATCTATATTAAC--CAAAGCCAT
>t13
GTATTA----AAGATAGCGAT---AA--TAGATACGCAA----TAAAGTAA----TGCTTCACTGAGTATTAGCGGATATCA----AATTTTGTAATCAA----TAGCT-------TTTCCCGTAT-GTATCCTGAACAATTGTAATTACAGTG----AGAAATTAACTGGCTAGTTATCATT---GGATGGAATAACCCTAGAACACACTTACATAAAA----GCAGTGCACCTCC----TCGCATAGCCATCCGAAGGAGTGGCCCGATTAATTACAA-------AAA---TTCGTAAAT--TAAACTTGTTCCAATAGAGAGGTTATGCCATTTTATTAAAGATAGGGTCCCAGGTGACAAAGGGACACGTAGCTCTGT-------AC----TCGGTTAATTTACTAGTGCCTTTGTCCAATAAAGCTCGTATAAGGG--CTCTAAGTATGGACTTT---ACTTCGATCAAGACCCGCAGACATC----CTAACGTGAAGTCGTTATCCTTCCGCAGA----TGAAACGT----TTTTACTAAACCAAGATTA---TAGACTTAATATCGAGAATAAT----TAGGCAAACAATTG---CAAGAGAACTTAAAGTTTTTTCGATG----GACTGAAAGACCTAT---ATCGTGACTACATAAAAT---GGCGG----GATCGGAAATGGGCAAG---CATTTTGGTTCCGATTCATATAAAC--TAGGGCCTA
>t1
CTATTG----GTGATTACGAT---TA--TATAGACGCAA----TTTAGTAC----TGCTTCACTGAGTAGTTATGGATATCG----AATGATGTAACCGA----TGGCG-------TTTCGCGATT-GTATCCTGAAAAATAGAAGTGTCAGTTGTCTAAAAATTAACTTGTAAGAAATCATT---GGATGGAATAACCTGGGAACACATGT---AATAA----GCCGTCCACCACC----TCGGAGAGTCATGCCAGAGGGTGGGCCGTACAATTTCAACTAT---AAA---TACGTAAAT--TCCACTTTTTCCGTTAAATTGATCTTTCCGGTTTGTTAAAGACATGGGCACAGGTTATATACAGTCATGCAGCTCTTA-------AC----GCGGCTGATGTCCTATTGTCTTTGCCTACTAAAGTTCCTTTTGGGA--GGATAATTATGGGTTTG---ACGTCGATGTGGACGCGAAGATAAC----CTTACGTTGAGACGGTGTTCGTCCCCAAA----TCGATAGT----TATTTCGAAACCGAGATTG---TAGACTAGTAATCGAAGATAAT----TAGGAAAATAATTA---GTAGATCACTTGAAGTTATACATATC----AGTAAAAATACCGAC---ATCGTTACTACATTTAAT---GGTGG----AAGTTGCAATGCGCACG---AATTTTGGTTTCGATACATATAAAC--CAGTGCGTA
>t10
ATGTTT----ATGATAGCGAT---GA--TACATTCGCTATATATCTAGTAA----TTCTTCAGTGAGTATCCTCGTATATCA----AACTCTGTA----C----TTGCT-------TTAATCGTTTAAATTCCGGAAGAGTAGTACTGTCAGAC----AAGTATCAACTTTCCAGGAATCATT---GGATGGAGTGAC----GAACGCACCTTCAAGGAA----GTTGTGCACCATC----TCGCAGATCCAT---CTCCAGTTGGCCGTCCATTTATAA-------AAATTCTTCTTTAAT--TTTACTTTTTTCCCTATAAAGCTTAATCAAATTTATTAAAG---CGGTCTCAGGTGATATCTTACTAGGTGGTACTTTCGTTCCGTC----CCGGCGGAGATACTAAGGTCTG--TCAATTAAAGTTCCTGTTCGATTG---TAATTATGGACTTT---ACGGCTATTGAGACCCGCTGAAAAC----CTAATGTTGAAGCGGTTTGTATCTCCCTA----TAGAACTT----TATTACAAAAACTAGATTT---TAGAATGTATTT-GTAATTAAT----TAGGTAAAAAATTA---CACGATAACTTAAAGTTTTGACGATA----TTGCCAAATACCTAT---ATAGTTACAGGTTATAAT---GGCCG----TAGT----AAGTACATT---TATTTTTGATTCGATAGATATCAAC--CATGGTCTT
>t11
ATTTTT----CTGATAGCGAT---GT--TGCATTCGCGATATATTTAGTAT----TTCTTCATTGAGTAAACTCGGATATCAACGGCACTCTGTA----C----TTGCT-------CTACGCGTTTAAAGTCCAGAATAATGGTAATGTCAGGG----TATTATCAACTATCCAGGTATCATTGTCGGATGGATTAAC----GAACTCACTTGCAAGGAC----GCAGTTCACCAAC----TCGAAGGCTCATGGTTCCCTGTTGACCGATTATTTGTAA-------AAA---TGCTTTAAT--TAAACTTATTACCATACATAGTCCAAACGTATTTGTTAAAG---CGGTCTCAGTTAAAGTCTTTCTAGGGATAGCTAT---CACGCC----CCGGTTTATATACTAGAATCTG--GCTGATAAAGATCGTTTTGGACTG---TAATTATGGATTTG---ACAACTATTGAGACGCGATGATAAC----CTACTGTGGAATCGGTAAATATCTCCCTA----TAGAACTT----TTTTCCGAAACCTAGATTG---TAGACTCTACCTCGTATATAAT----TAGGTAACTAATTA---TAAAATAACTTAAAGTTCTTGCGATT----TTGAAAAATACCTAT---ATAGTGACGGATTGACAT---GGCCG----TACT----ATGTACAAG---GATTTTGGATTCCATAAATATCAAC--CAAAGGCTT
>t2
ATCTTAAGTTTAGATGCCGGTTTGCG--T----CCGCTAGAGATTAAGTAA----TTCTTCATTGAGTAA----GCATATCTGTGAAATGGTGTA----CAAGATTGCT---ACTAGTTTGCGCATATTCTCCCGAATATTAGACATATCAGTG----AAAAATAAACTGTGCAGTAATCATT---GGATGGACTGAG----GAACATAATTTCAGAAAT----GGAGTTCACCCAC----TCGCA----CATTGT----TCTCGCCCGGTAAGTTTTAA----CAAAAA---TCCCTGAAA--TAAACTTGTATCGA--TAAC----TAGCCATTTTATTAAAGACAAGGTCCCAG--GAATGTTTGTTAGGGCAATCTAA---ACCGTCCCGTTCGGTTAACATACGACTATCTCTGTCCAATAAAGCTCATTCTGGAGTG---CAAATATGGAGTTA---ACACCGATCATGACACGTGGATACC----CTTTCGTCTTCACGCTACATGTCACCCAA----TAAAACGT----TGTTACTAAACTTAGATTG---TAGATTT----TCGTCAGTAAT----TAGGTAAAGAATTAGTGG---AGGACTTGAAGTTCTACCGATG----GT---AAAAACCTAC---ATAGTGACAGGTTTGATT---GGCAG----AACC----ATGTCGAGA---GATTTTCGGTACCATTAATATCAAC--AAACGACAG
>t6
ATATTTAGCTTGGATTCCGCT---GG--T----CCGCAACAAATCAAGTAA----TTCTTCAGTGAGTAA----GCCTATCGGTTAAATGCTGTA----CCAGATTGCT---TCTGTTCTTCGCCTAAATTCCAGAAGACTAGCAATTTCAGCA----TAAAATAAACTATCCAGAAATCATT---GGATGGATTAAG----GAACGTAGTTCCAGAAA--------GTTCACCCAC----TCGCA----CATGCG----TCTAGACCGATCAATTGTAA----AACAAA---TTCGTGAAT--TTAACTTATATCGCTAAAACGATATATCCATTTTATTAAAGAAAAGGGCACAGTTAAGGAAATGTTATGTCAATCTTG---AGCGGC----TCGGTAGACGTGCAAGTTTCTCTGTCCACTAAAGATCATAGTATATTG---CAATTATGGAATTA---ACTTCAATAAAGACACGGAGAGATC----CTTACGTCTATGCGATGCTAGTCACCCAA----TAAAACAT----TGTTTCAAAACTTAGATTG---TAGATTT----TCGACAGTAAT----TAGGCAAATAATTGGTGATTAAATACTTAAAGTTGTTAGTATG----GT---AAAAACCCAG---ATGGTTACTGTATTGAGT---GGCAG----AATA----AGGTAAATAATGGATTTTCGGTGCGATTGATATTAAC--AAGCGATAA
>t5
ATGTTTAGTTGGGATACCGCT---AG--T----CCGCAACACATCAAGTAGTGCGTTCTTCAATGAGTAT----GTATATCAGTTAAACCTTGTA----CCAGTTAGCT---GAAATTCCTCGCCTAAATTCCCGAAAATTGGCTATTTCAGGA----TATAATAAACTGTGAAGTGATCATT---GGATGGAATAAT----GAACGCAGTTGCATTGAA----GAGGT--ACCCAC----TCGAA----CATTGA----ACTTGTCCGCCCATTTTTAA----CACAAA---TTCGTGAAC--TAAACTTTTAGCCATAGAAGGTTTTACCCATTTTATTAAAGAAAAGGTCCCAGATAATAAAAATGTAAGACGAACTTA---GACCGC----TCGGTAAACATGCAAGCTGCTGTGTCCACTAAAGATCGTGTTACATTG---CAATTATGGCCTTA---ACTTCGATTTGGACACGAAGAAATC----CTCACGTCGTATCGATTGTAGGCACCCGACAGGTTAAGCAT----TATTGCAAAATGTAGATCG---TAGATTA----TCGACAATAATTTTATAGGAAATCAATTCGTGATTAAATACTTAAAGTTGTTCCTATG----TT---AAAAACCTAA---ATGGTGACTGTTTAGGCTAAGGGCAGATGAAAAT----ATGTCGAGAAATCATTTTAGTTGCCATGAATATTAAC--AAGGGAAAA
