# Supplementary material for: PQ, a new program for phylogeny reconstruction
Source: BMC Bioinformatics. 2018 Oct 12;19:374. doi: 10.1186/s12859-018-2399-4 (PMC6186109; doi:10.1186/s12859-018-2399-4)
Supplement: Supplementary file 4 — Simulated data. The archive Simulated-data.tar.gz contains two folders called Alignments and Trees. Folder Alignments contains 500 simulated 15-sequence nucleotide alignments in fasta format. Folder Trees contains six subfolders, PQ, MP, ML, ME, QP and Reference with trees in Newick format reconstructed from the alignments with five methods and with reference trees used for simulations. Names of the tree files correspond to names of alignment files. (TAR 1860 kb) [file 12859_2018_2399_MOESM4_ESM.tar › Alignments/250.fasta]

>t9
TATCTGATGAGCAA----GCACAA----ACC--TAATTGATC-GAAATGATATGACAACAAT----GGGCGAGCCCGACGTTGCTAGAAGTCAGACCAGTT----CTTT--AGCAT---GCTCGCT----T---ACTGCTATAAAG-AT---CACACTGTACGT----AG---TAGAAACTTTGTGTTGGA---GTTT---CGC--GTCATGG--CTAGTTTTCTGG---TT--CAATGTTGATAGACGTCTGAGGTGCAATCGATGAGATAAGAGAGTTCAGAAACTGTATTTTACTATGTCTATACTGATGTCGGTAGTTCATATAAA-C----ACATCTGTAGCGTAAATAACAAACAGGCTATCAATTGGGCTA---CAGAT---AT--AAAGGCGGTTCCCAGGT----CAACA----G----TTT---G----AACCAGGGG--ATACAATTGTT--CCTACTGGTGTTGCGTCCTAGGTTACTAATATTGTGTTAACGCTCAGAAACCTATCTGCG--CGCTTGGATTTCGATGTGCAGCTACGACGGTAATAATATAGAGCG----AG----ACGGGAATTTAGGCGTGTC----GCTTCTTTCTCTAGTCATTCTCTT----ATCCAGGTAGAAAAAACACCCGGTTTTTC-
>t4
TATCTGTTAAGCAA----GCACAA----ACC--TTATTTATC-AATATGAAATGACAAGAAA----AGGCGAATCCTACGTTGTTAGAAGTAAGTCCAGTT----CCCTGAAGCTT---ACTGGGC----T---TCTGCTATAAAGAAT---CTCACGGCACGT----GG---TAGAATCTTTGTTTTGTA---GATT---CGC--GTCATGG--CAAGTCTTCAGT---TA--CAGGATTGATAGACGTCTGATGGGTAGTCGGTCAGATAAGAGAGATCACAAACAGTATATTACTATGTCGATCTTAATGTCGCTAGAACATAAATA-C----CCATCTGTAGCGTAAATTACGAACATGCTATCGATTGGACTG---CAAAT---TT--AAAGGCTGATCCCAGCG----CAACA----G----TTT---T----ATTCATCGG--ATTCAGTGTAT--CCAACTCGTGTCGCTTCCTAGGTTACTAATATTATGTTAACTCTCAGAGACCTATTTACG--CGCTTACATATCGATGGTCACCTATGACGGTTATAAATTCGAGCG----AA----ACCGGAATTCAAACGTAGC----GTCTCTGGATCTCGTCATTCTACA----ATCCTGGTAGAACAAGCTTCCTGTTTCTC-
>t7
TATCTGCGTAGCTA----CCACAT----ACG--ATAACGTTCTGAAATGAAATGCCAATAAA--------GAACCGAACGATGTGAAAAATGAGACCAGTT----CTAA--AGCGT---CCGCGTA----T---CCTGCTATAAAG-AG---CCCACGGCTCTT----TA---TCGAATCTTTCTGCTGGA---GTGT---TGC--GCCATGC--CCGGTTATCGGC---TAGACAATATTGATAGACTTCTGATGCGCATCCGGTCAGATATGAGAGGTCACTACCGGTTTCTAACTATGCCCCTAATTATGTCGATGGGCACTATAAA-A----CCACCTGAATCGTAAGTTTCGAACAGGCTATCACTTGGTGTT---CCAAG---AT--AAAGGCGGATCCCAGGC----CAACA----G----TTT---A----ATCCTTGAG--ATCCAGACCGT--CCATATGTTGTAGCGACCCAGGTGACTCATATTTTGTTAACACTCGGAAGCCTATTTGCG--CGCTTTAA----GATGAACACCGAAGACCATGTTAGCATCTAGCG----AA----ACCTGGGTGTGCGCGTCTC----GCGTCTTTTTATCGTCATTTGGAT----AGCCTGGTAGAAACAAAGTCCCGTTTCTC-
>t15
GATCTGGCCAGCGA----ACACAA----AGG--CTATGGATC-TAAATGATATGACAACAAG----GA--GAAAATCATGGTGGTACAAATCAGCCCAGTG----AATT--AACTA---CCTCGGG----T---TCGGCTAAAAAG-AA---CGCGACGACCTT----AT---TGGAAGCGTTCTCCTGGG---GACT---GGC--GTCATAG--CATGTTTTCGTC---CTAACAAATTTGATAGGCCTCTGAGGCGCACCCGGGCAGATAAGAGAGATGACAACCGGTTTTTTACTTTGACTCTTTTTATGTGGATAGGT-CTAAATA-T----CCACCGGAAACGTAAGTTTCGAACAGGCTATACGTTGGGTTT---CTTAA---ATGTAATGGCGGCTCCCAGGC----CAACA----G----TTC---A----ATTCCTAAG--ATTCAATCCCT--CCATTTATT--GGATACCCAGGTCACTAATATTAGGCTAAACCTCGGAGTTCTATTTACG--CACTTTCA----GATGCGCTCGAATGACGTTGATAACCT----CA----AT----ACTTGAT--GAAGCGTGTC----ATTTCTTTGTATCGTCATTTCGAT----ACCCCGGTTGAAACATCGTCTCGTTTTTC-
>t6
TATCAGCTGAGGGA----TCACAG----AAG--CAGTCATTC-TATATGATATGTCAAGAAA----TAGCGAAGAACAGGATGTAAAAACTGCGCCTAGGG----TGGG--AACCC---ACAAGTAGCGGT---AGGGCTAAAAAG-AGCGGCACAACGGGCTT----AC---TAGAAACGTTCTGCTGTG---GTTT---AGCGCGTCATAT--CAAGTTGTCGAG---ATATCAATTTAGATAGTCATCT---GCGTATCCGGTGAGATTTGAGAGATAACTATCTGTTTTTTACTGTGACCCTAGTAATGTAGCTGGGTTCTACATA-GGATCCCACCTGTAACGTATTTTTC----AAGCTAGGACTTGGGCTG---CCAAC---ATCAAAAGGCAGCTCCCAGCT----CAACA----G----TTG---T----ATACGACTG--ATCCATTCTCT--ACAAGTATT--GGAGTCCAAGGTAAATTATCTTTGGGTAAATGTCAGACGTCTATTTGCG--CAGTTTTA----GATGCCCCCCTACGACATTCTTCCTGTGGAGCA----AT----ACTTGTT--TACTCGAGTC----GTATCTATGTATAGTCATTTCCGC----GTTCCGGTAGAAAGAACGGCATGTTTATC-
>t8
GATCTGCTGAGGGA----CCACAG----ATT--CCTGAAGTC-TATATGAAATGGCAAGAAA----TTGCGAATTTAAGAATGTAAAAACTGCGCCCAGTG----AGGG--AACCC---ACGAGTAGTGAT---ACGGCTAGAAAG-AGTAACTCAACGGCCTT----AC---TTGAAACGTTTTGATGTG---GTTT---TGCACGTCATAT--CATGTTCTCTAC---ATAGCAATTTAGATAGTCTTCT---GTGGATCCGGGCAGATGTGAGAGATTACTATCTGTTTTTTACTTTGACCCTAGTAATGTGGCTGGGTTTTACATA-GCAGTCCACCTGCAACGTATTTATC----AAGCTAAAAATTGGGCTT---CCAAC---ATGAAATGGCAGGTCCCAGCT----CACCA----G----TTT---T----ATACCACTG--ATCCAGTCTCT--ACAGTTTGT--GGGGTCCGAGGTGAATCATCTTTAGCTAAAGCTCAGACGTCTATTTGCG--CATTTTTA----GATGCACCCCAACGACCGTGTTCCTGTGCAGCA----AA----ACTTGGT--TACTCGAATC----GTGTCTGTGTGTCGTCATTTCTAC----TTTCCGGTAGAAAGAAGGGCACGTTTTTC-
>t1
TATCCGCTAAGTTA----TCACAG----AAG--CCGCGAATC-TATATGATATGCCAAGAAT----GAGCGATAAACAGAATGTAAGAAATTCGTCCAGTG----AACA--AACCA---ACACGCA----T---TTAGCTATAACG-ACTTCCTCAACGGTCAT----AC---TAGAATCTTTATACTGGA---GTTT---AGCTGGGCATAC--CGCGTTGTTGTC---TGACCACACTAGATAGTCTTCT---GCGTAGCCGAGCAGATCGGAGAGTTCACAAGCTGTTTTTTACTTTGACTCTGTTAATGTGGATGGTA----CATA-TAGATCCACCTGTAACGTATGTATC----AGGCTACTACTTGGACTG---CCTAC---TTGGAACGGCGGATCCCAGGT----CAACACGAGGTACGTTT---GGACCAATCCACTG--ATCCAGTCTCT--CCAAGTTCT--CGGGTCCTAGGTAAATGATATTTCGGTAAAACTCTGAGGGCTATTTACG--CAGTTTAA----GATGCTCCCATACGACTGTTGTCCTTTAAAGCA----AA----ACTTGAA--GAGGCGAATC----TTTTCTATATCTAGTCATTTGTTC----AAGCCGGTAGAAAAAACACCGGGTTTTTC-
>t11
GATCGGTTTAGTGA----GCATAG----GTA--TTGGTGTTC-CATATGAAATGTCAAGAAT----TAGCGAGCAAGACTCTGCTAAAAATTCGCCCAGCC----AATA--ATCCA---ACATGTG----T---GCCGCTATAAAG-AA---CTCAAAGTACTT----CTTGCTGGAAACTTTCTTCTGTC---GATT---AGC--GACATGCAACATGTGCTGAAG---GCGCCAAATTTGATAGACCTCTGA--TGCACGCGTTCAGATATGAGAGCTTACGAACTGTATTTAACTGTGTCTCTCTTTATGTAGGTAGTAAGTACCAA-C----CCACCCGCATCGTAAGTTTCAAACAGGCTAGAGGTTGGTTTT---CGAAT---AT--AATGGCCGAACCCAGGC----CAACA----G----TTG---T----ATTCTTGGG--ATACACCCCCT--CCTACTATTAGGGTATCCAAGGTTACTAATATTTCGATAATCCTCAGACACCTATGTGCG------GGTA----GATGCTCACATAAGACTGTACTTGTCTTAAGCC----AA----ACAAGAA--TATCCGACACAAACGATTCT--TTCTAGTCATTTGTAT----ATACGGGTAGAAAAACCTTCAGGTTTGTC-
>t13
AATCAGGTTAGATA----TCACAC----GTA--AGTCGTATC-CACATG--ATGACAACAAC----AGGGGACCAAAACATTGCGAAAAATCAG-CCAGCTGTGACAG-----CAC---TCCTGTC----T---ACGGCTATAAAG-AG---CTCGCTGAGCTTTATTGC---TGGAAACTTTGTTCTGCA---GCCT---AGC--GACATTC--CTAGTGTTAATG---TAGTCATGTTGGATAGACCTCT------AAGGCGTGTAGATTAGAGAGCTAACAAGCTGTATATGACTATGCCTATTATCATGTTGTTCGCTTGTAACTA-T----CCATCTGTAACGTAAATTGCGAACAAGCTAACCGTTGGTTTT---CGTAGAAACT--AAGGGCGGGGCC---CA----CACCA----G----TTA---T----A---CATCG--ATACA----CTTCACATGTTATGCCGTATCCAAGGTCACTGATCTTAAGCTAATTCTCGGAAAGCTATGTACG--CTATAATA----GATGATCATGGAAGAC--TACTTGTATTGAGCT----ACTTTAACCAGTA--C--GCGATACCGGAATCTCT--TTGTCGTCATTTACCC----ATGCGGGTTGAAACATCAACGCGTTTTTC-
>t2
AATCTGGGGAGATAACCGTCACAT----TTG--TTGAAAATC-CACATGATATGTCAAGAAC----AGGGGATCCGCACATTGCGATAAATCAG-CGAGCGGTGTACGT--ATCAG---ACC---C----T---CCCGCTAAAAAG-AC---CTCAGTGTTCTT----AG---TTGAATCGTTGTATTGGG---GAGT---TGC--GACATTT--CTAGTTTTGAAGGGCTCAACAATTTGGATAGACCTCTGA--GGAACACGTATAGATGTGAGAGCTAACTATCTGTTTTTTACTTTGCCATTAGTAATGTTGATGGTCTGTAGCTA-A----CCAGCTGTAACGTATTTATCTAACAGGCTACCTTTTGGTCTA---CTAATAATTT--AAGGGCTGAGCC---CC----CACC------------CCGCT----ATTCAACCG--ATTCATTCTCTCTCCATGTTATCACGTAACCG----CACTAATCTTGGGTTAATCCTCTGATATCTATCTA------TTGGGA----GATGCCCATTCATGAC--TTCTCGATTTAAGCT----ACTTCAACCAGTG--T--CCGAGGCCGGTGTTTCT--ATCTGGTCATTGTGAG----TTACTGGTAGAAAAATCGTCTTGTTTTTCT
>t3
AATCCGAGGAGGTA----TCAGAG----GTC--TTTGAACTC-AATATGAGATGACAAGAAA----TTGGGACTGTCACGCTGTTAAAAATGGGCCCAGCG----AGTT--AGCTT---ACGAGTT----T---TCTGCTATAAAG-AG---CACAATGTGCTT----TC---TCGAAGCGTTCTTGTGGAGTTTATT---GGC--GTCATAT--CAAGTATTGGGC---ATAACATGTTCGATAGTCGTCTGAAGGGCAAGCGAATAGATGTGAGAGATGAGAAACTGTATGTTACTCTGTCCCTTATAATGTTGTTGGGCACTATCCA-G----CCACCCGAATCGTAAATGGCAAACAAGCTACAGTTTGGTTTT---CCAAA---TT--AACGGCTGATCCCAGCT----CAACA----G----TTG---T----ATACTGTGG--ATGCACTCACT--ACTAGTTTTAGTGTCGCCGAGGTTACTAATTTTGAGCTAAGTTTCAGAGACCTATGTGCG--CGCTTTGA----GATGCACACCCAAGACGATAATAACATTTAGCT----AT----ACCTGCC--TGCACGCTCC----TTCTCTGTGTGTC--CATTTGGGTTATGTTTCGGGTCGAAATATCTTCTTGTTTATC-
>t10
GATCCGTTTAGAAA----GCACACCCGGCCC--CCATTCTTC-TAGATGATATGTCAACAAT----CAGAGATTTACATGTTGCTATAAGTAGGACCAGGT----TTGT--AGCAG---TCCAGTC----T---ATAGCTAGAAAG-AG---CACAGGGAACAT----AG---TAGAAACTTTTTATTGGT---GTATGAACGC--GTCATAA--CATGTGTTTTTC---TA--CAACCGTGATAGACGTCTGAGGTGTAGACGAACAGATAAGAGAGTTAACAAGC---ATGTAACTATGTCCATGGTAATGTCGCTAGGGCGTATAAAAT----ACATCTGTAACGT---TTACTAACAGGCTATCCTTTGGTCTA---CAGAT---AT--AAAGGCGGGCCCCAGTGGAAACAACA----G----TTT---T----ATCCATGAG--ATACATTATAT------GTCCTATAGAGGCCAAGGTGATTTATTTTGTGTTAACACTCCGAGTCCTATCTACGCGCGCTTTCAGTCTGATGTTCAGCGAAGACCGTCCTTGGGTGCAGCT----AT----ACCGGCATACAAACGACAC----TCGTCTGTATCTCGTCATTCA-------TGCCTGGTTGAAATACACTCTTGTTTTTC-
>t12
-ATCAGTATAGATA----TCAGAA----AAC--GCAATAGTC-CATATGAAATGACAACAATCACG--GGGATTCCGAAAGTGTAATAATTTAGACAAGTG----CTTA--ACCGACCGCCAAGGG----TCACTAGGCTACAAGG-AT---CACTCTGACCAT----GG---TGGAATCTTTCTTGTGTC---TGGTCGTAGC--GTCATTT--CAAGTGATTATC---AC--CATGCGTGATAGACGT---AAGTGAACTCGAGCAGATCAGAGAGCTGATCAACCGTCTTTAACTCTGACAGTATTGATGTCGATAGTTCTTAGTAAGC----TCAACTG---CGTATCTGACGAACACGCTATAGATTGGCATA---CTTAC---AT--AAAGGCTGGGCCCAGTC----CAGCA----G----TTG---T----AGCCGATAGCTATGCAAGTTGT--GCCTGTAGTTATGCGTCCGAGGTAAATAATTTTTGGCTAACGCTCTGATTCCTATCTACG--CACTTTGATAAAGATGGTCAAGTACGACCCTGCTAATGTCTAGCC----AG----ACTGGCATCCATGCGTTTC----AATTCTATATTTAGTCATTAC-------GTCCTGGTTGAAAGAACGTCGGGTTTATC-
>t5
-ATCAGTGTAGGTA----GCATAA----CTC--GTTAAAGTC-TATATGAAATGACAACAAGGCAG--GAGACTAGAAGAGTGGAACAAGTTTGACAAGTA----TAAA--ACCGACCGGCTAGGG----TAATTATGCTAGAAAG-AT---CTCTCAGGCCGT----CT---TGGAAACTTTCTATTGGA---ATCTGCTAGC--GGCATGT--CAGGTCATTACC---TT--CATACGTGATAGACTT---AAGTGTACGCGCATAGATGAGAGAGCTTATTAACCGTCTTTAACTCTGACAATATTGATGTCGATAGGCCGTAGTAATA----ACAACGG---CGTAACTCACGAACAGGCTATAATTTGGCTTTATGCTTAA---AT--AAAGGCGGTACCCAGGC----CAGCA----G----TTG---G----AACCTTCAG--ATTCAATTT----TCGTATAGTGGTGCGTCCGAGGTGACTGATTT--GGGTAACCCTCTGAGTTCTATCTTCG--CACTTTGATTCAGATGGTCAGAGATGACAATCTTAGTATATAGCCATCAAT----ACTTGAATACAAACGGTTC----AAATCTGAATTTAGTCATTAT-------TTCATGGTCGAATCAATATCGTGTTTATC-
>t14
-ATCAGTGGAGAAA----TCACAT----CACAGCCAGTTGTC-AAAATGAAATGGCAAGAAA------GCGATTCCTATACTGTAACAATTGAGTCAAGTA----TTGA--ACCGATCGACAAGGT----T---TACGCTAGAATG-AG---CACTGTGTCCGT----CC---TGGAACCTTTGTTTTGGA---AGGTGATTGC--GTCATAG--CATGTGATTTTC---GC--CATACATGATAGACGT---AAGTGAAGTCGAGTAGATTAGAGAGCTGAATAGCCGTATTTAACTCTGACGATCTTGATGTCGATAGCTCTTACATATA----ACAGCAGTAACGTATATAACCAACATGCTATCATTTGGCCTG---CTGAC---AT--AAAGGCGGATCCCAGAC----CAGCA----G----TTG---T----AACCATAGG--ATGCAGGTAGT--CCCTGTAGTTGTGCGCCCTAGGTTACTGATTTTTAGCTAACCCTCTGACTCCTATCTACG--CACTATTATAATGATGGGCGAGGACGACCTTCTTGGAATGAAGCC----AT----ACCCGTGTCCATGCGTGAC----ATATCTATCTTTAGTCATTGT-------GTCCTGGTTGAAATACCGTCAGGTTTGTC-
