# Supplementary material for: PQ, a new program for phylogeny reconstruction
Source: BMC Bioinformatics. 2018 Oct 12;19:374. doi: 10.1186/s12859-018-2399-4 (PMC6186109; doi:10.1186/s12859-018-2399-4)
Supplement: Supplementary file 4 — Simulated data. The archive Simulated-data.tar.gz contains two folders called Alignments and Trees. Folder Alignments contains 500 simulated 15-sequence nucleotide alignments in fasta format. Folder Trees contains six subfolders, PQ, MP, ML, ME, QP and Reference with trees in Newick format reconstructed from the alignments with five methods and with reference trees used for simulations. Names of the tree files correspond to names of alignment files. (TAR 1860 kb) [file 12859_2018_2399_MOESM4_ESM.tar › Alignments/277.fasta]

>t13
TATTAATTGAAAGTGAGA----ATTCGGCTTCTC----TAATTTTATTCGTATTTG--TACCGGTTCGGATGT---CTTTCTTCGCCACTACTTCGGAATAATTTCTGTCGAACGGTAGTGTGTATTGTGTTTTAATAGTTTTA----AGATGTCCCAGG---ATAACGTAAGA---TAAGATTACAGTGCAAAC---TAGCCGATAATATAGT----AT----ATG---TTC----CATTACAAGTAGAATAATCTTATAGGGTCGTATCAAAGTTACACG--CTTTA--AGTTTTCTTATTGGGACACCGATCTAGATG--GTAGCGCTTTCTATGGG----GAAGGGGCGTT--GATCTGAAAAA-C----TAAAATAGAGTGGCATTAGATGACAAGCAACT---TT-CGAATCCAT----TTTCGCCGGCTACTGCCGATGATGT---ATAATGACCCTGTCAT-AACAT---ACGTGAGAGCAGACTAAATACAATTAGTTCGGAATTCAACATATT---AATACTACTCC----TGGTGACCACCACACTGTGCATGCGTA---TAA----ATAGAGTTGGA---ACTTTAACCGATTACTGTCCTAAGCGCTGGACTGAGCC---GGTTCTTTAGGATACGAAGCTATACTGAAGCGGGACTGCGTATG----AG
>t14
TATTAATTTACAGAATGA----TATGGGTTTCAG----TAGGT----TCGGACTTT--TCCCGACTCGTATGT---ATTACTTCGCCACAACCGAGAAATAAGTTGTGTCAAACTATCGCGGTTGTTGTCTTTTAAAAGGATTGACAGAGATGTCCCAAG---ATAACGTAATC---TTGTAGTCCAGTGCAAAC---CACCCGATATTAGTGC----AA----GTC---TTCTGGTCATTACCACTAGAATAATCATATAGGAACG----AAAGTTACAAA--CTAAA--AGTTTTAATATAAGGACACCGATCTGTATG--GGAATACTTGCTAGGGATGTGGTAGGGGGCTT--GATCTGAATAA-C----TAGAACAGACTGACATTAGTGAACAAGCAAAA---TT-CTGGTCCAT----TTTTTCCGATTACTGCCCGGGATGT---TTTATGACCCTGACAT-AACAT---TCGTGAGAGAAAACTAATTCCAATAAGATCGGAATTCCACGTATT---AGTACTACTCA----AGACGACCAATACGGTTAGCTTTCGTA---TGA----ATAGAGAGGGG---CCTTTAACCGATTACTGTCGTATGGGCTGAACCGAGCC---TTTTATTT---ATACGAAGCTATACTGAAGCAGTATATTTTATG----AT
>t4
TAGGTATTCATAGAGGGA----ACAAGGATTCAC----AAATTCGATTCGGGTTAA--AACCGTTACGTATCT---ATTTCTTGGCCACTACGATGAGATAACTTGTGTCAAACAGTCG---CTTTTGTTTTT--AAAGGATTT----AGATGTCCCTTG---ATATCATTAAT---TGGAAATTCAGTC--ATGTCATACCCGATATTAATGG----AG----GGA---TGC----CATTACTACTGGAATACTCTCTTTGGGTCG----AAAGTTAAGCG--CTTTA--TTTTTTGTTCGAAGGACACCGATCTTAATA--GTAGCGCTTTCGCGCGA----CTAGGGGACTT--GTTCTGAATAA-C----TGGAAATGAGTGCGATTTGATTACAGGCATCC---TG-CAAATCCAT----TTTCTTCTACTACTGCCAATGCTGT---G--GTGACCCTGGCAG-AACAT---ACGGGAGAGA----TTAGTACAAAGAGAACTGAATTCCTCCTATT---ATTACGACGCA----GGTGGACCACCACTATCAGCGTTCGTA---TAA----ATCGACCAGGA---CCTTTATCCGCTTGCTGTCATAAGGTCTGAACGGAGCC---AGTTATTTAATATTCGAAGCTATACTGAAGCGGGAGTAATTAGT----AG
>t7
TATTGATTAAAAGA---A----AAAAGGATGCTT----AAACTTTATTCGGGCTCGCAATCCGTGGCGGATAT---TTTACTTGGCCACCAAAAAGGTTTAAATTATGTCCAACCATT-CGCCTCTTGTATTT--AAAGTATAC----AGAAGTCCCCCG---ATATATTCAAT---TTAAAATACAGTTAA--A---A--CCGATAGTAAAGAACAGAT----AATGGTTCA----TATAACACCTGGAAGACCCTCATAATATCG----GAAG---CACT--CTGTT--TATTTTAGTAATCGGACACCGATCGAAATA--GAA--ACTTACTCAGGT----CTAGGGGTTAT--GATCTGTATAA-C----TTACACTGATTGACATTAGTCAACCTGCAGAC---TT-CCGTTCGATCATTTTCAACCAGTAACTGCCTCCGTTGT---TCGGTGACCGTGACAT-AACATATCCCGTGC--AT----T----GCTATATGGGCCGAATTCC-CTTATT---AATACTAAACA----ATGTGACCATCACTTTATGCTTACGTA---T--GGCGACAGAAGCGGT---ACTTTAACTGCTTAGTGTGATAAGAACTGAACAGAGCCGAGGGTTATTTAGTATCGGTAGCTATATTGAAGCCGCAGAAGTTAAG----AA
>t6
TATAGATTGAAAGG---A----CATAGGATGCTT----AAATTGTTTTCGGGCTCGCAACCCGTTGCGCATCT---TTTTCTTGGCCACTAAACGGATGTAATTTATGTCCAACCTTT-AGCCTCTTGTGTTT--AAAGAATGC----AGAAGTCCCCCG---ATTATTTCAAT---TGAAAATACAGTTAA--T---A--C----ATTATAGTAGAGAA----AATAGTTGA----TATAACATGTTGAATGTCCCCATAATATCG----GAAG---AGCT--CTTAT--GGTTTTTGTAATCGGACACCGATCTAGTTA--GTA--ACTTACTCAGGT----TTAGGGGGTAT--GCTCTGGAGAA-C----TTTAACTGAGTGACATTAGTCTACCTGCAGAG---TT-CCATTCGATCATTTTCTACCATTTACTGCCTACGTTGT---AGAGTGACCATGCCAC-AACATATTACGAGC--TG----T----TCTATATGAGCGGAATTCT-ATTATT---ATTACTAAACTTATACGT---CCATCACGTTATGCTTCCGTA---T--GGCGATCGAGGCGGT---ACTTAAACTGTTTAGTG----ATGTACTGAACAGAGCCAAGGATTATTTAAGATCAGTAGCTATATTGAAGCCGCAGAGGCTAAG----AA
>t12
T---CATTTATAGA---A----TGCCGGGTTCCG----GAAATCAATTCGAAATAAGAATCCGAATCGAATCT---CTTCCTTAGCCACAAATGGGGCCTAATTTGTGTCCAACTGTT-GGAAACTTGTCTTT--AAAGGAATA----AGAAGTCCCTCG---ATATCGTCACT---TACCAGGACAGTAAA--A---A--CCGTTACTACTGA----GT----CTT---TCT----GATAACACTTCGAAAAGCCTGGTAAAGGCG----AAAG---GATG--CTTTA--ACTTTTTGTGCGTGGAGACCGATCAGAGAG--GGA--CCTTTCCGCAGG----TTAGGGGGTGT--GCTCTGCAAAA-T----TTGAACTGAGTGTAATTCGGTAACGAGCACCC---TT---GTTCTATCATATTACATCTTTGACTGCCCCCGATGA---ATTCTGTCCTTGCCAG-AACATTGTTCGTGT--AA----T----CCTACGCGTGCAGAATTCC-CCTATT---ACTACAAACCG----ATGGGACCAAAACTGTTAGCGTGCGTA---T--GGCTAGCGAGACGGT---ACTTTAGCGGATTCATGTTTTAAGGCCTGTACGGAGCCCAGATTTATTTTGAATATGTAGCTATATTGAAGCTGCACCATATAAA----AT
>t1
TAAAGATTTAGAGT---A----ATTTGGGTGCAT----GAGTTCTCTTCGTGCTAATATACCGGATCGTAAAT---GTTCCTTTGCCACTAGTCCGTATTAACTTGTGTCCAACAATA-TGAGTCTTGTCTTT--AAAGGAATA----AGATGTCCCGCG---ATGTCATAATC---TCGAAAGCCAGTTAA--C---G--CCGATAATATAGT----GT----CAA---TCT----CATAACTGATGGAATGCCCATATATGACCG----AAAG---ACGA--CTGGG--AATTTTGGTATTAGGATACCGATCTTTATTTTGTA--GCTTGCAGCAGA----TCAGGGGTCAT--GTTCTGGAAAA-T----TATAACCGAGTGTAATTTGCATACGGGCAGCT---TT---ATTCTATTATATTTATTCGGTTACTGCCACCGTTGA---GTTTTGTCCATGTCAA-AACATGCTGCGTGA--AT----T----ACTATTCGGGCAGAATTCC-CATATT---ACTACTATTCC----GGCAGACCATCACTTTGAGCATACGTA---T--GGCAAGTGACTCGGA---ACTTTAACTGATTTATGTTGTAAGGCCTGTCCAGAGCC---TATTTTTTGG--TAGGCAGCTATATTGAAGCCGCACACAATAAA----AT
>t10
TAC--ATTT--AGC---ACGTTTGGGGGGTTCGA----CAATTGATTTCGCGGTTG--CACCGGGGCGTAACT---ATTACTTTGCCACTAAAACGGTGTAA---CTGTCCAACAGTT-TGTGACTTGTTTT----GAGTGCTT----AGAAGTCCCTCGCTGATATCTTGATGAGACCAGAG----GTGCA--C---A--CCGGTATTACCGA----AAACGCGAG---TAA----CAT---CTTTTGAAAGACCTGATGTATCCG----GAAGTTAATTG--CTTTT--GTTTTTAGTGTGAGGACACCGATCTCTGCG--GCA--TCTTACGACAGA----CTAGGGGGCAT--GGTCCGAACAAGA----TGACAGTGATTGGGATTCGATCACTAGCAAAC---TC-CGTCTCAATGAAATTGTTACATACACTGCCTGCGATGT---TTAGTGT--------T-AACATTTTACGGGCCAAG----TCAGTGCTAGCTGCACTGAATTCC-CCTATT---ATTACCAGACG----AATTGACCATAACGATTAGCGTCCGTACCTTCAGGCTAAAGAATGGGA---TCTTAACCTGTTTGATGTCGTACGCGCTGTTCCGAGCCAAGTGTTTTTTTTTATCAGTAGCTATAATGAAGCTGGAATACTTAAA----AA
>t8
TAC--ATTA--AGC---ACATGATGGGGTTTCAT----CAAATTACTTCGGTGTAG--TTCCGGTACGGATTT---ATTACTTAGCCACGAAAGAGGTCTAA---GTGTCTAACAGTC-CGTGATTTGTGTTT--ATAGCGCGA----AGACGTCCCCGG---ATATCTTCAGTCAACTTGAC----GT---------A--CCGCTATTAGCGA----TCATCGAGT---TGA----TATAACATGTAGAATTCCCGTATGAAGACG----AAAGTTAGTAG--CTTTAGACCTTTTCCTGGCAGGAAACCGATCATGCCC-------GCTTGCTCAAGA----GAAGGGGACAT--GATCAGTAAAACACGAATTACATAGAGTGAGATTGGGGGACGCGCACAC---TA-CACCTCTATAGAGTTTAAACGATTACTGCCGCCGATGT---CTATTGTCCGT----T-AACATGTAGCGGGCGAGG----TGACTGCGAGCTGTACTGAATT-----TATT---AGTACCATTCT----ACATGACCAGCACACTGCGCCTCCGTATCCTTAGGCCAATGAATTGGT---GCTTGAGCAGGTTCTTGTTGTAGGCGCTGGTCCGAGCCGAGAATTGTTTTTAATATGCAGCTATAGTGAAGCAGTATAGGTTAAA----AA
>t5
TAC--ATTT--AGC---AGATAATTTGGTTTCAG----TAAATTTCTTCGCTTTTG--TTCCGGGACGCATTTTCTTTTACTTAGCCACAAATGTGAATTAA---GTGTCTAACGCTC-AGAAATTTGTGTTT--ATAGTGCTT----AGACGTCCCTAG---ATAACTTCAGGCATTCTAAC----GT---------A--CCGCTATTAACGA----TAATCGCCA---TAA----TATAACGTGTAGAATTCCCTAATAAGGACG----AAAGTTATGGA--CTTTAGGGCTTTTCATGTGAGGACACCGATCTGACAC-------GCTTCCTCCAGA----TTAGGGGTCAT--GTTCAGGATAAAACGGATGACATGGAATGTGATTCGGTCACTGGCACAC---TA-CTCTTCTATGGGGTTTTAACCATTACTGCCACCGGTGT---GTATTGGCCCT----A-AACATGGCACGTGCTAGC--------TGCAAACGGTGCTGAATTCT-CGTATT---ATTACCATACA----TCATGACCAGCACTCTCCGCTTACGTATACTAAGGC----GAATAGGG---TCTTAACCAGGTTTCTGTTGTAGGCGCTGGTCAGAGCCAAGAATTGTTTTGTATACGCAGTTATAGTGAAGCTGTACAATTTAAA----AG
>t11
TAC--ATTT--AGT---AGGTACGGTGGTTTCATGGTGCAATTGACTTCGCAGTTG--TCCCGATACGAAATTCCTTTTGCTTAGCCACAAATGAGTTATAA---GTGTCGAACATTC-AGATATTTGTGTTT--ATAGAGTGA----AGACGTCCCATG---ATATGTTCATCCTGACCCAC----GT---------A--CCGCTATTACCGC----TGTCCGCCC---TAA----TATAACCTGTAGAATTCCCCAGTAAAACCG--------TTAGGAA--CTTACGGTCTTTTAATGCGCGGACACCGATCGGTGCC-------ACTTGCAAGAGG----CGAGGGGTCCT--GATCTGGATAAATTCACTGGCATTGA----GATTCGTT----GGCACAC---TATCTAATCAATACAGTTTTTTCAATGACTGCCTGCGAT-TTGGCTTCTGTCCTT----TAAACATATGACGCGGGAGC----TGATTTCAACACGTGCCGAATTCG-ACTATT---AATACGATACA----TCTAGACCATCACGTTTCGCTTACGTATGCTAAGGCTAGAGAAGAGGA---TCTTAACCAGGTTTGTGTTCTAGGCCCTGTTCGGAGCCGAGCTTTGTTTGCAATACGCAGTTATATTGAAGCTGTAGTGGGTAAT----AG
>t15
TAT--ATTT--AGT---A----AGTGGGATTCAA----TACTTCGGTTCGCCCTTA--TTCCGTCACGTAGAT---CTTTCTTAGCCACCAATATGATATAA---GTGTCAAACTTTT-CGCATCTTGTTTTT--ATAGCACAC----AGAAGTCCCCGG---ATTTCATCAGT---AAAAAA----GTGCA--T---C--CCGCTAATATAGA----AAACAAAAA---TAA----TATAACAAGTGGAAATACCATGTACAAACG----GAAGTTACGAATCCTTTT--ACTTTTTATGAGTGGACACCGATCATTGGC--GAA--ACTTACGTCAGT----ATAGGGGGTTTATGTTCAGTAGAAGT----TAACAGTGAGTGCGATTAGTCGACTCGCACAACCCTC-CCCATCTATGGCATTTTATCAGAGACTGCCGATGTTGT---TATTTGACCCT----G-AACATGTACCGGGTGAAC----TCACTGCTACCGGGGCTGAATTCT-CTTATT---AAT----CACG----ACGGGACCAACACCCTGTGCTTTCGTATCTTAAGGCTATCGAATGGGGGGAACTTAACCCGTTTTGTGTTTTATG----GACCGGAGCCAAGTTTTCTTTGTTATCAGAAGCTATAATGAAGCTGCACGGAGTAAC----AG
>t9
TAA--ATTG--AGT---A----AGTCGGGTTCTC----TACTTCAGTTCGCCCTTC--TACCGTCGCGAAAAT---CTTTCTTAGCCACCAATATGATATAA---ATGTCTAACTGTA-AGCCTCTTGTATTT--ATAGCACCG----AGAGGTCCCTGG---ATAACATCATA---AAAGAG----GTTCA--C---C--CCGCTAATAAAGA----AAGCAGAAA---TAA----AATAACGTGTCGAAAACCCAATTACAGACG----TAAGTTACGTT--CTTTT--TCTTTTAATGAGTGGACACCGATCTCAGGG--GAA--TCTTGCTTTAGT----GAAGGGGTATTATGTTCAGAAAAAAT----TAACAGTGAATGCGATTAGTTCACTCGCACGA---TC-CTCATCTATGGAATTGTATCAGAAACTGCCATTGTTGT---TGTTTGACCTT----G-AACATATACCGGGTGATT----TCACTTCTACCCGTGCTGAATTCT-TTTATTTGCAAT----AACA----CCTAGACCAACACTCTCTGCCTACGTATACTTAGGCCATAGAATTGGAAACACTTAAGCCGATTTATGTATTATG----GTCCTGAGCCAAGAATTCTTTATTATCAGAAGCTATAATGAAGCCGGACGATCTAAC----AC
>t3
TAG--ATTC--AGA---A----GTCCGGGTTCTT----TACTTCGGTTCGGTTTTG--TTCCGTCGCGCACTT---CTTACTTAGCCACCAATCCGCTTTAA---GTGTCTAACTGTA-GGACTATTGTTTTT--AGAGAACCC----AGATGTCCCGTG---ATATCATTATT---AAACAA----GTTTA--A---C--CCGCTATTACAGG----AAGCAAAAA---TTA----AATGAGAATTCGAAATCCCATTTGCCACCG----GAAGTTACTGT--CTGTT--GCTTTTTATGATTGGACACCGATCATAATA--GAA--GCTTGCTGTAGT----CCAGGGGTTCTTCGTTCTGGAGAAGT----TAACAGTGATTGTTATTAGGTCACACGCAACT---TC-CTCATCTATGCGGTTTTTACTAAGACTGCCTTTGGTGT---CATTTGACCGT----C-AACATCCATCGGGTTAAA----TCAATACTAGGCGTGCTGAATTCA-GATATT---AAT----AACA----AAGTGACCAAGACTTTCTGCCTTCGTATGATAAGGCTATCGAACTGGTAATACTTTATCCGTTTAATGTATTATG----GTTCCGAGCCGAGGGTTCTTTAGTATCGGAAGGTATAATGAAGCCGCACTAACTACTGTTGAG
>t2
TACAGATTT--AGT---A----TAGCGGATGCTT----AAGTTCATTTCGCTCTAA--TGCCGTTTCGGATTT---TTTTCTTAGCCACAAGAGGGCAATAACTTGTGTCCAACATTA-TGAGTATTGTGTTT--ATAGGAATC----AGATGTCCCTCG---ATAGCATCAAG---TCACACACCAGTACA--G---C--CCGTTAATAAAGG----AAGCAAGCG---TCT----CATAACTATTTGAAAGACCGTATGTATACG----AAAGTTACGAG--CTGAG--AATTTTGTTGACAGGAGACCGATCCT------GAA--C---TCCAGTGA----TAAGGGGTAAT--GTTCGGCACAA-C----TCGAACGGAGTGAGATTAGCTCACTCGCAATT---TA-CGCATCTATGGCGTTTGTTCGTGCACTGCCATAGTTGA---TATCTGACCCT----T-AACATGCTCCGTGGTATC----TGAGTTCTATCCGAACTGAATTCA-ATTATT---AGTACGACTCA----TGACGACCATCACGCTCGGCATTCGTA---TCAGGCAAGTGATGTGGG---CCTTTATCAGTTTATTGTCGTAGGCTCTGTTCAGAGCCCAGATTTATTTGGGATGAGAAGTTATACTGAAG--GCACGGGCTAAT----AT
