# Supplementary material for: PQ, a new program for phylogeny reconstruction
Source: BMC Bioinformatics. 2018 Oct 12;19:374. doi: 10.1186/s12859-018-2399-4 (PMC6186109; doi:10.1186/s12859-018-2399-4)
Supplement: Supplementary file 4 — Simulated data. The archive Simulated-data.tar.gz contains two folders called Alignments and Trees. Folder Alignments contains 500 simulated 15-sequence nucleotide alignments in fasta format. Folder Trees contains six subfolders, PQ, MP, ML, ME, QP and Reference with trees in Newick format reconstructed from the alignments with five methods and with reference trees used for simulations. Names of the tree files correspond to names of alignment files. (TAR 1860 kb) [file 12859_2018_2399_MOESM4_ESM.tar › Alignments/492.fasta]

>t13
CAGATAACAACCATTATTCGTATACGGCTTCTGTGTTCAGAT----TAACGACTTACATTTTTATCAT----ATAGATATGTTATGAAAC---ATCCGGGTGATGGACATGCAAACCCCTATCGTTCAT---GTCAAA----TTCGGAACGGCTTCAGATAAGGTGATCC---AGGAGCTCAGC---TAGCTTAC----ACTAATGATAAAAAACAACGTG----AATCCGCTGAAAAGGTATGGACTAATTGAATAAGTGTTCCAGGGAATTTTAGAAGCCTGGCTTAAGTTAGTTGATAG----A---AGAAAC----CCGC---AAACGCAGATCGTGATCGAGAACTCACTAAATACATGCGA-CTACATGTAGAGGATATGTCGGAAAAGC--TT---ATAAGCGAGTTCAGATGATAAAAAATCCTACTCCGTTGGAGGTTCCTTCAT----TTCACCATC--ATATCAAGTTAATTATTGGTG--CG----TTCTTTAGCAAGTAAGTTTTTGAAATTTCCCCAGTTAGGATTATCCATTTCTATAGCCCTCAACT---GGTCTTGC----TCTACGATGCAAGCCTCCGAAATAGGTTTCCAGGAACACCATTGTCGTGAAATCAGTTGT--AACTCCTA----TGTCAGCTAGCCATTGCGTCATGCACTAGTGTTGTAGCAATGGAAACAGTAAGTA----TAGGTACTCGACTAACAGGCCCTCAC--TCCGACGTTTCTGCTTTTACGGATGTGGACTA---GCTACATCCAGAACACATGAAGAT--TTCACAAGCA----CGTTCTTGCCA--TCCATGCATACTGTATCTGA-TTATTACCTATACTTACAAGCAGT----GGATATAGGCTGGGCCTGTGATT
>t1
CAGCAAACTACCATTGATCGAGACCGGCTACTTTGTTCTGAT----TACTGACTTAC----TTATCAA----CAAGCTATCTCATAATGA---AT----GTGAAAGTGGTGCATACTACTGGAGTTCAT---TGCAAT----TACGGGTCGTCATTAAGTAAGGTGAGCGGCGAAGAGCTCAGC---TAGCTTAC----ACTAATGCAATAAAACAAATTG----AATCCGCTGAAAAAGTATGCACTAACAGAATAAGTATTCCATGTATTCGTACATGTCGCGCTTAA----CTGTAAGG----A---CGAACC----TCGCGTCCAACGCAGACCTGGGTCGGGTGAACAGTATATTCATTTAACTTACTGGAATAGGATATGTCGAAATAGC--GG---TTAAGCGACGTCAAATCCTAAAATATCCTAGTGTGTTAGAGATTCCTTCAA----TTCAGCGTC--ATTTCTAGTTAGTTATTAGTG--CC----TTCCTTAGCGACCAAGTTTTTGAGTGATCCGCGACTTTGA--AACCATTACTATAGCCACCAATT---GTTCATGC----GTCATGAGGCAAGCCTCCTATATCGGATACCTGGGACACCAATGCCGGGAATCCAGAGTT--GTCCTCTA----TT----CCTGCCTCTTCCGAAGGAACTCGTGTTGTAGAAAGGGAGTCAGTGAAGA----CACGTAATCGACCAACAGGCCGTTAT--TCCGACGATTCTTCTAGTACGGTTGTCGAGTA---ACTACAGCCAT--CACACGAAGAT--TTAACAAGCT----CGTTCTGGCCA--TCCATGCAAAATACATCTGA-TGATTACCTATGGTTGCAAGCTACCTGAGCATGTAGGCTGGG---TTAAGT
>t3
CAAAGAACTACCCATATTCGTTCGCCGCTGCTGGATTCAGTT----TAGCGACTTACCTTTTTATCAT----TCAGAAATCTGATCAAGC---ATCCGGGTAATGGGATTGCAAACGCCTAACGTTCAT---TTCAAA----TTCTGAACGGCTGTATTTAAGGTGAGCC---AGGCGCTCAGC---TATC---C----CCCAAGGATGAAAAACAAATTA----AATCCGCTGATAATGTGTACACTAATGGAATAAGTTATCCATGTGGCTTTAGAAGCCCGTCTTAATTCATTAAATAT----G---TGAAAC----TCTC---AAACGCAGTTGGAGGTCGAGGACTCACTACATGCATGTTA-CT----GTAAAGGATATTTCG--AAAGC--TA---AGAAGCAAAATCAAATTATATAAAATCCAGCTCAATT----CTTCCTTCAA----TTACCAATC--ATGACAAATGGCTTATTGGTG--CT----TGCTTTAGCGACGAAGTGGATGAGGTTTCCTCTGTTGGGATTATCCATTGCTTTGGCCCACAATT---GTGCCGGC----ACGAAGATACGTTCCTCCTGAAGTAGATCGCAGGAACGCCAATGTCGCGAAACCGGAATT--TATACTTA----TGTCAGTACGCTTCTTCCTTAGGCTCTAGTGTTGTAGGAAGGGAAACACTGAAAA----TAAGTACTGGACCAGAAGGCCATCAC--GCCGACGTTTCTTCATTTGCGGTTCTAAACTA---CCTACTTCCAGAACACATGATGAT--TTAACGAGCG----TGTTCTTTCCAGCTCGATGCTAATTGTATCTGT-TTATTACCTATACTTTCAAGGGAG----GCATATAGTCTGGGGTTATGATT
>t9
GAGGTAACTAACCATGGTCGTGATCGGCTTCTGTATTCTATT----TAACGACTTACCTTCCTGTCAT----TGAGGGATCTTAATAATC---ATCCGGGTTAACGATCTGCATACCCCTAGCGCTCAT---TGCAAT----TACGGACCGGCATAATTTAAGGTGAGCC---AGGTGCTCAGC---TACCTAAC----ACTAATGTTGGAAAACAAATTC----AATCCGCTG--AATGAATGCACTAATTGAATACGTAATCCAAGGCTTACTAGAAGACTTACTTAATACTTTTGAAAA----A---AGAATTGTAATCCC---AAACACAGTTTCTACTCGAGGACACAGTTGATGCATGCTA-CTAATCGAATAGGATAGGTCG--AAAGC--TT---AGAAGC----TCAAATGCTAAAAGATCCCCCTCGCTTCCAGATTCCTTCAG----TCCATGTTC--ATTTCAATTTGCTTTTTTGTG--CT----TACTTTAGCGACTAAGTTGGTGAATTATCGCCGAATATGATTATCCATTTCTATCGCCGACAAAT---GTACTGGC----GTTTGGATGCACACCTCCCGTACTAGGTCCCAGTAACTCCATTATCGCTAATCCTGACTT--TA----TA----TTTAAGTTCGCGTGTCCTACGCGCTCTGGTGTTGTAGGAAAGGTTGCAAGAAAGA----AAAGTACTAGACGAAGAGGCCATCACTTTCCGCCGATTCTTCTTGTACGGATCTTGACTT---GTTACGTCCAGTACACATGATGTT--TTGACGAGAT----TGTTCTTTCTA--TATATGAATATTGTAAGTGA-TTATAACTGATCCTTGCAAGATCT----GCATGTGGTCTGGGGATCTTATT
>t10
AATGTAACAATCACTCTTCGTGCATTGATTCTATGTTCGTAT----TATAGACTTACCTTCCTCTCAG----GCAGGCATGTTAGAAGTC---ATCCGGGTTAAGGTTCAGCATACCACTAAAGCTCAT---TGAAATTACGTTCGGAACGCCGTAATTTAAGGTGATCA---AAGTGCTCATCCCGTAACTAAC----ACAAACGGCTAAAAACAAAATC----CATCCGCTGAGAAGGTTTGCACTAATTGAATACGAAATCCAGGGCTTATTACAGGCCCAACTTAATACTTTTGATTA----A---AGAATTTTAATCTC---AAACGCAGTACCGAATCGAGAAAACAGTTTATTCAAGCTA-CTAATCGAAAAGGATACTTCG--AAAGC--TG---TGAAGC----TCAAATACTAGAAGATCCTACTCGCTTGCAGGTTCCTTCAG----T----CTTC--ATGTCCATTAAGTTTTGTGTG--CG----TTCATTAGCTATAAAGTTTGTGATAGATAGTCGAGTATGATTATCCATTTCTGTAGCCTTCAAAT---GAGCAGGC----TTAAAGATCCACACCTCCATAATCAGTTCCCTGTTACACCAGCGTCGAGAAACCTGTCGTTCGA----TA----TTTGAGTTAGCGTCTCCTACAAGGTCCTGTGTTGTAGCAATGGGGACTAGTAGAA----AACGTAGTGGACAAAAAGGCCTTCACTTTCCGCCGTTTCTTCGAGTTCGGGTCTTGAGTT---ATGACGTCCAGCACACAGGATGTT--TTAACAAGAA----AGTTCTGTCCA--ATTATGCATATTTTACTTGG-TTATGAATAATGCTTTCAAGGAGA----GCATTTGGACTGGGTATATTATT
>t6
GAGGGAACGAACGTTTTTCGTGACACGGTGCTTACTTCCTGT----TAGCGCCTTACCATGCTTTCAG----GAAGTCATCATATAAATC---ATCCGGGTTAAAGACGAGAGTACTACTAGTGTTCAT---ATCAAT----TACAGATCGGAAAGACATAAGGTGACCA---ACGGGCACAGC---TATCTAAC----ACTAAGGCGTAAAAATAAGCTC----CATTCACTGA----GCATCCACTCAAGGAATATGCTCTCCACGAGTCGCTAGAAGGCGGGCTTAATAATAGTGAAGA----TTGTAGAATAATAACCCC---GAACACAGTGCTGTTTCGTGAACTCAA---AGACATGCCA-CTAGGGGAATAGGAAATATCG--AAACC--GT---TGTAGC----TTAAAGTTTAGAAGATGCTGATAACTTGAAGGTTCCTTCAC----T----GATC--ATTTCAAGTATTTTTTTGGTGGCAG----TATCTTAGCTAACAAGTATTAGAGTAGTGTT--ATTTCGAATAAGCATTTCTTTCGCCATCAAAA---GTTAATGG----TCGATGATCCTTCCCTCCCACATAGGTTTGCAGTAACTCCAGATGCGCCAAATCTGAATT--TA----TA----TGTTAGTTTGCATATCCCACTAGATCATGTGTTGTAGCAAAGGAAGCAACCATCA----AAGGTATTGGACAATGAGGCCATCACTTACCGCCGTTTCTGCCCGTCCGGGTCTTGAATG---CG-ACTTCCACCACACATGAGGAT--TTAGCTATGA----TGTTCTATCAA--CCTATGCTAAATTACATTGA-TTATGATTGATTCTTACAAGCAAG----GAATTTGGTCTGGGGGTATTAAT
>t15
GAGGGAACGACCGTTTTTCGTGTCGCGGTGCTTAATTCTTGT----TAACGCCTTACCATGCTATCAG----GAAGACATCATATAAACC---ATCCGGGTTAAAGACCAGAGTACTCCTAATGTTCAT---ATCAAT----TACAGTTCGGAAACATATAAGGTGACCA---ACGGGCGCAGC---TATCTAAC----ACTAAGGATTAAAAAAAAGCTA----AATTCACTGA----GCATCCACTCAATGAATCTGCACTCCACGAGTCACTAGAAGGCGTGCTTAATGGTACTGAGTA----TCTTTGAATAATAACCCC---GAACACAGAGCTATTTCGTGAACACAG---AAACATGCTA-CTAGAGGCATAGGAAATATCG--AAACC--AT---TGTAGC----TTAAAGTTTAGAAGATGCAGATAACTTCAAGATTCCTTCAC----T----GATC--ATTGCAAATGTTTTTTGGGTGGCCA----TTTCTTAGCTAACAAGTATTAGAAAAGTTTG--ATTACGACTAAGCATTTCTATCGCCATCAAAG---GTTAATGC----TCGATGATGCTTGCCTCCCAAATATGTTTGCAGTAACTCCACATACGCCAAAACTGATGT--AA----TA----TGTTAGTTTGCATATCCGACTAGGTCATGTGTTGTAGGAACGGAAGCAAACAACA----TAGGTATTGGACAATAAGGCCGTCACTTACCGTCGTTTCTTCGCTTTCGGGTCTAGAATG---AC-ACGTCCACCACACAAGAGGAT--TTATCTATGT----TGTTCTATCAA--CCTATGCTTATTTAGATTGA-TTATTATCGATTCTTACAAGCAAA----GAATGTGGGCTGGGTGTATCAAT
>t8
CAAGTAACAATC--TTCTCGGGCCGTGATACTGGGTTCACCT----TGTGGGCT----TTATTATCAC----ATAGGGATAGTAGTAGCG---ATCCG-GTGAAGGTTTAGTGCAAAACTACTGTTCAT---GCCAAA----TTCAGTCCG---GCATTTAAGGTGACCC---ACGGGCTCACC---GAACTGAC----ACGAATGGTTCAAAAAAAGCTCACTAAATACACTGA----AGTTCTACTAAGC----AAGCGATCCATGACTTTCTACAGGGCT---TTAATGCTGATGAATGGCCCT---AGAAC--AGATCCC---CAACGCAGTACTATCTCGAGTCCAGAT---AGACATTAGA-CTATCGGAAAAGGATTATTCG--ATACCACTAGCGTAAAGC----TAA---CTTATAAGATCCAACTAGCTTGGAGATTCCTTCAA----T----AATCTAATTCCTATTAGATTGTAAGGGCCCT----TAGATTAGCTATGGAGTGGGCGATACATCAT--AGTATAATTAGGCATTGCTGTTGCCTACAATG---GTACTGGA----ACATAGAATCTAC---CCGCCAACGGATGCCGGGCACTCCAGAGACGACAAGGCCGATAT--GA----TA----GGTAAGGTCGCAAATCCCTCTAGCTCAGGTGTTGCAGTAAAGGCAACCGACATATCTTCCACGTACTTGACAACAAGGCCTTGACTTACCGACGATTC-ACTTGTACGGTTATTTATTT---AGTACCTCCACTACACAAGATGAT--TTTGCTATTT----GGTTCTGTCTA--TGGATGCAAATTAACCTTGA-TTATCAGCAATACTTCCAAGCTGA----GAATGTTGCCTGGGTATTTTAGT
>t11
GAGGGAACGAACCATAGTCGTGACTTGGTACTAACTTCTTTT----TC-TGCCTTACCTTACTATCAG----AGAGTGATCGTAGTAGCC---ATCCGGGTGATTGACAAGGTCAACCCTGCTGATCAT---GGCAAT----TTCCGATCGTATACATATAAGGTGACCT---ACGGGCTCATC---GACCTTACCACACCTAACGTGACAAAAGAAGCTT----TATGCTCTGA----TAGTCAACTAATC----AAGCATTCCAGGACAGTATAGAGGTCGACCTTGATCGTGGTTAATC----A---CGAAT--GGACCGC---TAACACAGTACGAGGTCGTGAGCCCAT---AGTCATTAGA-TTAGCGGAAAAGGATAAGTCG--ATACCGTAGGAAAAGAGC----TAA---CTTACAACATCCTTATATTTTTAAGTTTCCTTGAACCTTT----GTTCCAATAACTAGTTAGTTGTTAGTGCAGT----TTTAT---CAACATAGTATCCGACAAATTGG--ATTCCAAGTAAGCATTACTTTTGCCGTCAATG---GGACATGG----TGCAGGAAACTTC---CCGTTAACTGGTTGCGGACACCCCAGGGCCGGAAAGGCTGAATT--CT----TAGATAAGTTAGTGGGCTATTTCTACTGGAGCAAGTGTTGCAGTAAAGG---CAGCCAA-------AAGTAATAGACAAGGAGGCCTTCACTTACCGCC---TC-ACGTATTCGGATCTACATTT---CTTACGTCCACGACACATGATGAT--TTCACTAGACATACTGTTCTAACAA--TATATGCAAACTGATATTGACTCATCATCCATTTTTACAAGATAG----GGATATTGTCTGGGTATATTATT
>t7
TAGGTAACTAGCGGTGTTCGTGGTGCGGTTCTGGATTCGCATAAGGTAACGTCTTACTATGCTTTCAC----GCAGGAATAATATGAGAC---ATCCGGGTGAAAGGCCCGATTATTCCTATGGATCAT---TCCAAT----TCCCGCGCGAATTCACGTAAGGTGATCC---ACGCGCTCATC---TACCTTAC----CCTAATGTATAAAAAAAAAGTT----AATTCGCTGA----TCTTGAACTTATC----GGGCGCTCCATGGATGACTAGATGTCTGTCTTAAAACTAATGAATA----A---GGAACCGTCACCTC---AAACGCAGTGAAGTCTCGTGCACACAC---AGACATGGAA-CTAGCGGCAGAGGAATATTCG--AAACCCAGT---TCAAGC----TTA---TCTAGAAGATCCTATTATCTTGGTGCTTCCTTCAT----T----GCTCTGATTGCTACTCCTTTGTTCGGGGCTT----TAAATTAGCAAGCAAGTACACGACGAGTGGG--TGTCTTAATAATCATTACTATCGCCAACAAAT---GGGCTAGC----ACAAAGACTCTCT---CCTATATAAGCTCCCCGACACTCCAAACTCGATAACCCAGGGCT--AA----TA----CGTGAGATTGCAGATCCGTAAAGGCCTCGTGTTGTAGGAAAGGACTCGACAATAT----GAGGTATTAGACTATTAGGCCGTCACTTTCCGTCGTTTC-ACTCATTCGGATCTGAAATT---TTAACTGCCAGAACACAGGACGTT--TTATCGATTC----TGTTCTAACAA--GTTATGTAAATTAATATTGT-TGATTACCAATACTTACAAGCTCA----GAATTTAGTCTGGGTATTTGAAT
>t4
GAGAAAACGATCAATATTCGCGTTAGGATGCTTTTTTCAATT----TATTGACTTACCTTGATTTCACCTTCACAGAAATTACAGAATTGATAATCCGGGTTAGGGACTGGTTTACCTCTATAGTTCAT---GCAAAT----TGCAGAACGAAAACACATAAGGTGAGCC---AAGTGCTCACC---TAGCTTAC----CCAAAGGGCTAAAAAAAAGTTA----TATTCACTGA----ATTTTAACTTATG----ATGCTCTCCATGCGGGACTAAAGGGCAGTCTTAATTGATTTTATGG----A---GGAACTTTGACCAC---TAACCCAGATCAAGTTCGTGTACACAC---AGTCAAAATA-TTAGCGGCAGAGGAATGGTCG--ATAACTGAG---TGGAGC----TGA---TGTAGAAGATCCAACTGTCTTCAAGGTTCCTTCAG----T----ACTCAAATTGCTACTACATTTTAGGGGGGCA----TCGATTAGCAACCAAGTTCACGATTGATAGT--GATGTAACTAA----TCCTATAGCCACCAATT---GTTAGTGC----TCTACGATTCACG---CCGTGATTAGATACCAGGGACACCATAGCCGAAAACTCCGCGTT--CC----TA----GTTGAGATCGCAGATCCGACCCGTTCTGGTGTTGTAGGAAAGGAAACTATAAACT----TACGTAATTGACAATAAGGCCATCACTTTCCGTCGATTC-TCGTGTTCGGTTCTAAAATTAGCCAAACAGCCAGGACACAT---GAT--TTGGCTAAGT----TGTTCTATCAA--GCAATGAATATTGGAACTGT-TGATGATCTATTCTTACAAGCTGG----GAATTTGGGCTGGGTTTGTTATT
>t14
CAAGGAACTATCGTTGGTCGTGACAGGCTACTCTTTTCGCGT----TAATGACTTACATTTTTATCAT----ATAGGGATGCTATTAATG---ATCCGGGTGAAAGACTGGCTAAGTCCTAGTGTTCAT---GCCAAT----TACCGA----AGCCAGGTAAGGTGAGCT---ATGTGCGCAAC---CAACTTAC----CCAAATGTCAAAAAATAACCTA----TATCCCCTGA----AGGTTCACTAATG----ACGTGTTCCAGGATCGTCTAAATGGCCTACTTAAGTATTTTAATTG----G---TGAAAAAACACCAC---TAACACAGAAGTCTTTCGAGACTGGAG---ATTCATATTA-CTAGGAGAATAGGATTGTTCG--AGACCTAAA---GTCAGC----TTA---CTTAAAATATTCTGTTTAATTATAGCTTCCTTCAA----T----GCTCCGATTTCAAGTATATTTTGCGCGAACGCTTACATGTTAGCAAACGAGTTTCGGATTCATGGA--AGTTTAACTATACATTACTCTTGCCCCCAAAT---GGTCCTGA----TATAGGAAACTGA---CCCAGACTAGGTCACGGGTACTCCAAATCCGCTAAGGCCGCCAT--CT----TA----CATGAGTTTGCGAGTCCCGCGAGGGCTAGTGTTGTAGGAAGGGTCACAACAATGA----TACGTAGTAGACAAAAAGGCCATTACTTACCGACGCTTC-TCCTGTTCGGCTTTGAATTA---AATACACCCAGGACACACGACGCT--TTCACGATAA----GGTTCTTACGA--CTAATGAGAAATTAAGATGG-TCATCAACCATTATTT--AGACTA----GAATGTGGACTGGGTTTTTAACT
>t2
CACTTAACTATCTGTAGTCGGAGTTGGCTCCTGTTTTCGTTT----TATTGACTTACTTTTTTATCAA----ACAGGGATAGTAGGAATG---ATCCGGGTAAGAGACATGCTTAGTCCTTCTGTTCAT---ATCAAT----TTCAGAACGTTTGGAGTTAAGGTGAGCA---AAGTGCGCA------AACTCAC----ACGAACG--TCAAAAAAATTTA----GATCCTCTGA----GTGTAAACTAATG----AAGGCATCCAAGCATTCCTACAGGTCTTACTTTAACGTACTAAGAT----A---TGAAGAATGACCCC---CAACCCAGAAAAATATCGTGGCCGTAG---AGTCAATTAA-CTAGAAGTATAGG---TATCG--AGACCTCTT---TAAAGC----TCA---CCTAAAAAATACATT---GTTGTAGCTTCCTTAAG----T----GGTCTGATTTCAAGTAAGTTGTTGGCGAACATATATACATTAGCAATAGAGTATCGGAGGGGTATG--ATTTTAACTATACATTGCTGTCGCCCACAATACACGTTACTGA----TTCAGGAGACTGA---CCCAGATTTGGTTACTGAGACTCCACATGCGCAAAAGCCGGAAT--TG----TA----CATGAGATAGCGAGTCCTGATTGTACTAGTGTTGTAGCAACGGGCACAACTAAAT----CATGTAATAGACTAGAAGGCCGTTATTTGCCGCCGTTTC-ACCATTGCGGCTCTATAATA---GGTACTCCCAGAACACATGACGCT--TTCACAATGT----CGTTCTACCGA--AAAATGGAAAGTGAGATTGG-TCATAACTCATGTTTT--AGGATG----GAATATAGACTGGGAATTTAAAT
>t12
CAAGAAACTAACAGTGGTCGTGACAGGCTCCTTTTTTCGTGT----TAATGGCTTACTTTTTTTTCAA----GCAGGGATTGGAATATTG---ATCCGGGTAAAAGGCAAGTTTACACCTAGTGATCAT---GCCAAT----TACCGTCCGAAAGCAGGTAAGGTGAGCA---AAGCGCGCAAC---CAGCTTAC----ACCAAGGTAAAAAAATAACATC----GATACCCTGA----TGGTTCACTAATG----CAGGATTCCACGTCAGTCTAAATGGCATACTTAATTATTCTAAATG----A---GGAACAAACACCCC---CAACACAGAGTTATTTCGTGACTGGAG---AGGCATTTTA-CTAGTAGTAGAGGATTTGTCG--AGACCTAGT---TAGAGC----TTA---GTTAAAATATTCTGTTAAGTTGAAGCTTCCTTCAG----T----GGTCTAATTACAAATAGGTTTTACGAGAACACTTAAATGTTAGCAAACGAGTTCCAGAGACGTAGA--AGTTTAATTATACATTACTCTCGCCCGCAAAT---GTTCATGA----GCCAGGAACCTGT---CCCAGATTAGGTGACGGCGACTCCAGATCCGCTAAGACCGCCAT--TA----TA----CATAAGTTGGCGATTCCTGCTTGGTCTAGTGTTGTAGGAAGGGACACAACAAAGA----GACGTAATAGACGATAAGGCCTTTACTTACCGTCGTTTC-ACCTTTGCGGCTCTAGATTA---AGGACACCCAGAACACATGACGCT--TTTACGATGG----GGTTCTGTCAA--CCAATGAGTAATTATGCTGG-TAATCAGCCATTCTTA--AGGCAA----GAATTTAGACTGGGTTTTTAATT
>t5
TATATAACTATCTATTGTCGTGGAACGCTTCTTTATTCGCGT----TGTCGCCTTACCTTAATATCAG----TCAGGCATTATAGTAAGC---ATCCGGGTGAAAGCATTGAATACACCTATTGTTCATCAATCCAAG----TCCCGA---AAGCCATATAAGGTGACCT---ATGCGCACAGC---TATCTAAC----CCAAATGCAGAAAAAAAAACTA----TATACCCTGA----GAATTTACTTAATGAATTAGTACTCCAAGTGGTACTAAACGCCGTACTTTATTTGAATTAGGA----A---GGAAATAAAACCCC---GAACACAGTACGGACTCGTGAAAACAA---ATTCAAGGCA-ATAACTGCAAAGGAGAG--CG--AAACC--TA---TGGAGC----TTATAATTTAGAAAATCCAATTAGATTCTAGCTTCCTTCAT----T----AATC--ATATCAACTTCATTGTAGGGGATCT----TAAGTTAGCTACCAAGTGTTGGAAATATCTA--AATACGATTACGCATTTCTGTCGCCAGCAAAA---GTTGGAGCGCGGACGAGGATCCA---CTCCATTATATGTTACCTGCTACACCACATACGTGAAATCTGATGT--TA----TA----TGTGAGCAAGCAAATCCAGGGAGTTCTAGTGTTGTAGTAAAGGGCTCATAGAAAA----CAGGTACTAGACAACCAGGCCATCACTTACCGTCGCTTCTTCTACTTCGGCTCTATAATA---ATAACGTCCAGTACACACGACGTTCCTTCTCTATAG----TGTTCTAGCAA--CGTATGCAAATTTAACGTGG-TGATGAGTGATACTTTCAAGATAA----GGATTTAGACTGGGTATGTTAGT
