# Supplementary material for: PQ, a new program for phylogeny reconstruction
Source: BMC Bioinformatics. 2018 Oct 12;19:374. doi: 10.1186/s12859-018-2399-4 (PMC6186109; doi:10.1186/s12859-018-2399-4)
Supplement: Supplementary file 4 — Simulated data. The archive Simulated-data.tar.gz contains two folders called Alignments and Trees. Folder Alignments contains 500 simulated 15-sequence nucleotide alignments in fasta format. Folder Trees contains six subfolders, PQ, MP, ML, ME, QP and Reference with trees in Newick format reconstructed from the alignments with five methods and with reference trees used for simulations. Names of the tree files correspond to names of alignment files. (TAR 1860 kb) [file 12859_2018_2399_MOESM4_ESM.tar › Alignments/151.fasta]

>t1
TTATAATG---AGGTTGCGTTACCGGTAGTAATCGAAGGATATT--CTTCTAACCTATCGAC-ATA----A----C----TT---AACGG--TAGTACTA---CGGT---GATGGACTTGATCACTAATACCACTGGAATCAACATATATATAAACAGACGGGACAATCTATGCGATGGATACTGTCCAG---TTA--CTATGTCTATTTTTCAGC--ACGGGAGTATGGG---ACTG---CGCATAA-------GGACTGATTTGG--------ATAATACGATT--GCAGTATATCGGTTT----CACCC---CTCACCGAAAACCACCAAATTGCTACGATAAATACTCAT--GCACA--A----TATACTTTGAA----TCATGGTGAATTTTTTCGGAAATCTTCATTCCGTCACCCCTGAA----GAAA--------AACC--TCGCCGTTGGCGGAGTC----TTGCGAAAGGTCTA----ATGACAGGTTCGGCCCATGCGCCTAATT----AGTC---AGGGGTAGGA----TGT----AA-----ATTTCGAT----TGCTTCCTTC----A
>t6
ATCTAATA---AGGTTGAGTAATGAGTAGAAACCTAAGGATGATAACGACCAGTCTATAGAC-TTC----A----C----TT---ACTGAGGTTGTACTA---CAAA---GGAGGATGTGATCTCTAGTACCACCGGATTCTTCTTTACTATTAACGTAAGGGATAACCAACT-GATGGATACTGTCAAG---TTT--GTATGT---A----GAGT--AAGGGAGTTAGGGCTTAGTG---AGCATGAA----TCGGACGGATTTGG--------CTGATTCAATG--GCTACATAGCGATT--------GC---CACACAGTCAACCATTTGAATGCGTCGATGAATTCGCCT--TTACC--A------TACTCTGAA----TCATAGTGGGTGTTTTCAGTAATTATCGTTTCCTAACGCCTAAA----GAAG--------GACC--ACGTCTTTGGCACACTC----TGGCGAAC---CTA----AATGCAGATTCCCGCTATTCGCCTAATT----TGAC---ACGAGTAGGA----TGT----TT-----GTTTCGAT----TGCATCCTTCTAATA
>t9
GTTTAGTC---AGGTTGCGTTATGTGAAGC-AGCAAAGGACGTT--CACCAAATTTTTAGAC-ATC----A----A----TT---TCCGT--TCGTACTA---CCAG---TTCGGGAATGATCACTAGTACTACTGGAATCCTGTTATTTACTAACATATTGGGCTAAGTACTCGTTGGATACTGTCGAA---TTA--GTATTC---C----CAGC--AAGGGAGTTTGGG---ATTG---AGCTTAAA----TAGGACGGAATGGG--------ATTATCCTATT--GCAACATCTCGATTT----CACAC---CTCACTGTTAACCTAGAAACCGCTGTGATAAATTCACGT--TAGCAACA----TATACTTTGAC----TTGTAGTGTTTTTTTTACTTAAACATCATTACATAACCCCTAAA----GCAT--------CACC--TCGGCTTTAGGGGTGTC----TAACGAAC---GTA----GTAGCAGTTTCTCCCTATTCGAACGACT----TGTC---ATGTTTAGGA----TGT----AT-----ATTTCGATCCGTTGCCTCCAGCTTATA
>t3
CTTTAGTT---AGGTTGCGTGAAGTGTAGCAACCAAAGGAGGAG--CGCCCAAAATATAGAC-ATT----A----C----TT---ACCGT--TCGTACTA---CCTT---GCTGGAAATGATCACTTCTACAACGGGAATCCTATTATATAGTAACAGATTGGTTGAGCTACTCGGTGGATACTGTCTAG---TTA--CTATGT---C----CAGC--ACGGGAGTATGGG---AATG---TGCATAAA----TTGGACTGATTGGG--------CAAATCCTATT--GCTTAATGGCGATTT----CACAC---CACACCGCGAACCTCAAAACCGCTGCGATTAATTCCCGT--TTACA--A----TATGCTGCGAC----TGATCGTGAGTATTTGTGATAATCATCATTACATTACCCCTGAA----GAAG--------TACC--ACGGCGTTGGCATACTC----TGACGAAA---ATA----GTAACAGGTTATTCCTATGCGGACAAAT----TGTC---ACGTTTAGGA----TGT----AC-----CTTTCGAT----TGCGGCCATCTGATA
>t12
TTATATTC---AGGTTGTGTAACAAGAAGCAACGAAAGGAAGCC--CCCCCACTATATGGAC-GTT----A----C----TT---ACCGT--TTGTACTA---CTGA---TCCGGCGATGATCACTTCTACAACAGGAATCCTAATGATTACCAACAGATAGGTAGAGTTACTCGATGGATACTGTCAAA---TTA--ATATGT---G----TAGT--TCGGGAGTTTGGG---AATG---GGCATAAA----TAGGACTGAATAGG--------CACAGCCTATT--GCTGCATGGCGATTTCGCCCACGC---CACACCGTGAACCTCAAGACCGCTGCGATGAATTCACAT--ACACA--A----CATCGTTCGAA----TCATCGTGACTATTTTGGATAATTATCTTTACTTTACCCCTGAA----GGAA--------TACC--CCGGGATTTGTACACTC----TTAGGAAA---CTA----AGAGCTGGTTATACCAATTCGCACAAAT----TATC---ATGGCTAGGA----TGTATTTTC-----CTTTCGAT----TGCTTCCAGCTAAGA
>t11
ATCTATTC---AGGTTGCGTAAATAG---AATCCAAAGGACATT--TCACAAACATGTTGAGGATC----G----C----TT---ACCGC--TCGTACTA---CCAT---ATCGGTAGTGATCACTTCTAGTACAGGAATCATATTATGTAGAAACGCAAGGGTATACGAATCCGATGGATACTGTCCAG---TTA--ATATTC---C----AAGA--CCGGGAGTATGGG---AATG---TGCGTAAA----TCGGACAGATTTGGC----TAAGAAATACAATA--GCTAAATATCGTTTT----CATAGCTGCGCAAGGACAACCCGGTAAACGCTTTGCTCAAAATGCAT--ACTCA--AAGCCTATACTCTGATTCATTGATTGTGAGTATTTATAAAAAGCTTCATTGCTTTACA---GAA----GGAA--------CAAC--GCGCTCTTAGC----TC----TCTAGAAC---GTA----GTTACCGCTTGGGCCTATCCTTCCCCCT----TTTCAAGAGGGTTAGGA----TGT----TGGTG--ATTTCGAT----TGCTGCCAGCGAAAA
>t4
CTATATTG---AGGTTGAGTAAAAGGGCGAATTTGAAGGATACA--ATTCAATAGTCTAGACGATC----T----A----TT---GGCGG--TAGTACTAGCACCTA---ACCGGAAGTGATCCCTAGTAGCACGGGAGTCTAGTTATTTAAGAACACAATGGCGGACACACGCGCTGGATACTGTTAAA---TTA--TTATAA---T----------CCGGGAGTTTGGG---AATG---GGCCTAAA----TCG----GAGTGGGC----TTAGAAAGATCATA--GCGATATATCGATTT----AATTGTATCTCACCGCCAATCAGTTGAGCGCTTAGCTTAAATACCAT--GTACA--AAGTCTATGCTGTGACTGAATGGTTGTGAGTATTTCGAAGAAAGTTCATTACTTCATACCTAAA----GGAT--------CACCATCCGTACTTAGC----TC----TATAGAAC---ATA----ATGACTGATTGCCCCTATCCATCCTCCT----TTAC---AGGGTTAGGAGGTTTGT----TCGTG--ATTTCGAT----TGCTTCCATCGAAAT
>t7
CTGTACTT---AGGTCGCGTAACGAGTCGAAATGGAAGGATGCT--GCCCAAGACTATTGATTGTC----C----CGTCTTTTTTAATGA--GCGTACTA----------CACGGTACTGATCACTGATACAACTGGAATCTGATTTTATACGAACGTACCGGTATAGGAATTCGTTGGATAC----AAC---TTACTCTATAA---C----GAGA--GTGGGAGTTAGGG---AATG---TGCATAAA----TGGGACGGAATAGGC----TCATAAATATGATT--GCCGTATGACGTTTT----TAAGA---CACACAGTAAACCTACCGAAAGCCCCGTTAAAGACTCTT--CACCG--A----GATACTAAGAT----TATTAGTGGCTATTTAAGAGAAAATTCTTTTCATCAAGCCTAAA----GAAT--------TATC--GCGCTTTTAGC----TCAGGATTAAGAAC---TTACGGGCGGTCAGATTAAACTGATCCAAAAAACTTATA-------AAGTTTAGGA----TGT----GG---GATTTTCGAT----TGCATCCCACATAGG
>t10
ATTTACTA---AGGTAGCGTAATATGTAGTAACTAAAGGATGAA--GTTCTATATTCTCGATTGTT----CCCGGCCCCCTT---TACGA--GAGTACTA----------TAAGGCTCTGATCGCTAATACGACAGGAGTCAAATTGATTATGAACATAGAGGAAAATAGAACCGTTGGATAC----CAGAACTTGCACTATCG---C----AAGG--GTGGGAGTTAGGG---AATGGCACGCATAAA----TTGGACCGAGTTGGC----TTAAAAATGCAATT--GCGGTATACCGTTTT----TACTA---CGCAAAGTTAACCGAACTAGAGCCCCGGTCAAAGCCCCT--CTCCG--A----AATACTTAGAC----TAGTTGTGGGTATTTAAAATAACATTCATTTCCTAAATCCTGAA----GCAAGACT----AATC--TCGCTTTTGGC----TCAATGTTAGGAAG---CTATACGCGAACAGATTCTTTCAATCCAGTAACTTTGTG-------AGGGGTAGGA----TGT----CT-----TTTTCGAT----TGCGCCCCTGAAATA
>t8
TTTTAGTT---AGGTTGTGTAACTCGCCGTAGAAGAAGGATATA--CGTCGATACTCTTGATGATTCATCC----CATAGTT---TTGGA--TAGTACTA---CCAC---ATTGGTAATGATCTCTTGTACCACAGGAATCGTGTTGTCTACAAACGAAAA--CATAAAAATCCGATGGATA--GTGTAG---TTT--CTATAA---T----GAGC--TCGGGAGTAAGGG---ATTG---AGCATGAA----TAGGACAGAATAGGC----TGAGAGATCTTATTGTGCTGAATTCCGTTTT----CACCA---CGCAAAGTAAACCAACGCAGAGCTGAGCTTAAAACTCCT--CTTCG--A----TATACTCCGAA----TCCTAGTGTATTTTTTCAGAAACTTTCGTTCCGTTACACCTTAA----GTAA--------CACC--GCGTCCTTGGT----TC----TTTTGAAC---ATAGAGTAATGCTGATTCTTGCAATCCAATGACTTCATAGTTC---AGGAGTAGGA----TGT----TT-----CTTTCGAT----TGCTACCCCCAAACG
>t13
TTTTACTGTTTAGGTTGCGTGAATAGGCGTATGAGAAGGACAAA--CGTCAAACCTGTTGATTGTTCAAAC----ATTGTTT---TGGGA--TAGTACTA---CCTA---ATTGGTTATGATCGCTTATACCACAGGAATCGTGTTCTATAGAAACGAAAA--GATAGAAACCCGATGGATA--GT--AG---TTT--CTATAT---T----AAGT--TCGGGAGTGAGGG---AATG---AGCATGAA----TAGGACAGAATTGGC----TCAAAGATGCGATG--GCTGGATTGCGTTTT----TACGG---CGCATGGGTAACCAACGCAGAGCATAGCTTAAAACACCT--TAGCC--A----TATTCTTCGAA----TGCTTGTGCTTGTTTGCATAAACTGTCGTTCCCTTACGCCTTAA----GGAA----CATACAAC--TCGTCGTTGGT----TC----TTCTGAAC---GTAAGGGAGTGCGGATTCTTTCTATCCAGTGGATTCACGTGTC---AGGTGTAGGA----TGT----TA-----ATTTCGAT----TGCAACCCCAATACG
>t14
ATTTACTC---AGGTGGCGTGAATCGTCGTAATAGAAGGAAATA--AGTCCATGCTGTAGAGGGTTCAGCC----CACCGTT---TAAGA--TAGTACTA---CCAC---AATGGAAATGATCGCTATTACTACAGGAATCGTTTTGCTTAATAACGTAGA--TATAAAAACACGATGGATACTGTGCAG---TTT--CTATGT---T----AAGC--ACGGGAGTTAGGG---AGTG---TGCATAAA----TAGGACGGAATAGGC----TGAAGCATCTAATT--GCTGAATGCCGTTTT----AAGCA---CTCAAAGGTAACCTACACATGGCGAAGCTTAAGACTCCT--TGTCA--A----TATCCTCCGAA----TCCTAGTGAGTATTTTCTGAAACTTTCCTTCCATTAAACCTTAA----GGAA--------CACC--GCGCCATTGGT----TC----TTCTGAAC---CTAGAGTCCTACTGATTCGTGCAATGCACTGATGTTATAGTGC---AGGAGTAGGA----TGT----TT-----GTTTCGAT----TGCTACCCCCAGAAA
>t2
CTTTACTC---AGGTTGCGTGATATGTCGCAAAATAAGGA------GTGCTACGCTATCGAATCTG----C----CAATCTT---AACGA--TCGTACTA---CCTA---AAAGGCCTTGATCCCTTATAGGACCGGAATCATAATAGGTATTAACCGAATGGGCGAGTGAAACGTTGGATACTGTCA-------A--CTATTG---C----GAGATCGCGGGAGTAGGGG---AGTG---AGCATAAAACAGTCGGACCGACTTGGCTTATTTAGGGATACTATT--GCGGTATTGCGTTTT----CACCA---CACAGCGTCAAGCGTGATAAGGCGGAGCTAAATA----T--TTTCC--A----GATCCTATGAC----TGCTTGTGTATCTTTCACTAAAAGTTCATTACGTTACCCCTGAAGTAGGTAC--------GATC--ACGCAGTTCGG----TC----TGACGAAC---ATA----TATTCTGCTTGACCGAATGCCTACATGTAGATGGTC---ATGCTTAGGA----TGT----AA-----ATTTCGAT----TGCATCCCACTAAGG
>t5
TTCTAATC---AGGTTGTGTAAAAGGTCGCAAAAAAAGGA------GTACTAAACTCTCGAATCTA----C----CAATCTT---ATCGA--TCGTACTA---CCTA---AACGGCCTTGATCACTAATAGGACAGGAATCAAGATATATATTAACGTAATGGTAGAGTGATACGATGGATACTGTCA-------A--CTATAT---C----GAGA--GCGGGAGTATGGG---AGTG---GGCATAAA----TCGGACGGAGTTGGC----TAAGGGATACTATT--GCAGAATGGCGTTTT----CACAT---CACAGCGTCAACCGCATTACCGCGGGGCTTAATA----T--TGACG--A----GATCCTACGAC----TGGTGGTGTATATTTCTATAAAACTTCATTACCTTAACCCTAAAAGAAGTAT--------GATC--GCGATGTTAGC----TC----TGAAGAAC---TTA----GTTACTGCTTGACCCTATACCTTCAACTCGTTAGCC---AAGTATAGGA----TGT----AA-----ATTTCGAT----TGCTTCCCGCTTACG
>t15
TTTTATTA---AGGTTGTGTCATTGGACGAAGAATAAGGA------ACTCGAGCTTTTAGATCTTG----T----CAGTCTT---AACGG--GCGTACTA---CCAAACTCAGGGTCTTGATCGCTTATACGACTGGAATCAAAGTAGGTAAAAACTCATTGGTCAAGTAATCCGATGGATACTGTCTAT---TTA--CTATTG---G----CAGT--CCGGGAGTTTGGG---AGTG---TGCATAAA----TAGGACAGAG---GC----TGATTAAATCCATG--GCAGGATGTCGCTTT----TAAAG---CGCACGGTCAAGCCCGGAAACGCTGGGCTCAAAAAACCTTTATCCG--A----TATACTGTGAC----TGCTTGTGAGTATTTGGGTGAAATTTCATTTCTTAATCCCTAAACATGGTAT--------AACC--CCGAGCTTGGC----TC----TGTTGAAC---GTA----AGTACCGGTTAG----ATACGCTCGTGTGGTTAGTC---ACGTATAGGA----TGT----TG-----GTTTCGAT----TGCATCCAGAGTACA
