# Supplementary material for: PQ, a new program for phylogeny reconstruction
Source: BMC Bioinformatics. 2018 Oct 12;19:374. doi: 10.1186/s12859-018-2399-4 (PMC6186109; doi:10.1186/s12859-018-2399-4)
Supplement: Supplementary file 4 — Simulated data. The archive Simulated-data.tar.gz contains two folders called Alignments and Trees. Folder Alignments contains 500 simulated 15-sequence nucleotide alignments in fasta format. Folder Trees contains six subfolders, PQ, MP, ML, ME, QP and Reference with trees in Newick format reconstructed from the alignments with five methods and with reference trees used for simulations. Names of the tree files correspond to names of alignment files. (TAR 1860 kb) [file 12859_2018_2399_MOESM4_ESM.tar › Alignments/120.fasta]

>t3
AACCGTAGCGTATT----GTAGCCCTAACATCACGTTTTTAAGA----TTTGTG--CTGTCG----CGGTACCTGTGACGTGCTGACTACCGTCGAACGTGTTTAATATCCCTAACGAATG----TACGCGCACGTAA----TCAAGCACTTTGGTATCAATGAACGTTGTTGTGGAGT----GATCCAA---TGAGG----AAGAGC-T----GGTGCTAGTTTGAGA-----TTTTTAAA-GCTAAGTCAATATTACCGCATTAGATATTTTAAACAAGACAGCGCAAA---CTTGGATAAGTCTCTAGTCAGGCCCCCCCCTGGTGTTTTGAGCCT-----AAACTTTTTTTATTCC---GTATCGCAA----TTAACTCAAAACTAACGGGTGAGGATAC---TAGTTCGTCAGG--GGTTG----GAAGTTGGCGTGGCAACTAAAAAATCA----GGGGAGATAGTGAACTACATGGAC
>t1
TACCGTAACGGAGG----GAAGCACT--CATCACGTTCGTTGGTTCACTGTGAG--CACGTGGTGAAGGTGACTGTGGCGACCTGA----C-TGTAACGTGCTTGATATGTCGTCC-ATTG----TGCGGACAGGTTT----GGAAGCACGAAAGTATCAAGACACATAGATGTGTATT----AAACTAG---TGGAGGGGTCAGAGG-TTGGGGTCACTGGTTTCAGA-----TTTGTATT-ACGAAATGCATTGTTCGGCGAGAGATATCTTTAACAACATTGGGAGAA---GTTGGATAAGTCTATATTAAGGTGACCGCCTGGTGTTCTGTGCGAGAA--AAACTCTTGTTTTGGCGAGGGATTGCTG----TG---CACAAACTGCGGGGAGGGGCTACTCATGATTCGTCATA--CCTTGTGGTCCAGTT-GACAGGTGAGTGTAAATTTA----AGGAACATAATGAAC--TCTTGAC
>t2
GACCGTAGCGAAAT----GTAGCTCT--TATCACGTTTCTAAGC----TTTATG--CACAAGGAGGACATTCCTGAGACGGTCTGA----C-AAGAACGTGTTTTAAAGCTCGTCC-AGCG----TACGAACAGGTTA----GCATGCACGAAAGTATCAATAGACGTAGTTGAGAATT----TAACTAT---TTTAGTGGTCAGAGT-TCGGCGCCTCTTGTTCAAGA-----TTTGTATC-GCTAATTGCATATTACCGGTTTAGAGATCTTTAACAATAGGGTGGATAGCAGTTGGAGAAGTCTATACTTATGTATCCCCCTGCTGTTATGTGCTGCAG--AAACTTTTAA---TACGAGGGATCGTAG----TATACAAGAAACTGTAGGGTATGGGTACCTCTATTACGTCAAA--CCTGGCCATGGAGTT-GAATAGGAAGTTTAATTTCA----AGGAATATAGTGTAC--TCGTGAC
>t6
TACCGTACCGAATT----GCAGCACTTAAATCACGTTCGACATA----TATTTG--CGCCAGGGGGTTATCCCGGGGACGGGCTGA----C-TATAACGTGTTTAATAACACTGTC-ATAG----TACGGACATGGAG--------GTACGAGGGTATCAATTTACTTGGGTGGGAAAT----TATCAAA---TGGGGAGGTGAGAGT-TATAAGGCACTTGTTGTGGA-----TTTTTAG--CCTAGATGCATTTTGCGGCTCTAGATATCTTCAACAAGATCGTGCGAT---GTTGGATAAGTCTTTACTAAGGGGGCCGCCTGGTGTTTTGCGCCC-----ACACTTTTACTCTCTCGAGGAATAGGAG----TGTAGCAGTAACTGTTGGGTTGGAGCAC---TAATTCGTCATA--ACATGAGGTCCAGTT-GTTTCGACAGTGTAA----A----TTGTAGATATTGGGC--TCGGGTC
>t13
AACCGTATCGAATT----GGAGCTCTTACATCACGTTCGTAAGA----TTTGTG--CGCTAGGTGAACGTCCCTGTGACGAGCTGA----C-TATAACGTGTTTGAAAACTCTCTC-AGGG----TGCGCACATGGGA----ACATGCACGAGTGTATCAATATACGTAGTTGTGGAAT----AAGCTAA---TGAAGGGGTCAGAGT-TCTAAGGCACTTGTTTAAGA-----TTTTTATA-CCTAAATGCATCTTGCGGCTTAAGATATCTTCAACAATATAGGGAAAA---GTTGGAGAAGTCTATATTAAGGTGGCCACCTGGTGTTATGTGCGC-----AAACTATTGATCTTACGTGGGATAGCGG----TTGAGGGGTAACTCATGGGTAAGAGTAC---TATTTCGTCAGA--TCATGTGAACGAGTT-GGGTTGGCAGTATAATTTGA----ATGAAGATAGTGAAC--TCAAGAC
>t15
GACCGTATCGT-TTCTCTGCAGCCCTCAGATCACGT---GTCAT----TTTGAG--C---GGGCGACCACTCCTGG---GTGCTGA----C-CTTT--GTGTTTAAGATCGCATTCGATAG----TACGAACATGAGGTCTATCTAGGAGCGTTGTATCAACAAACCTTGTTGAGGAAT----TAACAAG---TTAAGGGGTAAGAGG-T----GTATCTGGTTCGCG---------ATAAA-TCCAATTCGATT----TGCTCGAGAAATCTTTAACAATACAGCGCGAG---GTAGGAAAAGTCTTTAAT--GGCTTCCCCCTGTTGTTGTGTGCTA---ATATACTATTGGTGTTCCGGGGTATTGCGT----T---CGTAAAACTTCTGG----GACTAC---ATATACGTCATT--TTTGG----GTAGTTGGCCTAGCCACTCAAACGTAA----TCGAATATAGTGTAG----TCGAC
>t11
TACCGTATCGT-CT----GCAGCCCTAATATCACGT---GACAT----TTTTAG--T---GGGGGTCCCCCCCAGGGACGCACTGA----C-GTTTACGTGTTTTAGAACGCGTTCGATAG----TACGGAC--GATTTCCACCGTGGACCCTTGTACCAACAGACATAGTTGAGACTT----CAGCGAC---TAAGGAGGTGAGAGT-T----GGATCTAGTTCACGA-----TTTGTAGA-TCCAATTCTATG----TGTATGAGAGATCTTAAACAAAATAGTGACGG---GTTGGAAAAGTCTATACT--GGCGACCCCCTGTTGTTTTGTGCAT---ATAAACTATTGATTTTTCGCGGAATTGCGC----T---CATAAAACTTCAGG----GACTAC---ATATCCGTCAAT--AAGTG----TGAGTTGGCATCGCAACTCAAACATTA----GCGAATATATTGTGA----TAGAC
>t4
AACCGTAGCGT-AC----GCAGCCCTAAAATCACGT---CGAAG----TATATG--T---TGGCGTACATACCTGGGGCGCGCTGA----C-TAATACGTGCTTAAAATTGCGTACGAATG----TACGATCACGAACTCCACCT---ATCTTGGTATCAAAAGACGTGGATGAGTGTT----TAGCTAA---TTCAGCGGTTAGAGG-T----GTTACTCGTTACCGAA----TTTGTATC-GCTACCTCTATT----TGCGTAAGAAATCTTCAACAAAACCGTGCACG---TTTGGAAAA-TCTTTAGTTAAGCATCCGCCTGTTGTTTTGAGCCC---CTAAACTGTTCTTATTTCGTGGAATCGCGAGAAGGAAAACCCAAACTGGGGG----GCTAAC---AGCTGCGTCATT--TGAAG----CCAGTTGGGAGCGAGTGTCAAACGTGA----GGGAAAATAATGGAT----GAGCC
>t9
GACCGTACCGG-TT----GCAGCACTGAGATCACGT---CAGTA----TGTAGG--C---TGGCGAAGCTCCCTGCGGCGTTCTGA----C-AATTACGTGCTTAAGAGATCTCGCGAATG----TTCGTACACGACGTCCATCT---AAAGTCGTATCAAATGACTTAGATGAGTATT----AATCGAA---TATCGCGGTAAGAGT-T----GTCACTCGTTATCGAA----TTTTTAGTATCGAATTCTATT----TGCGTGAGAAATATTTAACAAAACCGAGCAAT---GTAGGATAA-TCTGTATTTATGCGTCCCCGTGTTGTTCTGAGCTG---CCAAACTATTCTTATTCCGTGGCACTGTGG----AAGACACCTAACTCCGGG----GGAAAC---AATTACGTCATA--GTAAG----TCAGTTGGAAA---ATTTCAAATGTCA----TCGAATATAATGGAA----GGGAC
>t14
TACCG----GT-CT----GGAGCACTAATATCACGT---CGATA----TGTAAGGAC---GGGCGCCCCTCCCTGCGGCGAGCTGA----C-TAGTACGTGCTTTAAAATGCGAGCGAAAG----TACGGGCACGTCGTCCATCT---AACATGGTAGCAAGACACGTGGATGAGTGGT----GATCTAA---TTAAGCGGTTAGAGA-T----GTTTCTCGTTACCGAA----TTTCTATA-TCAACATCTATA----TGCCTCAGAAATCTTTAACAAAACCGTGCACG---TTTGGAAAA-TCTGTATTTATGCTTCCG--TGATGTTATGAGCGG---CGAAACTGTTCTTGTTTCGTGGTATAGCGG----GTAACACGAAACTACTGG----GCATAC---AGTTGCGTCAGT--TCAGG----CCAGTTGGATATGGGTTTTAAATGTCA----ACGAACATAATGGAT----GAGCC
>t5
AACCGTATCGT-GT----GCAGCACTAAGATCACGT---TGAAA----TCTTCG--T---CGGCGT----AGCTGCGACGGACTGA----C-TCTTACGTGCTTAAGAATGCGAGCGATAG----TACGAACACGAATTCAATCC---ACTTTCGTAA---TTTACATGGGTGCGCATT----AATCTAA---TTTGGTGGTGAGAGG-T----GCTACTAGTTATCGAA----TTTATAGT-TCTACTTGGATG----TGCCGAAGATATGTTCAACAAAAATGGGCAAA---TTAGGAAAA-TCTATACTTAAGATACCCCCTGTTGTTTTGGGCAC---CCATACTTTTAGTCTTGCGTGGGATCGTGG----TTTACAACGAACTACAGG----GATTAC---AGGTACGTCAAA--GAAGG----GCAGTTGGATA-GAGCTTCGAATGTCA----ACGAAAATAATGGAT----TTGCC
>t7
CACCGTATCGA-CG----GCAGCTCTAAAATCACGT---GAGGC----TTTGTG--G---AGGAGATAATGCCAGAGGCGACCTGA----C-CGTTACGTGATTTATACCCCCTGCGAACG----TTC---CATGTGTTCTAGCAAGTAATCTTGTATCAAGTTACGTGGTTGAGGTTTACGCAAACGAA---TAGGGAGGTCAGAGT-T----GATACTTGTTGTCGA-AAATTTTTTAAC-T---ATTATATA----GGTATAAGATATGTTAAACA----GGTGCCTG---GTGGGACAAGTCTTTATTAAAGCTACCC---GCTGTTTTGAGCGC---TAATACTATTCTTATATCGTGGAATAGGTA----TATATCACAAACTTTTGG----GGCTAC---CTGTCCGTCATAGGTCACG----CTAGTTGGAGAAGCAGTTCGAACCTAA----CAGAACATACTGTAC----GGGAC
>t10
GACCGTATCGA-TA----GCAGCACTAATATCACGT---TAGGC----TTTGTG--A---GGGAGGCAATCCCAGGGGCGTACTGA----C-CGTTACGTGTTTGATAACCCCTGCGAATG----TACGCACAAGGGTTCTATCAAGTAAGCTAGTAACAATTTACATGGTTGAGATTTCCGCGAACAAA---TTGGGGGGTCAGAGT-T----GATACTGGTTGACGA-AAATTTTTTAAC-T---ATTATATA----GGTTAAAGATATCTTAAACA----CGCGCCTG---TTGGGAAAAGTCTGTATTAATGCTACCC---GCTGTTTTGAGCGC---CCATACTATTCTTATATCGTGGTATGGGTA----TATATAAGAAACTTATGG----GTCTAC---CTGTACGTCAAACATTGCG----CAAGTTGGGGAAGGAGTTCTAAGCTAACCACCAGCACATAATGTAA----GGGAC
>t12
AACCGTATCGT-CG----GTAGCACTGAGATCACGT---TAGGT----TATAGG--T---CGGAGTTAAATTCAGAGGCGGGCTGA----C-GTTAACGTGATTTATATCACCAGCGATAGTGTATGCGAACAAGTAGTCAAT----TAGAATCGT-TCAATTGACATAGTTGCGAATTACGGTACCAAGGTGTAATGGGGTTAGAGCGT----GCGGCTG----TGGA-GTTGTTTATAAT-GCGAGTTTAATT----AGTCTCAGATATATTTAACA----TGCGTCGG---GTGGGAAAAGTCTATATTCACGCGGCCT---GATGTTCTGC--CG---GCATACTCTTCTTGTAACGCGGCAGTGTAT----TTAAGTTCTAACTGCAGG----GGCTAC---CACTCCGTCACTTATATCG----CTAGTTGGCAGAGCCCTTTAAAACTGA----CAGCA-ATAATGAAA----TGGTC
>t8
TACCGTAACGT-TA----GGAGCTCTTATATCACGT---CCAGA----TGTAAG--T---TGGAGCTACTCGCAGTGTCGCACTGA----C-AGTAACGTGTTTAAAAACACCGTCGAGGG----TGCGTTCAAGTGCTCCAT----AATATTAGTAGCAAATTACTTAGCTGAGTTTTGCCCTACCCAT---TTGTGCGGTTAGAGA-T----G---CTAGTTGAGGA-CCAGTTTTTAAA-TCAACGTATATT----AGGTACAGATATCTTAAACA----AGTGCGCT---GTTGGAAAAGTCTTTAGTCAGGCGTCCC---GTTGTTCTGC--AT---GAAGACTCTTCCTGTATCGCGGTATAGGGA----GTAAGGATTAACTTTTGG----GGCTAC---CATTCCGTCAGTCGGAGCG----CTAGTTGGCCAAGCTCTTAAAAGGTCA----CTGCA-ATACTGGAC----GGGAC
