# Supplementary material for: PQ, a new program for phylogeny reconstruction
Source: BMC Bioinformatics. 2018 Oct 12;19:374. doi: 10.1186/s12859-018-2399-4 (PMC6186109; doi:10.1186/s12859-018-2399-4)
Supplement: Supplementary file 4 — Simulated data. The archive Simulated-data.tar.gz contains two folders called Alignments and Trees. Folder Alignments contains 500 simulated 15-sequence nucleotide alignments in fasta format. Folder Trees contains six subfolders, PQ, MP, ML, ME, QP and Reference with trees in Newick format reconstructed from the alignments with five methods and with reference trees used for simulations. Names of the tree files correspond to names of alignment files. (TAR 1860 kb) [file 12859_2018_2399_MOESM4_ESM.tar › Alignments/209.fasta]

>t3
TTTCGCCTGGGCTT---ACTGAAAGCACCTTAAAAGAGGCTGATCTTCTTTTCTCACAGGAGGTAAAGCCCACATGTACCTAGT----GA----CACGGCTA----CAGGTTTGATTG----A---ATATCAGTACGCCATGAAACC---CCGATTG---TTCTCGTGA--AATGG----T----ACCAGGTCAT--TATTGAGAGGATGGCCTAA-G----ATATGACGA---TTGG-------TTTTACTACGTAAACCCACAACATCTTAAGATA-CCGTTCGCTTTTTTCGGAATATGGGTA----TAAAAGATC----TTTTAAGCTTTAACTCCCATTACACTTATTAACAGGGTGAAGTGGTGATACACAACGCTTG---TGCG----GTGGGTC--AGAATT----A--TGGATACGAGTAAGTTAGAGTTGCGGTTGATGCAAACCGACTTAGTGGCCGGAGTATAC--------CAGAATCGTGTAGGCCACGCTTAGTGATGCGTGTACGATGCTC----ACGGCTTTAAGC----TAAAGTA---TTTT--GTATCTACATAAACTG-CTCCA--CAAACATAGGACT
>t14
TTTCGAGTGAACTT---GCTGAAAGCCCCTGAAAAGTGTGAGATATCATTCACATACAGGGGGTAAAGCCCACTTGTACCTATT----GA----CAAGTCTA----CGAAAATTATTT----A---ATAACAGTACGCCATCTAACC---CCCATTG---ATCTCGTGG--AATTG----T----ACTAAGACAT--TATTTGTAGGACGGCCTAA-G----CTATAAAGA---TTGG-------ATTTACTCCGTAAACCCCGGACGTCTGCAGATA-ACGTTCGCTTTTTTCAGAATATGGATA----AAAGAGGTC----GTTTAAGCGATAACGCCCTTTGCACTTGTTAACAGGATGACTCTGTGATACAAAACACT-------CGCGCGGGGTGTCTGCGACTG----A--TGGAGTCTAGGAACCTTGTGTTGCATCTGCCACAAACCAACTTAGTTTCCTGGGTATAC--------CACGATCTTGTAAGTCACTCTTGTTGATGCATCAACCATGCAC----ACGGCTTTAAGC----CAAAGTA---GTTG--GTAGCTAAATATACTA-CTGCACCCAAACATAGCACT
>t12
TATCGCATGAGCATGAGGCTGAGATCACCAAATAAGGGATAGATCTGGTGTGTGAACACTGGGTAAAGCCAATCTGTAACTAGT----GA----CATTAGTA----GGAGTCTTATTT----A---AAATAAGTAGGCGATACAACCTGCCCAAGTG---TTATCGTGA--AATAA----T----ACTATTGCGG--TATTATTAGGAGTGACTAAGG----ATTTGAGGA---TGGG-------ATTGACTACGTAAACCTTAGGCGTCTTGAGAATCACGTTCACTGTTTGCAGCATACGGATA----GAAAAGTTCATGCTTTTGAGCTCTAACTCCCTTTCCACTTTATAGCGGGGGGAAAAAAGGATACTAAACACTTG---GGCC----GCGGATC--AGAATGTAGTAATTGAAAGCTAGTTATAAAGAGTTGCGATGT----AATCCATCTTAGTCACCTGCGTAGTG--------CAATATCCTGTAAGTGACGTTAATTGATGTCTGAAATATGCTC----ACGGCTTTAAGC----GGAGGCC---TGTA--GTAACTTGAGAAACTC-CCGCA--CCAACTGAGCTCT
>t10
TTTCGCATGATCGT--GGTTGAGATCACCGCAAAAGAGTTAGATGTTATGAAAGTACACATGGTAAAGCCGATCTGTAACTAAT----GA----CATCATTA----CATTCGTTAATT----A---ATGGAAGTAGGCAAAGCAACCCACCCAAGTG---TTTTCGTGA--AATCA----T----ACTTATGCTA--TATTATAAGGATCGACTAAGG----TTTTGAGTA---TAGG-------CTTAACTGC---AACCCTAATCTTCAGGAGAACCGCGTTCGCTTTTT---GCATATGGTTA----GAAATGATC----ATTTTAGCTCTAACTCCCATTCCTCTTTATAACAGGGAGACGTAGGGATACGGAACACTTT---GCCA----GCGAATC--AGAATCAAGTATGTGAATGCAAGTCATTACGAATTGCAAACA----AACCCATCTTAGTCGCCTGGGTATTT--------CACCATCCTGTACGTCACTTTAGATGATGCCTGAAATATGCTC----ACGGCTTTAAGC----ATACGCGTACTGAT--GTTACTGGAAAAACTC-CCACA--CCAACGCAGCACT
>t7
TTTCGCGTGTGCGTGGGTGTGATAACCCCATAAAAGTGTTAGATGTCATCTAGTCACACTGGGTAAAGCCCATCTCTAACTAGT----GA----CAATAGTA----CATGGTTGTCTT----A---AACTAAGTAAGCAATAAAACCTACCCGATGG---TTATCGTGA--AATAG----T----ACCTTGCCGA--GATTTCGAGGAAGGCCTGAGG----TTTTTAAAA---TAGGTTTC---GTTGACTGCGTAAACCGCTAGCTTCAAAAGGATCCCGTTCCCTATTTGCAGCATACGTATA----AAAAAGTTC----TATGGAGCCCTAACACCCTTTCCACTTGATACCAGGAAGAAGGAAGGATACCAAACCCTTA---ACCC----GAGGGTC--AGAATA----AACTGAATACTAGTTACAGAGGGTTGCTTGGA----AACCGA----AGTTACCTGCGTACAT--------CAACATCCTTGAGGGTACAATTGTTGATGGATGAAATATGGAC----ACGGCTTTAAGC----CGAGGAG---GGAG--GTATCTCACGACACTCACTTCA--CAAACTGAGTACT
>t5
TGTCGTTTGATCCTGAGTCTGAAAGCCCCAGAAAAGCGTAAGATTTTTAGTA----CAGGGGGTAAAGCCCATCTCTACCTAGT----GA----CAGTAATAGGGTGTGTTCTCGTTG----A---AAGAGAGTAGGCGAGACAACCCAACCAAGCG---CTC----GA--AATTG----T----ACCACAGCTT--TATTTTCAGGACAGACTAAGG----ATGTAAAGA---TAGG-------CTTAACTTCGTAAACCAGAGTCATCGAAAGACTGACGTTCCCTGTTTGCTGCATAAGGTTA----TAAAAGATC----GTTTGAGCTATAAGACCCGTTGCACTTTATAACTGGTCGATTAAAAGATACACAACTCTTG---ACCA----GCGAATC--TGAATA----AAGTGAATTCTAGCTAGTATGTGTTGAATTTT----AAGCGTACTTAGTAGCCGGCGTAGCA--------CATAATCATGGAGGAGACGTTAACTGATGACTGTAATATGTAC----ACGGCTTTAAGC----GAAAGCG---TAGC--GTTTCTTATTAGACTT-CGCCA--CAAACAGGGCGCT
>t9
TATCGTCTGTACTTATGACTGAAATCACCTAATAAGAGTGAGATTTAATCAT----CAAATGGTAAAGCCCAAGTCTAACTAGT----GA----CAATCTTAACTGAAATACTAACTA----ATTAAGGTATGTACGCGACTGAACCCGTCCGATTG---ATCTTGTGG--AATAG----T----ACTCGGTCGG--TATTGTTAGGAAGGACTCAGG----GTTTTAGAA---TTGG-------TTTGACTCCGTAAACCGGGAACTTCTATAGTACTTCGTTCTCTATTTTCGGGATACGAATA----TAATAGATC----TATTGAGCGTTAAGACCCGTTACACTTTTTAACAGGTAGATTCACGGATACGAAACCCTTT---TCCT----GCGAATC--CGATTT----ACTTGGATCCGAGTCACTTGGAATTGACTGAC----AAGCGTGCTTAGTCGCCTGAGTAATG--------CACTATCATAAAAGAAACGTTGCATGATGTCTGAATAATGTAC----ACGGCTTTAAGC----TAAAGTA---TGTT--GTGGCTTGTAATACTC-CGACA--CAAACTAGGAGCT
>t11
TATCGTCTGTGCATAAGTCTGACAACGCCGTAAAAGCGTTTGATTTAGACTA----CAATAGGTAAAGCCCATCTCTAACTACT----GA----CACGCATACAAAGCATACTTATTC----ATGCATATAAGTATGCAAGTGAACCCGCCCGATTG---CTCTATTGG--AATAG----T----ACTCAAGCTG--GATTGTTAGGACAGTCTAAGG----TTTTGAAGA---TTGG-------ATTGACTACGTAAACCCGAAGCTTCTTTAGTCAATC--TCGCTATTTACGGTATACGAATA----TAAGAGTTC----TTTTGAGCTTTAAGAC----TACACTTTATAACAGGGGGAGGAGTCGATACTGAACCCTTT---TCCA----GGGCGTC--TGATTT----AATTGGACTCGAGCAACTATGAATTGATTGCC----AAGCTTTCTTAGTTTCCGGCGTATTC--------CAAGATCGTCTAAGGGACTGTGATTGATGGCTGTAGTATGTGC----ACGGCTTTAAGC----TTACGAA---CGCA--GTTGCTTCTAATACTA-CGCCA--CAAACTAGGTGCT
>t13
TATCGTCTGGGCCTTGGGCTGAGATCTCCAAAAAAGCGTCCGATTTGGAAAT----CAAAGGGTAAAGCCAATCTCTAACTAGT----GA----CACGAGTAATTGATTTTCTTATTG----AAGTAAAAACGTAGGCAAGAGAACCCACCCTAGTGTT-GTATAATGA--AATAT----T----ACTCGGGCCG--GATTCAGAGGAGTGGCTCAGG----ATTTAAACA---TAGG----TTGATTCACTACGTAAACCCAATACTTCAAGAGTCGATCGTTCTCTATTTTCGGTATACGACTA----TAAAAGCTC----TATATAGCTGTAATGCCCTTTCCTCTTTCTAACGGGTCGAGATGGAGATACTCAACGCTTG---TCCC----GAGTTTC--CGATTT----AACTGGAAGCAAGTTACCGGGTCTTGATAACT----AAGCAAACTTAGTAGCCTGCGTAGCT--------CATAATCATCTATGGCACCTTGGTTGATGACTGTATTATGTTCCGCTACGGCTTTAAGC----ATAAGTA---AGGGCGGTTGCTATTGATACTG-CCCCA--CGAACTCGGCGCT
>t4
TGTCGTTTGTGCATTTGCCTGAAATCCCCTAAAAAGCGGTAGATATACACAT----CAAGCGGTAAAGCCCATCTTTAACTATT----GA----CAGGTATAGCAATTTATGTTACTA----AAATAATTGAGTATGCGATATAACCTGTCCAAGAG--GTTCTATTGG--AATCT----TGGTGACGTTTTCGC--TATT---AGGACGGCCTGAGG----CTCTTAGGA---TAGG-------TTTAACTACGTAAACCGGATACTTCGGAAGTGCCTCGTTCCCTGTTTGCAGGATAG----A----GAATAGGTC----TGTACAGCCATAACACCCGTTGCACTTTATAACCGGTGGACGAATTGATACTTAACCCTTT---TTCT----GAGTTTC--TGAATC----AGCTGGAGTCAAGATACATGGTTTTGGCGTCC----AATCCGCCTTAGTCACCTGGGTAAGC--------CATGATCATGAAGGGAACCGTGGGTGATGACTATAAAATGCAC----ACGGCTTTAAGC----TCAAGTT---AATA--GTGCCTGCATATACTT-CTACA--CAAACTTCGCCCT
>t6
TTTCGTATGTCCCTCAGC----TAACTCCGGAAAAGAGGCCGAT---ACCGACACACATCAGGTAAAGCCCACCTCTAGCTAGTAGTTGAGCTGCAGGACTA----CTA----GAGTG----A---AAGGATGTAGGCTATAGAACC---CCAAAAG---ATATTGTGAACAATTC----T----ACT--CGCGG--TATTGACAGGATAGACTCAGG----TTTTTATAACCCTCGG-------GTTGACTCCGTAAACCTTCAGC----TAAG---ACCGTTCCCTATTTCCGGGATAAGATTA----TAATAGGTC----TATTAAGCTCTAAGTCCCGTTCCTCTTTATAGCAGGGTGAGATAATGATACGCAACGCTTATAGCTCT----GAGACTC--AGAGTC----A--TGGATTCCAGATATTTAGT---GAAGTTA----AAGCCCACTTAGTGTCCAGCGTATGATCAA----CATCATCTTAGAGGATACTGTTAGTGATGCATCTATAATGAGC----ACGGCTTTAAGCGGACTCAGGCC---GTCA--GTACCTTCTAATACTA-CTTCA--CCAACCCCGTGCT
>t15
TTTCGTGTGACCTTCAGC-------CTCCGTAAAAGTGATTGAT---TCTGATGTACACACGGTAAAGCCCAATTCTAACTAGTAGTGGAGCGGCAGGAATA----CAAAGTTCAGTTGGTGA---ACGAACGTAAGCTATAGAACC---CCAAAAG---TTATTATGT--AATTAGGAAT----ACT--AGCGA--GATTGTCAGGATAGGCTCAGG----TTTTAAGAACCCTTGG-------TTTTACTTCGTAAACCAACATC----ATAG---GCCGTTCCCTTTTTCCGGGATAAGATTATAAATAATTGGTC----TATCAAGCACTAAGTCCCTTTCCGCTTTATAGCAGGTTGAGATGCTGATACAAAACGCTTATAGATCT----GGGCGTC--GGATTC----A--TGTATTCAAGCAATCTAGTGTTGAATGTT----AAGCCCACTTAGTTTCCAGCGTATTTTTGAGCATCACGATCATATAAGAAACATTTTGTGATGCATATAT----GA-----ACGGCTTTAAGCAGGGTCAAGGA---TGGA--GTATCTGCAGATACTT-CGACA--CCA--CCCGCACT
>t8
TTTCGGGTGACCATGCGC----TAGCTCCGAAAAAGGGTGAGAT---TCAAAGCTACATTCGGTAAAGCCGACCTCTACCTAGTAGTGGAGCGGCAGTGTTA----AAAATTTTAATA----A---ACGAATGTACGCTATTAAACC---CCAAACG---TTGTTATGT--AATTT----T----ACT--AGCGC--AATTCTCAGGAAGGACTTAGGTGCATTGTTATCAC----GG-------TTTTACTACGTAAACCAACATC----GAAG---GCCGTTCCCTTTTTGCTGCATAAGATTA----CAATAGGTC----TATCAAGCTCTAAGTCCCGTTACACTTATTACCAGGCAGAAAAGAGGATACGTAACGCTTGTAGTTCT----GAGACTC--AGATTC----A--TGT---CGAGAAATTGAGCATTGAGTGTC----AAACACACTTAGTGACCAGAGTAGTTTCCT----CAGAATCTTACATGATACACTTCGTGATGTATGTATCATGCAC----ACGGCTTTAAGCAAGCGGAAGTC---ATGA--GTACCTACAGATACTT-CTACA--CCAACCATGGACT
>t1
TTTCGGATGGTCATTAGCATGAAATCTCCTAAGAAGAGATT---CTAGTTGAACAACAATAGGTA----CCACATGTATCTAGTAGTGGAGATGCAGGACTA----CGTTATTTGTTA----A---AGAGAAGTAAGCTAATTAACC---CCGAGTG---GTATCTTGT--AATAC----T----ACCTAGACTACTGATTCGCAGGAGTGTCTCAGG----GTATAATAACCCTAGG-------CTTGACTACGTAAACCCGTTGCTTCATTAG---CCCGTTCCCTATTTACAGGATATGGCTA----TAATTGATC----TTTTTAGCTCTAACTCCCATTGCGCTTAATATCGGGGGGAGGA---GATACTCAACCCTTAT-GATCG----GGGTATC--AGATTC----A--TGAATTCGAGTGATTATGTATTGAACAAC----AATCTGGCTTAGTTGCCGGCGTATGC--------CAAAA---TGTAAGATACATTAAATGATGCCTGGATGATGCCC----ACGGCTTTAAGC----TGAAGAG---CGTT--GTACCTGATAATACTA-CTTCA--CAAACTTTGGTCT
>t2
TTTCGCTTGTTCATCAGAATGAAAGCCC----GAAGTGTAT---CTAGGGTAGGCACACTAGGTAAAGCCCACCTTTAGCTACTAGTTGATCTGCATCAGTA----CAGAGTTTA-------A---AAACAAGTAAGCTAAAAAACC---CCAAACG---TTTTCATGT--AATAC----T----ACCTATACTACTTATTACCAGGATGGCCTCAGG----CTATCATGACCCTAGG-------ATTAACTACGTAAACCGATAGCGTCATTAG---GCCGTTCTCTTTTTACAGCATAAGTCTA----AAATGGATC----TTTTCAGCATTAACTCCCATTCCTCTTATTATCAGGAGGATATAAGGATACCGAACACTTAT-GATCA----GAGTATC--TGAGTA----A--TGAATTCAAGAGAAATAGTTTTGATCTAA----AAGCTATCATAGTATCCGGCGTAAAC--------CAATATCTTGGAAGGTACAATAAGTGATGGGTCTATTATGGTC----ACGGC---AAGC----TTAAGCG---TGTC--GTGCCTAGTCATACTC-CTACA--CAAACTTTGCACT
