# Supplementary material for: PQ, a new program for phylogeny reconstruction
Source: BMC Bioinformatics. 2018 Oct 12;19:374. doi: 10.1186/s12859-018-2399-4 (PMC6186109; doi:10.1186/s12859-018-2399-4)
Supplement: Supplementary file 4 — Simulated data. The archive Simulated-data.tar.gz contains two folders called Alignments and Trees. Folder Alignments contains 500 simulated 15-sequence nucleotide alignments in fasta format. Folder Trees contains six subfolders, PQ, MP, ML, ME, QP and Reference with trees in Newick format reconstructed from the alignments with five methods and with reference trees used for simulations. Names of the tree files correspond to names of alignment files. (TAR 1860 kb) [file 12859_2018_2399_MOESM4_ESM.tar › Alignments/183.fasta]

>t15
GATCAATAC----T----CAGAATG--CTCGCTCGCTT-AAACTAGACTAATGGGCCGAAAAA-A--A---AATGACTGTTTGTAACTCGTAATA----TG----GTCTAGGATTT----AAT-C----CTA---TAG----CTATTAAGTTACATTAAAACATTTTCAGTCGTTTTG---G----AACTTACGTTT----TTCAAGCACA--CGCGAATAA---CTGTAG----TTATGCGACGTTGTACACACTCGCTAC-----ATATTACAAAAAGGTCAACTGTCAACCATGATTACATCCGTCCTACCTTGGTGTGACTC--A---TACACAATA----TAAAC----TGCAT----CAGTGGTCGTACCTGATTCTCTTGACGTTGGTACTTT--CC---CTGCTGCCTTAG----TGGGGATTTTTAGATACATGGAAATGACCC----CACCTGCT----AAGTAGGACTC-ACAACTA----CA---CTTTCAGCGTA---CCTAGTTTCCACGT----TAGCTTAC---CATACCCATCTAGGCC--TTAGTCTACGTTATATATGTCGTCTCTCGGTATTTTTTGAGAGT
>t3
GATCAATTC----T----CCTAATG--CTCGCTCGCTT-AAACTAGACTAACGGTCCGAAAAA-C--A---AATGACGATTTGTAACTCGTACTA----AG----GTCTAAGATTG----AAT-C----CTA---TAG----GTATTTTGTTACATTAAACGTTTTTGAGACTTTTTG---G----AACGTACGGTT----TTCAAGCACG--CTCGTATAA---CTGTAG----TAATGTAACGTTGTAAACACTAGCTAC-----ATATTACATAAAGGTCAGCTGACATCCATGATTACATCCGTCCTACCTTGGTGTCGCAC--A---TACAAAATA----TAAAC----TGCAT----CAGTGGA--TACCTGA--CTCTTGACATTGCTACTAT--CC---CTGCTGCCTTAG----TTGGTATTTTTTGATACATGGAAACAACCC----CACGTGCT----AAGTAAGACTC-ACAACTA----CA---CTTTGAGCATA---CCTAGTTTCCGGGT----TAGCTTAC---CGTACTCATATATGCC--TTAGTCTACTTTATATATATCGGCTCTGGGTATTTTTTGAGAGT
>t14
GATCAATAC----T----CAGTATGGGCTCCATCGCTT-AAACGAAACTAGTGGTCCGAAAAAAT--A---TATTAAACTTTGTAAATCGTTCTA----AG----GTCTATTGTTT----AAT-C----CGA---ACT----CCATTAGGTTACAATAAACGTTTTTTTGACC---TA---GATATGCATTACGTTT----TTCAAGCTTC--CGAGCATAA---CTGTGG----TATATGCGCGTTTTAGACTCTAGCTTAGT---ACATAACAATCAGGTCACCAGTCAAAAATGAATATGTGCCTCCTATTATGGTGGCTCGC--G---GATCTCATACCGAT---C----GGCGT----CAGTTAGCGTACCTGTTTCTCGTGACGTTGTAACTCT---------GTTGCCTTGC----TGGCCATTATGAGATACGTGGAAATGGCCC----CATATACG----TAGTATGACCC-ACACCTA----CA---GATTCTTCGTA---CCTTGTTTCGGAGT----GAGCATAT---CGTAACCACTTATGCG--TAAGTCTACATTTTATATCTCGTCTCTGGGTATTTGTTGCGAGA
>t2
ATTCATTGC----T----CATTAAG--CACGGTCGCTT-TAAGTAAACTAGTGGTCCGAAAAA-G--A---TTTCACATTTTGTAATTTA----A----CGCATGGTGTATCGATC----AGT-CAGTACCA---GGC----TCATTATGTTACAATAAA---TTTTAAGCTG---TC---G----GATAAACGATT----ATCAATCTTT--CTGGGATGA---CTGTTG----TATAAACTCGTTGTATAAACTTGCTTCGG---ATATAACAATTAGGTCATGAGGTATTAATCGGTAATTACATCCTATATTGGTGTGACACGCT---CATCCAATAGGCCT---C----TGCCT----ACATTCACGTGCCTGTATCTCGTGACCTTGGAATTGT--CCGCTCAGATGCCTTAG----TAGGTATTATCAGATACATGGTAAGGGCCC----CAGTTTCGTCTCTAGTAGGACCC-ACACCTA----TA---AATTATACCTATGATCTACCATCCGGGTAGCTTATTGTAG---AATAAACACGTATGCA--TAAGTCTACTTTATTAATCTCGGCTCTA---TTTTGTTGTGAGG
>t1
AGTCAGTTC----T----CAGAAAG--CTCATTCACTT-TAATTAAACTAATGGTGCGAAAAA-AAGA---TTAAAC---TTGTAACTAT----ATGAGAGGGTGGTGTATCTATT----CGG-CAATACAA---CGC----TCACTAGGTCCCAATAAA---TTTTTAGCAT---TC---G----GGCGAACGGTT----GTCAA-CTTT--CAAGTATCA---CTGTTG----ATTAATTTCGTTGTATAACCTTGCTGCCG---ATGTAACAATTAGGTAATTAGATAGTAATCGGTAATTACGTCTTGTATTGGTGAAACTC--G---GATCCAAGAGGCTT---CTAACTGCAT----GCGTTCTCGTACCTGTTTCTCATGGCTTTGAAACTTT--CCTCTCAGATGCCTTTA----TAGGGATTATCAGATACATGGTAATGGCCC----CATGTTCG----AAGTAAGACCC-ACA--------TA---GATTGCTCCTATACACTTCGATCAATGCGGCCTACCATAT---TTTAGACAAATATGCA--TTAGTCAACGGTATTAATATCGGCTCTT---ATTTGTTGAGAGA
>t9
GTTCAATAC----T----CGTTAAG--CTCTATCGCTT-TAATTAAACTAGTGGTGCGAAAAA-A--A---CTGTAATTTTTGTAATTTT----A----CGCACAGTATATCGATC----AGG-C----CAA---GGC----GGATTTGGTTGCAATAAA---TTTTAGGCAT---TC---G----AGCCAACGGTTTGAGTTCAAACGTG--CCAGGATTA---CTGTTG----TATAACCTCGTTGTACAAACTTGCTTATT---ACATAACAATTAGGTTATTAGCGAGTAATCGATAATTACATCCTGGATTGGCGGTTCTC--GATAGAGCCAATAGGCTT---C----TGCCT----TCGTTGTCGTGCCTGAATCTCATGACTTAGGAAGTTT--CCACTCGGATGCCTTAA----TGGTTATTATTAGATACATGGTAACGACCC----CACGTTCG----TAGTATGACCC-TCACCTA----TA---AATTATTCGTACGAACTTCTGTCCGGGAAGCCTAATATAA---AGTAAACACGTACGCG--TTAGGCAACTTTATTAATCTCGTCTCTT---ATTTGTTGAGAGC
>t7
GTTCATTAC----T----CAATAAG--CTCTGTCGCTT-TAATTAAACTAGTGGTCCGAAAGA-G--A---TTATAATTTTTGTAATTCTTTGTA----CGCGCAGTGTATCGATC----AGG-C----CCA---TAC----TGAGTATGTTACAATAAATCTTTTTAGGGAT---TC---G----GGCAAACGTTT----GTCAATCCTC--CATGGATAA---CTGTGG----TATAATCTCGTTTTAAAAACTTGCTTCGA---AAATAACAAAGAGGTTATTAGGCACTAATCGATAAGTACATCCTCTATTGGTGTCACAC--G---TACCCGAGAGGCCT---C----GGCCT----TCGTTGACGTGCCTGTGTCTCATGTCTTTGGAATTGT--CCGCTCGGATGCCTTGA----TAGGAATTTTTTGATACATGGAAAAGACCA----CAGATTCA----AAGTACGACAC-ACACCTA----TA---AATTGTACCTAGAATCTTCGTTCCTCGT----TATTGTAA---AATATACATGTATGCC--TTAGTCTACTTTATTTATCTCATCTCTA---ATTTGTTGAGAGG
>t6
GGTCATTCC----TTGAGCGCAAAG--CT----CGCTT-TAATTAGACT--TGGTTCGAAAGA-A--A---TTAAAGACTTTGTAATTTCTGATA----CGCTCGGTTTAACAAACTGCTTAT-C----CTA---GTTGGATAAAGTATGTAACAATAAATCTTTTTAAGGGG---TT---G----CGTC-----TT----AACAATCATAATCTTGAATAA---CTGTTG----TACAATGTCGTTTTACAAACTAGCTACGT---AATTAACATGCAGGTAAATGGTGATGTATCGATACCTTCTTCATTTATTGGGGTCACTC--A---AAGGCCAGAAGCAT---C----TGCGTCGGGTCGTATGCCTGCCTGGGTCTGCTGACCTTGTAAGTGT--CC---CTGATGCCTTAT-------TCATTATAGGATACATGGTAACCCCCCTTATCAAGTGC--------TAGGACTC-TCAACTA----GA---ATTTTTCCCTAGAGCCTCCTCTACGAGT----TATACTAATCTCCTATTCAAATATGCC--TAAGACTACGGTGTGTATATCATCT------ATTTATTGAGAGT
>t12
GTTCAATGC----T----CCAGAAG--CC----CGCTTATAAGGATACTATAGGTACGAAAAA-T--A---GATGAACCTTTGTAAGTGCTCATA----CGAACGGTTTAGCAGAC----GTTTC----CCATGTTCGGAACTTAGTTTGTATCAGTAAATCTTTTTGAGGAA---TT---G----TGCA--CGTTT----ACCAAACTTTATCTGGAATGA---CTGTAG----TTAAATCTCGTTATAAAAACTAGCTTTGA---AGTTTACACATAGGTAACCAGGGATGTATCACTACCTACGTCGTAAAATGGAGTCACAC--T---GATCTCAGAAATGT---C----TGCGTCAAACCGTTTTCGTGCCTGTTTCTTATGTCTTTGCAAATAT--CC---CGGATGCCTTAGTCGG---TAATTATTAGATACATGGTAACAGCCC----CAGATTC--------TATGACCCTTCACCTA----TA---CCTTATCCGTAGGGCCTGCGTTGCTAGT----AAGTCTAGTGATGTAGGCAATTATGCT--TGAGACGACTTTGTAGATATCAACTCTA---GTTTGTTGAGAGT
>t8
---CAATCCGGGCT----CGTAAAG--CG----CGCTTATAATGAAACTAGAGGTTCGAAACA-A--A---GATGACGCTTTGTAATTACTCGTA----CGTGTGGTTTATTAGAC----TAT-C----CGA---AAGAGACACAGTTTGTAACAATAAATCTTTTTAAGGAA---TT---G----TATT--CGTTT----CGCAACCCTTTTCTAGAATAA---CTGTTG----TAAAAGCTCGTTATACAAACTAGCTTATATCAAGATAACAGGTAGGTGACGGGATAAAGATTTCTATCTTCGTCCTATACTGGTGTTACAC--T---TAGCGTAGAGGCGT---C----TGCATTGAGGCGTATGCGTCCCTGCCTCTTGTGCCGTTGGAAGTGT--CC---CCGATGCCTTAACCGA---TAATTATCAGACACATGGTAACCACCC----CATATAC--------TAAGACCC-TCACCTA----TA---CCTTGTCCCTAACGCCTGCTATACATGT----GAGACTAGGATCCTAACCAATTATGCG--TTAGACGACCGTTTATATATCTACTCTA---TTTTATTGAGAGC
>t4
GTTCAATCC----T----CTTAAGG--CG----CGCTTATAATTAAACTAGTGGTGCGAAAGA-A--A---GTTAACGGTTTGTAATTCTTCATA----CGTATAGTTTAGAAGAC----TAT-C----CGA---TAGGGACAAAGTTTGTAGCAATAAAGCGTTTTTAGAGA---TA---G----TGTA--CGTTT----TCCAACCCTGACCGAGAGTAA---CTGTAG----TATAAGCTCGTT--AAATTCTAGCTTCCA---AGTTAACACATAGGTGACGGGAGATACATCACTACCTGCGTCCTATACTGGAGGTACAC--T---GAACCGATAAGTGT---C----TGCATCAAGCGGTATTCGTGCCTGCGTCTTGTGTCATTGGTAGTGT--CC---CAGATGCCTTATCCGT---GAATTATTAGAGACATGGAAAGCACCT----CAGTTGC--------TACGACCC-TCAGCTA----GA---CCTTATCCTTAAGGCCTGCGGTACTAGT----TAAACTAGCAGCCTAATCAGATATGCA--TTAGACTACTGTATATATATCAACTCTT---TTTTCTTGAGAGC
>t5
GATCAATAC----T----CCCTAGG--CTCCTTCCCTT-TAAGAAAACTATTGGTGCGAAAAA-G--A---TTTTACATTTTGTAAATGGTTATA----CGTGTGGTGTATCGATC----AGG-C----CCA---ATC----ACAGTCAGTTGCAATAAATCTTTTTAGGGAT---TC---G----AGTAAACGTTT----TTCAAACCAC--CATGAATAA---CTGTTG----TATAGGTTCGTTATAAAGTCTTGCTTCAG---AACTAACAGAGAGGTTAATAGGCAATAATCGTTAACTGCTTCATATATTGGTGTCGCAC--A---CAATCGAGAAGCTT---C----TGCTT----AGGTCTACGTTCCTGAATCTAATGACTTTGTA--TGTGACC---CAGGTGCCTTGG----TGGCAATTTTTAGATACATGGTAATGTCCC----CAGATTCA----AAGTATGACAC-GCACCTA----CA---AATTATTCCTAGGAACTTGCATGCAAGT----AAGATTAC---GTTATACAATTATGCT--TGAGACTACAGTATGCATCT--GCTCTC---ATTTTTTGAGAGA
>t13
TATCATTAC----T----CTGAATG--CTCTATCGCTT-CAATTAAACTAGCG----GAAAAA-G--AAGAAATCAAACTTTGTAAGTCTTTATA----AG----GTCTACCAGTT----GAA-C----CAA---TCC----TTACTGAGTGACATTAAATGATTTTTAGTACATCTCTGTG-------GGACGC-------GCAACCAGG--CTGGTATAAACTCTGTTGAATCTATGGGTTCGTTGTATACGCTTGCTGA-----AGATAACACAGAGGTAAGCTGGTATTCATGCTTACTTTCATCTTATCATGGCGACTCAC--T---TAAGGAATA----TAAAC----TGCCT----GTATGGCCGTACCTGTTTCTCCTGGCACAGTAATTGT--CC---CGGTTGCCTTCC----TTGGGATTTTATGAAACTTGGCAATGTCCA----CACTTTCG----AAGTAAGACCC-CCACCTA----AA---AATTCTCCATA---CCTACAATCCTGGG----TATCGTAG---AATATACATCTAAGCA--TTAGTCCACATTATAGATATCTTCTCTTGGTGTTTCTTGTGAGA
>t11
TCTCATTTC----T----CTAGAGG--CTCTCTCGCTT-CAAAAACACTACTG----GAAAAA-T--A---AATAAACCTTTGTAATTATTGGTA----AG----GTCTACCATTT----GAG-C----CAA---CTC----TTACTAGGTGGCAGTAAAGGATTTTATGTGTTTGTTCGTG-------CCACGTTT----GGCAACCAAA--CCCGTATAA---CTGTTGCATCTTTAGTATCGTTGTATACACTCGCTGT-----ATTTAACATAAAGGTAAATAGAGATAAATTGATACATTCATCTTATGGTGGTGTAACCC--T---GAGACAACA----TAAAC----TGCTT----TGGTTTTCGTACCTGCGTCTCCTGCCTTTGCAATTTT--CC---CAGATGCCTTCC----TAGGAATTGTGTGATACTTGGTAAGAACCC----CATCTTCG----TAGTATGACCC-CCACCTAGGCCAA---GGTTCGCCATA---GCTGGAATCCTCGA----AAACATAT---AATACGCATGTAAGCACGTGAGTCCACAATATACATCTCTGCTCTTGGTATTTCTTGTGAGA
>t10
TTTCAATTC----T----CTCAAGG--CACTGTCGCTT-AAATAAAACTAGCG----GAAATA-C--A---AATTAGCCTTTGTAATTCTTACTA----GG----GTCTAAAAGTT----TAT-C----CAA---TTA----TCAGTAAGTTACAGTAAATCATTTTGAGGATTTATCTACG-------GGACGTTT----TACAACCCCT--CTCGGATTA---CTGTAGAATATATAGTATCGTTATAAACACTTGCTGT-----ATCTAACAAACCGGTCAACTGACAGGTATGCCTACTTACATCTTAACCTGGTGAAACGC--G---GATGCGATA----TAAAC----TGCCT----GGGTACTCGTTCCTGAATCTCATGCCGATGTAATTCT--CC---CAGCTGCCTTAT----TAGTTATTTTGAGACACGTGGAAATATCCT----CACATACA----AAGTATGACGC-ACAACTA----AATTAAAT--ATCATA---CCTCGTATCTGCGC----TATCAT-------TACCCAGATATGCA--TGAGTCTACATTGTTCATCTCATCTCTGGGTATTTCTTGTGAGG
