# Supplementary material for: PQ, a new program for phylogeny reconstruction
Source: BMC Bioinformatics. 2018 Oct 12;19:374. doi: 10.1186/s12859-018-2399-4 (PMC6186109; doi:10.1186/s12859-018-2399-4)
Supplement: Supplementary file 4 — Simulated data. The archive Simulated-data.tar.gz contains two folders called Alignments and Trees. Folder Alignments contains 500 simulated 15-sequence nucleotide alignments in fasta format. Folder Trees contains six subfolders, PQ, MP, ML, ME, QP and Reference with trees in Newick format reconstructed from the alignments with five methods and with reference trees used for simulations. Names of the tree files correspond to names of alignment files. (TAR 1860 kb) [file 12859_2018_2399_MOESM4_ESM.tar › Alignments/494.fasta]

>t12
GGGATCTTAAGGACGATCTTTGTTGGATATTTATTTGG----TAACAACTACAAGCTTGTACAGTAGTTAATTGTTGGCCTACTGAC-GACTATAACATAA----GAGGGAGATGGCTTAGACTAAGGTCGT---ACCCGAAGCGGGCACAAATCTAAACGGCCGTACTACTTTACACTTCTAT----ATTAGCATTTTAA-AGATGAAGATTCTGAACGACGC----CATTGTATAGGATGCATCTCA---TTAAACATGTCTCTTGTA--CTGTCAAGTTTGGGGCATTGCTAAC----GGGGAT----TAAAGGTCTGCCTGCCCCGATTTGAAGATGGATATTCGGCGCTTATGCATACGGGGATAGAC-TATCTCAA---GCCGCCAGTTGATACTAAAT-GTTTCACAAGACTTACT----TTAATCAAGAGAGAC----AACTGCGTGTC----T--GAATT----CTAGAGAGAGGGCCAGTTCACAT----GATAACGACATACG----GTATGATAATCCCGTC----AAGGCAGCTAGGCATTATTAAGG---GGCAGATGATTTCCCTCTTCGATCCTCTTC--TGTCAA---TTTGGGGG----GCCTATTGGAGTGAAGATGCGCCT---AATTGTTCATATGTTGGCCTTAAGATCGTCTTAAGATTTGACCAGT----CGTCCATGCTCC---CGCTAAATACGGTTC--GCGTTCCTCA----TTCCTCGCGACTGTAGTTAGCTATATCTCTAGGTT----C----AAGTTCACCAAGCTTCAAAA---GAC-TT---T----T----CATT--GGAGA--TGTCGGCTCTAACG----GAGTTAACATTTCAAACCGAAACATGACATTTTAT----A---AGCCTAG---TGAGTTCATAAGAA
>t2
GGTATATTTATGACCATGTTTGCTCGATAATTGTTTTG----GAACATCTACTTCCTTGTACAGTATTTAATTGTTGGCCTGCTTAC-AAGGACAACA-------CAGGGCGTTGTCTTAGTCTAAGGTCAT---CCTCGAAGCGTGCAAAACTCTAAAAGGCCATA----TTTTCA----GAT----TATAACGTTGTAA-ACATGAAGCGTCTGAACGACGC----CATTGTATACAATACAACCCA---TTATGCATCCCTCTGATA--CTGTGAAGTTTGGGGCTTACCTATC----GAGTTTTCCTTAGAAGTCTGGCTGACACGACGTTTAGATGGGGACCCGGCGCATAAGATTACTTGGATAGAC-AATCGCAA---GGAATAAGTTGTTATAAAAT-GTAGCACAAGAGTTACTTCAAGTATTCAAGGTAAAC----AACTGTCTCTC----T--GACTT----CTGCATAAAGAGACAATTCAAAT----TATAACGATAGACC----GTATGTTAATCCCGTA----CTGGCACTTAGTCATTATTAAGT---GGCCAAAGAATTCGCGCGTCGATCTTGTTC--ATGCAG---TTTCGTGG----GTCTATGGTAGACGAGACGCGACTTCAATTTCTGGATATGCTTGCCGTAGAAACATCTTAAGGGTGGACCATT----CGTCCATGCTCC---CGCTAAATACGGTTC--TAGTAGCTCG----TTCCTCGCGAATGTATTTAGCAATCTCTCTAGATT----CATGGAATTTCACCAAGCTTCAAAA---GCC-GT---T----T----CATC--GGGGAACTTACGGCCGGAACT----GAAAAAACATTTCAAACCGAAACATGACAGTTTAT----T---ATCCTAT---CGAGGTCTTACGAA
>t13
GGTATATTAATGGCTAGTTTTGCTCGATAATTTTTTTG----AAACATCTACTTACATGGCCAGTATTTAATTGTAGGCGTGCTAAC-AGGGACAACA-------GAGGGCGTTGGCTTAGTCAATGGTCAA---CCGCGAATCGTACAGAACTCTAAAGGGCCATA----TTTTCA----TAT----AATATCCTTTTAT-TTTTGAAGCGCCTGTACGACGC----CATTGTATACGATGCAACCCA---TTTTGCATCCCTCTGATA--CTATGAAGTTTGGGGCTTTCCTATC----GTGGGTTCCTTATAAGTGTGGCTGTCCCGACGTTTTGATGGGGACCCGGCGCATGAGGTTACTGGGATAGAA-TAGCACAA---GTAAGAAATTAATATAAAAT-GTGTCACAAGACGTACTTCAAATAGTCTAGGTAAAC----AACTATCTCTC----T--GAATT----CTGTAAAAAGAGCCAATTCAAAT----TATAACGATATACC----GTAGGTTAATCCCGTA----CTGTCACTTAGTCATTATTGAGT---GGCCGATAAAATCTCGCGTCGATCTTGTTA--TTACAG---TGTCGTGG----GGCTATGGAAGAACAGACGCGCCTTCAATTTTTGGATATGCTAGACTTATAATCATCTCAAGACTAGACCAAT----CGTCCATGCTTC---CGCTAAATACGATTC--CAGTAGCTCG----TTCCTCGCGAATGTACTTAGCAATCTTGCTAGAGT----CATGGAATTTCACAAGGCTTCAAAA---GCC-TT---T----T----CATC--GGAGGACTATCGGCCGTAACT----GAAAAAACATTTCAAACCGAAACATGACAGATTAT----TGTGAGCCTCA---GGAGGTCTTACGGT
>t6
TGAAAGTTAAAGGGTAATTTTGC---ACAAATTTTACG----AAACCACTATATGCTTGTCCAGTTTTTAATTGTCGGCCTTA---C-TCTAAGAACC-------GTCGGAGTTGTCGTAGACTATGGTGTA---ACTCGAATCGATCAAAGGTCTAAATGGCCTTA----TATTCA----GAT----TGTGTCTTGTTAA-AAATGAAGATT-TGTACTACGC----CTTTGTATAAAATACATTTCA---TTCTTC-TGGCTCTGTTA------CAAGTTTGGGGCTTGACTATC----AATACTTTCTTACAAGTT----TGCCCCGAAGTTACGCTGGTCA--AGGCGTTTCTGAATA---GGATACAT-AATCTTAA---GGTATTAATATCTAGTAGAT-CGTACA----ACGTAATTCAAGTATACAAGTCTGAC----AACTGAATCGC----C--GAGTT----CTATATATAAAGCTAGATCATAT----CATTACGATTAACGCAAGGTATGATAATCCCGTG----CTGGCAGGTAGGCATTATTTAGG---GGCCAAATAACTTCCACGTCGATTGTGCTT--CAACAT---TCTAGGGGAATGGACTATTGAAGCAGGGAAGC----ACAGTTTGTTTATATGCTTGACGTAATAATTTCATAAGAAAGGACCTCT----CATAAGTGCTAG---CGCCAAATACGGTTC--TTGAAAGTTG----TACCTCGCGAATGCACTTAGCTAT---GCTACCTT----GATAGAAGTTCACAAGGCTTCATAT---GGC-GT---T----TGGTTCATC--GGGTTTTTGTCGGCCGAAGCC----GGGTGAACATTTCAAACTGAAACATGACAAATTATGCGTACTGATCCCTA---TGAGCTC----GTT
>t4
AGAAAGTTAAGGGGTAATTTTGC---ACAAATTTTGCG----AAACCACTAGTTCCTTGCTCAGTGTTTAATTGTGGGCATTG---C-ACGTAGAACC-------TACGGAGTTGTCAAAGATTAGGGTAGG---ACGCGAATCGAACAGACTTCTAAAGTGCCATA----TGTTCA----AATTTCTCTCTTCTTGTTAA-AAATGAAGGTCCTGGACTACGC----CATTGTATAAAATTCATACCA---TTCTTC-TTGCTCTGTGA------GTAGTTTGGGGCCTGACTATC----TATAGTTACTTACACATT----TGACCCGAGGTGTCGCTGGATA--GGGCGTTTCTGATTA---GGATAGAG-AATCGTAA---GATATGACTAGTGAATAGAT-CGGGTA----ACATAATTCAACTATACCAGTCTTAC----AACTTGATCTC----T--GACTT----CAATAAATAATGAGAGATCATAT----CATAACGATGATCCCAAGGTTTGTTAATCCCGTG----AGGTCACATAGGCATTATTTAGC---GGCCAAACAACTTTCACGTCGATCTTGCTT--CAACAC---TATTGGGGGGTAGACTTTTGTAGCTACCATGC----ACAGATTTTAAATAGGGTTT-CATAATAATTTCAAAAGGCGAGACCGGT----CATATATGCTAG---CGCCAAATACGTTTC--TTAAAGCTTT----TGCCTCGCGATTGAACTTAACGAT---GCTACCTT----CATCGAAGTTCACTAAGCTTCATAA---GCC-AT---TTATGTAGCCCATC--GGGTTTTTTTCTGCCGTCGCA----GGGTTAACATTTCTAACTGAAACATGACA----ATGCGTATTGATCCTTT---AGAGGTC----GAT
>t14
CGTACGTTCAGTGCGTATTTTGCATGATATTTTTTGCG----AACCAGCTAGGTACCTGGGCAGTGGTTAATTGTAGGCGTGATCACGTCTAAAAACG---ACTACCGGAAGATGTCGAAGTTA--GGTGTG---TCTCGAATCGAATAAAAGTCTAAAAGGCCCTA----TTTTCA----TGT----CCGTACATTTTATCATATGACGCTGCTGGACTACTC----CGTTGTATATTATTCAACTCAGGCTTGTGCATGGCTCTACAA--CACTCAAGTTTGGGGCCTGACTATC----GATTCTTGCT---AGCTCTGCCTGTCGCGAGCTTCGGTTGGCAA--TGGCGTTTCCGATTACATGGATAAAT--AGCATAA---GTAAGTTGGAAACAGCAAATTGGCGCA----CAGTAATTCAAATAATCAAGAAGAAC----AACTCTCTTTC----T--GAGTT----CCTCATACAG----ATTTCAGAA----TATAACGATTAGCC----TTATGATAATCCCGTG----ATGCCTCATAGGCATTATTAAGCCCGGGCACAGCATATACCGCTTCGATGCTACTG--GAGCAC---TCTGGAGG----CCCTCTAGCAGCCTCGACGCGGTTTCATATTATGTATAGGATCTCCGTAAAATGATCAAAAGAAACGACCAGT----CTTTTGTGTTCTGCCCGCTAAATACGATTC--TATAAGATTT----TTCCTAGTAATTGCACTTACTAAT---TCTAAAGT----GAAAGAATTTCACAAGGCATCATAA---GAC-CT---T----T----CATT--GGTTTGGTTACGGCGTTCACC----GGCGCAACATTACAAACTGAAACATGACAAGTTATGCATAATGAACACTC---GGAGTTCTACAGTT
>t11
CGAACTTTCAATGCCTACTTTGGATGATAATTTTTGGG----AATCATCTAGTTACCGGGCCAGTTTTTAATTGTCGGCATATTTAC-GGTCAAAACG---AAAGGTTGGAGTTGTCCTAGAGA--GGTCTG---GCACGCAGCGAATATAAGTCTAAAACGCCCTA----TTTTCA----TGT----TTCATTGTGTTATTTCTTGACGTCGCTGGACTACCC----CATTGTATACTATTCATCCCACCTGTTTGCATCCCTCTATAA--CCCTCAAGTTTGGGGAATGTCTACC----CATACTTGCTAACATATCTGGCTGGCTCGACCTACAGGTGGGAA--CGGCGATTCGGATTACCAGGATAAAA--AGCTTAA---GAAACTGGTATATACTAAATTCTCTCA----CCTTATTTCAAATAAGCAAGAAAGAC----AACTCTATTTC----C--GATTT----CAACATACAG----ATTTCAGAG----TATAACGATTCGCC----GTATGATAATCCCGTT----TTGGCGAGTAGGCATTATTAAGG---GGCTCATTAAATGCCTCGTCGATACTACTG--GAACAA---T----AGG----CGCTCTAGCAGTGGGAACGCGGTTTCATTATGTGTATATGATCTCCGTATAATTATCGTAAGACATGACCATT----CCTGTGTGTTAGACCCGCTAAATACGATTC--TGTAATTTGT----TTCCTAGCAAATGCACTGACCAAT---ACTACATT----AAGGGAATTTCACAAAGCATCAAAT---GTC-AT---T----T----CATTAGGGAATCGTCTCGGCTTGCGCC----GTATCAACATTCCTAACAGAAACATGACAAGTTATGCTTTTTGACCATAC---TGAGGTCCTAAGTT
>t15
CGGAATTTCATTGCTTGGTTTGCTCGACATCTTTTGCG----AAGCATCTAGATACG---TCAGTTATTAATTGTGGGCCTGATAAC-CGAAATAACG---TTTTGATGTAGCTGTCCTAGGAA--GGTGGG---ACTCGTATCGAACAGAACTCTAAAGCGCCCTA----TTTTCA----ACT----GACGAAATATTATCATATGAGGTTGCTGGACTACGC----CATTGTATATTATTCAAATCAAATATTAACATGCCTCTAGCA--CATTAAAGTTTGGGGGTTCACTATC----CTCGATTACTAAGACCTCTGACTGACGCGACCTGACGGTGGTAA--AGGCGCCTCTGGTTACAGGGATATAT--ATCCGAA---GCTAGGGGAAACAAGTACATGGAAGCA----CCCTATTTCAAATATGCTAGATCAAC----AACTTTGTTTCGTCGGAAGACTT----CCAAAAACAC----AGCTCAGAG----GATAACGAACAGCG----GTGTGGTAATCCCGTG----AAGACAAATAGGCATTATTAAGA---GGCAGAGTAGGTGGCGCATCGATCATACTA--AATCAC---TATTGTGG----CTCTCTAGTAGGATGTAGGCGTGTACACATTCTGGATATGATCCGCTTAGAAGGATCCAAAGACATGACCGTTAAATCCTGTATGTTCTACTCGCAAAATACGTTTC--GATGTGATAA----TTCCTAGACAT--CACTGACCGAT---GCTAAATT----CATGGAATTTCACGATGCATCATAT---GTC-TT---T----T----CATC--GGATCCATCGCGGCTTTAGCC----GCTCCGACATTTCGAACCGAAACATGACACATTATGCTGTGTGATCACAC---TGAGTTCAAAAGAT
>t5
CGCATTTTCAAAGTCATTTTTGCGTGAGATCTTTTGCG----GAACTTCTAGTTTCT---GCAGTGATTAATTGTTGGCATACTCAC-CTGAAAAACC---CGTTAGTGTTGCTGTCCTAGGTA--GGTTTA---TCTCGTAACGACAACAACTCTAAAGCGCCCTA----TTTTCA----ACT----AACAAGATGATATTACTTGAAGGGGCTGAACTACAC----CATTGTATATTATTCAAACCAAAGCTGCCCATACCTCTGCCA--CATTAAAGTTTGGGGAATTGCTACC----AACACTTTCTTACAGCTGTGACTGGCCCGAGCTGCGGGTGGTTA--TGGCGTATCTGATTACCAGGATAGAT--AACCAAAGACGCGAGTGAGGAGAAGGAAATGGCTACA----CCATAGTTCAAATAGGCAAGAACTAC----AACTTAGTGTC----TAGGAT-------AAAATAAAG----ATATCAGAA----TATTAC---ACGCG----GTGAGATAATCCCGTC----ATGACGGGTAGTCATTATTGAGA---GGCACATTAATTGACGCATCGATCATGTTT--ACACAC---TATGGAGG----AGCTCTAGCAGACTTAACGCGTATACATATTATGTATAGGGTACCCGTACAAAAATCCGAAGTCTGGACCCTT----CCTATGTGGTTCGCTCGCGAAATACGTTTC--AATAAGATTG----TTCCTGGAGATTGTACTGACCGAT---TCTACAAT----CATCGAATTTCACAATGCATCATAT---GGC-AT---T----T----CATC--GGTATCATATCGGCCATGGCG----GTTGCAACATTACAAACTGAAACATGACAATTTATGCCTAATGAGCACAC---TGAGTTCATTAGAT
>t1
TGCACTTTTAAGTCCAAGTTTGTGGGAGACATTTTCCG----AAGCAACTACATACCTGAACAGTGATTAATTGTAGGCGT----AC-AGATAGAACC---CTTACATGAAGTTGGCACAGGAA--GGTGTT---ACTCGAATCGATCAGAATTCTAAAACGCCCTA----TTTTCA----AAT----TGGTATATAATAT-CATTGACGCGACTGTACGACAC----CTTTGTATAGTATACAAAACA---TTTGACATCCC--TCCAA--CCCTTGAGTTTGGGGCGTGGCTAGC----CGTGCTTTCTTACATCTCTGTCTGCCCCGATCTGTGGGTGGCAA--CGGCGTCTTGGAATACAGGGATATAG-AATCAAAA---GCCATGGTATGCAAAAATATACTATCA----TTTTAGTTCAAATATACCAGTAACAC----AACTTTGTGAC----C--GATTT----CAGGATATATAGTGACTTCAGAA----TATTACGAATAACT----ATATGTTAATCCCGTAGGGGTTGACACTTAGGCATTATTTAGT---GGCCAAAGAACTCACGCCTCGATCTTTTTT--TTGCAG---TTTAGAGG----CACTCTTGTAGCTCTAACGCGGTTG----GTCTAAATATGATAGCCATAAGATGATC----GTCAGGACCACT----CCTACGTGTTGCGTCCGCTAA---CGATTC--AGCCAAATAA----TTCCTGGCAAATGCACTGAGGCAT---ACTAACCT----TATTGA----CACAAAGCATCACAT---GGC-GT---T----T----CATT--GGTGCCATTTCGGCCTACACC----GCTGCGACATTGCGAACTGAAACATGACATTTTATGTCAATTGAACTAAC---TGAGTTCGAAAGTC
>t10
AGAACGTTTAAAGATTATTTTGGCTGACACATCTTATGAGCTAACCACCTATGATCGAGTGCAGTAATTAATTGTCGGCCTTGTTAC-CACTAGAACT---GTTATTAGTGGTTGTCAGAGTAG--GGTGGAGATCCTCGCAGCGT---AAGCTCTAAAGCGCCGTA----TCTACA----CTT----AGCCTAGTCTTAC-AAATGAAGACTCTGAACCACGC----CTTTGTATATAATCC---CCA---TTCCACATTACTCTGCTA--CTCTGAAGTTTGGGGCGTGACTAGC----TATAATTACTTACAATTCTGTCTGTCCC---CTGCAGGTGGGAA--TGGCGTCTCTGTTTA---GGATAAATATAACTGAA---GCGGG-CGGTTCCAGTAAAGGCGTTAA----AGCTATTTCAAATATACGAGCTTGACTGGAAACTTTTTATG----C--GATTTATTCCCTTAGATATAGTAACGTCATAC----AATCAC----AACC----ATACGTTAATCCCGTT----TTGGCCATTAGGCATTATTTAGT---GGCTTAACAACTTACTCCTCGA--ATATTGGTCATCAT---TGTTGGGG----TTCTTTTGT---AATTACGCGTATTCATGATATATATAAGTTATACTTATGATTATCGGAAGTCATGACCGAT----CCTGTTTGTTTAGGCCGCTAAATACGATTC--GGAACACTTC----TGCTTTGTTAATGAAGTAAATCAT---CCTACTAG----CAGCGAATTTCACGACGCCTCATAACGAGAC-GT---T----T----TATA--GGTGTTATTACGGCCGTTGCGAAGCGACACTACATTGCCAACCGAAACATGACAGATTATGAATGTTGAACAATTGGGGGAGTTCTTCAGAT
>t7
TGTATTTTAATTATTGACTTTGGGAGAAAACTATTAAG----TAACGGCTAACTCCGGGTTCAGTCATTAATTGTAGGCGTGTTCAC-CGTAAGAACT---AGTCCTAGGGGATGACTAAGAAG--GGTGTCGACTCACGCAGCGC---GACCTCTAAAACGCCATA----TATACA----TAT----CC----GTTTTAA-AAGTGACGATTCTGCACCACAC----CTTTGTATAAAATAAATCGCA---GTCCTCATTGCTCTCAAA--CGGTTAAGTTTGGGGCTTTACTAGC----TAGGTTTTCTCACACATCTGCCTGACACGAGATGAAGATGGGAA--TGGCGTATATGAGTA---GGATAGAA-TA---AAA---GCTAC-ATTAGCCACCATAAAAACGGA----AACTAATTCAACTAAGCTAGTAAGACGCAGAACTCCTTAGG----C--GATTT----CGTTAAATAAGGCAACGTCATAC----AATTACGAATAACG----ATGAGGTAATCCCGTA----CTGACGGTTAGTCATTATTAAGT---GGCCAAGTACGTTTCGCCTCGA--CTGTTT--CTGCAAGTGTGTGGGGG----CACTTTTGTAGCGAGTACGCGATTGCAGCTTATTTATAAGTTAGCCATATGATAATCTCAAGGCTTGACCTAT----CGTCAGTGGTGTGGCCGCAAAATACGCTTC--CCAGTACTTG----TGCTTAGCTAATGTATTGACTAAT---ACTAGTGTAGCACACGGAATTTCACTAGGCCTCATAT---GGC-TTGTAT----T----TATA--GGGGCCCTCTCGGCTAGATCT----GAACGCACATTACAAACTGAAACATGACACATTATGGATGTTGAACCAAG---TGAGTTCACTTGAG
>t9
TGAATGTTTATGGATAACTTTGAGTGAGAACTCTTCAG----TAACGGCTATCACCTTGTTCAGTCATTAATTGTCGGCGTTTTCAC-CAGTACAACT---AAGCTAAGTAGTTGACAAA---G--GGTTTTCTGTCTCGCAGCGC---AACCTCTAAATCGCCTTA----TATACA----GTT----AC----GTCTTAG-GACTGACGACACTGCACCACTC----CATTGTATATGATACAACCCA---TTCTCCATTTCTCTCAAA--CGGTTAAGTTTGGGGCCTTACTATC----TGTAGTTGCTGACACATCTGTCTGTCGCGACATCACGATGGTAA--TGGCGTCTATGGTTA---GGATAGAT-AAACATAA---GGCAA-AATACCCACAATAAAATATGA----ATCTATTTCAACTAGGCGAGGCTGACTGGAAACTACTTATG----C--GAATT----CCGCAAACATAGTTACCTCATACGGTCCATGACGAAACACT----ATGAGTTAATCCCGTT----GTGACTATTAGGCAGTATTGAGT---GGCGGAAAAGCTTTCTCCTCGA--ATGTTT--CGGCAA---TCTTGAGG----CGCTCTCGTAGCGTCTACGCGGATTCAACTTTTATATAAGTTACTCTTAAGAACATCTTAAGCTTTGACCTCT----CCTCGTTGGTCTGGCCGCTAAATACGATTC--CGGGTACTTT----TGCTTTGTAAATGGATTAACTCAT---ACTAGTGTCTCGCAGAGAAATTCACGACGCCTCATAT---GTC-CT---T----T----AATA--GGTGTCGTCGCGGCAATATCT----GAAAGGACATTTCCAACTGAAACATGACACATTATGAGAGATGATCGAAT---GGAGTTCACTAGAG
>t3
AGGATATTGATAGATATCTTTGGAAGAGATTTCTTTTG----CATCTTCTAACTACCA----AGTAATTAATTGTTGGCATTTTGAC-CAGGACAACC---GGTTTCAGTCGTTGACAAAGTGT--GGTTTTCCGGCTCGCAACGC---AATATCTAAAGCGCCATA----TGTTCA----GTT----TA----CTGCTAG-----GAGGAGACTGTACCACTC----CCTTGTATATGATCCAACCCA---TTGACCATAGCTCTCGCAATCTCTTAAGTTTGGGGAATGTCTAAC----GGTACTTACTGACATATCTGACTGGC----TCTCCCGCTGGTAA--AGGCGTATGCGACTA---GGATACAT-CATCGTAA---GACAG-TAAACACACTATATCTTCGCA----ATGTACTTCAAGTAGACTAGCCCCACGGAGAACTTCCTATA----C--GAATT----CCTTAAATAATGATACATCATACATCCGATTACGATAACCG----ATTAGTTAATCCCGTG----GTGGCAATTAGGCAATATTCAGG---GGCCTAATACATTACTCCTCGA--ATGGTG--CTCCAA---TATCGAGG----CCCTCTTGTAGCATATACGCGGATCCAAGTTTTATATAAGTTATGCCTAAGACAATCTGAAGCAGTGACCATT----CCTAAGTGGTCGGTTCGCTAAATACGTTTCCAAGATGTCTGTGGCATGCTTTGAAAATGGAATAATGTAT---ACTAGTGTATAGTAGAGAAATTCACGACGCCTCAAAT---GTCTTT---T----T----TATG--GGATTCGTCTCGGCAATACCT----GGTAACACATTGCAAACGGAAACATGACATGTTA----TAATGAGCGTGT---GGAGTTCACTAGTA
>t8
TGAATTTTAACTTCCATTTTTGCATGAGAACTTTTTGG----AAACAACTATCTGCTGGTGCAGTTATTAATTGTTGGCTTTATGAC-CTGAAAAACT---GATTTTTGTAGTTGTCTAAGGAT--GGTGTA---CCTCGAAACGAACAAAATTCTAAATAGCCCTA----TGTGCA----AGT----ACCTGGGTCTTAG-CAATGATGCGACTGTACTACTCAGCACATTGTATATTATTCATAGCA---CTGCTCATCCCTCTTCGA--CTCTTGAGTTTGGGGCCTATCTATCTCCCCATACTTGCTGACATTTCTGCCTGCCTCGAGCTATCGGTGGGAA--TGGCGCCTTTGAATACTGGGATAAAT-TATCAGAA---GGGAG-TTCACCTATGATACGTGAATA----GTGTAGTTCAATTAATCAAGAAAGAC----AACTACTTTTC----T--GATTT----CCCGATACAGTGTTACTTCAAAG----TATTACGATTCACC----CTCTGTTAATCCCGTG----AGGACTTGTAGGCATTATTAAGT---GGCGAATAAATTGTCGCCTCGA--CTTTTT--CATCAA---TGTTGTGG----CACTGTAGGAGCGATAACGCGAGTTCATGCTATGTATAAGTTAACCTTATAAGGATCGTAAGTGGTGACCAAT----CCTCTATGGTCATTCCGCAAAATACGATTC--ATCAGAATTG----TGCCTCGCCAGTGC--TAAGATAT---TCTAACAG----CATAGAATTTCACAA---CTCATAA---GGC-AT---T----T----CATA--GGTATTGTGCCGGCTGTCGCC----GACACGACATTACGAACAGAAACATGACACATTATGTAAAC----CGCAT---TGAGTTCCCTTGAA
