# Supplementary material for: PQ, a new program for phylogeny reconstruction
Source: BMC Bioinformatics. 2018 Oct 12;19:374. doi: 10.1186/s12859-018-2399-4 (PMC6186109; doi:10.1186/s12859-018-2399-4)
Supplement: Supplementary file 4 — Simulated data. The archive Simulated-data.tar.gz contains two folders called Alignments and Trees. Folder Alignments contains 500 simulated 15-sequence nucleotide alignments in fasta format. Folder Trees contains six subfolders, PQ, MP, ML, ME, QP and Reference with trees in Newick format reconstructed from the alignments with five methods and with reference trees used for simulations. Names of the tree files correspond to names of alignment files. (TAR 1860 kb) [file 12859_2018_2399_MOESM4_ESM.tar › Alignments/458.fasta]

>t11
AA----A---TATCAATT-GGGGTGAAGTAAGATATTGTGGTAAAATATTTTGATTCCTCGCATTTTAAGG----CGACTGATAGTCCTCAGCGTA---CGTAT----GCTGAAAATAGACGACAAGCAGTTGAAATAAGA-T---AGAAATTATGCGCAATTCATTCA----GTAGCCGATTGTGCACTTAGA--GCTTTCTTACAACAGCTAAAATTA---CAG--ACTA---TA---ATCTGGCGGGGAAAGGGGCCGATTAGCATT---GGGACGTCTTATGGAGGCAT----GG----AGGACACAGGCCTCAGAC---GGG--CAGTGGAATTTGAGTTCA--TTTCGA---CCGCTC----CGGACGA--TTCGGTGGTATTG-TACAGATCCTGGGTTCCTA--TATGACTCTTCAATAT---ATAGAT---CCGGTAACAG---GAGT---GTTCTCTAAACA---AAGTCTCCGTAAAAA---TCATAGTAGTAGTTCTTTCAGAGGTTTGCAGACGGCCCTTAGCTTGTTATCATTTAAGTTTCCCCGGTTGTACCGT---GACTCTTACTGAGAGTACCTGCTGGATACGCTGAA---TATATTCTCCACGGCAATCACCGGCGGAT-AAGAAGGGCGCTGGTTTTATCCTTGACAGCGGAGATCTTAAATTCAATTCATGGAGTCTAGACGGATTA---TATTTTTGA----TGCTTACATTTGCCTT--ATTGACCTTGAGTTACACATAGCGATTATTCTGTG---AATCGGTCGTTTAAGGTTCAGGTTACAGTATTATTTCAAATCAGTTACCATGGT----TGTCAAAAGTCGACATTTTAGAAAAAA----TCT
>t14
AA----A---TATCAATT-GGGATG----TAGAGATT----TAAATTATATTCTAGACTCGCATTTTAAAT----TGACTAGTAGTCCTCTTCTTA---CGCCT----GCTTTCAAAAGACGACAAGCAATTGAAAATATA-C---ATTTGATAGACGCAATATATTCA----GTACCCTATTGTGCAATTAATACGCTTTT--A--ATAGCGAAAATTA---AAG--ACGA---TGCTCTTCTAGCGGGTGAGCGGGCCGCGTAGAATT---GGGAAAGCTTATGGTAACAT----TG----GGTACTCACGCGTCAGAC---TGGGACAGTGGAATTTGATTTTT--ATTCAA---CTACTC----CAGAGGA--TTCGGATGTGTAG-TACATATACAAGGTGCCTG--TCCGCGGCGTCAATAT---ATAGAC---CCGCTAAAGG---GAGT---GTTCTGTGAACA---TTGCGTCTCTAAAAA---TCTTAGTATTAGATCGTTCAGGGTCTTGCAGACAGCCCTTAGGTAGTAATCGTTTAAATTACCCAGGTTGTAGCGT---TTGGCTGATTAATTGTCCACGCAAGATACTCTGAA---GAAATTCTCCACGTCAATAACAGGCTTTG-AAGAGGTATGCTCATTTTATCTTTGACGCCGACGATCTCAATTTCAAGTCAAGTATACTTTACGGAATA---TGTCTTGTA----TGCTGACATTTGCCTT--ATTGGGCTTTATTGCCACATTGAGGTTATGTTGTT---ATACGGTCGGTTAAGGTTCAGAGTGCTGTTTAACTTCAGTTCAGTTTCCATTGT----TGTCAA--GTCGACATTTTAGAAAAAA----TCT
>t3
AG----A---TATCAATGAGGGACGTACT----TATATACGTAAAGTAATTTGTCAACTGGCATTTTTAGG----CGTCTAGTAGTCCTCCTCATA---CGGTT----G--AATAAGAGACGTCAAGCAATTGAAATGAGA-AATAATAAGCTACGCGCACTGTTGACA----TCAATCGATTGTGTGCATATGACGCTGTT--ACCATAGCACAAATTA---GAG--AGCA---TT---TTCTCGCGCGAGAATGGGCCGATTAGGATT---GGGATCTCTTAAGGTCCTAT----GG----AGAATTCAAGCATCAGAC---TGG--TAGTGGAATTTGACTTGT--TTGCAAGCCCAAGTC----CGGTAGA--TTCGGATGTTAAG-TACAGGTCCAAGGCAACTG--GCAG----TTAAGTAT---ATAGTGGTGCCGGTAACGG---AAGT---GTTGTCTAAGCA---TGGGATCCTTAAAAA---ACGTAGTATTAGATCCATCAGAGGATTGCAGACTGCCCATTGGGAGTCATATTTTAAGTTCCGACAGTTGTAATAA---T-GACTGAG---CAGAGCACGGTACTTAGAGTGAA---TAAATACGCCACGACAATAACAGGCTGTT-AAGTGGCGTGCCTCTTGTATCTTTGAAGATGCATTTTTAAGTTGCAAGGCATGTAACCTAAACGGAATA---ATTTTTACA----TGATAGATTTTGCCTT--ATTGAATTAGAATAGCTCATAGGGTTTATGATAAT---ATGCGGTCATTTAAGGTTCAGGTTATAGTATTACTTCATTTTATTTGTCAGAGT----TGTAAA--GTCGGCATTTTATGAATGT----TCT
>t1
AA----A---TATCAATTAGGGAAGTGCTAAGAAATTTGCGTAAATAAGTTTGTCATCTAGCATTTTAAAG----CGACTACTGGTCCTCTTCTTA---CGATT----G--TTTAATAGACGTCAAGCAAATGAAAAGATT-TATAAAAACCTAGACGCTATTTACGCA----TCATGCTATTGTGCGCGTGTGACGCTTTC--ACCATAGCAAAAATTA---TAG--ACCA---TA---ATCTCGCGCGAAAATGGGCCGAGTAGTATT---GGGATCTCTTAAGGATCCAT----TG----GTGATTCATGCATCTGAC---TGG--AAGTGGAATTTGAGTTAG--TTACAT---CCCCTCCACGCGGATGA--TTCAGTTGTCAAG-TCCAGATCCAAGGCACCTA--GCAG----TTGAGTAT---ATAGTTATGCTGATAAATG---GAGT---GTTCACTCAACA---ATGTGTCTGTAAAAA---TCGAAGTAAGAGATCCATCAGCGTATTATAGACTGCCCTTTGCGAGTCATCGTTTAATATTCGTCAGTTGTAATCG---T-AACTGAGTAATAGACCCAGTTTTGTTGCGTGAA---AATATTCTCAACGGCAATCACTGGCC-GT-GAGTAGCATGCCTGTTTTATCTTTAAATCGGCTTCGTTCATATCCAATGCGAGAACCCTAAACGGATTA---ACTTTTCCA----TGATTGTTTTTGCCTG--ATTGAAATATAATACCTCAAAGACTTTAAGATTGT---AAACGGTCTGTTAAGCTTCAGGGGAATGTCTTAATTCAAGAAACTTCTCTATGT----TGTATA--GTCGGCATTTTATAAATGA----TCT
>t7
AC----A---TATCAATA-GGGCTGGACTAAGATATTCATGTAAAATATGTTGCGGACTGGCATATTCATG----TGTGTAGTAGTCCTCCTCATA---CGCTT----G--TTTAACAGACGACAAGCTCATGAAAGAAGT-TGTAAACATGTACGCGCCCTGTTTACA----TCATCCTATTGTGCAGATAGAACGCTTTT--ACGATCGCTTAAATTA---TAG--ACCA---TA---ATCTTGCGCGTCACGGGGCCGAATAGTATT---GGGAGCTCTTATGGATCCAT----TG----AGTATACAAGCATCGGAC---TGG--AAGTGGAATTTGATTTAA--TTTCAA---CCTTTC----CAGGAGA--TTCAGAGTTTTGG-TTCAAATCCGGGG---CTA--TCAG----ATAACTAT---ATAGAGTTGCCGTTAAAAG---AAGT---GTTCGCTCCTCA---AGGATTCCATAAAAA---TCTCAGTATGAGGTCCATCAGCGTCTTTCAGACTGCCCTTTGCTTGTAATGGTTTAAGTTGCGACGGTTGTACCGA---T-GGCTAAGTGTAGGGCAAAGTATAGTGCATTGAA---AATATCCTCAACGGCAATAACAGGCTCGG-TAGTGGGGTGCGAATTTTATCATTGAGTTCGCTCAGCTCATATTCAAGGCAGGCACCCTTCACGGAATA---ACTGTTCTA----TGATTGATTTTGCCTC--ATTGATTTACAATACCTCATTGATTTTAATATGAT---AGACGGTCTCTTAAGGTTCAGGTTACTGTCTTAGTTCAAGTCAGTTATCTTTGT----TGTGTA--GTCGTCATTTTAAAAATTT----TCT
>t15
AA----A---TATCAATT-GGGCTGTCATAAGATATGAAAGTAAAGCAAATTGTATTCTTGCATATTTATT----AGGCTTTTGGTCCTCATCGTA---CGCGT----G--TTTAATAGACGGCAAGCCCATGAAACTAAC-TATAAATGAATACACGCAATAATAGCA----CCAATCAATTGTGCAGTTATGACGCTTTT--ACCATAGCAAAAATTA---GAG--ACCA---TA---TTCTTGTGGGTAAGAGGGCCGGTTAGAATT---GGGAATTCTTAAGGCCTAAT----AG----AATAGACTCGCCTCAGAC---GGG--AAGTGGAATTTGATTTAC--GTACGT---CCCTTC----CAGAGGA--TTCGGGCATTGGGTAGCAGTTCCTTGGTTACTT--AAAG----ATAAATAT---ATAGCAGAGCCGTTAACGG---AAGTAAGGTTAACTGCGCA---GTGTGTAGATAAAAA---ACGGAGTACGAG---CATCAGCGTTTTGCAGACCGCCCTTAGAAAGTAATGTTTTAAGTTCCATCGGTTGTATCGA---T-TACTTATTCCCCGTCCACGAAGAGTACCTTGAA---AAGATCCTCCACGACAATAACCGGCGCAG-AAGTTGGAGGCTATTTGTATCCTTAAA--CGATGGTATCATATACAACACATGGACCCTTGACGGAGTA---ACTCTTTGA----TGTTGGATTTTGCCTT--ATTGAGGTATAGTGCCACATCGCGATAAAAATTCT---AAACGGTCGTTTAAGCTTCAGAATAGTGTTTTTTTTCAACACAATTGTCCTTGTCGTATGTGGA--GTCGACATTTTAAAAATATTGAATCT
>t4
AC----A---TATCAATG-GGGATGTAATGAGATATTCACGTAAAAGAAATTGGGTTCTCGCATATTTAAG----CGTCTGGTGGTCCTCATCAT-------TT----G--TTTAAAAGACGTCAAGCTGATGAAACGAGA-GGTAACAATCTAAACGCTATTTCTGCA----TCAGCCCATTGTGCAACTAGAACGCTTTT--ACCAACGCTTAAATTA---TAG--ACCA---TA---GTCTTGTGGGCCAGGGGGCCGGGTAGGATT---GGGAGTACTTATGGATTCAT----TG----GCTATTCACGCATCGGACGTTTGG--AAGTGGAATTTGAATTAG--TTTCAG---CCTATC----CAGGAGA--TTCTGGATTTGTG-GGCACATGCTGGGTCACTT--AAGG----TTTAATAT---ATAGAAAAGCCGTTAAGTG---TAGTAGGGTTGTATTAGCA---CGGTTTACGTAAAAA---CCAGAGTATGAGTTCCGTCAGCGAGTTGCAGACGGCCCATCGATTGTTATATTTTAATGTACCTCGGTTGTAACAG---A-AACTTAATAATAGTCATTGCCGGATTGAAGGAA---CAAATCCTCCACGCCAATAACGGGCTCTG-TAGTGGAAGGCTTATTTTATCATTTATTGTGGTGGTCTCATATACAACGCATGCACTCTTAACGGAATACGAATTCTTCAA----TGTTTTGTTTTGCCTT--ATTGTATTATAGTGCCTCATAGATGTTAGGATTTTCCGACACGGTCCTTTAAGCTTCAGGATAAAGTTTTGGTTCAATTTAATTCCCTTTGT----TGTCGA--GTCGACATTTTATAAAGAT----TCT
>t13
AT----A---TATCAATA-GGGAAGTCCTTAGACATGTTCGTAAACCATCTTAGGAACTCGCATTTTAAGTGGTATGAGTTATGGTCCTCCACCTA---CGCTTCATAGTTGTTAACAGACGTCAAGTGCGTGAAACAATTTTCTAAGAGTGTACACGCACTTCTGGCAAATGTTAGACTATTGTGGTTGTAATACGCTTTA--ACCAACGCAAAAATTA---TAGCTAAGA---TT---CTCTCGAGGGCTATGGGGCCGTATAGGATTTAAGGGATATCTTAGGGTTTAATTGTGTG----GATACGCGCGCATCAGAC---CGG--GAGTGGAATTTGATTTTC--TTACAA---CTAGTC--------GGA--TTCCGTTGTACTG-TCCATATCCATGGGCTCTGAGTGAG----GTTATTATACGATAGGCTCGCAGATAATTGTTAAAGT---GTTCTCTATTCA---TTGCGTTTATAAAAA---CCGAAGTATAAGTTCCTTCAGCGTTTTGCAGACGGTCCATAGGAAGTGATAATTTAAATTCCGAAGGTTGTAAGTAATAATAACTAAATACAA--CGATGATATTTGAAGAGAATCTTAAATTCTCGACGCCAATAACTGGCTTGCTGAGGGGGGTGCTAATTATATCCTTCACCTTGATGCTCTGAGTTGCAACTCGGGTAGGCTGGATGGATTA---GGTATTACACGTTTGCTGATTTTTGCCTACGATTGTTTTAAACTACCGCATCGACTTAAGAATAAA---ACACGGTCGATTAAGTTTCAGCTCATAGTTTTGGTTCAAGCAATTTACCTTAGT----TGTTCA--GTCGTCATTTTAGAAAACA----TCT
>t12
AA----A---TATCAATA-GGGATGTCTTAAGATATGTACGTAAACTATCTTAATGACTCGCATTTTAATGGACACGGATTATGGTCCTCCTCTTA---CGGGT----GGAGTTAACAGACGACAAGTGCGTGAAAGGATGATTTAATGAGCTACTCGCATTTCTGGCAAAAGTTAGTCGATTGTGGTTATAATACGCTTTA--ACCAACGCAAAAATTA---TAGCGAGGA---TT---GTCTCGAGAGCGATGGGGCCGTTTAGGATTCAGGGGAGTTCTTAGGGTTGTATTGTCAG----TCTACACTCGCCTCAGAC---CGG--GCGTGGAATTTGATTTGC--TTACAA---CGAGTC--------TGA--TTCTGTTTTAGTG-ACCATATCCAGGGTTACTAGGTGAG----GTCAATATACTATAGTTTCGCTGCTAAAGG---AAGT---GTTCTCTCACCA---ATGCATTATTAAAAA---CCCGAGTATTAGATCCTTCAGCGAGTTGGAGACGGGCCATAGGAGGTCATTATTTAATATCCGACGGTTGTAACAAGCGATTACTAAATACAGGTCCCTGATTTTTCCATAGAATCTAATATTCTCTACGGCAATAACTGGCTTTCTTAGGAGTTTGCTGGTTATATCCTTCACCTTGCTGTTCTGAATTTCAACTCGAGTATTCTAAAAGGAGTA---GATATTACA----TGTTGATTTTTGCCTT--ATTGTGATAAATTACCACATGGGCATAACTCTAAT---AAACGGTCATTTAAGTTTCAGCTTATAGTATACGTTCATTATATTTACCTCTGT----TGTGGA--GTCGACATTTTAGAAAACT----TCT
>t10
AC----ATTCTATCAATA-GGGCTGTCGTAAGATATTTGTGTAAACAATCTTACGTCCTCGCATATTTAATAGCAGG---TTTTGTCCTCGTCTTAGACCGAGT----GGATGTAAAAGACGTCAAGTGCATGAAAACATG-TGTAAGTTGCTATGCGCAGTTGTGCCAATCAAAAGTCAATTGTGCTCTTGTTACGCTCTT--ACTACGGCTGAAATTATGTAAGATAGCA---TG---TTCTAGAGCGCTAGCGGGCCGAATAGAATTCGGGGGAGTGCTTAGGGGTGGATGGTAAGCCCGCTTACACTCGCCTCAGAC---GGG--AGGTGGAATTTGA---CATCTTTCAT---CAGGTC--------TGATATTCGGCATTTTGG-GACAATTCCAAGGACTCTTCGTCGG----TTAAGTAT---ATAGAA---CCGCTAAATG---GAGT---GTTCTGTGGGCA---TTGCTTGTCTAAAAA---CCGAAGTAGAAGTTCCGTCAGGGGTTTGCAGACTGCCCATAGGAAGTGATGGTTTAATTTGCGTCAGTTGTAGGTAATTTAGTCTTATTTTTGGTGCAGGGTCTATATATAGAATTTTAGATTCACAACGACAATTACTGGCCCTC-GAGAAG----CTGTTTGTATCATTGACCGCGAATAGCTAATTTCCAATTCGGGTATG---GACGGACTA---TTTGTTTAA----TGGTATAATTTGCCTT--ATTGGTCTGAATTCCCCCATTGAGTTAAGTATCAA---ATTCGGTCGATTAAGATTCAGCGTGGAGTGTGCCTTCAGGGAAATTAGCTAGGT----TGTCCA--GTCGGCATTTTAGCAACCC----TCT
>t2
AC----ATTCTATCAATA-GGGCTGTATTAAGAAATTTAGGTAAACAATCTTACGGGCTCGCATATTTAGAATCATG---ATTTGTCCTCGTCTTACGTCGAAT----GAATGTAACAGACGTCAAGTTCATGAAATCATG-AGTAAGTAGCTATTCGCGTTGGGGACAATCCAAAGTCAATTGTGCTCTTAATACGCTCTG--ACTACGGCTGAAATTATGTAAGGTATCA---TG---ATCTAGAGCGCTAGCGGGCCGAATAGGATTCTAGGGAGTACTTAGGGGTACATAGTAGGCCCTCTTACACTCGCCTCGGAC---GGG--AGGTGGAATTTGA---CATCGTTCAT---CAGATC--------TGATATTCGGCATTTTGG-TACACTTCCGAGGTCCCTGTGTCGG----TTTAGTAT---ATAGAA---CAGCTAAAAG---GAGT---GTTAAGTAGTCA---TTGCGTGAATAAAAACCTGCATAGTACAAGTTCCGTCAGGGGGTTGCAGACTGCCCATAGAAAGTTATAGTTTAATTTTCGCCAGTTGTAGGTTTTATCCTCTAAGTTGGGGTGCAGGCGTTATACATCGAATCTTAGATCCACTACGTCAATGACTGGCGCTC-GAGGAG----CGGTTTGTATCCTTAACAGCGTTTAGCTAATTTACAATTCGGGAATG---GACGGACTA---TTTTTTTCA----TGTTATAATTTGCCTT--ATTGGCGTGGAATACCTCACTGAGTTTAGTTTCAA---AACCGGTCGATTAAGATTCAGGGGGGAGTTTGTATTCAAGGTAATTATCTAAGT----TGTTCA--GTCGTCATTTTAGCAACCT----TCT
>t5
ACCCGTACTCTATCAATA-GGGCTGTTTTAAGAAATTGTGGTAAACCATCTTACGTGCTCGCATATTGAAAGCCAGG---ATTTGTCCTCGTCTTATCTCGAAT----GTGTGCAACAGACGTCAAGTTCTTGAAAAGATG-TATAATAAGCTATCCGCTTTATGAACAACCCATAGGCTATTGTGCTCTTAATACGCTCTA--ACTACTGCTAAAATTAGGCAAGAAATCA---TG---ATCTAGAGCGCTAGCGGGCCGAGTAGAATTCTGGGGAGTACTTACGGATTCATGGTAGGGTTTCTTACACTTGCCTCCGAC---GGG--TTGTGGAATTTGA---CGCCCTTCTT---CGGTTC--------TGATGTTCGGTATTGTGG-AACAAATCCTAGGAACCTTGGTCGG----TTCAGTAT---ATAGAT---CTGCTAAAAG---GAGT---GTTACATTATCA---TGGCATATGTAAAAAGCAGCGGAGTACGAGTTCCGTCAGAGAATTACAGACTGCCCATAGAAAGTAATCGTTTAAGATTCTCCAGTTGTATACGTTTTCTTCTAAGTTGAGGTTTACGCTATATTCATCGAAGCGTAAATCCACCACGTCAATGACAGGCGCGT-GAGTAG----CGTTTTTTAT----AACACCGGTTAGCTAATGTACAACTCTCGTATG---AACGGACTA---TTTTTTGCA----TGTTATAATTTGCCTT--ATTGTCATGCATTACCGCAC---GTTTAGAGTAAA---ATCCGGTCAATTAAGATTCAGGCGGGAGTTTTTATTCAAGGTAGTTATCTAAGT----TGTTCA--GTCGTCATTTTAGGAACCT----TCT
>t9
AA----ACGATATCAATA-GGGCGGGCTTTAGATATGAATGTAAAGAATGTTAATACCTCGCATATTGAATTACCT-------GGTCCTCATCTTA---CGTTT----GGCTCGAACAGACGACAAGCACTTGAAAGGATA-CGTAATTCTTTACACGCCTTGGTGACATGGGGTAGACGATTGTGTTCTTAAGACGCTCTA--ACCACTGCACAAATTAACGTAGCGATTATACTG---ATCTGGTGTGCTAAAGGGCCGTGTAGAATTCGAGGGAATGCTTATGGAGATATAGCACG----CTTATTCTTGCATCCGAC---AGG--ATGTGGAATTTGA---GC--ATTCCT---CAGCTC--------TGATTTTCTGGCTTAAAG-AGCATGTGCTCGGGGCCTTCAAAAG----TTTATTAT---ATAGAGTAGCGGATAAAAG---GAGT---GTTCTGTAAACACACGAGATTTGATAAAAA---CCGCAGTAGTAGCTCCATCAGAGTGTTGGAGACTGCCCATTGCGAGTCATAGTTTAAATTGCCCCAGTTGTACGTCACCAGGTCTTAATTTGAGACCTTGCTCTTTGAGCAGAATGTTAAATTCTCTACGGCAATTACAGGCACTG-CAGCAG----CCTTTTGTATCCTTGACCGGGCACGACTCATTTGCAATTCTTGTACACTGAACGGAATA---GATTTTACA----TGATATAATTTGCCTT--ATTGTTTTATAATCCCACATAGAGGTAACTATTAT---ATGCGGTCTATTAAGGTTCAGCATATGGTCTACGTTCAAATTATTTAGCACTGT----TGTGCA--GTCGCCATTTTAACAACCG----TCT
>t8
AT----ATGCTATCAATA-GGGCGGGCTTAAGATATTAATGTAAACAATCTTGGTAACTCGCATATTGAAGAACAGG---CG---TCCTCGGCATA---CGAGT----GGTTGTAACAGACGACAAGTGCTTGAAAGTACA-AGTAAATCTTTAAACGCTGTGGAGACAATCGAAAAACAATTGTGCTCGTAATACGCTCTT--ACCATGGCTCAAATTATCTAAGCCAGGA---TG---ATCTGGGGCGCTAAAGGGCCGGTTAGCATTAGAGGGAATGCTTAGGGATTTATGGCATG----TATACACTTGCCTCCGAC---TGG--CAGTGGAATTTGA---TC--ATTCAT---CGCATC--------AGATTTTCGGCGTTTTTG-GACACCTCCAAGGGCTCTTCATCAG----TTAACTAT---ATAGAATAGCTGGTAAAAG---GAGT---GTTCTTTTTTCA---GGGCTTTGATAAAAA---CCGCAGTATGAGATCCGTCAGAGGTTTGCAGACAGCCCATGGCAAGTGATGGTTTAATTTGCGCCAGTTGTACGAAGCTATCTCTTAATGTCAGTCCCGGGTATATGAATAGAACGTTACATACTCTACGGCAATTACAGGCACTG-AAGGAG----CCGTTTGTATCATTCACCTCGTACTTCTAAAATGCAAGTCGTGTATGCTGAACGGATTA---TGTGTTACA----TGTTATATTTTGCCTT--ATTGTATTAAAATACCGCATAGAGTTAAGTATGAA---AGGCGGTCGATTAAGGTTCAGCGTATAGTTTACGTTCAAGTTAATTGTCTCGGT----TGTCAA--GTCGCCATTTTAGCAACCA----TCT
>t6
AT----A---TATCAATT-GGGATGTTATAAGATATAAATGTAAAAGAGCTTCGTTACTCGCATATTGAAAAGCACGTCTACTGGTCCTCGGCGTA---CGCGT----GTTTGAAAAAGACGGCAAGGAAATGAAAAGAGT-GATAAAACTGTACGCGCAGTGTATCCA----TGAATCAATTGTGCTGATAGCACGCTTTT--ACTAACGCGCAAATTA---TAG--ACCA---TA---ATCTTGAGCGTCATGGGGCCGAATAGTATTACGGGGAAGTCTTATGGTTGCAT----TG----TTTAAACTTGCGTCCGAC---TGG--CAGTGGAATTTGATTTAC--TTACAG---CTGATC--------CGA--TTCCGAGTTCAGG-TTCATTTTCGGGGTACCTGATAAGG----TTGATTAT---ATAGATACGCCGATAAAGG---AAGT---GTTCTCTGTTCA---GAGGGTCCATAAAAA---TCTAAGTATAAGATCCTTCAGCGGCTTGCAGACTGCCCTTGGGATGTTATGTTTTAATTTTCAACAGTTGTAACAT---TTTACTAAGTATAGGTCGTGGGTCGGTTTATTGAA---TAAATACTCAACGGCAATTACGGGCTCTT-AAGAAGATCGCTCGTTGTATCTTTCAATGCGGTAAGCTTACTTCCAAGGCGTGAATACTTAACGGAATA---TCTTTTGTA----TGTTTAGATTTGCCTT--ATTGGAATAAAGTACCTCATCGCGTTGAATCTGAA---AAACGGTCGGTTAAGTTTCAGGCTACGGTCTGCCTTCAGATTATTTTCCTCAGT----TGTTAA--GTCGACATTTTAGGAAACG----TCT
