# Supplementary material for: PQ, a new program for phylogeny reconstruction
Source: BMC Bioinformatics. 2018 Oct 12;19:374. doi: 10.1186/s12859-018-2399-4 (PMC6186109; doi:10.1186/s12859-018-2399-4)
Supplement: Supplementary file 4 — Simulated data. The archive Simulated-data.tar.gz contains two folders called Alignments and Trees. Folder Alignments contains 500 simulated 15-sequence nucleotide alignments in fasta format. Folder Trees contains six subfolders, PQ, MP, ML, ME, QP and Reference with trees in Newick format reconstructed from the alignments with five methods and with reference trees used for simulations. Names of the tree files correspond to names of alignment files. (TAR 1860 kb) [file 12859_2018_2399_MOESM4_ESM.tar › Alignments/406.fasta]

>t15
CAAAG----CACCAAACTATCGTGATTACTTACTCGCGCACGCGA---AAGTCAAAGCTGGCGGCGTGAATCAAT---GACGAATAGACAC----TTTACA---AAAGGCCGTTTGGAGGTATTGAAGTGGCGAAATTTGTACTATGGCCGCTTTAAGTGGACACGTGATAACCTTGTTCCATAGGTACGTTTACGTGCGTTAGTAACGTTACTT----AGGGCAAACTCTCAAGTCTAAAATC--CT----AATACTTTA--ATACAAGTTATGGCGGCAATTCTATGCCAGTGCACGTAATCTCCGAAC--AGTTGACTGCAAGTGGC----CAACAT----TTCCTTCTTAGATGGATCGTTCTAGCGTTTGAGTATTTATTCTTAGCAT--C----CT---GCCAGATATTCAAGAGAATCTATGCGTATTTAAGTTCTATCTAGTATCCTCGCCGAAGACGATAACGATATTTTCTTGATTGGCC---TCTATTATTATCGTTAAACGA-CAGCATTA---GCTTGAAGTTGGTACCAAAAATGATACTAATCCCCAAACTTCTCACAGAAAGCCTG---ACACTTTGAGATTTATAACTGTCTT----CGTCATTCAATTCCCCACAATGTC---TAATGAGCACCGTTTAGT----ATTATAATATGCTCAAGTTTCGACTAATCAATGATCCCACCATTATAACTTT--TTATAACCTCTATCCCGAG----CGCTTG-----ACTTTCTA--GTCGGTCTAAATTTATATG---AATAGCGGGAAC--AT
>t6
CATAG----CTCCAAACTATCGTGATTCCTTACTAGCCCACCCGC---AAGTCATAGCTGGCGCCGTGAATTAGT---GACGAATACACCC----ATTTCA---GAAGGCCGTTGGGTGGAAATAGAGTGGCGAATTTAATACTATGGCGGCTTAAAATGACTAAGTCTTAACTATATTCAATATTTACGTTTC---TCTTTAGTAACGGTGCTT----GGGCTTATCTTTCAATTCTAACATC--AT----AAAACCTGT--ATCCAAGTTATGGCGGCAATTCGATGGAATTGGACGTAAAGCCTTAAC--AATAGAATGCCATTTGC----AAAAAT----TTCAATCTTAGTAGGATCGTGCTAGAGATTGAGGCTATTTTCCTAGCAT--C----AT---GCCAGTGATGGAGGAAATTCATAGCGGATTTAAAGTCTATCTAGGCTCGTCGCCGGAGACGTGGACGTGATTTTCGTCATTGGCC---TG---TCTTATCGTGGAT--A-CA---ATA---GCTCGAAGTTTATACCAAAAAAGAGACGAGTCCCCGACCATCACGCAGATTTCCGG---ACACTTTGAAACTTTTATCTCGCAT----CCTCATAGAATTCATCCCAG----TTGTAATGTGCACCGTGGAGT----ACTCTCATATTATTAAGTGTCTGCTGTTCAAAGGTCCCACCATATTATC-TT--TTATGTCCCCAAACCCGTA----CTGGTG-----AATTTGTA--TTCGGACGAAATTATTATT---AATATCGGGTAC--AT
>t5
CAGAG----GGCCAAACTATCTTGATTCGTTACCAGCGCACCCGA---ACGTC---GCTGGCGCCGTGAATTAAG---GACTAGTACACTC----TTTTCA---AAAGGCGGTTGGGTGGGAATACAGTGGCGAATTTTATTCTATGTCGGATTGGAATGACTACGTATTAACAATTTTCAATATGTGTGTTAC---TCATTAGTAACATTGCTT----GGCCTAATCTCTCAATTCTATGATC--TT----AATACTTTT--TTCCCAGATGTGTCAGCAATTCGATGTAAGAGGACGCAAAGCCTAAAC--AGTAGACTTCGAGTTGC----CAAGCG----TCCGATCGTAGTAGGATCGTTCTAGTGTTTGAGGCTATTTTCATAGCAT--C----AT---ACCAGGAATGCAGGAAATTCTCTACGTATTTGAATTATATCTAGTATCTTCACCGGAGGCGTTAACGATATTTTCGTCATTGGCC---TG---TTTTATCGTATATCGA-CA---ATA---GCTTTATGTTTATACCAAAAAAAATACGAATCCCCGCCCATCTCTCAGATCCCCTG---ACACTGTGAAAATTGGAGCAGACTT----CGTCAATAAATTCGCCCCAG----CTGTTTTGTGCACCGTCTATT----ACTCTCAAAATCTTAACTGTCACCTGGTCAATGCTCCCACGATCGGATCTTT--TTAGGTTCACAAACCCGTA----CGCGTG-----GATTTATA--TTCGGAAGAAATTTA---T---AATTGCGGGAAC--TT
>t3
CAAAA----CGCCAAACCATCATGATATCTTACCTGAGGAAGCGT---ATGTCATAGCTAGCGGCCTGAATCAAG---AACGATTATGTAC----CTTACG---AAAGGCCGTTTTGCGGAATTGGAGTGGCGAAATTATGGCTATGTCCGATTTAATTGGACCTGTAGTTACTTTTTTCCATGAGTACGTTAA---TCTTTAGTAACGTTCCTTGCGTA----AATCTCTCAACTGTAATATA--CT----TATACATTA--GTTTAAGGTCTGTTTGCACTTCAATGCCAATGCACGTAATCACAATAC--ATTAGACTCCGAGTAGC----TAAAAT----TACAATTTTAGATGGATCGTTCTGGAGTATGAGGTTTTATTCTTAGCAT--C----CT---GCCTGTTATTAAAGAAAATATTAGCGCATTTGAATTCTAACGAGTGTCGTCACCGAAGAAGTTCACATGATTTTCGTGATTGGCC---TCTGTTATTATCGTAGAACGA-CA---ATA---GGTAGAAGTTAGTACAAAAAAAGACACGAAGCCCTCGCCTT----CATATACCGGG---ACACTTTGATATTTATAGCTCACTT----CATCAGCGAACTCCCCACCA-------TTCGGAGCACCGTGCAGT----TTTCTGATATGCTAAAGTTTGGACTTATCAAAGTTCCCACGATGGTAGCTTT--TTATATTCCCGATCCCGACTTTTCCATTG-----ATTTTATA--GTCGGTATAAATTATTATG---ATTCGCGGGAAT--GT
>t4
CAAAG----TCCCAAACAATCGTGATCAGTTACGTGCTAACCCGT---AGGTCATTGCTTTCTGCATGAATTATCGAACACAAGTAAATTC----ATGCCG---CAAGACTGTTTTGCGGTAGTTAAGCGGCGCAGTTCTCTCTGTGGCTGGTT--GTTGCCAAACTACTTACCGCTTTCCATTGCTCAGTTTT---CCGTACGTACTTATAGTTTCGTA----GACCTATCAAGTGTATGTTTGGGT----TATACCTGT--GTAACAGTTGTGAATGCACATCCAGGTGTACGGACTGAAATTCATTACATCGCGGAGGTCGAATAGC----A--TCT----TTCAGTTAT-G--GTATCGTCCTTGCGATTGAGAGTTTATTCGTAGCAT--C----CTTCCTCCCGCTTTTTACGAGACTCATCGCGGATTTTA----TGTCAAGGTTCCTTGCCGAAGCAGGATACATAATTTTCGTCATTGGCCCGATAAATTTTTATCGTATATCGA-CT---CTA---GATAGAAGTTAATGCTAAAAAAGAAACAAAACCCGTCACATCTGGCACACTTCCAGTAAACACTATGACATTTAGAACCGGCTT----CGTCATAAAAGTCACCACTG-------TCTGGGGCACCGTTGAAT----TCTCTCAGATGATTAATTTTCTGCTCGTCAAAGTTCCCAATATTGGAACTTT--TTAGGGACACGATCCAGAA----AAATTA---ATTCTTGGTAGATTCGGGACGTATTACTATC---AACAATGGGAAA--TT
>t13
CAAAA----CCCCAAACAATCGTGATTGGTTACATGCTAACCCGT---AAGTCATTGCTTCCTTCATGAATGAAGGGATACAAATATGATC----CTTCCT---GAAGACTGTTATTCGGTATTCCAGTGGCGTACTTCGAACTCTGACCGGTT--ATTGCAGCATTTCTAACTATCTTCCATAATTGTGTGGA---CCATACGTACTCGTATTTTAGTA----AATCTATCAAGTGTCCGTTTGCAT----TATACCTGT--GTACCAGTTATGAACGCACATCAATGCGTAAGTACTTAATAACTTTACATAGGAGAAGTCTAGTAGC----A--TCT----TGCAATTGTAG--GTATCGTCCTAGCGGGTGAGGATATATTCCTAGCAT--C----GTTACACCTGAAATTTAGGAAACTCTGCTCGGATTTAA----TTACAAGGTTCATAGCCGTAGCAGTAAACTTAATTTTCTTTATTGGCC---TGCTTTTTTATCGTATAATGA-CA---TTA---GATTGAGGTTGTTGCTAAAAAATAGACAATACCCGTCTCGTCATCCACACGTCCAGTGAACACTCTGATAGTTATAACCGTCTT----CTTCAAATAATTCACCTCTC-------TCTAGGGCACCGTTAATT----TCTCGCAAATTATGAACTTTCGACTCCTCAAGGGTCCCAATATTGTAACTTT--TTAGAATCTCCATCCTGGA----CGGATA---TCTTTTATTAAGGTCGGAGAATATTTTTATC---ACGCGTGGGAAA--TT
>t1
CAAAA----CCCCAAACCATCGTGATCTGTTACTTGCTTAACCGT---ATGTCAGTGCTTCCGTCATGAATAAACGATAACAAATATTGTC----CTTCCG---TAAGACTATTATATGGTACTCCAGTGGCGAATTTTATACTGTGACCGGTTCATGTGGCGCACTGCTAACTTTATTCCATAGTTAAGTTGT---TCATACGTACGTTTTGTTACGTT----AAGCT---AATTTTAAGTTCGCGT----GAAACCTAA--ATACAAGTTGTGTGGGCAAGTCGAAGCAAGTGTACTGAATGACAGAACAGACTGGATATCGAATAGC----A--GGA----TTCAAGTTTAGTGGGATCGTCCTTGCGGTTGAGGATCTATTCGTAGCAT--C----CTTGCACCTGAGATATACGACACTCTGCTCGGATTTGA----TATCAAGTTTCATATCCGGAGCAGTTTACTTGATTTTCTTGATTGGCC---TGCATTGTTATCGTTTATAGA-CA---GTA---GATTAAAGTTTTTACTAAAAATGAGACGATACCCGTTGCTTCTTTCACATTCCCGGTAAACACTATGATAGTTAGAACCTGCGT----CTTCAACGAATTCCCCGCTA-------TATAGAGCACCATAATTT----TCTCTAAAAACATAAATTTTCATCTTCTCAAGGATCCCATTATAGTAACTTT--TTAGAGTCTCCAACCAGAA----CATTTA---ACTGTTAATAACGTCGGGGCAGATTTATATC---ACACATGGGAAA--TT
>t9
CATAGTGGTCTTCAAACAATTTTGATATGTTACCGGTAAAACCGT---AAGTCACAGCTGGCAGCGTGAATCAAAACAGACGAATAGTCTC----ATTCCA---TAAGTCACTTGAAAGGTATTGGAGCGGCGAAATTTGTGCTTTGACCGCTTAATCTGGCAAAGTTCTCACTAATTTCAATATCTAAGTGTT---ACTTCAGTACATATAGTTATGTC------ACTGTCAATTATTA---CGGTT----AAAACGTGCTAATATAAGTTCTGTAGGCACATCGAAGCATGTGGTCAAAATGGCACTACAGAGGCGACTACGACTTGC----G--ATA----TTCAAATGTAGTAGCATCGTCCTAGCGGTTGAGGATTTATTCATAGCAT--C----ATTAGCCCAGAAGTGAACGAT----ACATCGAATTTTAATTATATCTAGTATCCTACCCGCAGTAGATTACTCGATTTTCTTCATTGGCC---TCTTTTGTTATCGTCTACTGA-CT---ATATATGCTTTAAGTTTCTGCCAAAAAAAACACGATACCCTAAGCTTCTGACAAATTTCCGG---ACACTATGAAATTTATAACTAACAT----CGTCAATGAATTCTCCACTA-------TACTGCGCACCCTTTCGT----GTTACGATAATATTAATTTTATTCTAAACAATGATCCCAATAAGTAATCTTT--TTAGAATAGCCAGCCCGCT----ACGTTT---TTCTTTGATAAGTTCGGTACTCATTTCTATA---AAAACTGGGGAA--CT
>t14
CACAGTGGTCATCAAACAAT--TGATATCTTACCAGTAAAACCGTCCCAAGTCACAGCTAGCCGCATGAATCAAAGCGGACGAATACTGTC----ATACCA---TAAGTCAGTTCAACGGTAGTGAAGCGGCGAAATTTTTCCTTTGACCGCTTTATTTGGCAAAATTATCACTTGTTTCAATATCTGAGTGAT---GCATCTGTACGTATAGTTGTGTC------TCTATCAATTCTAA---GGGTT----AAAACCTATTGCTATAAGGTATGGAGGCACGTCAATGCATGTGTTCA----GTCACTACAATGGAGACTGCCATTTGC----G--TTG----TTCGAATGTAGATGCATCGTACTAGCGTATGAGAATCTATTCATAGCAT--C----ATTAGCCCGGGAGTGAACGAC----GCCTCCAATTTTAACTTTTTCGAGTATCATACCCGAAGTAGATCACTAGATTTTCTTTATTGGCC---TCTTTTGTTATCGTGTACCGA-CT---GTACGTGCTTTAAGTTTCTGCCAAAAAGAACACGATACCCTGATCTTCTTACAAATCTCCTG---ACACTGTGATATTTATAACTACCAT----CGTCATTGAATTCTGCACGC-------TGTGGCGCACCCTTGCGT----GTTGCGAAAGTGTAAATTTTAAACTAAACAATGTTCCCAAGAGGTCAACTTT--TTAGAATAGCGACCCGGTT----GCGTTGACAGTCATTTATAGGTTCGGTATTGATTGCTATT---AGACCAGGGGAA--CT
>t10
CAGACCGGGTTACAAACGATTTTGATTTGTTACAGGGGTAGTCGT---AGGTCACCGCTGGCATCATGAATTACCAAGAACGAGTAGGCACGAACCTGTCG---AAAGTCAATTGGCAGGTACTCCAGTGGCGAAGTTAGGCCTTTGACCGCTTGTGGTGGGTAAATTATTACTCATTTCGATATATAAGTGAA---TCATAAGTACATTTTGTTCTGTT------ACTGTCAAATATAA---CACTT----CACACTTATCTTTTAAAGCTATGTCAGCACCTCAAGGTAAGAGTTCATAAATTCGTGACATCTATGAGTTCAACTGGC----C--AGC----T---ACCGTAGTTGCATCGTACTAGAGAATGAGCATGTATCCATAGCATGTC----TTTAGCCCTGGTTTTTTCGACATTCCGTACTGATTTGAAAATTTGCTAGTATCATGCCCGTAGTAGGAGACTCAATTTTCGTGATTGGCC---TTTGTTTTTATCGTAGATAGA-CC---CTACACGCTCTACGTTAATCCTAAAAAAAACACGAAACCATTATCGTCTTACAAAGTCCCAG---ACACTCTGAAATTTAAATCCTTCATTTAGCTTCATTTAAGTCCCCACTT-------TGCCGGGCACCTTTAACGTTCTTATTTCAGACCTTCAAGTGTCGTCTAACCAAAGTTCCCAAGACTTTATCTTT--TTAGATTAACAATCCCGGA----ATGTTG---CCGAATAGTATCGTCGGAGCATATTTATTTT---AATACTGGGGAT--CT
>t11
CACAACTCGCTACAAACAATACTGATTGGTTACTAGCAGAGACGT---AGGTCAGGGCTGGCTACATGAATGAACGAACACGAATAATTTCCGCTCTCCCT---AAAGTCTATTCGAGGGTACTCTAGAGGCGAATTTGTATCTCTGGCGGCTTTCGCTGGTTTAGTAATGACTTCTTTCTATAGATAAGTCAA---GCGTAC-------TTGTTGTGTT------ACTCTCAAATATCT---CGCCT----TATACGTATAGATACAAGATTTGTAAGCACATCGACGTAAGTGGGCAAAACGTCAGGACAGAGATGAGTTCAAGTGGC----G--GGACCGAT---ACAATAGCAGCATCGTACTAGAGTTTGAGCGTTTTTCCATAGCAT--C----ATGGTACCAGAATTGAATGACATTCCATTCTGATTTGAAGATTAGCAAGTATCGTAGCCGTAGAAGGTAACTCAATTTTCTTAATTGGCC---TTGGTTATTATCGTATACTGATCA---ATAACCGTTGTAAGTTCTTTCCAAAAAGAATACGAGACCCTTTTCATCTAACAGATAACCTG---ACACTTTGAAAATTTAACCCGGCTT----CATCATACAAGTCTCCACAT-------TTCCGCGCACCTTTGGTG----AATGCGAGATTATTAAATGTCTACTATACAAAGGTCCCAAGACTTAATCTTT--TTAGCACCACCATCCCGTA----AATATA---GGCAATGATAGTATCGGGAGTCATTTATGTC---AGGAATGGGGAT--CT
>t8
CAAATCCCGGTACAAACTATCCTGATTTGTTACGAGCAAACACGA---AAGTCAGCGCTGGCTCCCTGAATGAAACAACACGAATATATCCCACTGTGCCCCCTAAAGGCAATTGAAAGGTAGTCTAGAGGCGAATTTAGTACTCTGGCTGCTTTGGCTGGATAATTCGTGACTTATTTCTATACATAGGTTAC---GCGTGA---CATTTTGTTGTGTT------ACTCTCAAATATGT---CGGCTTACCTATACGTATCGATTCAAGGTCTGGCGGCATATCGACGTTAGTGAACAAAACGTCTGGACAATGATGATCACGAGTCGC----T--GGATCATT---ACTATAGGAGCATCGTACTAGGGTATGAGC---TTTCCATAGCAT--C----ATGGTGCCAGCAATGAACGACAGTGT---CAGATTTGAAGATTGTCTAGTCTCGTAGCCGTAGAAGGGGACTTAATTTTCTTTATTGGCC---TTTGTTCTTATCGTTTAGAGA-CA---ATAAGCGGTCTATGTTCTTTCCAAAAAGAACACGACACCCTGTTCGTCGAGCAGAAAACCGG---ACACTCTGAAAGTTTAAGCCCGCTT----CATCATACAAGTCTCCACAT-------TTTCGCGCACCTTATGAG----GTTCCGAGAGTTTTAATTGTCTGCTTAACAAAGTTCCCATTATTTTATCTTT------ACTCGCGACCCCGAA----ATTATA---GCAAATGATAATATCGG----AATTGTTCTC---ATATATGGGGAT--CT
>t2
CAAAA----CTGCAAAC---CGTGATCTGTTACTAGCTTAAGCGG---AAGTCATTGCTTCCTACATGAATGAAGGAAGACAAATAGAGTC----CTTCCG---AAAGGCTATTAAAAGGTAGTATAGCGGCGAATTTTGTTCTTTGACCGCTTCGACTGTCGATATAATCACGTTTTTCGATAGCTAAGTGGG---ACATTAGTACTATTGCTTCCGTG----GAACTATCAAATATAGACTAGTTT----GAAACATCC--ATACAAGGTTTGGATGCACATCGATGTAAGTGTACTTAATATCATTACAACGGTGATTGCTATTGGC----G--AAA----TCCAAAAGTAGGAGGATCGTCCTGGCGATTGAGTTTATCTTCCTAGCAT--CAGCTCTAATACCTGTAATGGACGATAATCA---CTAATTTGAATGTTACCTAGTGTCATATCCGAAGATGTTCACTCAATTTTCTTCATTGGCC---TTCTTTTTTATCGTCAATAGA-CA---TTA---GCTTTAAGTTGTTCCAAAAAAACAAACGACACCCAAGGCTTCTCTCAGAGTGCCAG---ACACTATGAGAATTGTAGCCAGCTT----CTTCACCAAAATCACCACAA-------TAAAGAGCAC---ATTGT----TGTCCAATAATA---AATGTCA---AGTCAAGGTTCCCATTAAGGGAACTTTGATTATAGAGGCTAACCCGTT----TCTTTT---AAAATTTTTACTATCGGAATATATTTTTATTTGAACGCCTGGGTAA--AT
>t12
CAAAT----CCACAAACAATCGTGATCAGTTACTGGCTTACCCGT---AAGTCATTGCTTACAACTTGAATAAAAGATGACAAATAAAGTC----CTTCCA---AAAGACTATTGGAAGGTAGTCCAGCGGCGCACTTTGTACTTTGCCCGATTGAACTGGCGTACTATTAACAGCTTTCAATACCTCCGTATT---TCATAAGTACTTTTACTTCCGTG----AAACTGTCAAGTATAGTGTCGCAT----CACACAT----TTACAAGTTGTGGCGGCACATCTATGTATGAGTTCTAAATCTCGGTACATGGGGGATGACTAGTGGC----A--GGA----TTCAATTATAGATGGATCGTCCTGGCGAGTGAGCTTCTTTTCGTAGCAT--CACTTATAATACCGGTGTTGTATGATAGTCTACACTCATTTAAACGGTTTCTAGTTTCCTAGCCGAAGGAGTGGACTTAATTTTCTTAATTGGCC---TACTTTTTTATCGTCCATAGA-CT---GTA---GCTTTAAGTTTTTCCGAAAAAACAGACGAGGCCCATGGCGTCACTCATAATTCCAG---ACACTATGAGAATTTGAACCGACGT----CTTCAACTAATTCTCCGCGA-------TGA---GCACCCTTGGGT----TTTCCAATAGGATCAAGTTTCGCCTTTGCAATGGTCCCACCAGGAAAACTTT--TTAGATAAACTAACCCGCA----GTTTTA---ATAGTTGGTAACGTCGGAGATGATTTATTTG---AACACTGGGAAA--AT
>t7
CACAC----CCGCAAACAATATTGATAAATTACAAGCTGAACCGT---ATGTCATGGCTTTCACCGTGAATGAATGAACACAATTACTGTC----ATACCA---AAAGACTATTAGATGGTATTGCAGAGGCGAATTTTTGACTGTGACCGGTTCTTTTGTCACATTCCTAACGGTGTTCGATAGCTAGGTAAT---ACTTTAGTATTTTTAGTTCTGTA----AATCTGTCAAGTATAAGTTC--CT----CACACATGT--GTGCAAGCTGTGCACGCACCTCCATGCAAGAGATCGTAATGTCAATACAGGATAGAAGTCGATTAGCGTGTTAACAT----TACAGTCATAGGAGGATCGTCCTTGGGCATGAGGTTCTTTGCGTAGCAT--C----ATTACTCCTGACTTTCACGATAATCTTTTCATATTTGAACTATTTCGAGTATCTTTTCCGAAGGCGGTTACATGATTTTCATCATTGGCC---TTCTTTGTTATCGTATATAGA-CA---GTA---GTTTGAAGTTACTGCGAAAAAAGACACGAGTCCCAAAGCTTCCGTCAAAATCCCAG---ACACTTTGACAATTCTAACCCGCTT----CTTCAACGAACTCTTCACTA-------TATGGAGCACCTTAGTTT----GTTTTGAAAAGTTAAACTTTCCTCTCTTCAATGATCCCATAATATGAGCTTT--TTAGTGAAACCAACCGGGA----CCTGTT---TTAAGTCGTATTCTCGGTAGACATTTTTATT---AGGTCCGGGAAAAGTT
