# Supplementary material for: PQ, a new program for phylogeny reconstruction
Source: BMC Bioinformatics. 2018 Oct 12;19:374. doi: 10.1186/s12859-018-2399-4 (PMC6186109; doi:10.1186/s12859-018-2399-4)
Supplement: Supplementary file 4 — Simulated data. The archive Simulated-data.tar.gz contains two folders called Alignments and Trees. Folder Alignments contains 500 simulated 15-sequence nucleotide alignments in fasta format. Folder Trees contains six subfolders, PQ, MP, ML, ME, QP and Reference with trees in Newick format reconstructed from the alignments with five methods and with reference trees used for simulations. Names of the tree files correspond to names of alignment files. (TAR 1860 kb) [file 12859_2018_2399_MOESM4_ESM.tar › Alignments/136.fasta]

>t14
TAACGTAGAATAGCTA---TAACGAATACGTAGACTTACGATTAG---AATCAGACTCAGGTTGCGA---GCGC---GGAGGCGAA-ACTGAAGTATCTCGAGTATTCGACTGTCATCAT--TGGATGGGAGCGCCGGTACATAGTGGCGCAC---GTGAATCTCGTAATTAAAGCCAACAACAATAAGGCA----TCTTCGCTGTGCACTGAC---GCCACAATCAGCTTACTTTTTTGAC---TTGATAAAGATCAAC-------AATGATT--T--CTCACTGAGA------C--AACTTTTATGATCCGATTTTAATGGTA---GGTGTACTCGCGAGCTTATT------TAATT---AATAGG---TCTTTTACCCCCT----CAGGTGACAGTGCTCT----GAGATATCAATGGACGCAAAAAGAGTGAACTCAAGGTTATTTGACACGTTCTCCGCATTTAGCGCCATATATTGCATATTTT---CCGGGGTATGCGGCAT
>t4
TTACGTAGAATACCCA---AGACGATTACTTAAACTTACGATAAG---AATCAGATTGAATAAGGGAGTCGCCC---GGATGCGAA-ACTGAAGAATGTCGAGTATTTGACCGGCACCAT--ATGTTGGTAGCGCCAAAGAATAGTGTCACAC---GTAAAACTTCAAATGATTGCCAACTACAATACTGCA----TGTTCACTATGCACTGTC---GGCACGATCATCTAACTCGATTAAT---TTGATAAGGATCAAC-------AATATTT--T--CTCACTGAGA------C--AACTGTTATGTTCCGATTTTCAGGGT----GTTTTACTCGCGAGTTTATT------TAATT---AATGAG---TATTCTACCCACT----CAGCTGACACTTCTCT----GATATATCAGTGGACGCAAAAAGAGTTAGCACATGGTTGTTTAGCACCTTCTCCGCAGTGAGGGCCATTTATTGCATATTTT---CCGAGCTATGCGTCAT
>t11
TTACGTAGAATGGCGA---ACGCGAATACA----CCAACGATAAT---AATAAGACTCAAGTTGCGA---GTGC---GGAAGCGAA-GCTGAAGTATTCCGAGTATCCGACCGTAACCAT--TAGATGGGAACGACTCTAGATAGTGACAGAC---GTTAATCTACAAACTAAAGCCACCAACATTTAGATA----TATACGCGTTGTATTGGA---GGCTCAATAAACTTACAATATTGAT---TTGATAAGGAACAAC-------AATAATT--T--CTCACTGGGA------C--GACTTTTATGCTCCGGTTTTTATGGAA---GTTAGGCTCGCGATATTATT------TAATA---ATTTGG---GCGTTTACCCACGACGACAGCTCACAGAACTGT----GATAGA----TGGATGCAAAAAGAGTTATCATAAGGTTATTACACACATTCTCCGCATGAAGCTCCATATGTTGCAAATTAT---CCCAGTTTTGCGGCAT
>t2
GTAGGTCGAATTTCCA---AAGCGAATACATATACATACGATGAC---AATGAGATTTCAAGTGCGA---TTCC---GGATGCAAA-ACTCAAGTATCCCTAGTATCAGAG--GGACCAT--TGGTTGGGACCGCCTGAATCTAGTGACACAC---GTCAACCTACAAACGAAAGCCACTAACAAGCGGTCA----TCTAGTCAATGTATTGAT---GACACAATTACCTTACAGCATTTAT---TTGATAAGGATCAAC-------AATAATT--T--CTCACAGTGA------C--TAGTTTTATGTTCCGATTTTCATGGAA---GATGAGCAGGCGTGGTTATT------TAACT---ATTAGG---GCCTATACCCCCGACGACACCTCACAAAACTAT----GAGAGA----TGGACGCCAAAAGAGTTAACTTAAGGTTTTTTGTCACATTATCCGGATATAGCTCCAGTTATTGCACATTAT---CGGATTTATGCGCCAT
>t12
AAAAGACGACTACCTAACCAA--------AAGTACCTACGAGTAC---AATGAGAGTGAACGCGG-------GCGATGGACACGACCGATAAAGTATTTCAATTCTCAGAC--GTACCAT--AGGGTGGGAGCG---AAGAATAGGGCCTGAC---GTGAAGCTGGGAACTAACGCCAGAGACAAGAAGATATAGATGTTATCAGTGTATTGCT---GACACGATAACCTTACGAGTTTCAT---TTGAAAATTATCCAC-------AAGTATTGATTT--CACACGGAATCCAGA--CAATGTTATGG----CT----AAGGCA---GTTCTGTTGGCGTGATTATTGCATTGTAAAATCAAGTCTG---TTTTCTACCCGCGACGAGACTTCTCAGGTCTTTGCTAGACAAA----TGGACGCAAAAAGAGTAATCTAATGGTTTTTGTCCTCGTTGAGCGAAGCCAGTTCCAGATCTTGCGCCTTAT---CATAGTACTGCGACAT
>t7
GAATGAGGACTCCCTACCCAA--------ATCTACCCACGATTAC---AATGAGATTGTGTGCGC-------TCTGCGGATACGACTGGTTAAGGATACCAATTATCCGAC--GGAGCAT--GAGATGGGAGCG---AAGCATAGTGCCAGAC---GTGAACCTTCAAACTAAGGGCAAGAACAAGTCGACATAATTCTTTGCGGTGTATTGTT---GTCGCCATGATCTGACATGTTTCAT---TTGATAAAGATCCAC-------AAGAATTGAT----CACCCTGAGCCTAGG--CATTATTATGG----CT----AAGGCA---GCTCAAGTAGCGTAATTATTCCA---TAAGATCGAGTCGG---TAATGTACCCACTACGATATTTCTCAGGGCTGTAACAGTGATA----TGGATGCAAAAAGA--AAACCAAAGGTTTTTGATCGCATTGATCGGATCCAGTACCAGATCTTGCCCGTTAA---CGCATTGCTGCGACAT
>t1
CAAGGCCGAGTGCCCATCTAG--------TAAGACCCACGAAAAT---AATTAGATTCAGGACGC-------GCCGCGGAAACTAT-ACTTAAGGATCCCAATTCTCAGAC--TGATCAT--CAGTTGGGACCG---GATATTAGTGCCGGACACTGTGACGCTACGAAAGAGGGCCAGCGACAATGGGCTAAACCTGTGAGCTTTGAATTGTT---GACGCCATAAACTGACTTGGTTTAC---TTGATAAATATCCAC-------AATATTTGGT----CACGCTGAACCACTT--AATTGTTATGA----AT----AGGGCA---GTTTAACTTGCGACATTATTCTA---TAATATTAATTCTG---GAGTATACCCGCTACGAGATGTATCAGGACTGTGGCAGAGACA----TGGACGCTAAAAGAGTGACCATAAGGTTTTTAGGCTCATTAACCGCAGTCAGTTCCAGCTGTTGCACGTTGA---CTTATTACTGCGGCAT
>t13
ATAAGACGAGTGCCAATGCGT--------TACTACCGACGAAGAA---AATTAGAATATGACCGC-------ACTGCGGAGGCTAC-TCTTAAGTATCACAACTCTCGGAT--GGAACAT--ACGATGGGATCG---TTGTCTAGGGCCATAC---GTTACACTAAGAAAAACTGCCATCGACAATCTCGTAACAGTGTCGGCTTTGAAGTGAT---GTTTCCATAATCTAACGTTATTAAC---TTGAGAAAAAGCCACTGGG---AATTGTTGAT--ATCACGGGGAAGTATGC--TATTATTATGT----AT----AGGGTA---GCTATAATAGCGATATTATTGTA---TAAAATTCATTGTG---CACTCTACCCGCCACGAGAAATCTCATCACTCTGACTGAAAAA----GGGACGCTAAAAGAGTGAGCGTAGGGTTTTTTCTCGCCTTCCCCGCAGCTAGGACGAGTTGTTGCTGTTTAA---CCTAAAACTGCGACAT
>t10
TAAAGTGGAGTGCCAACGGGA--------TGATACAAACGACCAT---AATTAGATTGTTAGCGC-------TCAGTGGATTCTAT-CGTGAAGCATACCAATTCTCGGAA--GGAACAT--TAGATGGTAACG---GTATATAGGGAC-CAC---GTCAATCTAAGAATGACTGACAGGTACAGTCAGATAGCCATATACGCTTTGTAGTGGG---GACTCAATAAACTGACCGTATTTAC---TTGACAAATAGCAAC-------AATCATTGGT--ATCACGTTGA---TAAA--TAGTGTTATGA----AT----ACGGTA---G----ACGTGCGACATTATTGCT---TAAAACCAATTTTG---TACTCTATCCCCCACGAGATATGGCAGGGCTTTACTGGTAAGA----AGGAAGCGAAAAGAGTTACCATAGGGTTGTTAATCACTTTTGCCGGATGCAGA---ACTTGTTGCGTTTTGT---CAGTATACTGCGACAT
>t3
AAACGTCGAGTCCCGATGCATT----TTCCGATACACACGACCAT---AATTAGATTGGGGAAGG-------ACAGTGGAAGCTAC-CCTTAAGCATATCAACTCTACGAG--TGACCAT--GAGATGGTACCG---TTTA---GTGTCTCAC---GTGAATCTGGAAAATACCGCCAACTACAGTCGGTAAGCTATATATACTCTGGAATGTT---GTCGCTATAAACTAACGTAGTTAAC---TTGATAAAAAACAA--------AATAATTGTT--ATCACATTGA---CAGT--TATTGTTATGT----TT----AGGGCA---GTTGGTGTAGCGAAATTATT------TAATGTCAATTTTG---CCTTATACCCACAACGAAAATTTACATATCTTTGGTGGGGACA----TGGACGCTAAAAGAGTAACCCAAAGGTTTTTCAGCGCTTTATCCGTAGAAAGCTCAAGTTGTTGCTGTTTAG---CACAAAACTGCGGCAT
>t6
GAATGTAGAGTCACCACGGAGG----TACCAATACACACGAATAG---AATTAGAATAATTATGC-------GCTGTGGAGTCTAC-CCTTAAGCATATCAACTCTGCGAT--TGAGC------GATGGTAAC----CTATCTAGTGACACAC---GTAAAACTGTAAACTACTGCCAAGGACAGTGGGTAAGCTCTTTCTACTTTGTAATGGTCGCGTCTCGATTACCTCACCCTGTTAAC---TTGATAAGAAACAA--------AAGTTTTGGT--ATC---TCGA---TGATCTGAATTTTATGA----AT----AGGGGA---GTTACTGTTGCGAAATTATT------TAAATCCGATTTGG---TCTTTTACCCGCCACGAAAATTAACATTTCTTTGGACGTGACA----TGGATGCTAAAAGAGTAATCTAACGGTTATTAGTCACATTATCCGTATCGAGCTCCAGTTGTTGCAATTTTGTCACGATAAAATGCGGCAT
>t9
CTACGTTGACTAACAATAAATTCGAATACTATGACTAACGACAATCTGAATAAGAATTGTCGGGT-------TCGGGGGAAGCAAA-CCTTAAGGATTACTAGTCTGGGAG--AAACCAT--TGGATGGGATCG---GGTGATAGCGTCCAAC---GTCAAACTAAAAATGACAGCCAGCTACATTATTAGAGATGTATAGGCTTTGGAGTGAA---GTCCCGATAAGCTGACGGACTTCAT---TTGATAATAAACGAC-------AATCATTGTT--CTCACATTGA---CACC--TAGTGTTATGTTCCGTTTCTGAAGGTA---GGTAATCTTGCGAATTTATT------TAATT---AGTTTG---GCATTTACCCTCAACGACATATTACAACTCTTT----GTTATA----TGGACGCTAAAAGAGTCACCTCAAGGTTATTGGGCGCTTTTGTCGGATTTAGTTCAAATTGTTGCTGGTTAA---CCTCGGGCTGCGTCAT
>t15
CTACGATGACTACCAATAAATTCGAATACTAGAACTAACGACGATCGCAATGAGAGTAAATTTGT-------ACGGGGGATGCTAT-CCTTAAGTATTTCTATTCTCAGAT--AAACCATCCTGGATGGTATCG---GCTGATAGCGACCAAC---GTCAAACTCCTAATCACGGCCATGTACATTAATGGAAATCTCTGGTCAATGGAGTGAG---GCCCCCATTAACTAACGCACTTCATTGTTTGATAATAAACGAC-------AATCATTGAT--CTCACATTGA---CTCC--TATTGTTATGTTCCGTTTATGAAGGTA---GCTACTCTAGCGAATTTATT------TAATG---ATTTTG---GCATGTACCCTCTACGACATATATCATCTCTTT----GATACA----TGGACGCTAAAAGAGTCAACTCAAGGTTATTTGGCGCGTTAGTCGTATTTAGTTCAAAGTGTTGCTAGTTAG---CCACAGGCTGCGACAT
>t8
GGAGGTAGAATACCTA---TAGCGAATTCTAAAACTTACGACGAG---AA--AGATTCAAGTTGC-------AC---GGATCCTAT-TATTAAGCATTACTATTATCCGAC--TCAGCAT--GCGTTGGTACCGTCGGAATATAGAGACCCAC---GTCAAGCTTACAACAATTGCCATCGACATTAAGAGAGTCATGTTAACTGTGTAATGCA---GACACAATAACCTTACCGTATTAAC---TTGACAACAAACAAC----CAGAAAAATTGAT--CTCACAGGGA---CACC--GATTTTTATGTGCCGCTTTTGAGGGTACGTGTTATTCTAGCGTTCTTATT------T---C---ATTGAG---TCTTGTACCCGCGACGAAAAATCACAGGTCTCT----GTCATA----TGGACGCAAAAAGAGTTACCTCAAGGTTGTTATCCACATTCATCGGATTAAGCTCTAGATATTGCAAATTAA---CCTTATTTTGCGGCAT
>t5
ATAGGTGGAATTCCAA---AATCGAATTCTAAAACGTACGACAAG---AATCAGAGTCCATTCGT-------CC---GGAATCTAT-TATTAAGGATTCCAATTTTCCGAC--ACATCAT--GCGTTGGTACCGTCATAGGATAGAGACGCAC---GTCAATCTTACAAGAATGGACATATACAACAACCAAACAATCTTACCTATGAAATGCA---GTCACTATAACCTTACGGCGTTAAC---TTGATAACTAACAAC----AGCAAAAATTGGT--CTCACACAGA---CGCC--AAATGTTATGTCCCGGTTCTGAAGGTACATGTTATTCTTGCGTTGTTATT------T---A---ATTTAGTGGCCATGTAACCACTACGAAAGGTTCCAGTGCTCT----GTGACA----TGGACG----AAGAGTTAGCGAACGGTTTTTCCTCACATTCACCGTAAACAGTACTACATTTTGCTGATTAA---CCTGTATTTGCGTCAT
