# Supplementary material for: PQ, a new program for phylogeny reconstruction
Source: BMC Bioinformatics. 2018 Oct 12;19:374. doi: 10.1186/s12859-018-2399-4 (PMC6186109; doi:10.1186/s12859-018-2399-4)
Supplement: Supplementary file 4 — Simulated data. The archive Simulated-data.tar.gz contains two folders called Alignments and Trees. Folder Alignments contains 500 simulated 15-sequence nucleotide alignments in fasta format. Folder Trees contains six subfolders, PQ, MP, ML, ME, QP and Reference with trees in Newick format reconstructed from the alignments with five methods and with reference trees used for simulations. Names of the tree files correspond to names of alignment files. (TAR 1860 kb) [file 12859_2018_2399_MOESM4_ESM.tar › Alignments/220.fasta]

>t13
CGAGAGTTATGGTTAG---TTCCTACTTATCAG--ATCCGCCATCACCGTAAACACG----AGCATCGAACAATC-------TAGAATCGTT----CTTCAACAACCCA----TTCTGGGATCCTCAAACGGGCTTTCGATT---ATCAA--TAACCTTATTGAATTAA---CCACCGCTAGTTCCGAACAGATACTGCCAAATAACAATAGAATACG-------GATCGAATTTTGACGGGTCGGC----GGGCAGTATA---CGCTAT-TAAA----AAACATT---AGAACCGGAATCCTGCCCTCATACAGA----AC---AAATTAAT---AC----G----CTAT--AGAGACATGACA--G---CCAGAAATTATTATCGGTGA----TTTTATGGTTTAATAGTCGATTAACCA----CCAGT------TTCTAAGTA--GTTAGCACACAGCCC-----GACGACAAGATGCTTCGCGAGCTACACGAACATTG---AAAGCGC---AACAAAGGTTTCAATCACA--TGTCGGTTCAGAAAATG--TTTA---CTCTATTGTT---CTCT----CCCC----TTTTA-TATAGA----ATACGTTACAATCTCGGAGGTTTATC---CTGCTTGTAACCTC
>t1
TGAGAGTTATAGTTAG---ATCACGCTAATCAG--GGGCGCCATCACCAAAAACCCT----TGACTGGAACACTCCGG----CACTAACTTTTAGCCTGAAACAACTCA----TCCTGGTGGCGTCAAACGGACGTTCGTTTACTATCAC--TAACGTTTTTG---TGA---CCTACGGTAGTTCCCAATAGTTACTG----ATAACAATGGGTGTCGAA---TTGATCGATTTCTGACAGGTCGGG----GAGATGTAGCGGCCATTAG-CTAA----AAA-------AGACACGGAGTCTTG--CTCCTAAAGA----AC---AAAATAAT---ACGGGTT----CCCT--AGCGGCATGACT--G---CGCCGTTTTATTATCGGTCA----TTTAATGGATTTATACCTGATTGGTAA----CTAGT--T---TACTTACTA--GTCAGAATACAGCGC-----GTCGACAAGCCGCTAC----GCTACATGAACATTA---AAAGCGT---AGCGAAGGTTTCAATCGAA--CTACGTTATAGTAATTG--TTTT---CGTTTTTTCG---CTGT----CTAC----CTTTA-GATACA----ATACTTTACAATCTCGGAGGTTTATC---CTTATTAAAAACTA
>t9
AGAGAGAGACGGTTTG---GTTGCTCTGCTCAG--CCCCGCCATGACCCAAAACTCG----CGGAAAGAAGTTCCTGGTACCAGATGACGTT----CTTCGACAACACA----TGCTGGCGTCATAACTTGGACCATCGCTT---CTCAG--TAACGTTTTTG---TTAGACCATACGGTACCTCCCAACAGATACTG----GGAACACTAGAACTGGTA---TTGCTCGAATTAATAACGATCGGC----TAGCCGTAAA---CATTTT-TTTACACTGGCCAGT---AGACTTGGAGCCTTGTGCTCTTACAAA----CC---AAATTAAC---AC----GGGTGAAAT--AAGGTTATGACA--G---CCACAGATTATGAACGGTAAGTACGTTGATGAATTCATTA----TTACCCA----CTCGTGTT---TAGTAAGGA--GTTAGCATA-AACAG-----GGCGTCAAATTGCTTCGCGAGATTCATGAAGATTG---GAAGCCA---ATCCAAGGTTTGAATCGCACCCGA---CCTAGCAATAGCGTTTA---CCTTCTTTCG---GTCTCTAACAACTGCCAGTTA-GGTAGA----ATAATGTACGATCATTGAGGTTTTTC---TCAACTTATGACTG
>t5
AGAGAGGGACGGTTTG---TTGGAACTCTTCAG--GCCCGCCATGGCCCAAAACACA----GGGAGAGAAAATGCTGG----GAGTCACATT----CTTCTACAACACA----TGCTGGGGTCGTTATTTGGACGATCGCTT---CTCAG--TAACGTTTTTG---TTA---CGGACGGTACCTCCCAACAGATACTG----GTAACACTAGAACGGGTA---TTGTTCGAATTGGAATCGCTCACC----TAGCAGTAAC---CTCTTG-AATA----TGGCAGT---AGAGTCGGACTCATGTGCTCTAACAAA----CC---CACTTAAC---AC----TGGGGCTAT--ATGGTCATGACA--G---CCTCTTATTATGATCGGTAA----GTTTAAGGCTTCAAAA----TTACCCA----CACGTGTA---TTATAAGTACGGTTAGCAGA-AACTG-----GGCGACAACGTGCTGCACGAGAATCAAGAACATTG---TAAGCTA---ATCAAAGGTTTATATCTCA--CGA---TCAAGCAATGGCATTTA---CCCTTTTGGG---CTCTCTAACACCTACCGTTTT-AGTAAA----ATATTGTACGATCAATGAGGTTATTT---GCAGGTTAAAGCTA
>t15
AGAGAGAGATAGT--G---CTGGCTCTAGTCAG--TCTCGTCATTACCAACAACACA----GGTTTCGAAGGTTCAGG----AGTGCCCTTT----CTTTAACAACG------TCCTGGGGCCGTTAGTTGGAGTATCGATT---CTCCT--TAACATTGTTG---TTA---CGAACGGTACCTCGCAACAGATACTG----CCAACATTAGACCTTGTC---TTGTTCGAATTAACACCGTTCAAG----AAGCGGTAAG---CATTTT-GAGA----GGTCACT---AGATGTGGACACATGGGCTCTAACAAA----CC---CACATCAC---AC----TAGAAAA-----TTGACATGACG--G---CCACTGATTATGACCGGTAA----CTTCATGAATTAAAAT----TTTACAA----CACGT--C---TTGTTACTA--GTTAGCAAA-AACCG-----GGCGTCAACTTGCTTCTCGAGAATCATGAACCTTA---GAAGCTA---AACAATGGTTTATATCGCA--CTT---TGTAGGAATGGCATTTA---CTTTATTGAT---CTCTCTAGCAGCCACGCGTTT-TATATA----ATAGTGTACGATCAGAGAGGTTGGTT---AGAGGTTCTCACTC
>t12
AGAGAGCTACAGTTTG---TTCACTCTACTCAG--TGCCGCGATAACCATAAACACG----AGTGTCGAGTATGCTGG----GGTATTCTTT----CTTAGACAACTCA----TCCTGGGGACGTAAATGGGACTATCGTTT---CTCGGGTTAACATTATTG---TTA---CCGGCCCTACTTCGCAAGAGATACTG----TAAACAATAGTAAACGTT---TTGATCGAATTGCAAG---TCGGC----TAGTGGTGAT---CACTAG-AATA----AGACAGT---AGAGTTGGATTCTTGCTCTCGTAGAGA----CC---AAATTAAT---AC----AGGGATTAT--AGTGACATGACA--G---CCTGTTTTTATTATCGGTAA----GTTTAGGGCTTTATCA----TTAACCA----CTGGT--T---TCATAACGA--GTAAGAACA-ATCCC-----GTCGTCAAAAAGCTTCTCGAGCATCACGAACTTTG---TAAGCTA---ACCAACGGTTTGGATCAAA--CATCGAAATATGAATTG--TTTA---CCGTTTTGCC---CTCTTTCACCTCCAACGATTA-TGTATA----ATACAGTACCATAAGAGAGGTTTTTCGCCGCGCCTCTTTTCTA
>t14
GGAGAGAGATGGTTTG---CTCGGACTTGTCAG--GCTCGCTATAACCACTAACCCT----AGGAAGGAGAATCCTGG----ACTAGCCATT----CTTATACAACACA----TTCTGGGGACCTAAGTAGGAGTGTCGTTT---CTCGA--TAACGTTATTG---TTA---CCGACCCAAACTCCCAACAGATACTG----GAAGCATTGGATTTGGTA---TTGTTCGAATTTTAATGGGTCTAA----TAGCAGTGAA---CCCTAT-GAGA----AGACAGT---AGATTGGGACTCCTGGGCTCTTATAGA----TCCAAGAATTGAT---AC----ACGGGGTGT--AGGGGCATGGCAAAG---CCCGGATTTAATATCGGTTA----GTTAACGGCTTTAGAT----TTATCAA----CACGT--T---TCCTGATAA--GTAAGCAGACAACCG-----GTCGTCAATTAGCTTCGCGAGTATCACGAACATTG---GAAGCTA---ATCCATGGTTTTAATCACA--AGTCGCTTAAGAAATGG--TTTA---CCATATTGCG---CTCTCCTACCACAGGCCGTTT-GAAATA----ATATGCTACCATCAAAGAGGTTGTTG---CCTGTTTCTATCTC
>t6
GGAGAGAAAAA-TTTGCTTTTTGCTCTTCTCAG--ATACGCCATAACCCTGAACTCTTGTATGGTCCGAGTGATCAGG----TGTAGACATT----C---AACAACTCA----TCCTGGGTACTTAAAGCGGACTTTCGTTT---TTAGA--TAACGTTATTG---TTA---CCCTCTCTAAATCACAAGAGATACTG----AAAGCATTGGAGTCTGTTAGTTTGCTCGAATTAATAAAGCTCATGTGAGTAGTGGT--T---CTATTT-ATTA----AGTCATTTATAGACTAGGACTCATGGTCTCAAATAGA----GC-------TTAGGGCAC----ATGATTGGT--ACAGGTATGAGT--GAGTCTCGTCTTTAATATCGGTAA----TTTTAAGA----ATGT----TTAAGAA----CACGT--C---TCATAAGAA--GTAAGCAAACACCCC-----GCCGCCAACGAGCTCCACGAGTTACAAGAACATTGCGTGAAGCGA---AGCCAGGGTTTGTATCCAA--GAGCGGTAAATCAAGCG--TTTG---CTATCTTGGT---CTATCAAGCTACTGAGAATTTGGGGAAA----ATATAATACCATAAAGGAGGTCTTTG---TTACATTCATGCTA
>t4
GGAGAGTCAAT-TTTGGCTCTGAAACTTCTCAG--TTACGCCATAACCCAGAACGCGCCCATGGTTCGACTGAACGGG----ATGAGCCATT----CTTATACAACGCA----TCCTGGATACTTTAGTCGGGCAATCGTTT---TTAAT--TAACCTTATTG---TTA---CCCACTCTACATCCGAAGAGATACTG----GAAACAATTGAAGCAGTT------CTCGAATTTTGATAGCTCTTG----TAGTAGT--G---CAGTAA-TTTA----AAACATT---AGAATTGGAATCATGTTCTCGAAAAGA----GC---TACATCAT---AC----TTGATATGT--AGAGGGATGAAA--G---CGCGATTTTAATGTCGGTGA----ATTAATGACTTCAGTC----TTAGGCA----CTCGT--A---TCTTAAGTA--GTGAGCAAACACCCC-----GCCGGCAAATGGCTTCACGAGCTTCACGAACATTGGTGGAAGCCA---AGCCAAGGTTTCTATCACA--TTACGGTTCATCAATGG--TTTG---CGCTTTTGTA---CTATAATTCACCTCACAATTT-TGGAAA----ATATGATACCATCATTGAGGTGTTTA---ACACGTACGTTCTA
>t3
AGAGAGTAAACGTTTG---CTGAAGCTTCTCAG--TACCGCCATAGCCCGAAACTCG----AGTACAGAATCTCCAGG----AAGAAACTTT----CTAATACAACACA----TCCTGGAGCCGTGAGTAGGATGATCGATT---CTAGT--TAACCTTATTG---TTA---CCTACTCTACCTCCTAACAGATACTG----ATAACATTTGACTTCGTA---TTGATCGAATTGTAATCGTTCGAC----ACGCAGTCAC---CAATAA-TTTA----AGTCAAT---AGAGTTGGACTCATGATCTCTCATATACAGCTC---GATGTATT---AC----TAGCGTAGT--AGTGTCATGACT--G---CTATGCTTTATGATCGGTAA----TTTGATGAGTTTAGAG----TTCCCAA----CGCGT--T---TCGTAAAAA--GTAAGCATATACCCC-----GCCGTCAAGTTGCTGCGCGAGAATCATGAAGCTTG---GAAGCTA---AGCTATGGTTTAGATCACA--ACTCGATTTAGCAATGG--TTTA---CTATGTTTCG---CTTTCCCACCCCTTTCGATTC-AATAAA----ATAAACTCCCATCATAGAGGTTTTTC---TGAGATTGGGGCTT
>t7
AGAGAGTTAACGTTTG---GTTCGGCTTGTCAG--GCCCGGGATGGCCCAAAACTCC----GGCATAGATAATTCAGG----TTAAGACTTT----CTGTCACAACTCATCGTTTCTGGCGACGTGATTGGGCATGTCGATT---ATGGT--TAACATTGTTG---TGA---CCTACTGCACATCTTAACAGGTACTG----CCAACATTTGAGAT--AA---TTGGTCGAGTTATCAGTGATCTGT----TCGTGGTTTT------TTGCAATA----AAACAAT---AGACTAGGAGTCGTGTTCTCCAAAAGACCAGTC---CAAATAAT---AC----TCGCGTGATTAAGCGCAATGACT--G---CATAAGATT---ATCGGTTA----ATTGA---TTTGAGTT----TTGAAAATGAACTTGT--A---TTATAATAA--GTGAGCAAATAGCACTGC--GACGTCAAGTCGCTACGCGAGAGGCAAGAATCTTT---CAAGCGCTTAAACGAAGGTTTTGATCAGA--TCGCGTTTGAAGAATGG--TTTT---CGATTTTCGT---CTATTCACCAGCAAGCTA-----TAAAA----ATATCCTCCCATGACTGAGGTCTTTG---GATTTTTCTTGCTT
>t10
CGAGAGGCAAAGTTAG---GTCTAACTGATCAG--AGCCGTGATTCCCGGTAACCCA----GGGCTAGACGCGTCAGG----TTGATGCTTT----CTTCGACAACCCACAGTTACTGGACCCATAATTGGGTCTCTCGCTT---TTCAT--TAACGTTGTTG---TGA---CCAACTGGACGTCACAACAGATACTG----TGAACAATAGTGGACGGG---TTGTTCGAGTTAACAGGGGTCTAC----ACGATGTAAC---CAGTTA-AAAA----AGACAGT---AGACGAGGAGTCG-GCACTCACAAATACATAGC---TACGTATT---AC----CAGGTGGGT--ATTGTGATGATA--G---CGAGAGTTT---TACGGTGA----ATTGAAGACTTAAGAT----TTTAAAATGCACAAGT--G---TAGTAAAGA--GTTAGCAAAGACCTC-----GCCGTCAAATTGCTGCTCGAGATTCATGAACCTTG---GAAGCCCGACATCAAGGGTTTTGATCCCA--TCTCGATTAAGTAAAGG--TTTCTTCCGGTCTTCCT---CTTTCAGACAGCTAGCTC-----GCAGATGCCATAGAATTCAATTTAGGAGGTGGATC---ACTAATGCTTACTG
>t8
CGAGAGAGACCGTTAG---GTCGTGCTCGTCAG--GCGCGTTATTTCCGGGAACCCA----GGAAAAGACAGGACCGG----CTAATACTTT----CTGCCACAACCCAACACTTCTGGTCACATAAGTGGGTGTTTCGATT---TTCAT--TAACATTCTTG---TCA---CCACCTGTACGTCACAACAGATACTG----TAAACATTAGTGGTCGGA---TTGTTCGAGTTTCCAGTGTTCTGC----TCGATGTTAT---CATTTA-GATA----AAACATT---AGAGAAGGAGTCT-GTACTCACAAATACAGCGC---AATGTAGT---AC----GTGGTATTT--AGGGTAATGTCA--G---CTAGACATT---TTCGGTGA----TTTAATGACTTGAATT----TTCAAAATGCACTAGT--T---TAATAATTA--GTGAGCACAGAACAC-----GTCGTCAACGCGCT---CGAGGTCCACGAATCTTG---AAAGCCCCCCATCTAGGGTTTTTATCACA--GATCGATGTAGCAATGG--TTTA---CGATTTTCCT---CTTTTCAACAGCCTGCGC-----GAACA----ATAGACTGCAATTAGAGAGGTGTATC---CCGATTGCTTACTG
>t2
AGAGAGGAAATG--GG---GTAACCCTCCTCAG--AACCGTAATTCCCGTTAACCCC--------ATGACATTGCTGG----ATTCACCATT----CTTTTACAACGCA----TAC----CCCCTTAAGTGGACTGTCGATT---ATTAT--TAACATTCTTG---TAA---CCTACTCTAGTTCTAAACAGATACTG----ATATCACTCGAAACCGGC---TTGATCGAATTGACAACGCTCGAT----GCGTAGTTTA---CTTTGC-AGTA----AGGCAAT---AGACATGGACCCATGACCTCTCAAATACCGCTC---CAATTATA---AC----TTGAAGGTT--ATTGACATGACA--G---CCAAACATT---CTCGGTCA----ATTGAAGCGTTAATGG----TTTCTAA----CGTGT--T---TTGTAATTA--GTGAGCAAAAACCGC---CAGGCGTCAATCCGCTCCTCGAGTAACAAGAACCTTA---AAAGCCACCAAACTAGGGTTTTAATCTCA--AGCCGAGTTATTAATGG--TTTG---CTTTGTTTATGCGCTTTACTTCCGCAAGCTC-----GGAAA----ATACACTCCAATATAAGAGGTTGTTT---GCTAATTTTTGCTG
>t11
GGAGAGCGAAAGTTAG---GTTAATCTCATCAGCCTATCGGAATTGCCCTAAACGCC--------CTGACAAAACTGG----GAAAGTCGTT----CTTTGACAACTCA----TACTGGACACCTAATTTGGACGATCGTTT---ATGCA--TAACGTTATTG---TAA---CATACTCTAGTTCCTAACAGATACTG----CTAACACTTGATAGCGGT---TTGCTCGAATTTTCATGGTTCATC----TCGTTGTATC---CAGTTA-GTAA----CAACAAT---AGATATGGAATCATGTTCTCACAGATACAGCGC---CACCTATG---AC----CTGGTCGGT--AGTGATATGACT--G---CGTACCTTT---TTCGGTAA----ATTAATGTGTTTAGAA----TTTCACA----CACGT--AGACTGGTAACGA--GTGAGCACAAATCGC-----GGCGTCAA---GCTACTCGAGAAACAGGAATGTTG---AAAGCCACCAAACAATGGTTTTAATCGCA--GTCCGAAAAAAAAAAGG--TTTG---CGTTTTTTAT---ATTTGTCCCACCATATAA-----GAATA----ATACTATCCGATGAAGGAGGTTATTA---ATTATTACAGTCTG
