# Supplementary material for: PQ, a new program for phylogeny reconstruction
Source: BMC Bioinformatics. 2018 Oct 12;19:374. doi: 10.1186/s12859-018-2399-4 (PMC6186109; doi:10.1186/s12859-018-2399-4)
Supplement: Supplementary file 4 — Simulated data. The archive Simulated-data.tar.gz contains two folders called Alignments and Trees. Folder Alignments contains 500 simulated 15-sequence nucleotide alignments in fasta format. Folder Trees contains six subfolders, PQ, MP, ML, ME, QP and Reference with trees in Newick format reconstructed from the alignments with five methods and with reference trees used for simulations. Names of the tree files correspond to names of alignment files. (TAR 1860 kb) [file 12859_2018_2399_MOESM4_ESM.tar › Alignments/299.fasta]

>t11
AGTGCA-GATCCAATCCCTGC----GCCACTATATTCCGTTT-GTCAATCTCAACATGGAGCGGTAAGCT---GCGTA--ACGAAGCACCTTCCGTGCTTTTCT----AGT---AGC---CGAACTGCCTGC--TGCCTAAGGGCTCTATCGTAGCT--CGTAT-ATTCCGAATTTA---GTACAGCTAG---TTTATGGGATCCGA--TAAATT----GCATGATTAAAAGGTCAACTTCCAACTGCCGTACGGGTTAATC--CCGCTATAAGTTTGCACCTAGAAT----T----TGGAACTGACCTTAAAGAAATTAA---GGTATCAGATAGTTCAATCTTAGT----ATGCGTATTCATCG---CT--TATCATTCACATCTCCATCTTCTCAAGCTC----T-T---TAATGACAAGTTTCAA-ACGTCTTGATACG-ATAGACGTTAC---GGCACCCAACACCTGACTTTCCGTTAATTACGAGGGCGTGCCGAGA----AGTAAACATAGAAAGCGAACCAAA---ACGGAGGATCTAAATTTAAGCGGGTTA---TTTGTAATAGTTAC----T---TTATTTGTGAAATA--GT-TACT--TGCGTTTACTAAAATCT--TA----GGCAGTAAAGCCCGTTAACTTTAATGTTTCCAAGTATAACAAACAGTAT----TGATTTTTTGAACA
>t2
AATGCA-CAGCCAATACCTGCAGCGCCCGATATATTCGATTT-GTCTATCTCATGAGGGATCTATAATCT---GCGAA--ACGAGGGGCCATCCTTGCTTTTCT----ACT---AGC---CGAACTTCCTGT--TGTCTAAGGTCTCTATCGTATCT--CAGAT-ATTCAGAATAGA---GTATAGCCTG---TTTATTCGATCATA--TGCAAA----GTTTAAATGTAAACAAAACATCCTATTACCGTACAGGATAATCCACCTCTGGGAGTTTTCACTAAGAAT----T----TGGAACTGACCATTTAGTAATCC-------ATCAGTGATTTCAATCCGTGC----AAACGTATTCATCG---CA--TCGCATCCTCATCTCCATCTTCTCAAGCTC----T-T---TATTGCCAAGTTTCAA-ACATGGTGATC-----AAGAGTTAC---GACATCCAACTCCTGACCTACGTCTAATGACGATTATTGACCGAAA----AGTAGACAGAGAAATCCAACTAAA---ACAGAGGAGCTAAGTTAAAACGGCTTA---GGTGTAAAAGGTGC----G---TGTTTTATATAATATGGT-TACA--TGCGTTTTTTAAATTCT--TA----CGCAGCTAAGCCCATTATCTTTGTTATTACAACATATACCAAACATTGT----TCATTTTTTAAAAA
>t15
AGCGCA-CATCCATGACCTTC----TCC--TATATTCAATTT-TTCGATCTCAAGACGGAGCATTAAGCT---GAGGA------TGCGCAGTCCTT--TTTTCG----AAA---GGCAGTCGCTCTGCCTGATGTGGCTAAGGGCTCTATCGTAGCTCA----T-ATGCAGAATATA---GTCCAGCGTG---TTTAAAGGATCTCA--TAAAAG----GACTTAGTGACACCTCAACTTCGTAATGCCGTTCAGTCTATTCCACCTCTGCGAGTTTACAC--TGAAT----A----TGGAACTGACCATCTAGTAATTTA---GAAATCAGAAAGTTCGATCTAAGTTTTTAAAC----TCGTCG---GT--TCCCATCCTCATCTCCATATTCTCTAGCTC----T-T---TAATGTCACGTCTCAA-ACTTGATGATGCG-ATAAACGATAC---GTTAACCTTCACCTGTCTTTCAGATAATTACGTGCTCTTTGCGCAA----TCTATACAAAGAAAGCTCACCATA---ACTACGGTTGTAATTGGAAACCGATTA---TTTGTAAAAGCTCC----A---TTATTTATTAAATA--GT-TACC--AGCGTTACAAAACATCT--TAACCCTGCAGAGAGGCCCTTGTACTTTAATATATCCAAAGATACGAAATATTAT----TTATTTTTTCTTGA
>t9
AGTGCA-CACCCACGACCTTC----GCC--TATATTCAATTT-CTCGACCTTAGTACGGAACCTTAAGCC---GAGAA------GTCGCGGTCCCT--TTTTCG----AGA---CGC---CGCTCTGCCTGCTGTGTCTAAGGACTCTATCGTACCT------TGATGCAGTATATA---GTATAGCCTG---TTTAAACGATCCAA--TGTAAG----GACTAAGTTAGACCTTAACTTCATGCTGTGGTTCCGAATAATCCACCTA---AAGTCTTCAG--AAAAT----C----TGGAACTGACCGGCTAGAAATTTA---GGGATCAGTGTGTTCGATATGTGTCTTGAAAC----TCTTCG---GT--TTCCATTCTCATCTCCATGTTCTCTAGCTC----G-T---TAGTGTCAGGTCTCAC-ACATAATGATACGGATAATCGTTAC---GTGACCCTTCTCCTGACATTCTATTAATTACGACCTCGTTGCGCTA----TCTATACAAAGAGAGCTTACCATAAACACCACGGTTATAAATTGAAACCGAGTG---CGTGTAAAAGCTTC----A---TAATTTATGAAATA--GT-TACC--TGCGTTACGTAACCTCT--TA----TGCAGATAGGCCCTTCTACTTTCCTATGACGAAAGTTACGCAATATTAG----TTATTTATTCTCCA
>t13
AGTGCAATACCCAGGACCTTC----TCC--TTTATTCTTTTT-CTCAACCTTAATACGGATCCATAAGCC---GAGAA------TTTCCGTTCCCT--TTTTCG----AAT---TGC---CGTCCTGCCTGACGTGTCTACGGACTCTCTCGTATCT------GGATCCTGTATTCT---GTTAAGCCTG---TTTAAACGATCTTA--AAGAAT----GCCTCAATAAGAGCTTAACTTCATTATGCCGTACCGAATAGT--AACTA-----GTCTTCAT--AAAATTGCGC----TGGAACTGACCATCTAGTAATCGG---GCGATCAGTTTTTTCGATTTCTGTTCCGAAAC----TCGTCG---AA--TCACATTCGCATCTCCATTTTCTCTAGCTC----C-T---GAATGACACGTCTCAG-ACAAAATGATACGGAAAGTCGAAAC---GAAACCCATACCCTGT-GTTCCGTTAATTCCGACCTCCTATCGCAA----TCTATGAATAGAGAACGAACCATGACCACCCGGGTGCTAATTTTAATTCGATTG---CATGTAAAAGATCC----A---TTTTTTATCAAGTA--GT-TACC--AGCGATACGTAACGTCT--TA----TGCAGAAAGGCCCTTGTTCTTGGCTCTAACAATTGCTAAGCAACATAAA----TTATTTCTTTCATA
>t5
AGTGCA-AAACCAACGCCTTC----ACC--TGTATTCAATTT-CTCT-TCTTATGACGGACCTTTAATCT---GAGTA------CTCACATTCCCT--TTTTCG----AGA---GGC---CGTTCTACCTGGCGTGGCTAAGGGCTCTCTCGTATCT------A-ATGCAGCATGTG---GTATAGCTCG---TTC----GATCCTA--GTAAGA----GCGTTAATACGATAAAAACATCATTTTCCTGTACCGATTAATCCAACTCTGTAAGTTTTCAG--GGAAT----C----TGGAACTGACCCCCCAGTAATTTT---GTGATCAGTTCGTTCGATCTAAGTTCGGAAAC----TCGTCG---GA--TATCGTCCTCATCTCGATATTCTCTAGCTC----T-TCCGGACTGTCATGTCTCAG-ACAGGGTGATTCG-ACAAACGTGGC---GTTACCCAACACCTGACTTTCAACTAATTACGTACAGGTTAAGCAA----CCTAGAGAAAGAAAGCGGACTATA---ACGTTGGGTATAAATTGAAACCGAATG---TATGTAAAAGCTCC----T---TGATTTTTTTAATA--GT-TACC--AGCGATACATAATGTCT--TA----GGCAGTGAGGCCCGTGTTCTTTAATATCACTAAAGCTACGTAACATTAT----TTATTTTGTGTCAA
>t3
AGGGCA-GAGCCAAGACCTGC----CCC--TCTATTCAATTT-GTCAATCTCAGGACGGAACATTAAACT---GAGTA------TCCACGGTCCAT--TTTTCATTATAAA---CGC---CGATCTGCCTGCTGTGGCTATGGGCTCTATCGTATCT------T-ATGCAGAATTTA---GTCGAGCCTG---TTAAAACGATCCCA--GGTAAT----GTTTAATTAACATCTCAACATCGTCGTCCCGTGCTGTCTAATCCACCGCTGCCTGTTTGCAC--TTAAT----C----TGGAACTGACCGTGGAGTAATTTA---GTCATCAGTAAGTTCGATATGTGTCTTTAAAC----TCTTCG---GT--TACCATCCTCATCTCCATATTCTCTAGCTC----T-T---TAATGACATGTCTCAC-ACATCTTGATTCG-ACATACGTTAC---GTCAACCTTCTCCTGACTTTCAGATAATTACGGTGTCACTAGGCAA----TCTATATAAAGAAAGCTCACCATT---ACCACGGGTGTAAGTCGAAACGGATTA---TATGTAAAAGCTCC----G---TTTTTTATTAAATA--GT-TACC--AGCGTTAAATAACATCT--TA----AGCAGAGACGCCCTTGGACTTTGATATAATGAAAGTTATGCAACATTAG----TCATTTTGTCCCCA
>t12
ATAGCA-CATCCAAACTCTGC----ACC--TGTATTCCTTTTCATCGATCTCAGGAGGGAGCAATAAGCT---GCGTA--ACGAGGCTCTATCCTTGCTTTTCA----ACT---AGC---CGAACTGCCCGA--TGGCTACGGGCTCTGTCGTATCT--CGGAG-ATTCAGGATTGA---GTATAGCATG---TTTATCCGATCCAA--AGAAGG----GTTTAATTATGAGCTCAACTTCCTAGTTCTGTACAGTCTAATCCACCTGTGTTAGATTTCCCTAGGAAT----T----TGGAACTGACCGTAGAGGAATATA---GGCATCAGTTACTTCTATAATTGA----GAACGTATTCGTAG---CG--TGACATGCGCATCTCCATCTTCTCAAGCTC----T-T---GAGTGACATGTTTCAT-ACGGCCTGATGCG-ATATCGGTTTC---GATACCCGTCTCCTGACTTTCGTTTAATTACGAGCGCTTTCAGAAA----CGTAGATAAAGAAAGCTAACCACT---ACGGGGGCACTAATTTGAAGCGGATTA---CGTGTAAGAGCT----------TATTTTTTAAATTA--GT-TACT--AGCGTTCGCGAAACTCT--TA----CGCAGCTAAGCCCTTTTGCTTTTCTATATGCAAAGATACCGAACATTAA----TTATTTGCTGTAAA
>t14
ACCGCA-AATCCACTCCCTGC----TCC--TTTATTCTATTT-GTCCAACTGAACAGGGAACCGTAAGCT---GCGTA--ACGACAGTAAATCCAAGATTTTCA----ACC---GGC---CGCTCTACCTGA--TGTCTACGGGCTCATTCGTAACT--CAAAA-ATGCAGCATCGG---GTTTAGCATG---TTAAGACGATCTAA--AGGATA----GTGTTAATCTGAAGTGAACTTCCGCGT--CGTACAGTATATTCCACCTCTGACCGCTCGCAAGTTGAAT----T----TGGAACTGACCAAAAAGAA--ACC---GGTATCAGGTACTACTATAAACGA----TAACGTATTCTTCG---CC--TATGATTCTCATCTCCATTTTCTCCAGCTC----T-T---CACTGACATGTCTCAG-ACATTATGATGCG-AAATGAGGTCC---GACATCCGTCGCCTGTCTTTCTTGTAATTACGTTACACTGTCGCGA----CTTACAAAGAGATACCATACTATA---ACCTAGGGGCTAATTATAATGGGGTTA---GGTGTAATAGTTAC----AGTGCGTTTATTGAAATA--GT-TACT--AGCGCTACCGAATTTCTCATA----AGCAGA--TGCCCTTCTACTTGGGTTTGTGTAGATCAAACAAACAAAAT----TTATTTAGTGAACA
>t8
ACCGCA-AATCCACGCCCTGC----CCC--TATATTCTATTT-CTCCATCTCAGCACGGAACCGTAAGCC---GCGGA--ACGACATTAGATCCAAGATTTTCA----ATA---GGC---CGCCCTTCCTGA--TGTCTACGGACTCAATCGTAACT--CCAAC-ATGCAGTATGCG---GTAGAGCCTG---TTGATACGATCATA--AGTATAGTCAGCGTTACTGTTAAGCTAACATCTGCAT--CGTACAGTTTATTCCACCTGTAACCGCACACAGGGTTAAT----T----TGGAACTGACCGAAAAGAA--ATA---GGGATCAGGGTCTACCATTTAGGA----TATCGTATTCTTTGCGGCT--TATGTTTCACATCTCCATGTTCTCGAGCTC----T-T---CACTGACATGTCTCAC-ACGTGGTGATTCG-AAATGAGATTC---GATACCCGGCCCCTGTCTTTCATGTAATAACGTACCATAATCGCGA----CTTAAACAGAGAAAGCGGACTATA---ACATTGGAGCTAATTATAATTGGCTTA---TATGTAAGAGTTAC----AGATCTTTTAGTACAATA--GT-TACT--AGCGTTTTTAAAAATCTCGTA----TGCAGT--TGCCCTTCTACTTGGTTTTAACTAAGTGGAACTAACAATAT----TTATTTGGTGATTA
>t1
ACAGCA-AAACCATAGCCTGC----TCC--T----TCGATTT-TTCGAACTCAGAACGGAACTCTAAGCC---GCGTA--ACGACTATAAGTCCAAGGTTTTCC----AAT---TGC---CGTTCTTCCTGA--TGGCTACGGACTCGGTCGTATCT--CCCAG-ATACAGTAT--T---GTATAGCCCG---TTTAGTTGATCGCA--GGAATT----GGTTCAGTTTAACGTCAACCTCCTAATGGCGTACCGGTTATTCCACACCTCATCGCTCGCAGTTTAAGT----T----TGGAACTGACCAACTAGGA--GAA---GCTATCAGGTTATTCTATTCCGGT----CACCGTATTCATCG---GCTATGTTTTTCTCATCTCCATCTTCTCCAGCTC----T-T---CAGTGACAAGTGTCAT-ACGTCCTGATGCG-ATAAGAGTAAC---GTCACCCAACCCCTGACTTTCCGTTAATGCCGATGCGATCCCGCGA----GTTAGAGAGAGATAACGGACAATA---ACAAGGGTGTTAAATCTATTTGGGTTT---GTTGTAAA-GATGC----A---AATTTTATATAGTA--GT-TACT--AGCGCTTTCGAAACTCTCATA----CGCAGACAAGCCCGTACGCTTTTGTTTTCCGACTATCACCGAACAATTT----TAATTTATTGCTAA
>t7
ACAGCA-TAACCAAATCCTGC----TCC--T----TCGTTTT-ATCCAGCTCAAAACGGAACACTAATCC---GCGCA--ACGAATAGAAGTCCAAGATTTTCC----AAT---TGC---CGTTCTTCCTGA--TGACTACGGACTCGTTCGTAGCT--CCCAG-ATTCAGTAT--A---GTATAGCCCG---TTAATTTGATCTGA--TAAATC----GATTAATTTTAACAGAAACCTCCTAT---GGTACCGATTATTCCAGTCCTCATGGATATCAGGTTTAAT----C----TGGAACTGACCAACCAGGA--AGA---GACATCAGATTATGCTATTCCGGT----CACCGTATTCATCG---CCTGTAATTTCCACATCTCCATGTTCTCC----C----TCT---GAGTGACAAGTCTCAGGACACACTGATCCG-AAACAAGTTAC---GCGATCCGTCCCCTGACGTTCTTATAATTCCGACGATCTCCAGAGA----GTTAGGTAGAGATAACTTGCTAAA---ACC-AGGAGCTAAGTCTATAGGGT-------GTGTAAT-GGTGCCGGGA---TTATTTTTGTAGTA--GTCTACC--TGCGCTCACTAATTTCTCGTA----CGCAGTGAAGCCCATAGCCTTTTATATTCCAACGAACACCGAACAATTA----TAATTTCCTACTAA
>t10
ACAGCA-TATCCAAAAGCTGC----ACC--TATATTCCATTT-TTCAAGCTCACCAGGGAGCGGTAACCT---GCGAA--ACGAACTCATATCCGTGATTTTCA----AACTGCCGC---CGATCTGCC-GT--TGCCTAAGGTCTCGGT----GCT--CTTAT-ATACTGTATAGT---GTTTAGCCAG---TTAAATTGATCCAACTCCGAAT----GGTTTAGTGACAGGTCAACGTCCACGTTGAGTCCGGTTTAATCCACACCTGTCGGCGATCTGTATCAAT----TTCTGTGGAACT----GGATAGCA--AAA---GAGATCAGATAC--CGATCCCTGG----ATTCGTATTCATTG---AT------ATTCCCATCTCGATTTTCTCAAGCTC----A-T---GACTGACATGTTTCAC-ACTGAGTGATTCG-ATATTAGGCGC---GAGAACCGTTACCTGCCCTCCCGTTAATGTCGTAGCAGTATAGCTA----TATAACCAGAGATAGCATGCTACA---ACC--GGTCATAATTAAACCCAGATTA---GATGTAAAAGATGC----G---ATCTTGTTATACTA--GT-TACAAGGGCGATTATGAATTTCTTTTA----AGCAGATAGGCCCCTGGTCTTTATTTTTAACACACTAACCTAACAAGGTCAATTGATTTACTAGCCA
>t4
ACAGCA-GATCCAGTAACTCC----TCC--TCTATTCTATTT-CTCAAGCTAATCAAGGATCGTTAAGCCTGCGCGTA--ACGATCACTCCTCCCTGTTTTTCG----ACTGGAAGC---CGGGCTACCTGT--TGGCTACGGACTCGGT----ACT--CTGAA-ATGCAGTATCTG---G----GCCGGGGGTTGATAAGATCATATCCGGAGA----GGTTTAATGACATGTCAACGTCCTCGTAACGTACCGAATATTCCATACTTTCGAGCATACTTGCTTAGT----TACCTTGGAACTG---AAATAGCA--ATA---GCGATCAGTAGC--CTATATAGGA----CTACGTATTCTTTG---AA------ATGCTCATCTCTATCTTCTCTAGCTCAGACG-T---GACTGACATGTTTCAA-ACATTATGATTCG-ATACCGGCAGC---GTGAACCGGCTCCTGGCCTTCCGTTAATAACGTGCCCCTATGGCAAAGAGTTTAACAAGAGATACCTATCAATA---ACA--GGGGGTAAATGAACCCGGATTTACTTATGTAAAAGATTC----A---TGCTTGCTAGACTA--GT-TACA--GGCGATTTTGAAACTCTTGTA----CGCAGTCATGCCCGTGCTCTTATCTATAACAATTATCACCTAATAGCTTACAGTGATTTTGTAAGTA
>t6
ATAGCA-TATCCATAAACTTC----TCC--TTTATTCAATTT-GTCTAGCTGAACATGGAACAGTAAGCC---GCGTAGAACGACCACTCCTCCTTGTTTTTCT----AGAAGGAGC---CGTACTTCCGGC--TGTCTACGGACTCGAT----CCT--CGAAG-ATACAGAATCATTGAGTTAAGCTAG---TTTAAAAGATCCTA--AGTAGA----GTATCAGTATCACATCAACCTCCAATTACCGTACCGAGTAGTCCACCCATTTTCGCAGTCGTTCTGATT----T----TGGAACTGACCGCATAGAA--AGAACTGTAATCAGGATC--CGATCCATGC----AGACGTATTCTTTG---AT--TTAGCTACACATCTCTATCTTCTCTAGCTC----T-T---AACTGTCACGTTTCAT-ACCTTTTGATACG-AAATCGGCTTCTAGGCTACCCGGCGCCTGCCGTACTCCTAATAACGATTCTTACGGGCAA----AATAGCAAAAGATATCAAACGATA---ACT--GGAACTAAATTTACCTGGAATC---TATGTAATAGATGT----A---GGTTTTTTGAACTA--GT-TACG--GGCGCTGTCAAAATTCTTGTA----AGCAGTCAGGCCCGTAAACTTTTCTTTTCCTACGTTCACCCAACAATGAGGAATTATTTAATAAACA
