# Supplementary material for: PQ, a new program for phylogeny reconstruction
Source: BMC Bioinformatics. 2018 Oct 12;19:374. doi: 10.1186/s12859-018-2399-4 (PMC6186109; doi:10.1186/s12859-018-2399-4)
Supplement: Supplementary file 4 — Simulated data. The archive Simulated-data.tar.gz contains two folders called Alignments and Trees. Folder Alignments contains 500 simulated 15-sequence nucleotide alignments in fasta format. Folder Trees contains six subfolders, PQ, MP, ML, ME, QP and Reference with trees in Newick format reconstructed from the alignments with five methods and with reference trees used for simulations. Names of the tree files correspond to names of alignment files. (TAR 1860 kb) [file 12859_2018_2399_MOESM4_ESM.tar › Alignments/260.fasta]

>t10
ATCTGC----AGGAGAACGA----C--GATGCCTCAATAGGCAGAATA---TTTTGATACACGTCAATTGCCGCTTTC----GGTGTTTTCGGAATAGT-GCTTTTAACTAAACT--ATCGC----ACTACCAATTATCTAGG----GAAACTAAAGTCAAAATGTTCT---TAAATGAACTATTTAATTTCTCGTATACTCCGTCCAGGAATAATGGGTCACTTATTGAACCAGTTTACTAACGTATGCTTAC----CTT--CA----ATAC-CGCGATCTGG----CTTT---GATAAGAAGGACGCTTTCTCTACATAATGTTATTGGATCGATTGCGATACCGTAC--GAAGTCCTC--AAACAT--CG---AAACAAC----ATCGAACACAAATAACATATATTGATAGGCTGATGAAATCCG---GGAAT--ATTCTCCGTTTTTCATAT---TGTCG----CTCAG---CCGCCCCGG--TTCCTGATGGA----TAAACGCATGATTAACCACCCAAATTTACT---TTTTTT---TA---GTAATCAAGGACGTATAATTCTTATAAT--AGCT----ACCTTAG----ATCTGTTTATAACGACGATGTCTC---TCCGGACATTAC--CTTCT----TTAT---GCACT---T----GCAAGTTATAC
>t14
TTCTGCATGAACTAAAACGA----C--GACTTCTCAATAGACAGAGTA---TATTGATGCACGTCAATAGCTACTTTC----GGTGTTTTCAGATCAGA-GTCTTTAATTAAACT--AACGC----ACAACCATTGATCTAGT----GTAGATAAACTTAACCTCCTCT---A----GAACTTTGAATCTCCTAGAACTCTCAGCCGGGGAAAAATGGGTCGATCTTTGAACCTGTTCACTTGCGTATGCTATC----TAG--CA----ATAT-CTCGATCTTG----TTAT---GATAAGAATTACCCTTTTTAAAAACTATATTATTGTATCGGTGGCGTTTCCGTAC--TTAGCCATC--AAACGA--CG---AATGAAG----ATCGAACAGAGATAAAATCTTTTGATAGGCTTTTGTAATCCG---AGT-T--AAGCTTAGGTTGTAATAT---TGTCT----CTAAGATGCATCCCTGGCATTTCTGCTAGG----TGCTCGCATGCTTAAACACTCAAATATACT---TTTTTGCGCGA---GTAATTAAATAGGTATGATTCCTATAAT--AGCT----GTATTAT----ATCTGGTTATAACGCCGAAGTGTT---TCCAGCCGTGTC--CCTCT----TTCTAGGGCACT---G----ACAAGGAATAC
>t5
TTCTGC----ACTATAGCGA----G--AACTACACAATAGGCAGACTT---TTTTCATGAACGTCAATTGCCACTTTG----AGTGTTTTCATTATAAA-GTCTTTAAATCAACT--ATAGC----ACCATCTATAAAGTAGT----GCAAATAATCTTAAAATCTGCGATGG----GAACGTTGAATGTTCTTGGAGTCTCGGTCTTGGAATTATGAGTCCTTAGTTGAACCCGGTAACATCCGTATGATAAC----ATC--CA----ATATCAGCGATCTTG----CATT---GATAAGAATGATCCTTTATAGATCCTAAAGTATAGTATCGCTAACGGTGCCGTACATTTTGACATC--AAACGA--CGTTTAATCACT----ATAGAAGAAATATAAATTATTTTGCTAGGCTTGAGTAATCCG---TGTAT--ACGCTACGATTCGCATGT---TGTTG----CTCCGATGCTGCCCAAGCATTTCTGCTAG-------TGGGCATGATCAAACACTCACATTTACT---TATTAT---CA---GTAATCCAATAAGTATTATCCGTAAAAA--ACTT----AATATAT----GTATGCTTATAACGTCGATGTCTT---CCCAGGCGTCTCGGCTTCT----TTCTAAGGCACT---A----GCAAGTTCTAC
>t15
TACTAC----AATAAATAGA----C--CACTACACAATAGCCAGTCTC---TTGTAAGAGACGTCAATGGCTACTTTC----AGTGTTATCAATT----AGTGTATTATTAAACT--AACGC----ACGACAACTAATCTAGT----GTA--TAAAGTTAATTTCTTCA---C----GAACTGTATATTTACAAGTAGACACTGCCGTGGAACAGTGGGTCCTTTTTCGAAACGGTTCACTTCCGTATGCTAAC----TTT--CA----ATATCCTCGATGTGG----GTCT---GATGAGAAAGACTCTTTATTAA---TTGATTATTGAATCGGTAGCGTTTCGGTAC--TCAGACATC--AAACGG--CG---AACAACA----ATAGAACAGATATAAAGTGTTTTGCTAGGCTTGTGATATCCG---AGTAT--ACGCATAGTTAGACAGAT---TGACT----CTAAGATGCGGCCATCGCATGCTTGGTGGG----TATGGGCAGGTTAAACCTTTCATATATACT---TATAAG---CA---GTAATCAAGAATGTATTATGCTTAGAAT--ACCT----AGGGAAT----ATCTGATTAAAACGGCGACGTCTA---GCCCGACCTATC--CATCT----TTCTACGGCACT---A----GCAAGAACTAC
>t6
TCCTAC----ACTAAAGTGA----C--CACTACACAATAGACAGTCTC---TTATGAGGGACGTCAATCACTACTTTC----AGTGTTATCAATGTATAAGTGTATTAGTTAACT--AATGCTGCTACCAGTCGTGAACTAGT----GAA--TAAGATTAACATCTTCG---C----GAACTTTGTAGTTGCAGGAACACGCTGACCTGGAAAATTGAGACCGTTGTCGAAACAGTTCACTTCCGTATGGTATC----TAG--CA----ATAGCTACGATGTGG----GGGTTGAGATGAGAAACACTCTTTATTCA---CCGGTTATTGAATGGATAGCGTTACGGTAC--CCAGCCATC--AAACGA--CG---AAAAACA----ATGGAAAAGAAAGAAGCTTACTTGCAAGGCTGAGGGAATCCG---TGTAA--AGGCTTCGTTCGGCATTT---TGAGT----CTATGATGCTTCCCTTGCA----TGATGGG----TGGGTGCGTGTTCAACCTTTCATATATACT---TATATG---CA---GTAATGTAATAAGTATTATACTTAAAAG--ACCT----TACAAAT----ATCTGTTTAAAACGTCTACGTCTT---GCCCGCCCTTTC--CCTCT----TTCTAGGGCACT---G----CCAAGAAGTAC
>t3
GGCTGC----AAAAGATTGA----C--TACCTCGCAATAGTCAGCGTG---TGTTAAGT--CGTCAAAGACTTCTTTC----GGTGTTATCGTGAAAGTCGTTTGTTAATTAACT--ACGGC----ACTACAACGTATATAGT----GCA--TAACGTTGATCTATACG---G----GAACTTTAGATCTCCAGGAAAGCCCAGACGTGGAAGCCTGAGACTGTGTTAGAAACTGCTCACTTACGTATGTTAGCCCTCGAA--CA----ATACCTACGAAATAG----GTAT---GATAAGAAGGACTCTTTATTAA---CATGATATAGTATAGCTAAC---GCGGTTC--AGAGCCATA--AGACAC--CG---AAAAAAG----AGTGAAGAT----AAATTGGATTGCTAGGCTGTTGTTATCCGTTTAGAAA--ATGCCTCGATTCGCATAT---TGTAA----CTGCGATGCTCCC---GCATGCATGATCGG----TTCGCGC----TAAATCTATCAAATTTACG---TCTCTA---CA---GTAATAAAGAAAGTACAATGCCTAGAAATCATCT----CTATTAA----ATATGTTTATAACGACAACGTATT---TCCCGCCTTAGC--CATCT----TTCTACGGCACT---A----TCAAGCCCTAC
>t13
TTCTAC----ATGAGAGTGA----T--TAGTTCTCAATAGTCAGCGTC---TGTTAAGT--CGTCAAAGACTTCTTTC----GGTGTTGTCTTTCGAGGCGCTTTTTAATA---T--ACTGC----ACAACGGTCGAAATAGT----GTA--TAAAGTCCACCTAGACG---C----GAACAGTAGAACTCCGAGA-CTCCCAGACTAGGAATCTTGGGCCTGTGTTCGAAACTGCTGACTTACGGATGATATCGCTCCCA--CA----ATAGCACCGAAATAG----AGAT---GATAAGAAGGACTCTTTGTTGA---AATACTATAGTATAGTTTAC---TCTGTAC--AGAGCCATA--AGACAC--CG---AAGAACA----AACGAACAG----AATTTGCTTAGTTAGGCTAATGAAATCCGTATG------ATCCATCGATACGCATAT---TGGAT----CTGCGATGCCACC---GCATAGCTGTTCGA----TTAGCGC----TAAATCAATCAAATTTACT---TCTCTA---CA---GTAATAAATAATGTAGAATACGTATAATATATCT----CTATGAT----ATATGTTGATAACGGCAAGGTATT---ACCCGCCTTAGC--CATCT----TTATAGGGCACT---A----TCAAGCCAGAC
>t2
ACCTGC----AATA----GA----A--TACGTCACAA----CCGTTTG---TAGTCAAATACGTAAACGACGGGTTTC----AGTGTTATCGTGCTAATCGTGTATTAGTTAACT--AAAGC----ACCACCACAAATATAGC----GTA--TAAAGTTAATTTTGACT---C----GAACTTTCTAAGTACAA----CCACAGACAT----TTATGTGACGTTGTTTGAAGCGGCTAACTATCGAATGGTCCC----TAA--CACGCAATAACCTCGATTTAG----AATT---GATAAGAATTACTCTTTGTGAA---GACTTTATTGAATCGTTCTCGGTACAGTGC--TGTGGCCTAACATACCTGGCG---AATTACG----ATCGAGCATAGACAAATTTAGTTGTTAGGCTGAAGTGATCCGTCTAGAAA--AGACCATGGTACCCAAAT---TGTTG----CTGTGATGCCGCC---GCATCCGTGATAGT----TTAGGGC----TTAACCATTCAGATATACG---TGTGCA---GA---GTAATGCAGGATGTAGAATACTTA------ATCT----TTTTCAT----TTATGTTAACAACGGCTAAGTATGGGGACCCGCCTTTGC--CCTCT----TTCTA---CACT---A----ACAAGCACTAC
>t9
AACTGC----AATA----GA----C--TACCGCACAA----CCGATTG---TTATCACTAACGTAAATAACTCCTTTC----GGTGTTATCGGCATATACGTGTATGAATCAACT--ATTGC----ACCACATCGCAACTAGC----GAA--TAAGGTAAATCTGATCA---C----GAACATTTAAATTTCAAGGATACACTGACGAGG--ACTTGTGACGATATTTGAAGCTGTTTACTGTCGGATGTTAAC----CGC--CACCCCATAACTGAGATATGG----GAAT---GATGAGAATGACGCTTTCTGTA---AATTATATTGAATTGATGTCGGTGCAGTAC--CTAGACATA--AAACTG--CG---AAGGAGT----ATAGACGAGAGGCAAGTTTTATCGTAAGGCTGGAGTTATCCGGTTTGTAG--ATACTTAGGTCGCCAAAT---TGTTA----CTGTGATGCAGCC---GCATCATTGATTGT----TTGATGC----TTAATCTTTCAGATGTACG---TATTCC---CAGCTGTAATTCAGGATGTAGAATGCATA------ATCTGACGTTACCAT----ATGTGATGACAACGCCTATGTATTAGACCCCGACTTTTC--CCTCTGGTGTTCTA---CACT---A----TCAAGCCTTAC
>t4
CTCTGC----AAAA----GA----AACTACTACACAA----CCGTGTCGCGTGCTAATAAACGTCAATGCCGCATTTG----AGTGTTTTCTCTCGAAACGAATCTGATTGAACT--AAAGC----ACAAAATAAGAATTAGCTAAAGCA--TAAGTTTGATCTGCTCT---C----GAACGGTGGAATTGCAAGAACACGCTGACGTGG--CGATGGGACCGTATTTGAAGCTGCTGACTAGCGTATGTTGTC----GAG--CAGGATATATCTGTGATGTGG----TCGT---GATTAGAATAACTCTTTATCGA---CAACTTATGGAATAGATGACGATGCCGTAC--CTTGGCATT--AAACCT--CG---AAAGAAG----AATGACCAGAGAGAAGTTGCCTTGAGAGGCTCCTGCTA--CGTTTCGTAC--AAACGTTGGTTAATAGCT---TGAGA----CTGGGATGCTACC---GCATTATTGGTTGT----TATACGC----TAAATCGAGCACATTTACG---TTTAAA---GA---GTAATATATT----ATTATCCGTA------ATCT----CTACCAA----ATCTGGTAAGAACGACAAAGTTTGAGCACCAGACATAGC--CATCT----TTGTACGGCACT---TAGGGACAAGTGTTAC
>t7
ATCTCC----AATA----GA----TGCTAAATCGCAA----CGGCCTAACGTCATTAAAAACGTCAATGCCGAGTTTCCTCAAGTGTTTTCTGTCCAAGAGAGTGTTAATAAACT--AGTGC----ACAAACTTTGATATAGCTAATGCA--TAAGTTTGATCTTATCT---C----GAACACTTAAGTTGCATGTAGTCTCTGCCCAGG--GGGTGGGTCGTTGTTAGAAACAGTTAACGTTCGGATGATTGC----AAA--CAGCGTATAGCTTTGATATGG----GCAT---GATTAGAATTACTCTTTATCAA---TTACATATTGAATGGATGACGATGCAGTAC--TGTGACATT--AAACAT--CG---AAAAAGG----AATGACCAAATTAAAGCTCCCTCGGAAGGCTTCGGATA--CGATTAGAAC--ATGCAGAGGTTAAAAGCTCTGTGTCATAGGCTAGGATGCAACC---GCATAAATGTTAGT----TGTTAGC----TAAATCATTCACATCTACA---TGTGCC---TA---GTAATAGATA----AGAATCCCTA------ATCT----CCAACAT----GTGTGATAACAACGTCTAGGTTTGATCACCAGACATACC--CTTCT----TTTTACGGCACT---TAGGAACAAGGTCAAC
>t1
TACTAC----ATGA----GAGAATC--TAACCCGCAA----CAGGATCACATACTTAGCTACGTCAAAGCCGCCTTTT----TGTGTTATCAATTTATACGAATGTAAG----CTATATAGC----ACTACCTTAAAGATAGC----GCA--TAATGTTAATCTTCTCT---G----GAACCGTC---TTTCA------CTCGGCCTTGG--GGCTGAGACGTTGCTCGAATCCGATTACTAGCGCATGTTCGC----TTA--CAAGATATAGCCAAGAAGTCG----CTTT---GATCAGAAAAAGTCTTTTTATA---GATTATATCGAATCGATAACGATTCTGTAC--AGGGACCTT--AAACTC--CG---AAAAATT----ATCGACAATATAGAAGTTTACTGGTTAGGC---TGCGATCCGTTACGTAGTAAGACATGGGTATAAAAAT---TGTTA----CTAAGATGCAGCC---GC--TAATGTTCGATCTGTAGA--------AAACCAG---CATTTACT---TA--TA---TA---GTAATGC-ATACGTAGTATGCGTA------AACT----ATGTCAT----GTGTGTTAATAACGTCTAAGTGTCACCCCCAGACCTGCC--CGTCT----TTTTACGGCACT---G----ACAAGACATAC
>t11
TGCTGC----AATA----GAAGGCC--TAAACCACAA----CAGCGTAGTATGCTAAGCGACGTCAAAACCGCCTTTT----AGTGTTTTCTAAATATTCGCATGTAATTGAACT--AGCGC----ACTACCGAGCAAATAGC----GCA--TAATTTTAAGCTTCTCA---G----GAACATTC---ATACA------CACTGCCCAGG--TCATGAGTCGTTGCTCGAACCCGCTGACTTGCGCATGTTGGC----GAG--CAGGTCATATCTGTGATATCG----CTGT---GATCAGAATAAGTCTTTTTACA---CCTTGTATT--A----TAACGGTGCAGTAC--GAAGACTTT--AGACTC--CG---AAAAATA----AATGACGATATGCAAGTTATCTGGTGAGGC---TGCGATCCGTCACGGAGCAAGACAATGGTATATAAGT---TGTAG----CTAGGATGCTACC---GCATGAATGTTGGCTTCGTAGT--------AAACCAA---CATATACAATCTATCCG---TA---GTAATGC-GGATGTATGATTCATA------AACT----AGGTCAT----GTCTGATAACAACGGCTAAGTTTTACTGCCAGACATGCC--CGTCT----TTCTACGGCACT---A----GCAAGGGAAAC
>t12
GGCTTC----AAAA----GAAACGC--TAAACCACAA----CGGGATTCCATTCTGAGATACGTCAAGGCCCCCTTTC----CGTGTTATCCCAGTATTCGGATGTCAGTAAACT--ATTGC----ACAAACGATTA-CTAGC----GGA--TAAACTGGAAGTTCTCT---T----GAACTGTC---TTACT------CGCTGACAAGG--TATTGCGTCCCTCCTTGAAACC---TACTTGCGAATGCTCAC----GGA--CAGGTAATATCGCCGAAGTCGACTCGGGT---GATCAGAAGAACCCTTTA--TA---ACGTATATAGGATTGTTACCGGTTCTGTGC--GTGGTCGTC--AAACAT--CG---AAATAGAATGCAAAGAGGATAGTTAATGTCGATTGTCAGGCTAAAGATATCCGCCGGGGAG--ATGCTAGGATAGAAAAGT---TGAAA----CTAAGATGCAACC---GCATAATTGGTTGG----TCGA--------CAACCGGTCATATTTACT---TCTTGC---TA---GTAATGT-AAAAGTAAAATTCATA------AACT----GACGGAG----TTCTGGTAA--ACGCCTAGGTTTTTGTGCCAGTCGTGCC--CCTCT----TTGTACGGCACT---G----ACAAGGGGTAC
>t8
AGCTTC----ATAA----GAAGACG--TACCACTCAA----CCGAATATCATTCTGACAAACGTCAAGTCCTATTTTG----TGTGTTTTCGACTAACTAGTATATTACTAAACT--ATTGC----ACTAAATGCGAAGTAGC----GTA--TAATTTTGATGTTCTCA---T----GAACTGTA---ATACC------CTCGG--CCGG--GCCTGCGTCTCTGCTGGAATCGGATCACTTG--AATGCTACC----AGGGGCATGTCATATCTACGAAGTCGCTGTATCT---GATCAGAAAAACCCTTTATCAA---AATTATATCGAATTGTTAACGATACTGTTC--ACAGGCATA--AAACAT--CG---AAATATA----ATGGAAAAGATGCAAATTGGCTTGATAGGCTTCAGCTATCCGTGGCGAAG--ACGCGGAGATATTAATGT---TGATC----CTACGATGCTACC---GCATGAATGATGGT----TACT--------AAACCGAACACATTTACT---TCTCCC---TA---GTAATTA-ATAAGTATTATCCTTA------AACT----ACCATAACACAGTCTGATGA--ACGCCAAGGTATTGTAACCAGGCGTTCC--CATCT----TTTTACGGCACTGCTA----ACAAGACTTAC
