# Supplementary material for: PQ, a new program for phylogeny reconstruction
Source: BMC Bioinformatics. 2018 Oct 12;19:374. doi: 10.1186/s12859-018-2399-4 (PMC6186109; doi:10.1186/s12859-018-2399-4)
Supplement: Supplementary file 4 — Simulated data. The archive Simulated-data.tar.gz contains two folders called Alignments and Trees. Folder Alignments contains 500 simulated 15-sequence nucleotide alignments in fasta format. Folder Trees contains six subfolders, PQ, MP, ML, ME, QP and Reference with trees in Newick format reconstructed from the alignments with five methods and with reference trees used for simulations. Names of the tree files correspond to names of alignment files. (TAR 1860 kb) [file 12859_2018_2399_MOESM4_ESM.tar › Alignments/322.fasta]

>t10
T--------AG----ATTGAACGACTCGTAACGA----ATCTATAGA--GTGATGAGCAGTTGTATTGGTGA---CAGTAAAGATAATTGCGA---GGCTTTTCGATCATACCCGTTGCCACTCTAG---TTGTAACATTTAGCATAGACGGATT----ATTTTAATATATTGAA----ACATAACGTGGCCCTAAAACAATATATGA--ATCAG--TGA--------GTTC--ATA---GATTCAGGAAGTTACCA---ATCTATG----GTGCATAGATAA----TAATATCCATCAAAA--CCCTTTCACCTC-C----G---AGGGAGCAAATCTAGTTATATTGGATATGTTAGC----C----T--CTA----TATTGCATTTTCATGCCA------GTAATTTGCTAACTAAAGATGGAAT--TAT---ACA---GATGCT---CCAA--AGAA----ACTAATGCA----ATCGGCAAAACACGAGTAT---TGCGTGGCCAAAACCTTTTTACCG--TGC---CAACTCAACAATTTTAT----GCAGAATACGACTGTTCGCAGTCG---GTCG--TGCTATGATGTA----A---TTGAAAGACCTG--GA--AA-CGTTTATGAAGGAGAAAACAGCTTGCTAAGTATTTTGAA----TTTCCTCGCCAGATTCAAGAGTGTATATT----TGGCGATTCTGTTACTATGGCGAAACCCCGTGTGCAAGTTCTCTTTTT--ATTCATAAGTCAAACTGTGTC
>t14
T--------AT----ATTTAAAGACTCGTGACGG----ACCTATTTA--GAGACATTTAGTTGTATTGGCGA---TAG---AAGTAGTTGCTT---AGCATTGAAATCAAGCCCGTT----CACTAT---TTAGAACACTGTTCTAAGG----AT----ATTTTAATATGTTGAA----ACGTGACGCCGACATAAGACTTTTCATGA--ATGAAACTGA--------CTTC--ATG---GATGCAAGAATCTCGAA---ATCTAGG----GCGCAGAGATGA----AATAATCCAGCAAAGAGCCCTTTCATCAC-T----GT----GGAGCGGCTCTAGATATATTGTAAATGTTTGG----C----CATAAA----TAGTGCTTAATCTTGACA------TTCATTTGCTAT---AGGAGGGAGT--TAT---TAA---AATGTT---ACAA--AGAA----ATGGATTCA----ATAAACAAATCCCGAGGAT---TTCGTTACAAAATCCTTTTGTTCG--TGC---TCACTCATCAGTTTTAA----ACATAAACCGACTGTTCTGAGACA---ACCG--TAATGTGATGTA----AACGTGAATAGACCTT--GC--AAACG--CATGAACAACAGTACAGCTTGCTGAGTATGTCCAA----TTTGCTCGCCAGAATCGGTAGCAT----G----TGGCTATCCTGTTATTATTGCGACACTCCGTGTACCAGTTCTCTTGTT--AGTCATAAGGCACTCTCACAG
>t6
T--------AA----ATTAAAATACTCGTGACGC----AACCATGGA--GATATTCGAAGTTGTATTGGCGA---TAACAGCACTAAATCCGC---CGTATTTAATTGAGGCCCGGT----CACTAT---TTCTTACAATGAGCAAAGA----AT----ATTTTAATATTATGCA----ACTTAACTATCAACTAAGTTTTGATATGT--ATTACAGTGA--------CCTA--TGT---GATGCAAGAGATTTCAA---GTCGACG----GTGCATAGATGAAAGGGCCGATCCATCAAATTGGCCTTTCGCCGA-G----GCTGAAGGATCAGCTCTAGCTATATTGTACACAATAGA----C----AAGACT----TAAGGCATAGTTTTGGCA------CTGAGTTTTTAG---ATGAGGGAGT--TAT---AAA---CATGGT---ACAA--AGAA----AAGTGATCA----ATATATCGAGCAAGAGTGT---TGAGTGGGAAAATCCTTATTCGCG--TGC---AGACTCGCCTATTAGCA----AGATAATACGAATGTT----ATCT---TTTG--TTATA--ACGTA----AACGTGTACAGAACTC------AA-CGGTTCTGAAAAATGCGAAAGCTTGCTAGGTGTGCCGGGTTATTTTCCTCGCCAGAGTC--AATTTTAGATA----TGGCCTTTCTGTTATAATTGCGAAACACTGAGTCCCAATTCTCTGGTT--ATTCAGATGGCACACTCGTCG
>t5
T--------AACGTAATTAAAATACTCGTTACGA----AGACATCAA--GCAATGGAGAGTTGTCTTAGCGA---TATAGTATATAAATCCAC---CTTTTTAA----AATCCCGGT----CGCTAT---TTCTTACAATTCCCTAATG----AT----ATTTTAAAATCCTGGA----TCGTAACCGTTCTTAAAATGATTGAATGC--ATGAAAGTGT--------CCTC--GGC---GATTCAAGAAATGACTT---TTCCACG----GTGCAAAGATCAAAGGATCGATCCACCAAATCGTCCTTTCTGGAA-T----GTATACGGACCCTTTCTAGCTATATTGTATAAACTCGA----C----AAAACA----TACTGCAT----TTGACA------CTGAGTTTATAT---ACGATGGACT--TATAGATAA---CATGTT---GCAAGGAGAA----ATTAGAACA----ATATGCTGAGCTTGAGTGT---TTTGTTGAAAACTCCTTATCTCCG--TGC---GGACCCAACTGTTACGT----ATACAAATCGAATGTT----AGCGCGATAGG--TTGTC--ACGTA----AACGTGTAAAGAACTG------AA-CGGTTGTGAAAAAAAAAAAAGCAGGCTTTGTTTTCTGACTGACTTTTCTCGCAAGAGTC--AGTTGTATAGC----TGGCCTTATTGTTACAATTGCGAAGCGCGGTGTCCCAGTT------TT--GCTGAGAGGTCACACTCACCC
>t11
T--------ATCGCTATTAAAGTACTCGTAACGA----AGACATCAATTGCAATTTTGAGTTGTGTTAGCGA---TATAGAATTTAATTCCCCGGGATTATTGT----ATGCCCGTT----CACTAT---TTCTTACAATTTCCCAATA----GT----ATTTTAA---TCTGCA----TCATTACGCTTTACAAAGCCC-TGAATGC--ATTACATTGG--------CCTC--CCA---GATTCAAGAAATAACTT---TTCCACG----GTGCAAAGATCAAAGCATCGATCCACCAAAACGTCTTTTCCACAT-CCGATGTCCAGGGACCCTTTCTAGTTATATTGTATTATCTTGA----C----AAAACA----TAAAGCAT----TTGTCA------CTGAGTTTATAA---ACGATGGTCT--TATACAGCA---AATGTT---GCAAAAAGAA----AAGGAGGCA----ATATTTTGATCTTGAGTAT---TGCGTAAATAAATCCTTTTTTACGTCTGC---GAACACTTCCTTTACAT----CCACAAAGCGAGTGTC----AGCTCGGAAGG--TTATC--AAGTA----AACGTGGATAGAACTC------AA-CGATTATGAAATAGTGCAGAGCTGGCAAGGTTTTCTGATTAACTTTTCTCGCAAGATTC--ATTGTTCAATA----TGGCCTTCATGTTACAATTGCGAAGCTCTGGGTCCCAATT------TT--GCTAAGAAGTCACACTCGCTG
>t1
T--------AACGTAATTAAAAAACTCATTACGA----AGCAATCAA--GGGATGGTTAGTTGTCTTTGCGA---TATCTAGTTTAAGTCCTG---ATTATTGA----AGCCCCGGT----GGCTAG---TTTTTACATTGTCCGAATG----AT----ATTTTAATATCATGTA----GCGTAACCCCTTGGTAACCTAGTTTTTGC--ATCATAGTGT--------GTTC--GTC---GATTCAAGATACTACGC---TTCCACGGATCGGGCAAAGATCAAAGGACCCATCCACCAAAGCGTCCTTTCCCCAC-T----GTACATGGACCCTTTCTAGATATATTGAAAAAACTCGA----C----AAAGCA----TATTGCAT----CTGACA------CTTAGATAATAT---AGGGTGGACT--TATTGGTAA---CATGGTCAGGCAAGTAGAA----AATACCACA----ATACCCGGAGCAGGAGTGT---TAT----ACAACACCTTATCTCCG--TGC---TGACTCGCCTTTTAGAT----GTACAAT--GAATGTA----ATCGCGACTTG--TTTTG--AAGTA----AACGTTTAAAGATCTG------AT-CGGTAGGGAATGACACTATAGCGGGCTCGGT---CTGAGTTACTTTTCTCGCAAGAATC--ATTCCTAGAAC----TGGCCTTTGTGTTAGAAT--CGAAACACAGTGTCCCAATT------TTTGAGTGACACGCCACACTCTGCC
>t4
T--------AA----ATTGAATTTCTCGTCACGACTGAAAGTATAAA--GTCATTTAGAGTTGTCTTGGCGA---TAGCTTGTTTAAATGCAG---CGACTTGTTATCAGGCCCGGT----TACTAT---TTCTTACAATTTCCAAATT----AT----ATTTTAAAATTTTGAA----ACATAACCCCTTCCGAAAACTATCTGTGT--ATAATAATGGGGCA----CCTC--GAT---GATTCAAGATATAACAC---TTCCACG----GTGCATAGATCAAAGGGGCGATCCATCAAAGGGTCCTTTCACGAT-G----GACGATGGACCCACTCTAGCTATATTGAATTAATTCGA----C----AATGGA----TAATGCGT----ATGTCA------TTCACTTTGTAG---AAGA----GT--TATTCGATA---CATGAT---GCAA--AGAA----AAAAAGACA----ATCCGTCAGGCATGAGTGT---TTAGTTGTAAAATCCTTATCCCCG--TGC---AAACTCAACTTTTAGGT----GTAAAAGCCGAATGTA----GGCG---TGCG--TTATC--ACGTACACTAACGTGCAAAGAACTG------AA-CGGTATTGAAAGAAGCTAAAGCGTGCATAGTTTGCCACATCATTTTCCTCGCCAGATTC--AAGTTTAAAGG----TGGCCTTCCTGTTAACATTGCGAAGCACTGTGTCCCAATTC----GTT--GCTAAAAAGTCACACTCAACG
>t7
TGTA----TAG----ATCTAATCACTCGTAAAGT----AGCGAT------GAACAACAAGTTGTGTTAGGGAGCCAATTTTTATTAAG--CGC---CGGTTTAACTTTACGCCCGTT----CTCTAT---TTTTAACAATACGCTGAAA----GT----ATTTTAAAATTATGCA----GTGTCAC----CAACAATGCCTAATATGC--ATGAAATTGC----TGGTAGTG--TAC---GATTCATGAAC--TTTT---TTCCAAG----GTGCAAAGATGAAAGA----ATCCAGCAAAGTGCCATTTCGACTT-A----GATTAGGGATCAGGTCTAGTTATATTGGAATATATAGT----C----AAGGGC----TACAGCCTTATTTTGCCA------GTAAGCTCGTAC---ATGATGGAATATTAT---GTAGGACATGAT---ACAA--AGAA----AAATAATCA----AGA----GCACCCGATCGG---TTAGTTGCCAAAACCTTGT----G--TGC---AAACGCTTCAATTTCAG----CTACAATTCGAATGTTGATAATCC---TACG--TGGTG--AAGTA----AACGTGCAGAGAACTT--GCGCAA-CGATGTTGAACTAGAGAATAGCAT---ATGTTTCGTCACTTAATTTTCTCGCGAGATTC--CCTCGTTTAGA----TGGCTGTTATGTTAATATTGCGACGTCCAGAGTACCATTTCTCTTCTT--TGTGAAAGGACAATCTCTTTC
>t3
TTCG----CAG----ATGAAAATCCTCGTTATGG----ATGGATGAA--GGTACTGCAAGTTGTTTTTGCGACCGTAGTGGTTATAAGTCCAC---CCATTTGCTTTTAATCCCGTT----GACTATGCCTTTT--CATTCGTCCGATA----TT----ATTTTAAAATTATGGATTCGTACTGAC----ACGCAACACGTAACATGA--ATAAGAATGA----TGGTCGTC--TGT---GATTCAGGAACGTTTTTGGAATCTAAG----GCGCACAGATAAAAGG----ATCCAACAAACCGTCATTTCGCCATGA----GGTAATGGAACATATCTAGATATATTGCATTGATTTGT----C----TAAAAG----TAACGCTTTTTTGTGCCA------ATCAGTTCTTAC---ACGATGGTGT--TAT---TAA---GATGGT---ACAA--AGAAGTGTAACCGGGCA----ATC----GGCCAGGATCACAGTTAGGTGGCGAAAACCTTGT----G--TGC---TAACGCGTCTTTTGAAT----C----AGCCGAATGTGGAGAGCCG---TTCG--TATTT--AGGTA----AACGTGGACAGATCTA--GGACAA-CGATAGGGAAATATTTGAAAGCGT---AGGTATTACAGCTAAGTTTGCTCGCCAGAATC--CAGCGTGTATTAGGATGGCTTTTTTGTTAACATAGCGAATGCCAGCGTACGATTTCTCTACTT--AATCATAAGCCACCCTTCTGG
>t9
TAAAAACGTAC----ATATAATTTCTCGTGAGGT----ACGGATGCA--GATACTAAGAGTTGTTTTTGCGAACTTAAGTATCATATTTTCGG---GTTCTTGCATTGATGCCCGTT----GACTAA---TTTT--CAATACGCTAAAC----TT----ATTTTAAGATAATGTA----ATTTCAC----GTTGAAGTCGTACGCTGA--ATTACACTGG----TGGTCTTG--ACG---GATACAAGAATATTGTT---CTCAAAG----GAGCACAGATTAAAGT----ATCCAACAAATGGCCCTTTCCCCAG-A----GGACAGGGAACAAATCTAGGTATATTGCAATGATTCGACACCCTCCGAAAATT----TAGGGCTTGATAGTGTCATGC---GTAACATTAGAA---AGGGCGGTGT--TAT---ATA---GATGTT---CCAA--AGAAGAGTAGTATAGCA----ATC----CTCCTTGATCGAACTTATGTTTCGAAATCCTTAT----G--TGC---AAACACATCCTTTCTCA----A----ACCCGAGTGTCCAAAACCG---CTTG--TCCTA--ATGTA----AACGTGGACAGAACTT--GAACAT-CGATTAGGAAGA--CTGAAAGCAT---TAGTATCAGGTCTTAT--TG----CGAGAGTC--AGAGATATACC----TGGCTTTTATGTTACCATTGCGAGTTGCAGAGTCCGAATTCTCGACTT--AGTTATAAGTCACTCTTCCAT
>t13
TGGG----GAC----ATTTAAACTCTCGTTATGC----ATTGATTGA--GGAACCGCTAGTTGTGTTTGTGAGCTTAATCTACATATATACGT---TTACTTGGGATAAGCCCCGCT----CTCTAG---TTAT--CAATATCCGAATA----TT----ATTTTAATATACTGGA----TGTTCAC----CACCAAGGTACAAAATGA--ATCATATTGG----TGGTCTTG--ACG---GATACAAGACGATTGCT---CTCCAAG----GTGCAGAGATAAAAGT----ATCCAACAAAAGGACATTTCACCTT-A----GCTAAGGGAGCATATCTAGATATATTGCAATAGGTGGT----CTTCAAAGAAG----TAATGCTTATTAGTGTCACTT---TTTAAATAATAA---AAGGCGGAGT--TAT---TAA---GATGCT---GCAA--AGAAGCACACGTAAGCA----AAA----CTACTTGATCGGAACTTTGTTCCGAAAACCTTGT----G--TGC---CTACCCATCCTTTCGCGGGGTA----ATTCGATTGTTACAAATCA---CGGG--TTTTG--AAGTA----AACGTTTAAAGATCTT--GTGCAT-CGATGTCGAATAATTTGAAAGCAG---ATGTATCTGATTTGAC--TGCTCGCCAGAATC--GTTGCTTAATC----TGGCCATGGTGTTAGGATTGCGAGGTTCCGAGTCCAAGTTCTCAACTT--TATAAGAGGGCACGCTCCACA
>t8
TACA----AAT----ATCAAAGGACTCTTAATGC----ATAAATGCA--GTAACTTTTAGTTGTGTTGGCGATCATAGAGAAGATATATACAC---CAGG----TGTGAATCCCGTT----CTCTAT---TTTTAACAATATGCTAATC----GT----ATTTTAAAATAGTGGA----GAATTAC----AGTTAACACCTACATTGA--ATGAAAGTGA----TGGTCCTA--AGG---GATTCAAGACACTTCCT---TTCAAAG----GGGCATAGATTAAAGA----ATCCAACAAAAGGACATTTCGCCCC-T----GCTTAGGGATCATGTCTAGCTATATTGGATTTCTTCGA----C----AAGATC----TACGGCGTCATT-TGACA------CTCATTTAATAA---ATGGGGGAGT--TAT---GAA---CATGGT---ACAA--AGAA----AACAGGACA----ATG----TAGCCCGATGAG---TTAGTTACCAAGTCCTTGT----G--TGC---AAACACCACTTTTATCT----TTATAACACGAATGTAAGTAATCG---CAAG--TTTTT--AAGTA----AACGTTAATAGATCTT--GATCAA-CGTTTTTGAAATACATAAGAGCATGCGAAGTATGTAGTTTTAGTT----CGCCAGACTC--ACTCATGGATC----TGGCGTTCGTGTTAAAATTGCGAAAGCCAGCGTGTGAGTTCTCTATTT--TTTCACATGGCATTCTCCTGT
>t2
TAAG----TAT----ATGGAATAACTCGTGACGG----ACCTATAGA--GTAATGTGCAGTTGTTTTGGTGAACCAATTTGCCATAAATACTC---AGGATTTGAATTATCCCCGTT----CACTAG---TTGTGA----AGGCTCAAT----ATCTTCATTTTAAGATTATGTA----TCTTGAC----GGGCAAAGATCATATTGGATATAACACTGA----TCGTCATG--TGT---GATCCATGAGAAGGGTG---ATCTAAG----GAGCACAGATTAAAGT----ATCCAACAAAATGACTTTTCATATC-C----GATAAGGGAACATATCTAGATATATTGAATTATATGGG----C----GATTTCCTGTTAACGCCTAGTTCTGTCA------CTCATGTTTGAG---AGGTGGGCCT--TAT---TAA---TATGTT---CCAA--AGAA----AACTAAACAAAACATC----CCACACGAGAGT---TAGGTGTCAAAATCCTTAT----G--TGC---ACACACCACTATTACAT----AAAGAATACGAGTGTTACTATTCT---ACCG--TTGTT--AGGTA----AACGTAGAAAGAACTGCTGTTCAT-CGGTTAGGAATAAGAAGAAAGCAAGCGATGTATTAATAGTTATTTTGCTCGCAAGAATC--AAACCTATAGA----TGGCTATTATGTTATTATAGCGAGC-CCAGTGTGAAATTTCTCATGTT--ATTTATAAGTCACTCTACAAT
>t12
TTAT----GAT----ATCCAAAGGCTCGTCAGGC----ATCTATAGA--GTAATACCCAGTTGTATTAGAGAACGAATGAGCAATAATTGCCC---CGGATTCTTATAACACCCGTT----CGCTAG---TTTTAA----TGCCACAAA----ATCCTCATTTTAACATTATGGA----GAGTGAC----AGGTAAGAAGCACATTGA--ATTAAAATGA----TCGTTATT--GTACGGGATCCATGACTTTTCTG---CTCCAAG----GAGCACAGATTAAAGT----ATCCAACAAAGTGCCTTTTCATAAC-C----GTAAAGGGAACAAATCTAGTTATATTGGATAACATAGC----C----GAATTCATTTTACAGCTTAT--CTGGCA------CTGAGGTTTGAT---ATGAGGGTCT--TAT---TAA---CATGCT---GCAA--AGAA----AACAACACAAGGCAAC----CCACACGAAAAG---TAGGTTGCCAAGTCCTTAT----G--TGC---TAACACGGCCATTCCAC----AGAGAAGTCGATTGTAACCATACA---ACCGGTTTATC--ACGTA----AACGTAAACAGATCTATAGATCAT-CG---TAGAAGTAGAGGAGAGCAGGCCTTGTTTTTGTGGTAATTTTGCTCGCGAGAGTC--AACCCTATAAC----TGGCTTTCATGTTATTATGGCGAAT-CCAGTGTGAAATTTCTCATGTT--GTTAATAGGACACCCTAACAT
>t15
TTAC----AAT----ATATAATCACTCGTTAGGA----AATTATTTA--GTCAAAGTTAGTTGTTTTGGCGATCACAGTACTCCTATTTGCTG---ACCATTCAAGTAACCCCCGAT----TACTAG---TTTGTACATTAGGCACAGC----AT----ATTTTAATATGTTGAA----GATTCAC----ATTCAA---GAATCATGT--ATTAAACTGA----TTGTCGTGCATGA---GATACACGATACTTCAT---GTCTAAG----GCGCATAGATGAAAGA----ATCCACCAAAAGGCCCTTTCGACCT-G----GATAAAGGAACATATCTAGTTATATTGTACTAGGTGGT----C----AAGAGC----TACTGCCTGATGTTGACA---ATAATCACGTTTTAC---ACGTGGGACT--TAT---AAA---TATGCT---ACAA--AGAA----ATCATTGCA----AGC----GCTCCAGAGGTG---TTAGTAAGGAAGTCCTTCT----G--TGCCTTCTACACTACTATTAAAC----AAACAACGCGAGTGTGCCAATACA---CGTG--TTATT--ACGTA----AACGTAAACAGAACTT--GCGCAA-CGGTCTAGAAAAATGGTAAAGCTGGCCTTGTTTGT----TCATTTTTCTCGCCAGAGTC--AAGCGTAAAAT----TGGCGTTTTTGTTACGATGGCGAATTCCAGTGTACAAGTTCTCTACTT--TATAATAAGGCACGCTTTGGC
