# Supplementary material for: PQ, a new program for phylogeny reconstruction
Source: BMC Bioinformatics. 2018 Oct 12;19:374. doi: 10.1186/s12859-018-2399-4 (PMC6186109; doi:10.1186/s12859-018-2399-4)
Supplement: Supplementary file 4 — Simulated data. The archive Simulated-data.tar.gz contains two folders called Alignments and Trees. Folder Alignments contains 500 simulated 15-sequence nucleotide alignments in fasta format. Folder Trees contains six subfolders, PQ, MP, ML, ME, QP and Reference with trees in Newick format reconstructed from the alignments with five methods and with reference trees used for simulations. Names of the tree files correspond to names of alignment files. (TAR 1860 kb) [file 12859_2018_2399_MOESM4_ESM.tar › Alignments/383.fasta]

>t6
CTAGTTGGGCCTGCT----GAATAA----TGACTACCGTAGAGAACTAGCCT----GCTTCGGTCGGGCAAATGTGTTGAACCAGTATCTCTAGTG----AAGTTCTACCAACTAGCGCTATTTTTTAATACCATAAACATTACAATT---GTACCCATTATTTCAAGAGTAACCAAAA---GATTAGGTGTCCTTTAGAACACAGTCAACGATCATAGCTGACTACATTACTTGGGTATTATA---TAT----GTTTGCTATGGTTATCTATCTA---TAAAATTGTCCGGTACGACGGCCTTCAAAGCTCCGTCCTTAGTTCAGGACG---TTAATACATTCGTT----ACCTTACGAGTTCCATCT---CGATATACT---CACTATAAT---GGACTTGTAGAAATATCGAAAACA----TTAAGTG---TCGCATGACCA---ATACTAATACGGTCCGATGGAATTCATTGCAAGT----GATTTACAGT---TTCCTGAC--A-ATCCAGATGGATGTCAATTATAAA-AGGACTAAGAGTGGTACCG----GTAC--GGTCTTG-GTAGACCCTCCAATAACGCTACTCATAAATGCAGCT---G---ACA----T--T--TCCCACGGTACCTG--TCATTTCCAAGGGCTT----CTAAAGTTGTACCTGTCTGACTAAAA----TTAAGAGCTGTCATCTC---GATAAGGAGCTCGC-TAGTTTATGTATAAACGCCGAATAACCATAGCAAACGCA----ACATACCCGAATGTTGCTAGCGA
>t1
ATACTATC---CACT----TTTAAA----GGCCTTCCATCGAGATATGGTCT----GGGTTGGACGTGCTCATGTGTTCACCCAGTATCTTACGTT------TGCCTACCAACTAGCGACAATTGTTATTTCCATGAACATAT----T---GTACCAACCAATACAAGCCTTACCAAT------T----TGACCCGTGTCTCACAGTTTCCGAACATAAATCACTAATTTACTTGGATATTAAA---TCT----GTTTGCAATTGTTCACTACTCATAGCATAATACTGCGAGAGCTCGGTATTCAAAACTCCCTCCTTCGTTCAGGAAG---TCAATAAATTCCTA----CCGTTAGGAGTTGCTTCG---TAGTTTATT---CACGATGAT---GATTTGGTTAAAGTAGGGAAAATA----TTGAATT---TCTCATGACAAGCTATGATCACACAGTCCGCTGGTTTACATTACGTGTAATCGATGTTCAGT---TTCCTGTCTCG-AAACATAAGGATCATAAGAAGATG-GGGAATAAGAGTGGTTATG----GGTT--GGTAGGG-GTAGGCCCTCCAATAACGTAGCACAAAAATTCAGCT---G---ACTCTACT--T--TCGACGGATAGCTTGTTTAGATCCAGTCGCTG----TCAAAATTGAACCTGTGTGGCTAATA----TTCAGGGCTGTTTACTA---GGTATCTAGGTCGC-TAATGGATGTAGAAACGAACACAACGCCTGGAAAACCAT----GCATTCCCGTATGTTGCTGGTTA
>t12
CTATTATA-----------ATTAAA----TGCCTTCCTTTAATATATGGCCT----GCATGGGACGCGCATAGAGGTTTAATCAGTATTTAGGGTG------TGCCTAACTAC----GCCACTTCTTATGATCATGAACAATCCAATT---GTACCAATATCTACAGGAGTTACC--A------T----TATGCTGTCGGACACTGCTTTCGAGCATAGAGCACTATATTACTTGGGTATTAGA---TTT----GTCTGCTTTCGATACCTAGACATATTAGAATTTTGCGACATACCGGCTTACAAATCTCCGTCCTTCGTTCTGGATG---TAAATAAATTCCAC----GCAATACGAATGCCTACT---TTATATAAT---CACAATATAAGCAAACTTGTCTAAATATAGAAAAAC----TTTATCA---TCACATGACGAATATGA----AACAGTCCGTTGGATTCCATTAACAGTAACCGATTTTCAGT---TTCCTTTCTTA-ATACACAGGGATTTTAAGAAAATG-CGTAGTAAGAGTGGTTACG----GATT--GGGTACG-GTAGGCCCTCCAATACCGCTACACAGAAAGTCAGAT---G---ACTCTGCT--T--TCA-CCGATAACTA--TAGAGCCTACTCGCTG----TATAACTTGAACCTGTTGGT--AAGA----TTACGCACACTTGCCAT---GATACCTAGTTCACCTTGTCCTTATATAAGCGCATACGACTTGTGGCAAACCAT----CCATTTACGGATGTTGCGCGGTA
>t14
ATAATCAC-----------CAAA-A----TGCCTTCCATGGAAAGATAGCCT----GCATTGGTCGAGCATAAAAGTTTAATCAGTATTTGGCGTG------GTTCTACCTACTGGCGACATTTATTAGATCCATCAACATTCCAATG---GTACCCAATTCTCCAAGCATAACC--A------T----TGACCTGTCACACACACTCGACGGACATAGATCACTACGTTACTTGGGTATTAAA---TAT----GTTTGCTGTAGTATACTAATCATAAAAGAATCTTGCGCCAGCACGGCAAGCAAAACTCCGTCCTTAGTTCCGGAGG---TAAATAAATTCCGT----GCCTTACGAATTCCTTAC---TAATATAAT---CACAATGAT---AGTCT---GAGAGTAGTGAAAATG----TTGAGTA---TCACATGACAAGTCAAAAACAGACAGTCCGATGGATTCCATTGCTCGTAACCGATATACAGT---TTACTGAATTA----CAGATGGATTGAAAATAAAAAAGGAACTAAGAGTGGTTAAG----GAAA--GGTTGTG-GTAGACCCTCCAATAACGCGCCTCACAAATGCAGAT---G---ACCCTGCTCCT--TGGGTTGATACCTA--TGAGGTCCACGCGCTG----AAGAATTTGGACCTGTTCGC--ATGA----TTAAGAAGTTTCACCAT---GGTAGCGAGATCTC-TAATCCATTTAGAAACGTAAACAACCCGTAGTAAACCAT----CCATTCGCGAATGTTGCTCGGCC
>t4
CTAGTAAGCCCTACT----CAACAA----TGTCCCCCGTGAATAACTCGGCT----GCGTGGCGCGAGCATAGCAGTTAAAGCAGTATATAACGTC----AAGGACTAACAACTCGCGCTAGTTGTTAGGATCATAAACATAACAATG---GTGCCAACATGTTCATGATTAACCAAAT---GAT----TGTTCATTAGGACACGCT---CGTGCATATCTCACTAGATTACTTGGTTATTTTA---TAT----GTTTTCGACAGTATTCTATCCATAATAAAATTGTACGGTACTACGGCTGTCAAAGCTCCATCCTTAGTTCCGGACG---TTAATAAATTCAGT----GCCATATGATTGCCATAA---CGATATAAT---CACTTTCAT---TTGCTGGTGGGAGTAATGAAAAGA----TTAAAAT---TCGTATGACCA---GCAACGAAACGGTCCGGTGGCGTACATTTCATGTAAACGATATGCAGT---TTCCTGAC--A-ATGCAGACGGATCAGAAAAAAAAA-AGGATTAAGAGTGATTCTG----GACA--GGTCATG-GTAGTCCCTCCAATAACGCTGCACAGAAATGCAGAT---GGGTACG----T--T--TCTAATGGTACCTA--TGGTCTAAAAAAGCTA----TGTGATTTGGACGTGTCGGACTAAAA----TTAAGTACAATCGTCTG---GCTATCTAGATCTC-TAGTCGATCTAGAAACGGCGATGAACCCTAGAAAACCCT----ACATACGCGCATGTTGCTAGATG
>t5
CTATTGAATCCGACTTTATAATGAA----GGCCTTCCTTGAACATCTGGGTTGTTTGAATCGCTCGGGCAAACAAGTTCAACCAGTATA----GTA----AAGACCTAGCTACTGGCGAAAATTCTTCTTAGCAT---GATTT----GCAGGTGCCTATTGGTGCATGGATTACCAACA---GAT----T---CTGT---CCACTTT---CGCCTATATCTGACTACATTACTTGGATATTTTA---TAT----GTGTTCGCAGGCATCCTATTTATAGTACAATTTTGCGCAACATCGGTATGCAAAACTCCCTACTTGGTTCTGGAGG---TGAATAT----TTTCTTTCCCATAGGAATGCCACAT---CTATCTATT---CACTATCAT---CA----GT---AATAATGAAAATA----TTGATGG---TCCAAT---AA---ATGCTTAAACAGTCCGGTGGACTACATTGCCCGTAACCGATGT----TACTTTTCTTAA--A-AACCATAAGGATTAAAAATAAATT-TGCAATAAGAGTGATTCCG----GCAG--GGGAACG-GTAGTCCCTCCAATAGCGATTCACAAAAAACCAGAT---GG--ACG----T--TGTT--CCAGTTAACTA--TGT----AAATAGCTA----TGTTATTTGCACCTGTCGGGCTAATA----TTAGGTCTAGTCCCCAT---GCTACCGAGTTCCC-TACTGATTGTAAAAATG----AGATCCCTAGA----TCCTCTTACATAACCGTATGTTGATAGATC
>t2
CTAATCAATCCAACTTTATGCTAAA----GGGCTTCCATTAAGAACTCGCTTTGCAGATTCGCTCGAGCAAACAGGTTAACACAGTATA----GTT----AATACCTAACTACTTGCGTGATTTCTTGTGAACAT---CATTACTATAGAGGTGCCTATCGCTGCATGTATTACCAACA---GAT----T---CTGT---GCACGTT---CGCCTATATAATACTATATTACTTGGTTATTTTA---TCT----GTGTTCAGACGAATCCTATATATATAAGAATTTTTCGCAACATCGGAGAGCAAAACTCCTTTCTTGGTTCAGGAAG---TGAATAT----TGATTTGTCCATAGGATTTCCACTTCAAATTTATATT---CACTATCCT---CT----GT---ACTAACGAAAATGGACCTTTAGGA---TCTGAT---AA---AAACTTAAACAGTCCGATGGAATTCATTAGCCGTAACCGATTTGGAGTACTTTACTCAA--A-ATGCAAAAGGATACTAAAAAAATG-TGTAATATGAGTGATAACG----GCAA--GGCTTCG-GTAGTCCCTCCAATAGCGGTTCGCAAGAAATCAGTTATGGGGTACT----T--TAGT--ATTGTTATCTA--TCT----TAATGG--------TTAAATTGAACCTGTAGGTCTAATAGGACTTAGGTCCACTCCCCAT---GGTACTTAGTTCGC-AAGTACTTTTAAAATTGTCTAAAATCCATAGG----ACCTCCTACATCCCCGTATGTTGATGGCTT
>t10
CTATTCTAGCCGGCTTTACTTTCAACACCAGACACCCTTTTACATCTCGGGTTCTCGGTTCGTACGGGCAGAGCTGTTAATAGAGTATTTTCGGTA----ACAATCTAACAACTCGCGAAAATTCTTTGGACCATGAACATTTCGATAATGGTTCCTAGATGTACATGTCTGACCAATA---GAT----T---CGGT---ACACGTA---CGCTGATAACGTACTACTTTACTTGGATATTCCA---TTT----GTTTTCACTAGTAAGCTATCAATAGAACAATATTGCGACACGACGGAAATCAAAACTCCATCCTTCGTTCAGGAGGCGATGAATATATTCAAG----ACCGTACGAGTCCCAATC---CTATCTAGT---CACAATCTC---CG----GT---ATTACAGAAAACG----TTAAGTT---TCACATGACTA---GTAT---GACCGTCCGTTGGTGTCCATTATAGGTAAGCGATATCCAGTAATTTCCTAAA--A-AGGCAAAGGGATCTGAACGAAAGC-GGCAATAAGAGTGCTGCAG----GCAG--GAGAACG-GTAGACCCTCCAATACCGTAGCACATAAAATCAGGT---GGGTACC----T--T--T--CCTGGTAACTC--TTG----CAACAGCTT----TTCTATTTGGACTTGTAAGGCTAGGA----TTAAGAAAAATCCGCTT---GGTAACAAGGTCTC-TACTCGATGTAAAAAGGACAAATAAACCTAGGATACATC----ACATTTCCGCATGTTGGGAGATG
>t9
CTATTCAGGCCAGCTTTAAACTTAA----AGACCGCCATTAAGAAGTCGGTTCGACGCTTCGGACGTGCCTATAAGTTGATGGAGTATAACACGTA----AGTCC--AACAACTCGCGGGATTTGTTACCACCATGAATAGCTCGATC---GTTCCAATCTATCCAAGACTGACCAAAAGTCGAT----T------T---TCACTTA---CGGTGATATCTAACTAAGTTACTTGGTTATTTCA---TCTGTCAGTTTACACTAGTCACCTATGCATAT---AATACTGCGATACTACGGC---CAAAGCTCCCTACTTAGTTCGGGAAG---TAAATATATTCTTG----ACTTTATGAATTACTTTT---CTGTATAAT---CACTTTCAC---CG----GA---AATAGAGAAAAAC----TTAAATT---TCCCATGACTA---TGGGTTAGACTGTCCGGTGGTGTTCATTGGGAGTAATCGATGTTCAGTAATTTTCTATG--A-ATGCAGACGGATGCAAAGTACATT-GGGAATAGGAGTGCTCGTGTGTGGATTAAGGTAACG-GTAGACCCTCCAATATCGCTACCCATTAAGTCAGGT---GGGTACT----T--T--T--TATGGTACCTT--TAT----GATGTGCTT----TTCTATTTGAACCTGTGAGACTAATA-------TGAACTCTTTTCAC---GGTAACCAGTGCAC-AATTATTTTTATAAACGTCAAGCAACTGTTGCATACGTC----ACATTATCGAATGTTGCTAGTCG
>t11
CTAGTTACTCCAACTGTACAGATAA----AGGCCTCCCTAAAAAGGTCGGGTTAGTGCTTCGATCGAGCGTAGCAGTTAATTTAGTATTACACGTCAGCTAAAGG--ACCTACTAGCGGAAGTTTTTTCAATCATCAAAATTGCGATA---GTTCCAAAGTATACAAGTGTGACCAACG---GAT----T---CTGT---CCACATA---CGGTTATATCAAACTAAATTACTTGGATATTACA---TCTCGGAGTGT-CGGAAGTGAACTAGAAATAA---AATTCTGCGAGACTACGGC---CAAATCTCCCTGCTTGGTTCTGGAAG---TTAATATATTCTGA----ACGTTAAGAATTTCTATG---ATTTTTAGT---CACGGTCTT---GG----GG---AATACGGAAAAAC----TTAAATT---TCAAATGACTA---AGAAATAAACCGTCCGATGGTTTCCATTACATGTAATCGATCTA--GTATTTTTCTATA--AGATACAGACGGATACAAAATACATA-TGAATTAAGAGTGCTAGTGTAAGGATAAAGAAAGCG-GTAGTCCCTCCAATAGCGACACCCATGAAATC---T---GGGTACA----T--T--T--AAGGTTAGCTG--TGT----CATCTGCTTGCGCGCTAATTTGAACTTGTGGGACTAAGA-------TGACTTCTTCGCAT---GTTAATCAGAGCTC-TAGTGTTTATAAAAACGAAAAGAAACCGTAGGATACAGC----ACATTCGCGAATGTTGAAGGGAG
>t13
CTAGTTATTCCATCTATACACACAA----AGCCCGCCATCAAAATCTCGTTTTGGCGCTTGGAGCGTGCCAAGCTGTTGATAGAGTATGTATTGTC----AAAAC--AACAACTAGCGGAAATTGTTAAGATCATCAACATGCCAATG---GTACCTATAGTTCCAAGTGTGACCAACA---GAT----T---CTTT---TCACAAT---CGCCAATATCTAACTAAGTTACTTGGTTATTGTAACCTAT----GTATACCATGGTAATCTATGTATAACACAATACTGCGTGACGCCGGCGTTCAAAACTCCATCCTTCGTTCCGGAAG---TTAATATATTCTCT----ACGGTAAGATTAGCAACT---TGATTTAGT---CACTTTCTT---CG----GT---AATAGCGAAAACC----TTCAGAT---TCACATGACAA---AGATTTAGACAGTCCGCTGGTTTGCATTACCTGTAAGCGATCTTCAGTAATTTCCTACT--A-ATACAGACGGATCCAAAGAAAATC-AGTATTAAGAGTGCTTCAG----GTTG--GCAGAGG-GTAGACCCTCCAATAGCGCTCCGCATTAAGTCAGTT---GGGTACT----T--T--T--AATGCTAGCTG--TGA----CAAGCGCTT----GTTTAATTGTACTTGTAGGACTAAAA----TTTCGTAAGATCTGCGT---GCTAGGGAGAACTC-AAATTAGTTTAAAAAGGACAACCATCCGTAGAATACCTA----GCATTCTCGCATGTTGGTTGCAG
>t3
GTAGTAAATCCGCCT----GACAAA----TGTCATCCATAAATAGCTCGATT----GTGTGGA-CGCGCCAAAAAGTTGAAAAAGTATAGATCGTA----ATGACCTACCAACTGGCGTGATTTGTTGAAATCATCAAAATAACTATC---GTGCCTATAGTTGCAAGAGTTACCAATA---GAT----T---CTAT---TCACAAA---CGACAATATGCAACTAGTTTACTTGGTTATT------TAT----GTTTTCTGTTGTTACCTAGACATAAGAAAATTATTCGCTAC----GGCTCCAAAACTCCGTCCTTTGTTCCGGAAG---TAAATAAATTCCGA----TCCCTAAGACTACCATTT---GATTGTAGTGAACACTATCAT---TTACTTGT---ATTAATGAAAAAC----TTAACATTGTTCAAATGACAA---GCACTTAGACAGTCCGCTGGCCTACATTCGATGTAACCGATCTTCAGTAGTTTGCTAAT--A-AATCAGAAGGATTAGAAGAATAAA-TGGAATAGGAGTGTTACCG----GATC--GGATCTG-GTAGTCCCTCCAATAGCGCTTCACAGGAAATCAGTT---GGGTACC----T--T--T--TATGTTATCTA--TT-----GAATTGCTG----TCTTAGTTGCACTTGTTTGCCTAATA----TTCAGCCCCTTAGTCAGTAAGCTAACGAGATCAC-CCGTCAATCTACAATCGGCTAGCATCCA---TACACCGC----TCATGTCCGCATGTTGGTTGTTG
>t15
GTAGTAAATCCGCCTGTACAACGAA----TGTCTGCCATGAAAAGCTCGATT----GTTTTGA-CGTGCCAAAATGTTTAAGAAGTATTGACCGTA----ATTACCTACCGACTCGCGTAATTTATTTAAATCATCAACATAACTATG---GTGCCTATTATTGCAAGATTTACCAATA---GAT----T---CTAT---TCACTGG---CGGCAATATTCAACTAGCTTACTTGGTTATT------TTT----GTTTTCCCTTGTAATCTAAGCATAACATAATCATACGCAAC----GGGTTCAAAACTCCGTCCTTCGTTCAGGATG---TGAATAAATTCCAA----CCCATAAGAGTACCTCTT---ATGTGTAGTGACCACTATCAT---ATCCTGGT---ATTAACGAAAACC----TTAACAT---TCTAATGACTA---GGTCTTACACAGTCCGCTGGCCTTCATTGGCGGTAAGCGATCTTCAGTAGTTTGCTAAT--A-AATCAAAAGGATGCCAAGTAAAAA-TGAATTAGGAGTGTTACCG----GTGG--GGATATG-GTAGTCCCTCCAATATCGCTTCGCAGGAATTCAGCT---GGGTACC----T--T--T--TGTGTTATCTA--TC-----TAATTGCTA----TGTAAGTTGGACCTGTGTGCCTAATA----TTCCGCCCGTTATTCCATACGCTACCGAGATCAC-CAGTCAATATACAAACGACTAGGATCCT---TACACGCC----TCATATCCGGATGTTGGTTGTTT
>t8
TTAGTAAATCCACCTGTACTATCAA----TGTCGTCCATAAAAACCTCGATT----GTTTTGT-CGAGCCAA---GTTGAGGGAGTATGGAGCGTA----ATTAACTACCAACTCGCGTGATTTATTTAAATCATTAACATAACTATC---GTGCCGATGATTACAAGGGTTACCAATT---GAT----T---CTAT---ACACAGG---CGGCAATATTGAACTATCTTACTTGGTTATT------TTT----GTTTTCCATCGT----TAAATATAAAATAATCATACGTAAC----GGATTCAAAACTCCGTCCTTCGTTCAGGATG---TAAATAAATTCCAA----TCGATAAGAGTTCCTGTT---ATGTGTAGTAACCACTATCTT---AACCTTGT---ATTAATGAAAACC----TTAACAT---TCTAATGACGA---ACTCTTATACGGTCCGCTGGGTTTCATTGGTTGTAAGCGATATTCAGTAGTTTCCTAAT--A-AATCAGAAGGATCCCAATTAAAAA-GGAAATAGGAGTGGTACCG----GTTT--GGTTTTG-GTAGTCCCTCCAATAGCGCATCGCAGGAAGTCAGCT---GGGTACC----T--T--T--ATGGTTATCTG--TGT----GAATTGCTG----TCTTATTTGCACCTGTCGGCCTAATA----TTAAGCGCAGTTATCGTTAAGCTAGCTAGAACAC-CAATCCCTTTAGAAACGCATAGGATCCC---CATACACC----ACATTGTCGCATGTTGGTTGATG
>t7
TTATTAATTCCAGCTTTAGGA--------TGACAACCATGAAAAACTCGATT----GCATTGT-C---CAAAAGTGTTGAACTAGTATAGCATGTT----ATAGGCTACCAACTCGCGCGAATTTTTTATATCATAAATATGCCTATT---GTACCGATTGTTACAAGTGTTACCAATT---GAT----T---CTAT---CCACAGC---CGAAAATATTCAACTAGCTTACTTGGTTATT------TTT----GTTTTCCTTTGT---CTAAAAATATAATAATTT-ACGAAAAATCGGTTTTCAAAACTCCCTACT---TTCGGGATG---TAAATAAATTCCTT----TCGGTAAGACTAGCGGTA---ATATATAATGCCCACTATCTT---GTGCTAGG---ATTAGGGAAAAGC----TTAACCT---TCCAATGACGA---TATTGAAGACAGTCCGCTGGGCTTCATTCGTGGTAAGCGATTTACAGTAGTTTCCTATT--A-ATACACAAGGATCCCAATAAAAAC-GGAAGTATGAGTGATACCG----GTGA--GTGAGTGCGTAGT---TCCAATAACGCTACGCATTAATTCAGAT---GGGTACG----T--T--T--ACAGATAACTA--TGG----TAAATGCTA----TATTATTTGCACCTGTCTGCCTACTA----TTAAGCCCAGTCTGCGACGCGCTATCAAGTTCAC-GGGTTGCTGTATAAACGAGAATTATCCA---TATACTGT----ACATTAGCGAATGTTGGGTGATT
