# Supplementary material for: PQ, a new program for phylogeny reconstruction
Source: BMC Bioinformatics. 2018 Oct 12;19:374. doi: 10.1186/s12859-018-2399-4 (PMC6186109; doi:10.1186/s12859-018-2399-4)
Supplement: Supplementary file 4 — Simulated data. The archive Simulated-data.tar.gz contains two folders called Alignments and Trees. Folder Alignments contains 500 simulated 15-sequence nucleotide alignments in fasta format. Folder Trees contains six subfolders, PQ, MP, ML, ME, QP and Reference with trees in Newick format reconstructed from the alignments with five methods and with reference trees used for simulations. Names of the tree files correspond to names of alignment files. (TAR 1860 kb) [file 12859_2018_2399_MOESM4_ESM.tar › Alignments/53.fasta]

>t2
T---TGT-T----ACTGAAAAGAT----GACGTTATTTTTAACACAA----GTGCACCTAGCTTTGAATTCATGC----CAAGAGAGATATACGAACTTACACCTC----A---TTGATAACCATCCTGTTACCATTGCGCTG---T----TATAACATTCAAACTG----TCTTGGG-AT----CC--GATTTTTTTACAAATCTACTTGCGTGAATGCCAGTATGTTTACTGATGGTGCGTTTT----TCACGAGCCA--ACAACCTTAACGACTCTGCAATTTGTG-A---ATCCACTATGAATAAAATGTAATACAAATGTAAATC---ATATATCGAT----ATAACAGCACG---TATGA----GAAAGAACCGGGTCACACACGAG----AATTAGCATATTATAAT
>t5
T---TCT-T----ACTGAAAAAAT----GCCTTAATTTTTAAGACAA----GTGCACCGGGCTTAGTATTCATTC----CTAGAGAGATAGACGAACTTACACCAC----A---TAAATAACCAGCCTGTTACTATTGCGCTG---T----TTTAACATACAAACTG----TCTTCGG-AA----TC--CATTTTTTGACAAACTTACTTAAGTGAAAGCCAGTGGCCTTGGTGATGGAACGTTTC----ACA--AGCCA--ACAACCTAAACGGCTCTACAATTTGTG-A---ATCCACTACGAATAAAAAGTAATACAAATGTAAATC---ATGTATCGAT----ATAACAGTACG---TATGA----AAAACAACCGGGACACACTCGAG----ACATAGGATTGTATAAT
>t12
T---TGA-ACACCACTGTAAAAAT----ATCTTGTTTTTAAACACAA----CTGCACCGAGCTATGAATTAATTC----CGAGAGAGAATTACGAACATTAGATTCACCTA---TACGTAAGGTAGCTGTTACCATTGCTCGG---T----TATAACATGCAAACTAGAGGTCTTAGG-AG----TC--TGTTTTTTGACAAGCAAACGAGTGAGAATGCTAGTCGTATTACTAACAGAACGTTTC----ACACGTGGAA--ACAACATGAACGACTG----TATTGAG-A---CTGCACTGGGAATAAAACGTAATATAAATGTAAATC---ATTAAACGAA----ATAA----AGG---AATGA----GAAAAAACCGGTACACCCACAAGTAGAAACGCGGGTATAATAAT
>t1
T---TGA-ACACCACTGTAAAAAT----TCCTTTTTTTTGAAGAAAG----CTGCACCTAGCTATGAATTAATCC----CGAGTGAGAGTAACGAACATCTAATTCACCTA---TTGCTAAGGTAGGTGTTGCCATTGTTCGGGATT----TATAACATGCAAACTAGAAGTCTTAGG-AT----GCCAATTTTTTAAACAAGGCAACGCTAGAGAAATCTAGTCATTTTACTTATAGGACGTTTA----AAACGTGATA--ACCACATGAACGTCTG----TAATGGG-A---CTTCACTAGGAATAATATGTAATATAAATGTAAATC---TTGAACAGAA----ATCA----AGG---AATGA----AAAAAAACCGGGTCACCCACAAGTATAATCGCGAT--AAATAAT
>t14
T---TTAAACATCACTGTAAAATT----TCCGTTTATTTAAACAAAAATCTCTGCACCACGCTATGAATTCATTC----TTAGTGAGACTAACGAACATTAGATCCACCTAGCTTTCGTAATCGGGTTGTTCCCATTGAGCTG---T----TATAACATTAAAATTAGAGTTCATTGG-GT----TC--TTTTTTTTAACATTGAGACTCTCCAGAAGTCAAGTTTACTTATTAACTGTGCGTTTA----GAACCTGATA--ACGACATGTGCGTCTT----CCATAAGTAATTCGCCACTTAGAATAATATGTAATACAAATGTAAATC---TTCAACTGAA----ATAA----AGG---CATGA----CTAAAGACCGGCCTAGACACTATTATAATCCTGGATAAGATAAT
>t10
T---ATA-CCATCACTGTAAAATT----TTCTTGTTATTGCAAAAAT----GTGCACCAGGCTATGGATTCATCA----CAAGACAGAAAAACGAACTTAAGATTCACCTA---TGCGTAAAGCAAATGTTTCCATTGGGCAG---T----TATAGCATTAAAACTAGAGGTCATAGG-TT----AC--CGTTTTTAGACAGTTATATTGAGGAGAATTCGAGTTGTCTTGGTTAGGGTGCGTTTC----TGAAAAGTGA--ACAACTTAAACGGCTG----CGGTTAG-A---ATACACTTCAGATAAGACGTAATATAAATGTAAATC---CTTTAATGAA----ATAA----ATG---AATGA----ATAAGAACCGGAACACTCACTATTACGACTGCGCGTCCGATAAT
>t11
T---AGA-ACACCACTGTAAAAAT----GACTTTTTATTGCAGAAAT----CTGCACCAAGCTAAGGTTTCATTG----CCAGCCAGACGTACGAACCTGAAATTCACCTA---TGTGTAAATGGCTTGTTGGGATTGAGCAG---T----TGTCGCATAAAAACTAGAGTTTGTAGGAGT----GT--CATTTTTGGACAAGGAAACATATTAGAACGCCAATTGATTTAATTAAAGTTCGTTTG----GTAAGAGTGAGTACTACTTCGACGACTT----CTGTATG-A---ATCCACTCAAAATATTATGTAATAAAAAGGTAAATC---GTTTAATGA--------A----ATG---AATGA----CAAAGAACCGGTCCACTCACTACTAACACGGTGCATACAATAGT
>t3
T---TGC-GCAACACTGGAAAATT----CACCTGTTATTAGATATAG-------CACCCAGCTTT----TGATACATTGCTAGCGAGACTTACGAACATTTAGTACCCCTA---TTGTTAATTTTCATGTTATAATTGTTCTG---T----TATAGCATATAAACTTGAATTCTTTGG-CAAGTTCC--GCTTTTTTTACATCTATACGAAGTAGAATTCTAATTTACTTAATGAT---TCGTTTG----AGATTCGGAA--ACTTCTTTGACGTCTG----GTATCTG-A---AGTCACTCCGTATATAATGTAATACAAAAGTAAATCAAGCTACACAGAT----ATAA----ACG---GATGACGCTTAAATTACCGGCTTATCCTCAACTATTACGTCGAATGCCATATT
>t4
T---CGC-ACAGCACTGGAAAATT----CCCGTTTAATTAAATATAT----TTGCACCGCGCTTGGCCTTTATTCGCCGCTAGCGAGAAACACGAACTTAAATTGCCCCTA---TGAATAATGTTCCTGTTAAAATTGAGCTG---T----TATACCATTTAAACTCGTACTCGTAGG-TGGGTTCC--ACTTTTTATACATCTGAATGGTCGGGAATTCCAATTGCGTTAGTAAT---TCGTTTA----ATAGTCGGAA--ACATCCTTGACGTCTT----TCATATG-A---ATCCACTACTGATAGTATGTAATACAAATGTAAATC---GTGTAGGGAC----ATAA----ACG---TATGA----TAAATAACCGGCAAATACACAACTATCACATAGACTGCACTACT
>t13
T---TTA-GCACCACTGGAAACTTGTTGGACCTATCGTTAGACAGAC----TTGCACCGAGCTCCGACTTTATACATCAAAAGTTAGTGGTACGAACCTGGATATCCCCTA---TAAATAAATTACCTGTTCTCATTGTACCG---TAACCTATACCATATAAACTCGGATTCTTTGG-AAGGTTAC--TATTTTTAAACAGCCTGATGTACTTGAAGACTAGTATACTTAGTTAC---ACGTTTC----TAATCTGCTA--ACAACTTGGCCGGCTT----TATTGCG-A---TAACACTTAAAATAGTATGTAATATAAAAGAAAATC---TTGTACGGAT----ATAA----AAG---TA--A----TAAATCACCGGTAAACACCCAAGTAGCACAT--------CTATT
>t15
T---ATA-CCACCACTGGAAAAATGTCTGCCGTTTCTTTGGAGAGAT----ATGCACCGAGCTCCGTTTTTATACACCGTAAGTTAGGGTTACGAACGTAGATATCCCCTA---TATATAATGTACCTGTTCGTATTGGACCG---T----TCTACCATGAAAACTCGTAGTCATTGG-AAATTTGC--AGTTTTTAAACAGCCAGATTTACGGGAAATCCAATCTAGTTATTTAC---GCGTTTA----TGATTTGGTA--ACGTCTTGGCCGTCTT----TATTGCG-A---TAACACTTCGAATAATAAGTAATATAAATGAAAATC---ATGTAATGAT----ATAA----AAG---GA--A----TAAAATACCGGATGACACACAACTAGCACATA----ATACTAGT
>t7
T---GCA-ACAGCACTGGAAAAGT----ATCGTATCTTTAAATATAT----GTGCACCATGCTAAGGCTTTATCCGTTACAAGCTAGTTCAACGAACTTAGTTTTCCCCTA---TGCATAATCGGCATGTTGTGATTGCGCTG---T----TGTAACATGTAAACTCGTACTCCTAGG-GAGATTGC--CCTTTTTACACAGCCAAACTGTCGAGAAAGCTAATCGCGTTACTAACCGAACGTTTT----ACAAGAGAGA--ACTGCCTAAGCGTCTT----TATTTAG-A---TGGCACTGCGAATACTAGGTAATAGAAATGTAAATC---TTTTAATGAT----ATAA----AGG---AATGA----TAAATTACCGGATCATCCACAAATAACACTTAGAGTTGAATATT
>t6
TTACTAG-GCATCACTGGAAAGGT----TACGTTGTTTTTGAAAGAG----ATGCACCATGCTTAGGGTTAATAGACTCGTAGC--GGATTACGAACGTGTGCTTCACCTA---TGCATAAACGGCGTGTTCACATTGTGCAG---T----T----CATCTAAACTCGGGTTTATAGG-CGCATTCC--GATTTTTGTACAGTCAAATATACCTGAATACCACTACCGTTTCTAACGGTCCGTTTAATTCTAATAAGAAA--ACTACGTAGTCGTCTC----CCGTTCG-A---GATCACTCCCAATATCATGTAATACAAAGGCAAATC---GTACATCGACTCTCATGA----ATGATATATGA----TTAAT--CCGGTATATTCTCCACTAATAGGAGGTATAGTATACT
>t9
TTCCTTA-TCACCACTGGAAAGAT----TACTTAGTTTTTAAGAGAG----CTGCACCATGCTTGGGTTTGATAAACTCATAGCAAGCATAACGAACATGTGATTCACCTA---TACATAAGCGGCATGTTGACATTGTGCGG---T----T----CATCTAAACTCGGGGTGATGGG-GACCTTCC--TGTTTTTTGACAGTCCAATTCACCTGAATACTACTCACATTTGTAACTGTACGTTTC----TGAAAAGAAA--ACTACATTCTCGTCTC----ACTTTTG-A---AATCACTTCTAATATCATGTAATACAAAGGGAAATC---GTATATCGACTCTAATAA----ATGATAAATGA----CTAAA--CCGGTACACTCGCCACTAATATAAGGTATCGTCTACT
>t8
T---TAA-ACACCACTGGAAATTT----AACTTTGATTTTAATAAAG-------CACCAAGCTAAGGTTTAATGCTCCCCAAGTGAGCGATACGAACA--ACTTACACCTA---TGAATAAGCGGCATGTTGTCATTGAGCAG---T----TCTAACATCTAAACTCGGCTTCCTGGG-GATATTTC--GCTTTTTTGACAACCGAATTCACCGGAAAGCTAATGTCTTTACTGATTGTACGTTTA----CCATTGGGTA--ACCGCCTGCACGTCTG----TATTGAG-A---CACCACTCGTAATATAAAGTAATAGAAAAGCAAATC---ATTTATCGACAACAATTA----ACG---AATGA----AAAATCACCGGTATATTCTCTAATATTACGATGTCTCCTGTAA-
