# Supplementary material for: PQ, a new program for phylogeny reconstruction
Source: BMC Bioinformatics. 2018 Oct 12;19:374. doi: 10.1186/s12859-018-2399-4 (PMC6186109; doi:10.1186/s12859-018-2399-4)
Supplement: Supplementary file 4 — Simulated data. The archive Simulated-data.tar.gz contains two folders called Alignments and Trees. Folder Alignments contains 500 simulated 15-sequence nucleotide alignments in fasta format. Folder Trees contains six subfolders, PQ, MP, ML, ME, QP and Reference with trees in Newick format reconstructed from the alignments with five methods and with reference trees used for simulations. Names of the tree files correspond to names of alignment files. (TAR 1860 kb) [file 12859_2018_2399_MOESM4_ESM.tar › Alignments/318.fasta]

>t4
CTTTTCGCCGAGCGTTGTAGTACTCGAGCCACAAAGGATTC------TCCTTTTGTCAAT----TATTCCTAATGATTA--AGATGACTTTTCTCGAATTAG----TACATTTAGAC----CTTTCTT---TTGGGTACAAAGGAGGAG----GCGTTTCGGCATAAAAAGACGTC---TC--GCACGCCAGTCACAGACAATCTTGTTCTAGGATTTTACATTAGCT--TGAAACGTATATCA----CTAGTAG---TACACTTTCAACGATC----ACTACTAAGT--TGTCC----AAACGAGCTTTCGTGTAAACAAATTA----TGGGGGCGT----TGCCCGAGAATCCAATCGCAGGTTCTC----GAGAACG--TTCTA-----CATTTAT--AACAG----AATTGTAACTCTCAA---TAGAT---CCTGCGCTCGTC---ATTTTCCGTACTTTATCCC----GGT---GTTGAGCATAAACGAGCAGATGGGCAA--T--CTCGCCAAGCATCAC----TCA----CT--TGTAACGTTTCATCATTCGCA-------CCCGAGTTTGGAGACATCGATTAGA-TATCATTATGTCA-AGTTAA----ATTAGTATGGATC----ACTGGTCATTGTGG---GTT--TTGTC--ACCAATCCA----ATACTGTTTGCACCCACGGGCCG--------TTAATTGAG----CTATGCTAAACTAGTTGTT--TACAGGAAAGAGGG
>t10
TTTTTGGCCGAGGGTGATAATACTC--GTCAGAAACTAATG------TCCAAAGGTCAAA----CGTTGCTAAAGAAGAATAGAAGACGGTTCTCAAATTAG----TACATACGGAG----CTTACGT---TTGAGTAGAAAAGAGGTG----ACGCTCCGGCTTCATGTGAGGTC---AT--CCTCTTCATTCACTTTCAATCTGGTTATTAGATTTTTCCTGAGCTTGATAAGCGTATTTCA----CTAGTAG---CAAATTTTGCG--TTC----ACATC----T--TGTCC----AAACGAGCTTTCGCACTACGTCATGAAGCCCAGGGTCGTGTAGTGCCCGACG----ACCCACAGGTTTAC----AAGATCGATTACCA-----CATACAT--ACCAT----AATTATATCGCCCAA---TACAT---CCTGTG----TC---ATTTTACGTTCTTAATCCT----GTT---GTTGAGGCTACACAAGCATATGGACAA--TTTCTC----ATCATCTGCATTGCC----CT--TGTTTCGTTTTA-CATACTCA-------CATGACTTTGGTTACATCGATTACA-TTTGTTAATGTCT-ATAGACGTAGTTGAGC----ATC----ACAGGTCATTATGG---TCA--TTGTA----CTATTCA----CTACTGTTTTAATCGACGAGTCTCAGC----TTCAACTCG----CCATGCCGAAATAGTTACT--TACAAGAATGGGCC
>t7
GTGTTAGCCGAGGGTCATAATACAC--GGCATAAAATAATG------TCCATATGTCAAT----TGATTCTAGAGAAGAATAAAAGCCTATTCTCGAATTAG----TACATACTTAC----CTTGCAT---TTGCTTAGACAAGAGGGG----TCGTTCCGGCTTCATGAGAAGGT---CA--AATAAA----CCCGTACAATCACGTTAGGCGAATTTGCCTAAGCTAGCTAATCGTTTCTCA----CAAGTAG---CAAATTTTACG--ATC----ACATG----T--TAACC----AAACGAGCTTTCGAAGTAGGATATTAAGCCGCGGGTCGTGTTTTGCCAGATG----ACTCACAGGTTCGC----AAGACCGATCACGA-----TATGAAT--ACTAT----AATTTTATCGCGCAA---AATGT---CCTGTT----TCGTTATATTTCGTTCTGATTCCA----GTT---GTCTCGCCTACACAATCAAATGGACAA--TCCCAC----ATCATCATTATTACT----CT--TGGGTCGTGACA-CATTCGCA-------CATGACTTTGGATACATCGATTTCA-TTTTTTGATGTCA-ACGTATGTCATTGAGC----ATT----ACGGGTCTCTATGG---TAA--TTGTA----CAATACA----CTACCGTTTGGAGCGACGAGTCGCCGT----TATAACGCG----CCATGCGGAAGTAGTTACG--TACAAGACGGGATC
>t8
TTGTTAGCTGAGAGTAATAATACCCTAGGTATAAAGTATTC------TCCAATGGGCTA-------TTGTTA----AGAGTAAATGACCCTTATAGAATTTG----TTCATGCAGAA----CTTCCGT---ATGCGTACAACTGAGGTG----GCGATCCGGCGTTAAGCGAGGTC---TT--CGATTACAATCTCATTCAATCTAGTTATAAGACTTAGCATATGCTTGAGATAAGTGTTGCA----AGAGTAG---CAAAATTTGAT--GTC----ACGAC----T--TTTCC----AAGCGAGCTTTCGG----GGTTATGA----GGGGGGCGAGTTTTGCCCGATA----ACGCACAGGTACAC----AAGAACGATATACA-----AAGAAAT--ATTAC----AACTCTAAGACGCAA---GACTA---CCTGCC----TC---ATTTTTCGTGCTAGTCCCA----GGT---GTCGAGACTTAACGAGCAAATGGTCAA--TATCAC----TGCATCAACATTGCA----CTGCGGGTGCGTCATTGCATTCCCAATTT---CCGGATTTTGGTCACATCGCCTAAA-TTTATTAATGTCC-AAATAA----ATAAGC----ATTAGAGACTGGCCTGTATGGCCGAGA--TTGTATCACCCATTCA----CTACAGTTTCCATCAACACGGCGTTGA----TTCAAATTG----CTATGCTGAAATAGTTACGACTAGATGAAGCCAAA
>t13
GTCTTGGCAGAGAGTTTTACTACACGTGAGATAAATTACTA------TCCATTGGTCAAT----CACTGCTAAAGACGATTAGAGGTCGGTTTTGCGATTTG----TTCATGCATAA----CTTTCTT---ATGCATAAAACTGAGGAG----ACGGTACGGCCTAATTGGAGGTT---AA--TAATGTCATTCACGTTCAATCTAGATTTTTGAGTTAACATTCGCTCACTAAAAGTCTATGACCCGTCATTAGCGCCAAATTTTTCA--GTC----ACGAC----T--TAACC----AAACGAGCTTTCGGATAAAATCATCG----TAGGGCCGTGTTGTGCCCGAAG----ACACGCAGGTT--------AGAACGATAAAAA-----TAAGGAT--ATGAG----AACTCTACCACACAA---TAATG---CCTGGA----TC---ATATTACGTACTACATCCG----GGT---GTCGAGACTTTACGAGCGCATGGACAA--TGACTC----GCCATCATGATTGCT----CTAATGTGACGTAGGAACGTTCACA----GACCCGGAGTTTGGACACATCGATTGAA-TTTATTAATGTCC-AGCGAA----ATAAGT----ATT----ACAGGCCCTTGTGG---GAT--TTGTT--ACAGATTCC----TTACTGTTACGATCAACACGTCACGCGGAGCTCCAGCTTG----CGATGCAAAAGTAGTTGCAGTTATATGAGGCGGAC
>t15
ATGTTTGCTGAGCGTGTTAATACGCATGATACAAAAGACTACG----TCCACATGACAAT----TGGTACTAGCGAAGAGTAAAGGGCCATTGTTAAATTCG----TCCATCTGTAA----CTTACGT---GTGTTTAGATATGAGGTG----CCGTTACGGCTTCATATGACGCT---GT--CTTCCGCATTCACTACCAATCTCGATGTTTGAATTATCATAGGAT--CTAAATGTATATCA----CTACTAG---AAGAGTTTGATCGGTCGGAAACACT----A--TTGCCATAAAAACGAGCTTTCGCTCCAT---ATAG----ACGGGTCGAGTCATGCCCGACAATACAGACTCAGGTTCTC----TAGATCGATTAGTA-----GAGTCAT--AATAC----AAATATAACGCACAA---AA--A---CCTGCACGCGTC---ATTTTAAGTTCT----CCA----GCT---GTATGGACTGAACGATCAGATGGTCAA--CTACTC----ATTATCGTAATTTCC----CT--TGTATCGTCCCGGCATTCGCA-------CATGACTTTGGAAACATCGATTGTA-TATGATAATGTCC-AGTTAA----GATAGTCTTGATC----AGGGGTCAATTTGG---CCG--TTGTA--ACTTATCCATAGGCTACTGTTTCTATTAACGGGTCA--------TGAATCTAG----CAATGCCAAAATATTTACT--TAAAAGATT----G
>t14
CTGTTCGTAGAGTGTCCTAATACGCCTGCTAGAAAACATTC------TCCTATGGACTAC----AACTGATAGCGACTAATAAACGACAATTTTTTGATTTG----TTCATGTTGAT----CTTTCAT---ATGTTTAAACTAGAGGAG----ACGATACGGCGTTAAGCGAAGCA---GAAAGACTTTCAATCCCATGCAATCAGGATATAAGCGTTACCTTGTGTT--ACAAACGTTTTGGA----CGATTAG---GATATTTTTTACGATC----ACGTG----CAATGTCCATAAAAACGAGCT----TTACAA---ATAA----AAGGGGCGCGTAATGCCCGATTTTTCAGGCCCAGGTGCACCGACGAGAACGATAGGCA-----CAATAAT--ATGAT----AAGTTTAACACCCAA---GA--G---CCTGCACTCATC---ATGTTTGGTTCT----CCT----GAT---GTCGCGTCTCCACTAGCTTATGGTCAA--GACCCC----GCTATCCTGATTGCGCCCCCT--CGTAACGTAACTTCATCCACA-------CAAGAGTTTGGGTACATCGGTTACA-TATGTTGATGTCG-AAGTAA----AATAGTATGGATG----AAAGGCCCTTTTGG---AAA--ATGTA--ACAGAATCTAAGGCTACAGATTACATCAACTTGCCA--------TATATCGAG----CGATGCATAAGTACTTGCA--TAGATGACG----C
>t12
ATGTTTGCAGAGTGTCGTATTACACTTGAGATAAATAAATA--ACAGTCCTATGGTCTAGGTCGACCTAATAGAGATAAATAGACGACACTTATACGATTAG----TACATGACGAA----CTTTCATTCTTTGAATACAGGAGAGGAGACGTACGATTCGGCATAACATGACGTACCGCAATATAGTACACTCACAATCAATAGAGGTACGTGTTTTCTTTTGCGTT--ACATACGTCTAAGA----GCACTAG---CATATTTTCATCGCTC----ACATG----C--TTACCATTAAATCGAGCT----AAAAAA---ATTA----TTGGGACGAGTATTGCCCGATTGTCCACGCACAGGTTAACATACTAGATCGATTATTA-----CATTAAT--AACAA--------CTATTCCACAA---GA--C---CCTGCGGAGCTC---ATGTTCA----T----CCGACCCGGTGATGTCTTGTATTA---AGCGCATGGGCAA--GAACCC----GTTATCACCATTTCGTAGTCT--AGGGACGTTCTTTCATACCCA-------CCTGACTTTGGTTACATC-AGTTCAATTTCCTAATGTCT-ATAAAG----TTTAGGATAGATA----ATCGGTCCTTTTGG---AAC--TTGTA--ACAAAATCTAAGGGTACAGGTACAAATTACTTGCCG--------TTGAAGTTG----CAATGCTGAATTATTTCCG--TAAATGACC----A
>t9
TTCTTAGTTGAGTGTTTTAGTACACATGCAATAAACGAATT--AGGATCCGACTGTCTACCGGCATGTTATATTGAGTATTACACGTCATTTATAGCATTTG----TTCATTCCTATACTTCTTACTTTGTATGAATATATGAGAGGCGTAGCTCGTTACGGCCTCAAG---CGTC---CTGTCTCTAACAGTCACCAACAATACAGTTTCAGGGTTTCATATGAGTT--TCAAACGTCTGTTA----ATATTAG---AATATTTTGAGCGATC----ACCTC----G--TCACCATGAAAGCGAGCT----AGTAAA---ATTA----TCGGGTCGAGTAATGCCTGAGAGTGCACTCAC----AATCTCGTGAGATCGATGATAA-----AATTTAT--ATTAA--------GTAAAGCACAA---CA--TATTCCTGGTAACTTC---ATGTTCA----T----CCG----GCTAACGTCAAGAATCA---AGCTCATGGTCAA--AAACTC----GACATCTAGATTACCTCTGCT--TGATCCGTAATAACATGCACA-------CCTGAATTTGGATACATC-AATAAATTTTCTTCATGTCT-AAAAAA----CTAAGGATGGATA----ATGGGACCATCTGG---TAT--TTGTT--ACTA----AAAGGTTACGGGTTTAAAATACCTGCCA--------TGCAAGTTG----CAATGCTGAATTACTTTCA--TATAAGACA----A
>t2
GTGTT---CGAGAGTTATACTACGCTGGAGAGAAAACAATA--AAGATCC----GTCAACCTTAAACTCATAGCGAATAATATATGGCAGTTCTGCAATTAG----TTCATGGTTAA----CTTACCTCCCGTGGATATATACGAGGGG----ACGCTACGGCTTAAAGAGAAGCA---ACGTAGACT---GTCCCTTCCAATATTGTTACTTGACTTCCATTGAGCT--ACATTCGTTTAAAA----TTAGTAG---GATAGTTTCAACGTTC----ACTAT----C--TACCCATAA-AACGAGCT----TAAAAG---ATCG----ACGGGTCGCGT---GCCCGACACTGCACGCGCAGGTATACTTACAAGAGCGATCGTTA-----CACAAAT--ATGATTAGTAACTTTAGAGCGCAACTGTA--C---CCTGATTTCTTC---ATATTTAGTCCT----CCT----GATGTGGTCAGGGTTTA---ATCGTATGGACAACAGCGCAC----GTAATCTTTATTGCCTGAACT--GGTTACGTATCATCGTTCTCA-------CGGGACTTTGGATACATC-CATTCATTATGATTATGTCA-AATGAG----GTTAGTATTGATA----ATAGGACTCTTTGG---GTA--TTGTT--ACTCATGCGTAGGTTACAGGTTCGAAATACAAGGCA--------TTCAATAGG----CAATGCTAAATTACTTACT--TACAAGACG----G
>t11
CTTTT--GTGAGTGTCCTATTACTCAA-CTAAAAATAAGTA--AGTGTCCATATGGCTAT----AGCTCATAGCGAGTATTATACGGCATTTTTTGCATTTGGGGTTTCATTAAAAC----CTTACTTCGAATGAATAAAGCAGAGGTG----ACGGTACGGCCTTATACGACGCC---TAGGGTCTATCAATCTCATTCAATTTGGCTAATAGATTTCCTTTCTGTT--CTACGCGTGTATTA----TTAATAG---AATAATTTTTTCGCTC----ACGTC----C--TTGCCATCAAAACGAGCT----CACTAA---ATGA----TGGGGACGCGTGTTGCCTGAGGCTCCAAACCCAGGTA--CGGACGAGAGCGATCCTTAGTG--AAATGAT--ATAAC----AATTGTAGATCACAA---GA--G---CCTGTCTACTTC---ATTTTCAGTTCT----CCA----GCT---GTGGAGCATGCACAATCTTATGGGCAA--CCCCGC----CTTATCGTCATTTCCTTAACT--AGTAGCGTAAAGTCATCCTCA-------CTGGATTTTGGGTACATCGTATTAAGTTTCCTGATGTCGTAATAAG----AATAGGGTAGATG----AACGGGCGCTGTGG---CTC--TTGTC--ACATAACCTAAGGATACCGTTGCAATATACTAGACT--------TTTACAGCG----CAATGC----TTATTTACA--TAAATGACG----C
>t5
TTATTTGGTGAGTGTTCTAGTACGCCTGCGAAAAAAAAGTT--TAACTCCAGAGGGCTAG----CGTTAATATCGACCATTAAACGACCGTTTTTAAATTGGGTACTTCATATATAG----CTTACATCTATTGGATATATCAGAGGTG----ACGGTACGGCCTGAGATGATGCT---CTTTGCATAACATTCTCTTACAATCCAGTTTACTGCTTTCATTTGAGTT--TCACACGTTTTGTA----TAAATAG---GATATTTTTTGCGATC----ACAGA----C--TAGCCATTAAAACGAGCT----CAACAA---ATTA----ATGGGGCGC----TGCCCGATTGTACAAGCACAGGTACACTTGTGAGATCGATCCTTA-----AACTGAT--AGAAA----AAGTGTATATCTCAA---GA--C---CCTGATGTCATC---ATTTTAAGTTCT----CCT----GTT---GTCGAGACTTCACAATCTCATGGTCAA--CAACTC----CTTATCATGATTGCCTAAACT--AGACACGTAGAGTCATCCTCA-------CTTGATTTTGGGTACATCGTGTGGATTATTCTAA---CCTATTAAG----GTTAGTATGGATA----AATGGACGTTGTGG---AAA--TTGTC--ACATAGTCAAAGGATACTGCTACTATACACTTGACC--------TTGACTTCGCTCCCAATGCACAATTAATTACC--TATACGACC----C
>t1
CTGTTGGTTGAGAGTTTTAGTACACGTGATATAAAACATTA--TCGATCCAAAGGTCTAT----TGCTAATATAGATAAATAAACGACATTTTTTTAATTGG----TTCATTGTTAC----CTTACGTTGGTTGAATAAAAATGAGGTG----ACGGTGCGGCATTACAAGACGCT---CGATGGGATACATTCTCGTACAATATGGTTTACCGCTTTTATGTGTGGT--GCACAAGTATATGA----TAAGTAG---GATATTTTTTACGTTC----ACAGC----C--TTACCATTAAAACGAGCT----AATCAA---ATTC----TAGGGGCGCGTGGTGCCCGATGTTACAATCCCAGGTGCACCGGCTAGATCGATCGTGA---GGCACTGAT--ATAAT----AATTGTAAATCACAA---TA--C---CCTGATTACATC---ATCTTAAGTTCT----CCA----GCT---GTCGAGGCTCCACAATCGGATGGACAA--TAACAC----TTTATCACGATTTCACTAGCT--AGAAACGTATTATCATGCTCA-------CTGGAATTTGGTTACATCGTATTCATTATTATTATGTCG-AAGAAA----GGTAGTTTGGATT----AATGGTCGATCTGG---GAA--GTGTA--ACAGAATCCCAGGATACTGATTCGATATACTTGTCT--------TTTAGGGAG----CAATGCATAATTAATTGCA--TATACGACC----C
>t3
CTGTTCGGAGAGCGT---ATTA---GAGAGAAAAACAAATA------TCCTTTAGGCTAA-----CCTGATAGTGATAAATATAAGTCCATTGTCAGATTGG----TACATTTGCAA----CTTTCAT---ATGCTTATATATGAGGAG----ACGTTCCGGCATAAGTTGATGTG---AG--TTCGCACAATCACACACAATCAGGATACTCGCTTTCGGATGCGGT--CCAGAAGTCTTGCA----CAATTAG---AATAATTTGAACGTTC----ACGCG----A--TTACCATGAAATCGAGCT----ATGAAT---ATTG----AAGGGACGGGTTTTGCCCGATAATTCAAGCGCAGGTTGGCTAATAAGAACGATAAGCA-----CATTAAT--ACCAT----AACTTTAACT----A---TA--T---CCTGCACAGATC---ATATTATGTCCT----CCT----GAT---GTGACGAGTTCACA--CCGATGGTCAA--TCTCAC----CTCATCAGCATTGCTTCGTCT--GGAGACGTGTCTTCTTTCGCA-------CTGGAGTTTGGCAACATCGGTTCCA-TTCCGTGATGTCA-ACGTAT----CCCAGTATCGATA----A---GCCTATTTGG---TGCCCATGTG--ACATATCCTCAGGATACAGTTCACATCGACCTGGCC--------TTGATACGG----CCATGCATAATTACTTGAT--TATAAGATA----A
>t6
ATTTTCGGAGAGCGTGATAATA---TCGGGAAAAATAAGTT------TCCATATGGCTAA-----TCTGCTAGCGAATAATATAAGCCCATTGTCACATTTG----TGCATATGTAA----CTTACAT---TTGCTTATAAACGAGGAG----TCGTTCCGGCATAAAATGAAGTA---AT--CGCGAGCAGTCACCCACAATCATGGTGCTAGCTTTCTGATGCGCT--TCAAAAGTATTGCA----CAAATAG---AATAATTTCAACGTTC----ACGAT----A--TAGCCATGAAAGCGAGCT----TTGTAG---ATGC----TCGGGACGAGTTCTGCCCGATAGTACACACGCAGGTGCACTAACTAGAACGATCACCA-----CAGTGATCGACCAA----AAGTGTATCT----A---CA--G---CCTGCTCTTATC---ATATTTAGTTCT----CCA----GAT---GTCTTGACTCTACA--CCGATGGTCAA--TCACCC----CTGATCAACATTGCTTCAACT--GGCATCGTAACTTCATGCGCA-------CCGGATTTTGGAAACATCGGTTCCA-TACGGTAATGTCA-AGAGAA----GGTAGTATCGATA----A---GCCCCTTTGG---TGA--ATGTG--ACATAATCTCAGGATACGGTTTACATAGACTAGACC--------TAGATGCTG----CCATGCAAAATTAGTTATT--TATATGATA----A
