# Supplementary material for: PQ, a new program for phylogeny reconstruction
Source: BMC Bioinformatics. 2018 Oct 12;19:374. doi: 10.1186/s12859-018-2399-4 (PMC6186109; doi:10.1186/s12859-018-2399-4)
Supplement: Supplementary file 4 — Simulated data. The archive Simulated-data.tar.gz contains two folders called Alignments and Trees. Folder Alignments contains 500 simulated 15-sequence nucleotide alignments in fasta format. Folder Trees contains six subfolders, PQ, MP, ML, ME, QP and Reference with trees in Newick format reconstructed from the alignments with five methods and with reference trees used for simulations. Names of the tree files correspond to names of alignment files. (TAR 1860 kb) [file 12859_2018_2399_MOESM4_ESM.tar › Alignments/384.fasta]

>t7
GAGAC--ATGAAATTTTACGACA----CGGAGAT-ATCTGCGGTGATCTGAACACATGAGATAAATGACGACACTTT-T----GGTATCCATCACAGGAGCAGGTG--G-CCTA-TAGCGGATAAGAGGTGTTGTA--AAGCTTCCATGGTTAT---ATATAATGACGGGCTTACCAGTCCAGGACAGCCAAC----CGGGCCTGCACGAAAAAA--GT----TA--A--CATTATTTAGGGAG-TTCAG----AAGCAATTAT----AGACAA----ACACCATTTTTGATCCATAGGTCTGCGAATCATTACTTGTGGCAATATCGT---TGGTAGCTTTGCAAAAC----GTTCAAAATGGATGGAGGTTGTTGTTGTGAAT-----CATATGTCTATGACATT---GTGTCTCACCGCTCTTCA----TATCCGTTC-GTC----TTATCCATCTGTGACAAAA--ATATGGGTATATCCCTCATAA----CAACT----CGCA----TGAGGTGGCAAATATCATAGTAAGAACGATCTGG---CATGAGTTGCCGTATC---CT----TTGCTG----AGAA----TCCTTGCCTATCGTTCACCCTGATTTCTTCCGCATCCTCCCCA--ATGGGCCGAGATACACC---ATTATACTCCCCTTATAAATGGACTCATGATAAGAGC---CGGTGGTACTCTA--TAGCGCCAACATGC----CCCACATACGCATCCCCTTTCCGTGCGCTTTCTAGGTTTTGCAAGCAACCAAATTGTACTGCAATGCAATTTATAG---ATAT
>t6
TAGAC--AGGAAAATTGACGTCA----CGGAGTA-ATCAGCAGTAATGTAAACAAATGAGATAAATTGCTACTTTTT-T----GGGATCCC----AGTAG---GTG--A-CCTA-TAGAGAATAAGTGTAGTTTTA--AAACTTCCATTAAT-----AGATAGTAACCGGCTTCCCATTCCTGGTCAGCCTAC----CGTGCGTGCCCAGAGTAA--GT----TA--A--CATTTAATTGGATG-AACAG----CTGCCATGCT----CTTCAG----ACACCTGTTCTGAGCCATTTGTCTGCTCATCATTACCAGTGTATGTATCGT---TTGGAGTTTTGCGAAAA----GTAGTAAAACGATTCTGACAGTCTTTGTAAAT-----CATAGACTTATGACATT---GCGTCTCCCCGCTCTTCA----GATCCGTAC-GTG----CCACCCATGTGCTACAAAT--AGATCGGTATATGCCTCATAG----CAACT----AT-GACCATTACGGTACTAATATCTTGGAAGGAAGGAG-------CATGATTTACCGTATC---CTCGTGTTGCAC----GGGA----TTCATCCTAATCAATTACCCAGATTAGTTTAGCAACTTCCCGG--ATGGGCCGATATACAAT---ATTATCCTCTGCTAATAACTGCACACATAATAGGATC---CAGTGGTGCCGTA--GTTCGCCAACACCC----CCCACAAACACAGCAGTTTTCCGTGTCGTTACTGGGTTGTAACAGCACCCATTTGGAGGGACAATGCCTTTAGAATAGCTTAT
>t8
AAG-----TTAAATTTTACGGCA----GGGAGTT-AT---CGGTTATTTAAACATAAGAGTTATAAGCCTACTCTTT-T----GGTATCCTAC-CCGGAGGTGGTG--G-CCTA-TAGGGGATAGGAGGAGTTAAA--AACCCTCCATCTGTATCCAACATATTAATAGGCTTACCAATCCAGGGCAGCTAATTATGCATCCTTGCTAAAATCAA--GT----GA--T--CATTTATTCGGATA-AGCAA----ATGCCATATT----CAACAA----ACTCCAGTTCTGACCTATGGGTCTGATAATCATCAACCATGGCCATATCAT---TTGTAGATTTACTAAAT----GTGCAAAAAGGATATTGGCGGTATTTGTTAAG-----CATAACTTTATGATATT---GCGTCTCGCCGCTCTTCA----TATCCGTGC-GTT----TGAGTCATTGTCTACAAAC--ATATTGGTTTTTACCTCATGT----CATCTCAAATCCC----TATCGACCCGTATTGCCTAATCAGATCGAA-------CATGAGTTACCGTAGA---CT----GTTCTA----TGGA----TTTTTCTTTATAGCTTACCCAGATCTGTTTTGCGACGTCCCGT--TTGGGCCGAGATACAATCGTATTATCCTCAACTCATAACGG--CGCGTTTTAACAGC---CCGCGGTTCGTTA--ATTCGCCAACACGG----AGTCCATAATGATCATATTTCCGTGCAGTTTCGCGGGT---CTAGAATAAATGTAGAGTAACCATTCTATTATTAA---TAAT
>t15
AAGAC--ATGAAATTTTATACCA----CGGAGGA-AT---CAGTAATTTTAACAGATGAGATAGAATACTACGCTTT-T----GCCATCCTTC-CCGTAGGTGGTG--G-CCTG-TAGAGGATATGGGAAGTTATA--AAACCTCCATCTGTATCTGACATATTAATAGGCTTCCCAATCCAGGGCAGCCAAGTACACGTCCGTGCGAAAAAAAA--GT----CA--C--CATTGAATTGGAGG-CGCAA----CTGCCATTGTATAACAGCAA----ACACCTTTTCTGACCAATGTGTCTGGTAATCAATACTTGTGTGCATATCCT---TGGCAGCTTTACGAAAT----GTGCGAAATGGATGGTGCCTGTCGTTGTGAAG-----CATAGCGGTATGATATC---GTGTCTCTCCGTTCTTCA----GATCCGTGC-GTG----GAAGTCATTGTCGACAAAT--AGATTGGTATATGCCTCATTT----CATCTTAAGTCCA----TATCGAGCCGTATCTCCTTTTCAGATATAA-------CATGAGTTACCGTAAA---CT----GTTCCT----CGGA----TTTTTCCAAATGTCTAACCCAGATTATTTTTGCGGCGTCCCTT--TTGGGCCGAAATACAATAGGATTATCCTCAGCTTATAACGG--CGCATTATAACAGC---CTGCGGTTCATTA--ATTCGGCAACACTG----GAGCCATAACGAACATATTTCCGTGCAGTTTCGTGGAT---CTAGCATCCATGTAGAGCTACTATTCATGTTATAA---TAAT
>t1
AAGAC--AAGAAACTAGAGCCCT----TGGAGAT-AT---CCGTTATGTCAACACAGGAGCTATTTACCTTCGTTTT-C----GCTATCCTTC-CTGGAGTAGGAG--ATCCTT-TAGTGGATATGCGTTGTTCGA--AAACCTCCATTAATCT---AGATACTTAAAGGCTTTCCAATCCAGGACAGCAAAC----CTTCCCTGCTGCTAAGAA--GT----AA--C--CATTGTATAGGTAT-ACCAA----CTGCAATTTT----AGTTATCGTAACTCCACTTCTGATC--TTAGTCTGACGATCATTAACTTTGCGCATATCCT---TAGAAGCTTTGCAAAATTTCGGTAACAAAGGGATGGAGAGGGTCGTTGTCAATAT---CATATACCTATGAAATA---GTGTCTCTCCGCTCTTCA----AATACGTAC-GTC----TAATTGATCGTCAACAAACCAAAATCGGTATTTTCGTCATGC----CTTCG----G-------TTTTGTACCATATTCC---CGCAGATCTAT-------CATGAGTTGCCGTATT---CT----TTTCCA----CGGA----TAAGCCGGAATCGATAACAGAGATATATTTAGCGGCGTCCCCT--TTGGGCCGAGATACACT---TTTATTCTCAACTGATCTATGGTCACAATGTAACAGC----TGTGGTCCAGTA--TGGCGTCAACACAC----GACCCACAGTCAGCTTATTTCCGTGCAATTACTAGGATGTTACAGGAACTATGTAGTTAAACCATGGGTGTTGTAT---ATAT
>t4
AAGAC--AAAAAACTGGATCCCT----TGGAGGT-AT---CTGTTATGCTAACACAGGAGGTATGCACCTTCGTTTT-C----GCGATCCGGC-CCGGAGAAGGAG--ATCCTT-TAGAGAATATGGGATGTTCGA--AAACCTCCATTAGTCT---AGATACTTAGAGGCTTTCCAATCCAGGACAGCTAAC----CTTACCTGCTGCTAAGAA--GT----GA--C--CATTGTATAGGTGT-CCCAA----CAGCAATTGT----AGTAATCGTAACTCCATTTCTGATC--TTAGTCTGGCGATCATTATGTATGCGCGTATCCT---TAGATGCTTTGCAAAATTCAGGTAGCAAATTGATAGGGCGGGTCGTTGTCAATAT---CATACACCTATGAAATG---GTGTCTCTCCGCTCTTCA----AATACGTAC-GTC----TAATTTATCTTCAACAAACTAAAATGGGTATTTACCTCATTC----CTTCG----G-------TTTGGGACCGCATGCC---GGAAGATCAAT-------CATGAGTTGCCGTAGA---CT----TTTCCA----CGGA----TTAGCCGGAATCTATAACAGAGATCGATTTAGCGTCGTCCCCT--GTGGGCCGAGATACATT---TTTATTCGCAACTGATCCATGGTCGCAATATAACAGC----AGTGGTCCAGTA--TATCGTCAACACAC----GTCTCACAGTCAGCTTATTTCCGTGCAATTACTAGGATTTTACAGGAACTAAGTAGTTGAACTATGAAGGTGGTAA---TTAT
>t3
AAGAC--AGAAAATTTCATCTCTAATCGGGAGAG-AT---CTGTAATAGTAACACAGGAGTTAGTCTCCTTCTGTTT-G----GCCATCCGAC-CTGCAGTGGGTG--GTCCTTATAGTGTATATGCGTTGTTCTA--AAGCTTCCATTAGTAT---AGATACGTAGGGGCTTTCCAATCCCGGACAGCTAAA----CGGACCTGCTACTAACAA--GT----AAATT--CATTCTTTTGGTAT-ACCAA----GAGCAATGGT----ATTTATCCTAACTCCATTTCTGATC--TTAGTCTGTGGATCACTAATTTTGAGCATATCCT---TAGAAGCTTTGCAAAATCTGAGTATCAAAATGATTGAGAGTGTCGTTGTCAATAC---CATACTTCTATGAAATC---GTGTCTATCCGCTCTTCA----TATACGTTC-GTG----TAATTAATCGTGAACAAACTAAGATAGGTATATGCCTCATAG----CATCG----G-------TTTGGGACCAGATGTC---AGCAGATGAAT-------CATGAATTGCCGTAGA---CT----TTTCCG----CGA--------GCCTGAATCTCTCACACGGATATATTTAGCAACTTCCCAT--TTGGGCCGAAATACTCC---TTTATTCGCAACTGATCCGAGTACACTATCTATGGGC----GGTGGTGCTTTA--TGGCGTTAACACAC----AACTCAAGTGCAGCTAATTTCCGTGCGATTTCTAGGATATTCCAGGAGCTATATAGATTATCAATGACCGTGATAT---ATAT
>t14
AAGAC--ATCAAACTAAAGCCCA----CGGAGACTAT---CTGTTATCGTAACTAATGAGGTAAACACCAACTATTT-C----GAAATCCCCC-CTGTAGGTGGTGAGT-CCTA-TAGAGAATATGGGTTGTTCTA--AAGCCTCCATCATTGT---AGATATAAAAAGGCTTACTAATCCAGGTCAGGTGAA----CTAACCTGCCTATAACAAGGGTAGAGAA--T--CATT---TGGGTTT-AACAT----TAGCAATGAT----CAACAGTGCGACTCCCTTTCTGATCTATGAGTCTGTCAATCACTAGCGATGTCTGTATCAT---TGGCAGCTTTTCGAAAT----GTTGAAAGATGATAGAGACTGTATGTGCTAAA-----CATAATGCTATGAAATT---GAGTCTAACCGCTCTTCA----CATTCATTCCGTC----CAAACCATCAACGACAAAA--ACATGGGTATCTTCCTCATTA----CAGCG----AACA----TGCTGGCTCAAATAACATTCGAGGAGATAT-------CATGATTT----TATC---CT----GTTCTT----AGAACATGTATTACAAAATCTT----CAAGATTCTTTTAGCGACATCCCCCTGCTGGGCCGATATACAAA---ATTATTCGCACCTTATATGTGCACTCCAGATAAAGCCCAGCTGGGGTGCGTTA--GCTCGGTAACACAT----TTGACACCTTCATCCTGTTTCCGTGGGGTTGCTTGGCTCTCAAAGTAGCTAAATAGTCCTGCAATAACCGTGGTAT---TCAT
>t10
AAGAC--ATTAAACTGAATCACA----GGGAGTTTAT---CTGTCATCCTAACTTATGAGGTAAAATCCAACAATTT-C----GAAATCCTCC-CGGGAGTTGGTGCTG-CCTT-TAGTGAATAGGAGGGGTTGGA--AATCCTCCATTTCTGT---ATATAATCAGGGGCTTTCTAATCCAGGCCAGCTGAA----CAGATGTGCCGTAAGCAATGGTAGGGTA--G--CATT---TAGGGACATTCAG----TGGCCATGGT----TTACAATGCAACACCTTTTCAGATCCATAGGTCTGACAATCAAGATGAGTGCCTTTATCAT---TAGGAGATTTCCGAAAG----GTTGAAATTAGATGCA-GCTGTTAGTGTCAAG-----CATAATCTTATGAAATT---GAGTCTACCCGCTCTTCA----AATACTTGC-GTG----GGATCCATCAACTACAAAC--ACATGGGTATTTTCCTCATTC----CGACA----AACA----TTCCGGGACCAATATCCTAGGCGGAAATAA----TTACATGAGTT----TATT---CT----GTTCGG----CGGATAAGTAAATCCAAATGGA----GTGGATTATTTTAGCGTCCTCCCCC--CTGGGCAGATATACGTA-------TTCTCGACTCATGAGGGCTCTCCGATTAAGAACTCACTGAGGTGCTGTA--TATCGCGAACACTC----GCTTCACCAACATCCTTTTTCCGTGCTGTTTCGTG-ATG---GAGTAAATAAATAGCGCTGCAATGTTATTCTCAC---GCAT
>t12
AAGAC--ATTAAAGTGTACCGCT----CGGAGAGGAT---CAGTTATATTAACGCATGAGATAGGTTCCAGCTTTTT-C----GAGATCCATC-CAGTAGCGGGTGCGG-CCTT-TAGGGTATAGGCGCTGTTTTA--AAACGTCCATTGTTGT---ACATAATTATGGGCTTCCCAATCCAGGTCAGCAAAC----CAGTTTTGCGGCAAACAATAGTGGGTTA--T--CATTCGATAGGTAG-AGCAG----GGGCTATTTT----CGGCATTAAAACTCCTGTTCAGATCTATAAGTCTGGCAATCAGAAGATATGTCTGTATCAT---TAGCTGCTTTTCAAAAC----GTGGCAATAAGATCTTGACTGTGGGTGTCAAA-----CATATGGTTATGACATAACCGAGTCTTTCCGCTCTTCA----GATACGTTC-GTG----TAACCCATCAACTACAAAA--AAATTGGTATTTTCCTCATAA----CTGCG----CCCT----TGCGGGTACGGATATCCTAACGGGAGCTAT-------CATGAGTTGCCGTAAAAAACT----GTTCAG----CGAA----TGGGTCTTAATCAT----CCGGATAATTTTGGCGTCCTCCCCA--GTGGGCCGATATACAAA---ATTATGCGCACCTAGTTATCGCCCTCGCCATATCAGC---CTGAGGTTCTTTA--GACCGGTAACACAC----ACTTCACCTTAAGCCTATTTCCGTGAAGTTACAAGGTTATTATAGCACGTATTTAGTGGTCCGATGGCTTTATGAA---GTAT
>t13
TAGAC--ATGAAAGTAAATCCCG----CGGAGTGGAT---CGGTTATCTAAACACATGAGGTA---TTCAGCTATTT-C----GTGATCCGGC-CTGGAGAAGGTGCGA-CCTT-TAGTGTATACGGGTTGTTCAAATAAACGTCCATTTGTGT---ACATAATAAGAGGCTTCCGAGTCCTGGTCAGCAAAC----CATTCATGCCGCAAACAATAGTAGGTGA--GCGCATTCAATTGGTGG-CGCATATAACGGCCATCTT----CAAAATTACGACGCCATTTCAGATCTATGAGTCTGCCAATCATTAGCTCTGATCTTATCAT---TCGTTGTTTTTCAAAAA----GTTATAAAGAGATGTAGTCTGTTGTTGTCAAG--AAGTATATATATATGACATA---GAGTCTAACCGCTCTTCA----TATTCGTTC-GTCCATGATAACCATCAAATACAAAT--ACATAGGTATTTACCTCAAGT----CGTCG----CCCA----TACGGTGGCAAATATCTTGGGCAGATGAAT-------CATGAATTTCCGTAAA---CT----GTTCTA----CGAA----TATTTCTAAATCTA----CCGGATAAATTGGGCGTCATCCCCT--ATGGGCCGATATACGAT---ATTATGCACAACTAATTAACGCCCCCCCTTTAGCAGC---CAGAGGTTCTTTA--TACCGTGAACAGAC----TCCGCATGTACACCTTATTTCCGTGCAGTCTCAAGGGTTTCAAAGCACCTATCTAGTCCATCGATGTGGTTTCCAG---TAAT
>t5
CAGAC--AGGAAAGTGTATCCCT----CGGAGAG-AT---CAGTAATCTTAACACATGAGATAAAATCCAACTATTT-T----GCAATCCAAC-CTGAAGTAGGAG--T-CCTT-TAGAGGATATGCGGTGTTTTA--AATCGTCCATGCTTAT---ATATAATTATGGGCTTCCCACTCCAGGTCAGCCAAC----CTCACGTGCTGCCAAGAA--GT----CA--G--CATTCCTTGGGTTG-AGCAA----AAGCAATGGT----AATCATTATAACTCCCGTTCCGATCGATAAGTCTGGAAATCGGAACATATGTCTTTATCTT---TAGGCGCTTTTCAAAAA----GTTGCAAAACGATACTGCCTGTGCGTGTCAAA-----CATAGCCTTATGAGATT---GAGTCTGTCCGCTCTTCA----TATACATGC-GTT----TCAAACATCAACGACAAAA--ACATTGGTATATGCCTCAAAT----CCTCG----ATCA----TTATGGTTCTAATCGCTTGAGCAGATGAAC-------CATGAATTTCCGTAGT---CT----GTGCCT----AGAA----TGGGTCCGTATTCTTTACCCGGATTAATTTAGCGGCGTCCCCT--CTGGGCCGATATACGGT---ATTATGCACTCCTAATTAGGGCCCTCAAAATATGAGC---CTGGGGTTCCCTA--TACCGATAACACGC----CGAGCAGCCTCAGCATATTTCCGTGGAGTTACATGGATCTACCAGCACCTATCTAGTGTAACTATGCCGATATTAG---ATAT
>t11
CAGAC--ATTAAAGTAAATCACT----TGGAGAC-AT---CAGTAATGTTAACACATGAGATAAGAGCCATCGATTT-G----GATATCCTAC-CTGTAGGTGGAG--T-CCTT-TAGGGAATATGCGTTGTTATA--AATCGTCCATACATTT---ATATAATAATGGGCTTCCCAGTCCAGGACAGCAAAC----CAGACATGCTCCCAAGAA--GT----TA--A--CATTCCTTAGGTTT-AGCAG----AAGCGATGGT----ACGCAGTTCGACCCCCTTTAAGAGCGATAAGTCTGGAAATCGAAACATTTGCCTGTATCGT---TGGTCGCTTTACGAAAA----GTTACAAAGCGATTGTGGCTGTTTGTGTCAAA-----CATACCGCTATGAGATC---GGGTCTTACCGTTCTTCA----AATACATAC-GTT----TCATACATAAACGACAAAG--ACATAGGTATTTACCTCAGAG----CGTCG----ATCA----TCAGGGTTCTAATAACATTATCTGATGTAA-------CATGAGTTTCCGTAGG---CT----GTGCCG----TGCA----TTAGTCCGAATTCTTGACCCCGATTCATTTAGCGACTTCCCAT--ATGGGCCGATATACGTG---ATTATGCACTCCTCATGAGAGACCTCTAAATAGCCGC---CTGTGGTTCCCTA--TAGCGATAACACAC----GGGACAGCTACATCATATTTCCGTGAGTTTACAAGGATTTACTAGCATTTATCTAGTGATCCTATGCGTATATTAT---ATAT
>t9
TAGACGAATAAAAATTCACCCCG----CGGAGGA-AT---TAGTAATCTCAACTAATGAGTTATGGTCCAACTATTTCTAGACGTCATCCAGC-CCGAAGTCGGTG--T-CCTC-TAGAGGATAGGCGGGGTTATA--A--CATCCATTGTTGT---AAATACTTAGAGGCTTCCGACTCCAGGACAGCCAAG----CTCACATGCTGCCAAGAA--GT----CA--A--CATTCCATGGGTTC-ACCAG----GTGCAATAGT----GGACAGTGGAACTCCTGTTCGGA----TTAGTCTGCGAATCGATACAAATGACTGTATCTTAAGTTGCCGCTTTTCAAAAA----GTTGCAAAATGATTCCGAGTGTCCGTGTCAAA-----CATAAGCGTATGAGATA---GAGT-TTTCCGCTCTTCA----AATCCATGC-GTT----TTAAATATAAACTACAAAA--ACATGGGTATATACTTCATCTTTGGCCACC----TGCA----TTACGGG----ATAACTTATGTCGATCTAG-------CATGATTTTCCGTACT---CT----TTTCCTGTATCGAA----TTATGCCCTATCAGTTACCCAGATTCATTAGGCTGCTTCCCAT--CTGGGCAGATATACTTT---ATTATTCTCGCCTAATAAAAGCCCTCAAATTAACATC---CTGTGGTTCCGTATCTACCGATAACACACTCCTCGCCCAGGCTAAACATTTTTCCGTGTACTATCATGGATATCGAAGCAGCCATCTAGTGTGACTATGTCAGTATAAT---TGAT
>t2
TAGAC--AAGAAAATAGATCCCT----TGGAGAG-AT---CTGTAATCGCAACTCATGAGTTAGGCATCAACGATTT-C----GTTATCCTAC-CTGAAGTAGGTG--T-CCTC-TAGAGGATAAGCGGGGTTATA--A--CATCCATTGTTTT---ATATAAATACAGGCTTCCCACTCCAGGCCAGCCCAA----CGCACATGCGGCCAAGAA--GT----CA--G--CATTGCTTTGGTTC-ATCAT----ATGCAATGAT----GATCAGCAGAACTCCCGTTCTGA----TTAGTCTGCGAATCGCAACAATTGTCTTTATCGTGAATTGCCGCTTTTCAAAAC----GTTTGAAATGGATACCGTATGTTGGTGTAAAA-----CATACTCGTATGAGATA---GA---TCTCCGCTCTTCATTTCGATCCATCC-GTT----TGAAGTATCGACAACAAAG--ACATGGGTATATCCCTCATAT----CCACC----TGCA----TGAAGAG----ATCACCTAAGGGGATGGAC-------CATGAATTTCCGTAGA---CT----TTTCCT----CGGA----TGAATCCATATGATTGACCCGGATTTCTTTAGCGGCTTCCCAT--CTGGGCAGATATACTTT---ATTATTCCCGACTAATAAGAGCCCTCAAACTAGGATC---CGGTGGTTCGGTATCTACCGATAACACACCCACCAGTCAGGCGAAGCGTATTTCCGTGTTGTTACATGGGTATCATAGCATCGATCTAGTGTGGCGATGTCGATATTAA---AAAT
