# Supplementary material for: PQ, a new program for phylogeny reconstruction
Source: BMC Bioinformatics. 2018 Oct 12;19:374. doi: 10.1186/s12859-018-2399-4 (PMC6186109; doi:10.1186/s12859-018-2399-4)
Supplement: Supplementary file 4 — Simulated data. The archive Simulated-data.tar.gz contains two folders called Alignments and Trees. Folder Alignments contains 500 simulated 15-sequence nucleotide alignments in fasta format. Folder Trees contains six subfolders, PQ, MP, ML, ME, QP and Reference with trees in Newick format reconstructed from the alignments with five methods and with reference trees used for simulations. Names of the tree files correspond to names of alignment files. (TAR 1860 kb) [file 12859_2018_2399_MOESM4_ESM.tar › Alignments/464.fasta]

>t7
ATGCACAAAGCCTTGACCTGCAACAACTT---G---TAAAGAGTGCCTTACG---GAATTTGCAAT---GTGGAAGGGGGA----TGTTATTGTCG--AAGTAT--G-ACATTTTT----AGTC---ACTTCGGAGGAACAACTCGGTCGACGGAGAGAGCTTAGAAACACGATCTTAGGATTCGTAA----TAATATGCATCCGT--------ACAAGCCTTTG-AATG----AGTATCCTCAAAGGA---GATCCA---TCGCCTTCCGTTGAAGA---TACATTTTGAACACCGTCTGTCTAATAATTTAAGTAGTTTCGCC---CTAGCCCCTTC--------CAGCAATCACAGTTCATGGTGAATTATGTTCATTCTGAA----TGACAGTACGTTCGCCCATCAACTGATTCTTGCTACGTACGTCAAAGTTTGCGT---ACGAGCGATAG---CTAGATTGACTAAATACAGGT----CTTTTGCGTGGAAAATTGC-TGCTAGGTCCGGCATATA----CACAGGTTATCGTGAACTCAGC---CTTCCA--AATTAAATTTTTTATTGAGATATTTTTTTTTGGGTTGGATTTTTAG----GCAGTATTGCTTTTATTCAAACTTAATGCCTTGTCG----CGCTAGCTTG----GACTA----TTGTTAATTAT------CGTCTCGAA----AGGTTAAACCCTTACAGTGCACGTCGCAGAATCC----ATACAGCTTTA---TGTATAGT---GACGTCCACCGGTCTATAGGCTTAAACGAAAAGGAATGAAAG---CGATAA----TATACTGTATTCGCAGATGGAGTAAC----TCTATTCTTGCGTCCT--GTTGTTAGTACAATAT
>t1
ATGCACGAAGCCTTGACTTGCAACAACTT---G---TAATGATTGCCTTACG---TAATTTGCAAT---GTGGAAGTGGGA----TGTGATTGTCG--AAGGAT--G-ACATTTTT----AGGC---ACTTCGGAGGAACAACTCGGTCGACGTAGGGTGCTTAGAAACACGATCTTAGGATACGTAG----TAATGTGCATCCGT--------ACAAGCCTTTA-AATG----AGTATCCTCAAAGGA---GATCCA---TCGCCTTCCGTTACAGC---TACTTTTTGAACACCGTCTGTCCAATAAATTAAGGAGTTTCTCC---CGGGCCCCTTC--------CAACAATCACAGTTGATGGTGAATTATGATCATTTTGAA----TGACAGTACGTTCGCCCATCAACTGATTCTAGCTACATACGTCAAAGTAGGTGT---ACGAGCGATAG---CTAGATTGACTATATACAGGC----CTTTTGCGTGGAAGTTTGC-TACTAGGTTCAGCATATA----CACAGGTTATCGCGAA--CGGC---CTTCCA--AATTAAATCTTTTATTGAGATATTTTTTGTTGGGTTGAATGTTTAG----GTAGTATTGCTTTTATTCAAACTTGATGCCTAATCG----CGCTAGCTTG----GACTA----TTGTAAATCAT------CGTCTCGAA----AGGTTAAACCCTTACAGTGCACGTTGAAGAATCC----ATACAGCTTTA---GGTATAGT---GTCGTCCACCGGTCTATAGGCTTAGACGAAAAGGAATCAACG---CTATAA----TATACTGGATTCGCAGATGGAGTAAC----TCTATTCTTGCGTCCT--GTTGTTAGTACAATAT
>t6
TGTTAGGAAGGCGTTACAATTACAAATTA---A---TAATGATTCCATTACG---CAATTTGCGAA---ATAGAAGTGTGA----TGTATTTGTCGAACAGTAT--G-ACATTTAT----ATGT---ACTCAAGAGGAACCGCTAGGAGGGCATAGAGCAATTAGAAACACGATCTTAGGAAATGCAG----TAAGTTGCA----ATAGA----ACACGCATTTCGACAT----AGTATCCTCAAAGGA---TATCAA---TCGCCGTCAGTTAGAGC---GACTTATTACACAACGGCTATCCTCTTAGTTTCGGTGCTTCTCC---CTCGACCATTCTTAAAACTCATCGATGACCTTTATGTGTGCATTATGATCCTTTTTAC----TAACTGGAGAGGCGCCCAACATTTGTTTTTGACAACCTAAGTACAAGTGTTAGCTATACGTACGATTG---CTATATAGACAAGACGCATGC----CTATCGCTTGGAAATCTGC-TCTTCAGTTCCTCATATTAGCACACTGGTTCTCACATACACTCC---CTTCCC--AGAGAAAGAATTTGTTGTAATGTTTTTTATTGTGTTGGCTAATTAA----GTACTATTGGTCTTATTCAAACTTTAAG----ATAT----CACTTGCTTT----GTCTA----TTGTAAATTAT------CTTCTCCAA----AGGTTAAACCCTTGCAATGCATTTATAAGAATGT----ATACAGCAAGG---ATATAATT---AGCGTCCCCAAGAGTATAGATTTACACTCAAAGGGAACAACG---AGATCGATAGTTTAGTGCATTAGCAGAAGTAGTGAA----TATAGTCTTTCGTCCT--GTTGTAAGGACATTAA
>t11
TATTAGGAAGGCGTGACAGTTACAAATTA---A---TAATGATTCCTTTACG---CAATTTGCAAT---ATAGAAGTGTGACACCTGAAATTGTCGAACAGTAT--T-ACATTTTT----ATGT---ACTCATGAGGAACCACTAGGA--TCAGAGTGCAATTAGATACACGATCTGAGGAAATGCAG----GAACTTGCA----TTAGA----ACACGCATTTCGACAT----AGTATCCTCAAAGGAGTCTATCTA---TCGCCGTCTGTTAGAGC---GACATATTACACATCGTCTATCCTATTACTTCCGGTGCATCTCC---ATCGTCCGTTTTTAAAACTCATCAATGACCATTATATGTGCATTATGATCCTTTTTACAATATCACGGGACAGGCGCCCAGCATTTGTGACTGACAACCTAAGAACAAGTGCTTGCTATACGTCCGATTG---CTAGATAGACAAGACGCATGC----CTATGGCTTGGAAATCTGC-TCTTCAGTCCCTCATATTAGCACACTGGTTCTCACATACACTAC---CTTCCC--AGAGAAACCATTTGTTGTAATGTTTTTTATTGTGTTGACTAATTAA----GTACTATTGGTATTATTCAAACTTTAAG----ATAT----CACTTGCTTT----ATCTA----TTGTGAATTAT------CTTCTCCAA----AGGTTAAACCCTTGCAATGCATTTGTAAGAATGT----ATCCAGCAAAG---ATATAATT---AGCGTCCCCAAGAGTATAGATTTACACCCAAAGGGAAGAACG---AGATCGATAGTTTATTGCATTAGCAGACGTAGTGAA----TATAGTCTTTCGTCCT--GTTGTAAGGACATTAA
>t15
TGTAAATAAGCCTTCAGATAAACCAATTA---A---TAAAGAGTCCATTACGAGGCAATTTGCAAA---CACGAACCGGGA----TGAACTTGTCGGCGAGTAG--A-ACATTTAT----ATAT---TCTTCGTAGGAACCCCTAGGCGGGCGAAGTTCAATTAGAGACGCTATCTATGGCTATGCAC----AAATTTACA----TCAAATGTAACACGCTTTTGCACTC----AGTAGCCTCACAGGA---CTTCCA---TCGCCCTCTGGTAAAGCCTGCGCCTATTGTACTGCGACTATCATATTAATAGTGCAAGTTCTAG---TTGCCCCTTTCGTAAGTCTCACCAATCTCCTTTTCATATGGATTATGTTCTTCGTGTG----TAACTGCTTAGGCGCACAACAATTGTCGGTATCAACCTAGGATCAAGTTTTAGA---ACGGGCGTTGT---GTAATTTGTCGATACCCAGGG----CTTACGCCTGGAAATGCGC-TTCTCAGTCCAACACGTCAGCACACGGATTGTCACCAACCCATC---CTTCCG--ATATTGATCATTTTTTGAGTGGTTTTTTCTTGGGTTGGCTCTTTTT----GCAATATTGTTCTGATTCAAACTTCAGG----TTCTAAATCCCTTGCTTT----ATCTA----TTGTGAAGGAT------CCTCTCAAA----AGGTTAAACCCACTGTGTGCACTTAGTAGAAGGT----ATTGAGCAATT---ATTTACAT---GGCTTCCCCTTGTGTATAGTATTACAGAGAAAGGGAGCAACG---AGGTTAATCGTCT-ATGCATTGGCAGACGAAGCTTC----TGTAATCGTACGTCCT--GTTGTAAGTACATTGC
>t12
GTGAGATAAGCCGTCACTAAGACCAAATA---A---TAATGAGTCCATTACG---CAATTTGCTAA---AACGAAGCGTGA----TGAATTTGTCGAGGAGCAC--G-TCATTTAT----ATGA---ACTCCATAGGAACCTCTTGGTGGACACAGAACGATTAGAGACTCCATCTTGGGAAATGCAAACAAAAACTTACA----TTAAA----ACACGCCTTTTGACCA----AGTAGCCTCACAGGA---CTTCTA---TCGCCCTCTGTTACAGC---CACATTTTATACGTCAGCTATCCGATTAATATTGATTTTTCATG---ATTTCCCCTTCGTAAAACTCAACTATCGCCGTTGCATGTGTATTGTGTTCTTCACCTG----TGAATGTTGATCCGCACTACAATTGCTACTTTCTACCTAGGATCAAGTTTGGGG---ACGTACGTATG---CTATATTGCCATAAGGCATGG----CTGAAGCCTGGTACTGAGC-TAGTCAGTCCCGCATTTCAGCACACAGGTTCTCTCCAACTCGAC---CTTCCT--AAACCAAGGATATTTTGGTCAGTTTTTTTTTGAGTTGTGTGATGTT----GTACTATTGCTCTTATTCAAAGTTAAGG----ATTT----CCCTTGCTTC----TTCTA----TTGTTAATGAT------CATCTCAAA----AGGTTAAACCCACTGCGTGCACTTGAAAGAATTT----ATACAGCATTG---GTTTGCAT---GACGTCCCCTTGTGTATAGGTTTACACACAAAGGAAACAACG---CATTGTATAGTCTAATGGATTGGGAGACGTAGTGTA----TATAATCTTTCGTCCT--GTTGTGAGAACATTCC
>t14
ATGTAAGAAGTCTTAAGCCCAACTAAGTG---T---TAACGAGTTCATTACG---GAATTTGCTAACCGAAGGGAGAGTGA----TGGAATTGTCG--CAGCAT--AGCCATTTTT----ACTT---TCTTGGGAGGAACTCCTCGGAGGTCTAAGCTAAATTTGAGACACTATCTGCGGTTCAGATC----CAACCG---TCGTAGCTA--------GCTTTCT-ACTA----AGTATCCTCAAAGGA---GTTCAA---TCGCCTTCTGGTTTAGC---CGCATACTCTACTACTCCTTTCACATGATTAAAGGACAATCTAC---CGACACCTTTAATTAAACTCAGCAAGGACGATTTATGACGTATTCTGCTCAT----GC----TCATGGTAATCTCGTACGACAGGTGATCATGTTTACTTATGACAAAGTGTGAGA---ACGTGCGATATAAACTACGTAGGCGAGACACCAGC----CTTGCGCTTGGAAGCTGGC-TGATACGTACACCACATGAGCTCACAGCTTTTCTGAAACTCAGA---CTTCCG--AAACTAAGATTTGATTGACCCATTTTTTCCTGGGTTGTGTCCACGGCAATGTAGTAATGTTGTGATTCAAACTTTATG----CTTT----CACTGGCTTT----CTCGA----TTGTGAATCAT------CCTCTCGAACGTCAGGTACAACCCGAATACTGCACTTTG----ATAA----ATATAGCTTGTTGGAGAAGTTT---TGCCTCCACGAGCATATAGCTTTATACGGAAAGGCAACAATG---TTATAGAACGTATAATGAATTGGCA---GAA----TTGCGTCTATTCCTTCGTCCT--GTTGTAAGTACAGTTT
>t2
CTATTACAAGTCTTCAACAACAGTAAGTA---T---TAACGATTTCGTTACG---CAATTTGCTACGCGAAGGGATGGAGA----TGTTATTGTCG--CAGAAA--C-TCATTTTT----AATG---ACTTAACAGGAACTTCTTGGAAGCCTAAGTCTGTTTTGAAACACTATCTACGGATATGGTG----CAAATC---TCATATGTA----ACAAGCTTTCT-ATGA----AGTATCCTCACAGGA---CTTCAA---TCGCCTTCTGGTATAGC---TGCTTGCTCTACTACAGCTTTCCCCTGAGTGGAGGACCATCTGC---AAAGACCGTTATTTATACTCAGCTAAGACGGTTTCTAGTGTATTCTGCTCAT----GA----TCAAGGGAAATTCGGCCAACACTTGTCCATCTGAACCTACGCCTAAGTTTAAGA---ACGTTCGAAAT---CTATGTAGACGATACACCGGC----CTTACGCGTGGAATCTCGC-TTATGGGTACCACAATTCAGCCCACAGATTATCTGGGACACAGC---CTTCCT--ATAATAATATTTGATAGGGCCATTTTTTGCTGTGTTGTTTTCAGAGCAATGTATTATTGGTCTGATTCAAACTTTATG----ATAA----CACTGGCTTG----GTCAA----TTGTAAACCAT------CTTCTCGAACATCAGGTTCAACCCGATTTCTGCACTTTG----ATAAACAAATGTAGCTATG---TGAAGTCT---TTCCTCCCCGAGTTTATAGTTTTATACTCAAAGGCAGCAATG---GTCTTTAAAGTATATTGAATTTGCA---GAAGATCTTACATCTAATCCTGCGTCCT--GTTGTAAGTACAATAT
>t8
CTGTTATAAGTCTTCAACGACAGCAAGTA---G---TAACGAGTTCGTTACG---CAATTTGCTACCCGAAGGGATCGGGA----TGTTATTGTCG--CAGAAA--C-TCATTTTT----AATT---ACTTAACAGGAACTTCTAGGAAGACTAAGGCTGTTTTGAAACACAATCTCGGGATAAGGTG----CAAATC---TCGTATGTA----ACAAGCGTTCT-ATTA----AGTATCCTCACAGGA---CTTCAA---TCGCCTTCTGGTATAGC---TGCTTGCTCAACTACAACTTTCACCTGATTGGAGGACCATCTGC---AAAGACCGTTATTTATACTCACCTAAGACGTTTGATAATGTATTCTGCTCAT----GA----TCAATGGAAATTCGACCAACACTTGTCCATCAGAACCTACGCATAAGTATGAGA---ACGTTCGAAAT---CTATGTAGACGAGACACCGGC----CTTACGCGTGGAATATCGC-TTATTTGTACCACACATGAGCGCACAGATTATCTGGGACTCAGC---CTTCCA--TTAATAAGATTGGATAGAGCCATTTTTTCGTGGGTTGTTTTGAAAGCAATGTATTATTGGTCTGATTCAAACTTAATG----ATGA----CTCTGGCTTG----GTCTA----TTGTAAACGAT------CTTCTCGAACATCAGGTTCAACCCGATTTCTGCACTTTG----ATTA----ATGTAGCTATG---TGAAGTCT---TTCCTCCCCGAGTTTATAGCTTTATACTCAAAGGCAGCAAGG---GACTTTAAAGTATATTGAATTTGCA---GAAGATCTTGCATCT---CCTGCGTCCT--GTTGTAAGTACAGTAT
>t9
CTACTACAAGACTTGATCGATAACAAGTT---A---TAAGGATT----TACG---CAATTTGCAAAAGGGAAGAATCGGGA----TGTGCTTGTCG--TAGTAT--T-CCATTTTT----AACG---ACTCTATAGGAACTTCTCGGATGCCTTAGTCAGTTTAGATACACTATCTGCGGTTAAGCAA----CAACGTTCATCCGGAGAA----ACAAGCCTTCA-AAGA----AGTAACCTCAAAGG-----GTCAA---TCGCCTTCAGATAGAGT---CACGTGATCAACACAGGCTCTCTCCTGATTGATGGAGTATCCAC---CGGCACCTTTAATTACACTCACCAAAGACTTTTGATGGTGCATTATGGTCAT----AG----TCACCGGTAGATCGACCTGCACTTGTAATTGCTCACTTATGGAAAAGTATCTGC---ACGTCCGGGAT---CTATATAGTCAGTACACCGGC----CTTCTGCCTGGTAGTATGC-TGATTGGTACAACATTTCAGCCCACTGGTTATCTCAGACTCAGC---CTTCCA--ATAACTAGTTTGGATAGACGCGTTTTT-TATGCGTTGTCTGCGTAAAAATTGAGTAATGATCTGATTCAAATTTTAAG----TTTC----CGCTTGCTTT----GGCGA----TTGTAAATTAT------CATCTCTAATCGCAGGTGCAACCCGGAACCTGCACTTCA----ATGA----ATGCAGCTCAT---TGAGTTCT---TCCGTCCCCGGGATTATAGTATTAGATTTAAAGGAAGAAATG---TTCTAAAAAGTATACTGAATTGGGAGAGGGAGATTCGTCATATAATCCTCCGTCCT--GTTGTAAGTACAGTTT
>t3
CGCATCG---CCGTCATCGCCAAAAACTTTTCTTGGTAAGGACTACGTTACG---AAATTTGCTAA---ACTGAAGGGCGA----TGTGTTTGTCG--CAGAAA--A-TCATTTAT----ACTC---TCTCGAGAGGAACGCCTTGGGAGACCCAGTAATATTAGAAACCCTATCTTAGGGAGAGCAT----GAACATGCATCATTTTTA----ACATGCCTTAC-AGTA----AGTAACCTCAAAGGA---ACTCCA---TCGCCGTCAGATACAGC---GGCATATTTAACTGCTACTCTCTCATAACTCACGGAGTATCTTC---TAGTGCCATTAATCATCCTCACCCACACCGCTTGTTTTCGAATTACGATCAT----GA----TGACAGGTGTAGCGTCCTAAAAATGGAACTCTATACTTACGGCAAAGCCGC--T---ACGTACGATAC---CTAGATTGTCCATACACTCGC----CTGCGGCGTGGAAACGGGCCTCGTAGGTGCGTCAACTGAGCTCACAGCTTTTCAGTAACGCTA-----TTC----CAATGGAATATAGATAGCGGTGTTTTTTATTGAGTTGCCTCTAAAG--ATGGATTATTGTTTTAATTCAAAATTAATG----TTGA----CCCTGGCTTT----CGCGA----TTGTAAAGCAT------CGTCTCTAA----AGGTGCAACCCATTCTGTGCATTTTCAAGAAACG----ATTCA----TG---GGCTAAGT---AACATCCCCATGCATATAGTATTAGATCCAAAGGTAACAACG---TCTTTAAGAGTTTAATGAATTAGGAGATGTAGATTG----TCTATTCCTACGTCCT--GTTGTAAGCACAGTAG
>t13
CGCATCG---CCGTTATCGCCAAAAACTCTTCATGGTAACGACTACATTACG---AAATTTGCAAA---AGTGAAGGGGGA----TGTCCTTGTCG--CAGCAT--A-TCATTTAT----ACTC---GCTCAAAAGGAACCGCTAGGGAGACCCAGTATTATTAGAAACCCAATCTTCGGGAAAGCAG----GAACATGCATCATCTTTA----ACAAGCCTTAC-AGTA----AGTAACCTCAAAGGA---ACTCCA---TCGCCGTCAGATAAAGC---GGCATCATTAACGGCAGCTCTCTATTAACTCACGGAGTATCTTC---TAGTGCCGTTAATTATGCTCACCTACATCATTTCTATTCGGATTCCGATCAT----GA----TGACAGGTATGGCGTCCGCAAATTGTGAATCGATACTTACGAGAAAGTGGC--T---ACGGACGATAC---CTAGATTGGCCAGACACTCGC----CTGCGGCGTGGAAACCGGCCTAGTGGGTTCGACATCTGAGCTCACAGTTTATCACTAACGCTA-----TTCCG--CAAAAGAATATTGATCGCGGTGTTTTTTCTTGTGTTGCCTGTAAAG--ATGGATTATTGATTTAATTCAAAATTTATG----ATTC----CACTGGCTTT----GGCGA----TTGTTAAGGATATA---CTTCTCTAA----AGGTACAACCCATTCTGTGCATTTTCAAGAAACG----ATTCA----GT---TGCAAAGT---AACATCCCCATGCATATAGAATTAGATCCAAAGGTAACAATG---TCCTTAAGAGTTTAGTGAATTAGCAGAGGCAGAATG----TCTATTCCTACGTCCT--GTTGTAAGCACAGTAG
>t10
CTCATTAAAGCCATTATCTGCACGAATTTTAGC---TAAAGACTACATT------GAATTTGCAAG---A----ATTGAGA----TGCACTTGTCG--TAGGAC--T-CCATTTAT----AAAG---CCTCTAGAGGAACTGCTTGGTTGTCCAAGGAAGATTAGATACCCAATCTAGGGTATTGGAT----GAAAAGTCATCGATGGAA----ACAGGCCTTTC-AATA----AGTAGCCTCAAAGGA---GTTCCA---TCGCCGTCGGCTTAAGG---AACATAGTGGACATTCACTGTCGGATGAGTTTTGTATAATCACCAGGTTTACCCCTTCCTTAGACTCAACAACTCCTCTTTGCTTAGTATTTAGATCTT----TG----TGAGTGTCAGGGCGACCCGCATGTGGAGCTTCGAACATAGG----AGACATTGA---ACGGCCGACAT---CTAATTGGTCCGTACGCATGTAGTTCTACGGCTTGGTAACCTGCTTG---GGTACGACAAATAAGCCCACAGATTTTCTGATACCCCGC---CTTCCC--TGATAAAACATGTATGGATCGTTTTTTTCGTGTGTTGTTTCCATATCAATGTAATACTGCTTT----CAAACTTGAAG----GTCC----CACTAGCTTA----TACGACCCCTTGTTAACGAT------CTT---GAA----AGGTCCAACCCGCAATTTGCAGTTAATAGAAGAA----ATCAAGCTTTA---AGGAAATT---TGCTTCCC----TATATAGAGTTATACATAAAGGTAACAAAGCTCC----GAAAGTATAATGAATTTGCAGAGGAAGCAAA----TATAGTCATACGTCCT--GTTGTCAGTACAGTCT
>t4
GTCATAGAAGGCATAATGCGCACGAATTTCGGC---TAAAGACTTCATTACG---CAATTTGCTAA---A----ATTGAGA----TGCACTTGTCG--TAGCACTGA-CCATTTTTAACGACAG---CCTACAGAGGAACTCCTTGGTTGCCCCAGGAATATTAGATACCCTATCTGTGGGAGAGGAA----AAAGTGACATCGGTG--A----ACAGGCCTTCT-AATAAGCAAGTAACCTCATAGGA---GTTCCA---TCGCCATCTGCTATAGG---TTCTTTTTCAACAAACCCTCTCAGCTAATTAGAGTAGTATCACTGTGGATAGCCCTTCCTAATTCTCATCGAGACCTGTTAGATTAGTATTGGGATCAT----AA----TGACAGTTTGTCCGTCCCGCAAGTGTTCCTGGTTACATACGCGAAAGGGTTTGT---ACGGTCGACGA---ATATGTTGGCTGGACACAAGT----CTGCTGCATGGAATTCTGCCTAGTACGTTCAT---TTGAGCCCACAGCTTATCTTGTACGCCTATGGCTTCCC--TAAGAAAAAATGTATTGATACATTTTTTGTTGAGTTGTATCCATGTCAATGTAGTACTGCTAT----CAAACTTGAAG----ATGC----CACTGGCTTACGCAATCCACTTTTTGTAAACAAT---GGTCGTCTCTAA----AGGTCTAACCCACAACTTGCAGGTAATAGAATCA----ATCAAGCACTA---AATTAATT---TACTTCCC----GATATAGCGTTACATACAAAGGAAGGAATGCCCC----CAACGTTTACTGAATTCGTAGAAGTAGCTAT----TATAATCATACGTCCT--GTTGTCAGTACAGTAG
>t5
CTGTATTAAGTCCTGACTGTCAACAATTACAGG---TAAAGATTGCATTACG---CAATTTGCCAG---C----ACTGAGA----TGATTTTGTCG--TAGCAC--C-TCATTTGT----AAGGTAAGCTGCAAAGGAACGACTTGGCTGTCGGAGCGGTTTTTGACACTCTATCTAAGGTATAGCAA----AAATTCTCATCGTTTTCA----ACACGCCTTAC-AAGG----AGTAGCCTCAAAGGA---CCTCCACACTCGCCTTCTGCTCCAGC---CACCTTATTAACAACAGCTTTCGTATTAATATGGTAAAATCATCGGGTACAGCCGTTCATGAGACTCATCTATGCCTTTTCAAGGTGAATTGGGTTCGT----GG----TTAAAGTTGACGCGTGCTTAACTTGTAGGTGTCCACATACGAGAAAGTCAGTGG---ACGACCGTGTT---CTACATTGCCAATACACAAGT----CTGATGCTTGGTAACTTGCTTCCTATGTACATCAGCTAAGCCCACAGATTATCTCAGACACTAC---CTTCCCCGATAAGGACTTTAATTAGGAAGCTTTTTTGATGCGTTGGTTGCAATATAATGTAGTATTGATCTGATTCAAAGTTTATG----TTTT----CACTGGCTTG----TCCAA----TTGTAAACAAT------CATCTCGAA----AGGTAGAACCCAATAATTGCAGGTTTCAGAAATA----ATTAAGCTTCA---TAGTAAATTTGTTCCTCCG----GATATAGAATTATATCCAAAGGAAACAAAG---CGATTAAAAGTATAATGAATTAGTAGAGGAAGCTAC----TGTAATCCTACGTCCTCCGTTGTCAGTACAATGT
