# Supplementary material for: PQ, a new program for phylogeny reconstruction
Source: BMC Bioinformatics. 2018 Oct 12;19:374. doi: 10.1186/s12859-018-2399-4 (PMC6186109; doi:10.1186/s12859-018-2399-4)
Supplement: Supplementary file 4 — Simulated data. The archive Simulated-data.tar.gz contains two folders called Alignments and Trees. Folder Alignments contains 500 simulated 15-sequence nucleotide alignments in fasta format. Folder Trees contains six subfolders, PQ, MP, ML, ME, QP and Reference with trees in Newick format reconstructed from the alignments with five methods and with reference trees used for simulations. Names of the tree files correspond to names of alignment files. (TAR 1860 kb) [file 12859_2018_2399_MOESM4_ESM.tar › Alignments/170.fasta]

>t1
AGA--GCCGAGCCC---TTAATA--A----TATCAATTG----ATCTCGGT--TGTATTACGAACCCATGCTACACTCTGTGA----TAGATCTGGAAATCACAGAAGA----C-------CGAA---AACAAGCTCGGGGGAGA----ATCTTT--AGGTCTACCAGTTTTCACGACATAGGCCTACGCATTCA--CTTGATGAGTAGCCTGGCCATTTGTAGTATAAAGTGCGCAGTAAATGTAAGATGCATTGTTGAAGTATTTACCTGACATCA-CCCAT----CGAGAGGCT----A----G------TACTAG--GTTAAGCAGGTTGAGGTC--GACAGG----CTACTTCGGTCTAATTACT-GCGTGGTCTCC--TCG---TC--ATTAAAAAAGTTTCTGACGTGAAATAT----TCCACCACGA---ACAAAGACCCTTAGGAAGAAGATC---CGTTTCTA---AGCAAAACTGTGATTGTGGGCCCGG----GCCG-CACTGATTCATCACAGTGCAA----A----GATGAATAAGTTTG----GACT
>t9
ATC--CCCGCGTCC---TCAATTCTA----GCGCAATTG----ATCTCTGT--TGTGTGAGTAACCCTTGCTACACTATGTAA----TAGATCTGGCGGTAACCCAAGA----C-------CTAA---AGCAACCTCGGGGGAGA----AACTTA--AATTCTACCAGTGGTCACGATCTAGAACTACGCAACCA--CTTGATTAGTAGCCTGGCCATTTCTAGTATAGTGTGCGCTGTAAATGTCGGTTACATTGTTAAAGCTTTTACCTGAGATCG-CGTGT----GAAGTCACT----T----G---AACTACTAG--GTAAAGGAGGTTGAGGTG--GGCAGG----CTTCTACTGTATAAGTACG-GCGTGGTCTCC--CCT---TCTTATTAAAAAGGTTTCTAACATGAAAGAT----TGCACCACTA---ACACTGAGCATCGGGGATAAGATC---CGTTTCTA---AACAAAACTATGATTGTCTGGTCGT----GCCG-CACAGAAGTAGCATAGTTCAA----A----GATGAATAATTTTGAAATAACT
>t12
ATA--TCCGAGACC---TAAATTCTT----GAAAGATTG----ATCTCCGT--AGTTTTACTGACCCTAGCTACACTATGTCA----TAGAGTTG----ACGGATAAGA----CC------CTAA---AACAATCGCTAGGGATA----AAGATA--AAGTTTACCAGTAATCACGAGACAGTTCTACACTAAGA--CTTGACAAGTATTGTTGCCAGTTCCCGTGTATTGTCCGCAGTGAAAGTATGTTTCATTGTTGAAGCTTATACCTGAGATCACCGCTT----AGAAAAACT----T----G---AAATACGAG--GTCAAAAAGGTTGCGATT--GGAAGG----CTTCAGCCATATTAATGCC-TCGTGGTCGCG--ACT---TCTTATTAATAACATTTATGTAATAGAAAAT----TACACCACAA---ACAATGAACATTTGGCAACAGG-----GGATTCTA---TCCAATACCTTGATTGTCTGCACAG----GCCG-CACTGAGATAACAAAGTTCTA----A----GCTGAACAAGTATC----CACT
>t10
ACA--TCCGAGACCGATTTAATTCTG----TTCTAATTG----CTCTCGGT--GGAGTG-ATAACCCAGGCTACTCCGTGTAA----TAGATTTG----GTAAGGAAGA----CGC----CATAA---CACAAGCTCGTGTGTAA----AAAGTAAAATTGGTAACAGTC----CGTACAAGATCTACTCGCTAA--CCTGAGGAGTATGATTCCCATTTCATAGTTATAGTTCGCTGTCAAAGTCTGTTTCTTTGTTAAAGCATATACATTATTTCAGCTAAA----GGACGAATTGACGC----GTATAAGTACGAG--GTCATGTAGGTAATGCTTGCGCGAGGCCGTCTTATTCGGGATTTGTGCC-GCGTGTTCACT--ACT---TCTTATAAAAAACATTTGTAATCTCCAAGAT----TTAACCACCACGCACATAGATCGTCTGGTAGCAGT-----TGGTTCTAGTAATCAA--CTATGATT----GATCGATAAAGCCG-GACAGGATGAACATAGGGCACTAAGAATGCGGTGAAGGAATGTT----TACT
>t6
ATT--TCCGGGCCCTAC-AATTGCAA----GAATTATTG----ATCTCGGT--AGCGTA-AGAACCCTGGCTACACGGCGTAG----AAGATTTG----ATGATTAAGA----CCC----CTCAA---ATCAGATCCTTGTGTTA----ACATTCAGAATAGTATCACTC----CG---AAGAAATACGCGTCTA--CATGAGAAGAACTATGACCAGTTCCGTGATAAAGTTCGCCGTAAAAGTGCGGTTCGTTGTTGAAGGATTTACTT-AGTTCATCATAA----TTATTCGAT----C----GCACAAATATGCG--GTCATTTATGTTGTGTTACGGTTAGGGCATCTTAATCGATTTAAGTACT-ACGGGTTCTGTTAGCG---TCTTATAAAAAACCTTTATTGGCTCGCATATCGCGTGAACCACT----ACACCGAACATATGATAACAGT-----TGCTTCTACGATACAATATTCTGATT----GCTCCATAAGGCCG-CACAGTCATAACATAGAACACTAAGACTGTGATGAAGCAATATA----T---
>t8
AAT--TCCGTGCCCTAT-GATTACGA----GCCTTATTG----TTCTCGGT--TGAGTA-TGAACCCG----ACACTGGGTCT----AAGATTTG----AGTTTTAAGA----CCC----CTCAA---AGCACATCCGTGTGTTA----ACGGTAAGAATAATAACACTC----CG---AAGAAATACGCCAGAA--CTTGAGGAGAACTTTGGCCAGTTCCTTGTTAGAGTGCGCAGTAAAATTCCGATACCTTGGAGAAGCATGTACATCATTTCATCTCAT----TCATCCGCT----C----GGATAAATAGACG--GTCATGGACGTTATGCTGGGGTTAGGGATCTTTAATCCAAATACGTTCC-ACGCGTTCGGTCAGCG---TCTTATGAAAAAACTTAGTGGACTCCGAGATCGAATTTACCACG----ACAGCGATCATTTGCTACGAGA-----GGCTTCTACCATACAATACTCTGATT----GCGCAATAGGGCCG-CACAGTCAGAACAGAGTACACTAAGACTGTGATGAAAAAGTATA----T---
>t14
ATA--T---TGCCCATATGAT---GT----TTCCTATTG----ATCTCAGT--AGTTTAATGAACCCAAGCTACGCTCTGTTG----GAGCGTTG----TGTAGAAAGA----CAC----CGAAA---GGCAGGGTCATGGGTGA----AACGTT--AGTGTTACCAGTAATCACGTACAAGGGTTACTCTAACA--CGTGAGTAGCATTATGACCAGTTCGCCGGTAAGGTCCGCGGTCAAAATCAGTTACCTGGTAGAAGCATCTACTTTACATCAGCTCGT----CAAAATTCT----C----G---AATTATACG--GTTAAGTATGTCATGCTACGGGTAGGAGGTCTTAACCTATATAGGTACTGTCGAGCTCTCA--ACC---TCTTATTAATAACCTTATTAGAGTTTAAAAT----TTCACCACTAAATACAGTGATCGTATGTGACCAGT-----AGATTCTATTATTCAATAAACGGATTGCCGGAACGGCAAAGCCG-GACAGTTGGAACATAGTGCAATGAGATTGTGTTGAACTATTATC----GACT
>t13
ATA--T---TGGCCAGGTAAT---GT----TTCCTATTG----ATCTCGGT--AGATTAATTAACCCAAGCTACGCTATGTTT----GAGTGTTG----GGTATGAAGA----CAC----CGAAA-------GGGTCATGGGTTA----AACGTT--AATTTTACCATTTATCACGTGCAAGGATTACTCTAACA--CGTGAGAAGCATTATCACCAGTTCGCCGGTAAGGTGCGCTGTCAATATCGGTTACCTGGAAGAAGCATCTACATTAAATCAGCACGT----CGAAGTTCT----C----G---AATTATACGTAGTGAAACATGTCTTGATACGGGTAGGAAGCCTTGTCCTATATTGGTTCGGTCGAGCTCTCA--ACC---TCTTATTAATAACATTAATATAGTCAAAAAT----TTCACCACTACAAACAGTGATCGTAGGTTACCAGG-----AGTTTCTACCGTTCAATAAAAGGATTGTCGGCACGGCAAAGCCG-GACAGTTGTAACATAGTACTTTAAGATTGAGTTGAACAATTATT----TACT
>t4
AGAGGACCGTGTCCGGATAATTGCCA----TCGAAATTG----GTCTCAGT--TGTTTAATTTACCCAAGCTACGCTAAGTTG----GAGCTATG----AAAATGAAGATGTGCAC----CTAAAAGGTACAATCCCAGGGGTAA----ACGGTG--ATATATAACAATGGTCACGTCATAGAGATACGCGATTATTCGTGAGAAGCATGGTGACCAATTGACGTCTAACGTGCGCTGTTAAACTTTGATGCCTAGCAGAAGTCTGTACCTAAAATCATCGCAT----GTATTGTGT----CCCAGG---AAAT----G--GTTACAGACGTAGTGCTATGGATAGGTTATCTATTTCTTCATCATTTCCATCGAGGTCGCA--TCA---TCTTATTAAGAACATTAATGGCCTGGTATAT----TTGACCACACAATACAAAGATCGTTAGCTATCAGA-----AGGTTCTAGCCGGCAAGAAATAGATTGTCCGAGCGTCACCGCCG-GACTGTAAAACCATGGGCCTCTGAGAGTGTGTTGAACAATTTTC----CACT
>t3
AAGTTTCCGTGGCCGATTAAGTTCCACAAGGCCAGATTG----GTCTCGGT--GGATTAACAGACCCATGCTACGCGTCGTAAACGGGAGCGTTG----GTGAAGAAGATGACCGC----CTAAAATGTACATCCCCTGGAGTAATACTAA------AAATCTACCAATAGTCACGATTTAGTGGTACCCGATTA--CGTGAAAAGCATAATAACCAATTTTGAACTATTGTCCGCTGTGAAACTATGATCCTTG-AAGAAGTCTCTACATCAGGTCTTCCCTA----CGAAATATT----CTGAAG---AAATACATG--GTAACGGAAGTATGGCTATGGATAGGGGGCCTAGGTCAACATCTTTTCTTTCGTGATCC------T---TCTTATTAATAACATTAGTTACATTTGAAAT----TTCACCACAGTTTACAATGATCTTTTGTAACGAGA-----AGGT----GCATCCAAGAGCAGGATTGGACGGTCACTTACGCCG-GACTGAAGCACCATAGACCATTAAGAGTGTGATGAACTAGTTTA----GACT
>t5
AAAGGGCCGGGGCCGAATTATTTCGT----TTCCCATTG----TTCTCAGT--TGATTAATTAACCCATGCTACACTCAGTGG----CAGCTGTG----AACATGAAGA----CTC----CGAAA---TACAATCCCGGGAGTAA----AACTTT--AAATTTACCAATTATCACGTTATAGATATACTCAACCA--CGTGATAAGCATGGTGACCAGTTTACGGCTAGCGTGCGCTGTCAATCTTAGTTACCTGGAAGAAGTCTCTACATTAGTTCGACGAGTGAGGAAAAGTTAT----C----G---AACTACTCG--GTCAGATAGGTAGTGCTATGGGTAGGGGGCCTACATCAACATCATTTCAGTCGAGATCCCG--ACA---TCTTATTAATAACATTAGTGTCATTGTAAAT----TTGACCACTGGAGACAAGGATCGTTAGGTAGCAGA-----AGTTTCTAGCCTACAATATACAGATTGTCCGAGCGATAAAGCCG-GACTGTAAAACCATGGATCGATGAGAATGTGGTGAACTAATTTA----AACT
>t15
AGAGGTCCGTGACCGAATGAATTCTT----TCCCCATTG----ATCTCTGT--AGATTAACTAACCCGTGCTACACCAAGTGA----AAGCTATG----TGCTTAAAGA----CTC----CGAAA---TCCAAACCCAAGAGCTA----AACTTT--AAATCTATCATTTATCACGTTGTAGATTTACCCCGCTA--CGTGAACAGCAGCCTGTCCAGGTTTTCTATAGTGTACGCTGTCAAATTACGGTACATGGTTCAAGTTTATACATTAAATCTGCGCTG----TGAGGTTCT----C----G---AAGTACACG--GTTATAGAAGTGGGGCTATGGTTAGGGAGTATATATCGACATGCTTTCCTTCGTGATCCAA--GCC---TCTTATGAACAAAATTAATCCATTCCTACAT----TCCACCACAATAGACAATGACCGTTTGTCATCAGG-----AGATTCTATCCCACAATATATAGATTGACCGTGCGATACGGCCG-GACGGTACTAGCATGGTACGATTAGAATGGGGTGAACAATTTTC----AACT
>t11
ATT--TCCGCGACCATATAATTGCTA----GTCCTATTG----GTCTCTGT--GGTGTAATAAACCCCAGCTACACTATGTAT----TAGTTATG----GTAGGTAAGA----CTC----TGGAA---GACAATCTCTAGGGTGA----AACATC--ACATTTACCAGTTATCACGTTCCAGACGTACACGAACA--CTTGAATAGAAATATAACCAGCTGTTAGTTAAGGTTCGCCGTCAAACTGTGTTACATAGTAAAAGTGTATACGTCACATCATCACCT----ATAGTTTCT----G----G---AAATACACG--GTGAACTATGTTATGCTACAGATAGGATATCTTATGCCATTTGGTTTCA-TCGCGCTCTCT--ACC---TCTTATAAATAATATTTTTTTAGTAATAAAT----TTCACCACGATAGACAGTGATCGTATGACAGGAGT-----AGTTTCTATGCTTCAAGAATAGGATTGTCTGAGCTACAAAGCCG-GACGGTAAGAACACAGATCGGTAAGAATGTGTTGAACAACTATC----AACT
>t7
AGA--TCCGAGACCGGATGATTGCGT----AACTAATTGAGGAATCTCAGTAATGCGTTAGTAACCCTTGCTACACTGTGTCT----AAGGTTTG----ATAAATAA--------CGTTGAGGAA---GGCAATATCATGAGATA----AACTTT--ATTTTTATCACTGTTCACGTCTTAGCCTTACACCACCA--CTTGATAAGAATTGTAACCACTTACATTTTAGGGTTCGCAGTAAAATTTTGGTACATAGGACAAGCATTTACCTTACCTCGGCGCGC----GTAGTTTCT----C----G---AATTAGACG--GTTAACAACGTGGAGTTTTTGATAGG----CTTTAGCCTCGTAGTTACG-TCGCGATCACA--CCGACGTCTTATTAAAAACATTTTTAGATTAGAACAT----TCCACCACGGCAGACATAGAACCTTTGGGAGCAGT--AAAGGATTCTA---AGCAATATTGGGATTGTCTGGTCGT----GCCG-GACTGTCGAAACAAAGGGCAATAAGAATGTGATGAAATATTGTC----CACT
>t2
AAA--TCCGAGACCTGGTGATTTCTG----TGCTAATTG----TTCTCTGT--TGGCTTAAGAACCCTAGCTACACTTTGTCT----AAGACGTG----GTAAACAAGA----CTC----ACCAA---GTCAATTTCGTGGGATA----AACATG--ACATTTAACAGTAATCACGGGTTAGGTCTACACTAACA--CCTGATAAGAAATATTACCAGTTCCCAGTTAGGGTGCGCAGTTAAATTCTGTTTCGTAGTACAAGCATTTACCTTACATCGGCGCCA----GTAAGTTCT----C----G---AAGTAATGG--GTTAGATAGGTTGAGCTTCAGATAGG----CTTTATCCGAGTGGTTGCT-TCGAGGTCACA--GCC---TCTTATTAAAAATATTTATGTAATAGAATAT----TCCACCACTACAGACATTGAACTTATGTGAGCAGT-----TGTTTCTA---CTCAACATTGTGATTGGCTGCTCAT----GCCGCGACTGTCAAAACAAAGGGCATTGAGAATGTGTTGAATTAGTATA----TACT
