# Supplementary material for: PQ, a new program for phylogeny reconstruction
Source: BMC Bioinformatics. 2018 Oct 12;19:374. doi: 10.1186/s12859-018-2399-4 (PMC6186109; doi:10.1186/s12859-018-2399-4)
Supplement: Supplementary file 4 — Simulated data. The archive Simulated-data.tar.gz contains two folders called Alignments and Trees. Folder Alignments contains 500 simulated 15-sequence nucleotide alignments in fasta format. Folder Trees contains six subfolders, PQ, MP, ML, ME, QP and Reference with trees in Newick format reconstructed from the alignments with five methods and with reference trees used for simulations. Names of the tree files correspond to names of alignment files. (TAR 1860 kb) [file 12859_2018_2399_MOESM4_ESM.tar › Alignments/117.fasta]

>t1
GATTGACGG--AACGCGCCTAAAGCAATCCGGAATACTCAAATAGTTTCGTACCTGGTCGTG--AGACATTCTGGTT--CTCATA---CGTACAACAACGCGCCAGTTAAGCAA---TATCG--CAACGCTTAGGACGAATCTTTTCATCCGACCTTGATCGG--------TT----GCCACTAGATCTAAGCTGTTTTAGAGAGCCACGAAACAAC-AG----TGACTCATCTATTTCTT----GCGCGCA----TT--GTATTCGTAGC---CGTGGA------TTTATAT--GA----CCCCACACAGACTATTTTACTGTGT----CCCCGCTAGGC---AACCCTACCAATTCCGAGCTACCATT-CAC----ATAACGACAATCT-CAATACAAGA---CAACAAAA----ATCAATATCTTTCGGC---TGC---CAGAGTATGTAGTA----CGTTTT---AGTCAGTTCCTAGAAATAACATTCGTTGCTTGTGTTAC---
>t11
GTTTTTTCG--AATGA--CTAAAACAGTTAGCACTACTTTTTTAGTTTCTTACCTGGGACTG--AAGCACTCAGGTT--ATCAA----GGTAGAACAACACGGCATTTAATCAT---AATCG--CAACTCTT---ATAAGTCTTGGAACCTTACCTTAATGCT--------TT----GCCTCTAGCTCGAAGCTTGATAAGAGAGCCACGAAACAAC-AG----CAAGTTACCGATTA--------CAACCATGTTTT--GTATTAGTAAA---TCGGAC------TTTAACT--GG----CTCCGTACAGACTAATAAAATGTGT----CCCTGCGATCC---ATGACTCCCTGTTCCAAGGTACCAGTAGTC----ATACCGATAATCA-CTATACACCA---CAACAAAA----CTCAAGTTATTTAGGG---GGC---GAGT---TGTGGTT----CGTTTT---AGTAAATTCCTTGAACTGTGATTCTTTTATTGTGTTAA---
>t2
GATTGTGGG--AACAG--CTAAAGCGGTTAGTATTACTAGTTTAGTTCCGTACCTGATGATG--ATTCATTCAGATT--CTCTA----TGTACAGCAACACGCCAATTAATCAG---TATCG--AAACGCCTTCGATAATTTT---AAACATACCTTAGTAGA--------TTTACTTCCACAAGATCGAAGCAACGTAAGAGAGCCACGCAACAAA-TG----CAATTTAGCTATTTCGT----ACACGCATGAATT--GTATACGTACC---CGTGAG------TTTATAT--GA----CCCTGCACAGACTAATAAAATGTGT----CCCGGCCAGAC---ATCCCAACCAATGTGATGTTTTCGGT-CTC----ATATAGATAATCA-CAATACAACG---ATACAAAA----TTCGGTGTCTTTCGGA---CGC---TAGA---TGTAGTA----CTATTT---ACTGAGTTCCTCGAAGTTCGATTCATTAATTGTGTTAC---
>t7
GCTTATGAG--AGATG--CTAAATCCCTTAGTAATACTGCTATAGTGAC---CCTGAATTTG--AAACAATCTGTTT--TTACA----TGTATAGCAACACGCCAATTAAGCTC---GATCG--AAACTCCTAGGATAATTTT---AACTAGACCTTGAG--ACGCA----TGTGCTGCCACC-GATCTAAGCTGGCTAAGAGAGCGTCGCAACAAGTGG----ATATTCACATATTTCTT----CCCTTCATGCATT--GTATCAGTATT---CCTGGG------ATTAGGTTTGA----CTCTTAACAGACTAGACAAATGTGT----CCCCTCCAGAC---ATTCACGCAAATTCGCTGTGGTCTAG-AGA----ATAATGATAATCC-CTATACACCG---AATCAAAA----CGCTGCTTTTTTCGGA---TGC---TCCG---TGTCGTC----CGATTT---ACTCAATTCCTGGAAGTGCTGTTCATTATTTGTGTTAT---
>t4
GCTTAACTG--AGATA--CTAAA---CTTAGGAATACTTATATAGTGCC---CCTGCCCCTG--ATGAATTCCGGTT--TTTCA----TGTTCACCAACACGTCACTTAACCAG---CATCG--AAACGCCTATGATAATTTT---AACCGCACCTTCAT--T--------TGGTCTCCCTCAAGTTCAACGCTGTGTTAGAGAGC----AAACAAT-TGGAAAACAATGATCTATTTCGTGGAGGCTTTCATGTGTT--GTATAGGTACT---CGAGAG------ATTACTTCCGT----CGCGTCACAGACTAATAAATTGTGT----CCCCGCAATTC---ATCGAGTCGAATTTGCGGTAGTCACA-CAGCATGATACGGAAAATCT-CCATACACCT---CCACAAAAGCCGTCC----TTTTTAGGG---AGCCTGTCCA---TTTAGTT----CAATTT---ACTTAATTCCTCGAATTCCGATTCATTAATTGTGTTAT---
>t5
GCTTTATTG--AAAGC--CAAAA---TTTGGTAATACTTTTATAGTACC---CC----CCTG--AAAGATTCCGGTT--GTTAC----TGTTCAACAACGCGTCATTTAAA-------ATCG--AAACACATATGATTTTTAT---TACCGCACCTTCAA--A--------TGGTCTACCTCAAGTTCCACGCGTTCTTAGAGAGC----AAACAAG-AGATTAACAATTATCTATTTCTTGGGCGCGTCCATGACTT--GTATGCGTATG---TGGGAA------ATTACTTCCGT----CGCACTACAGAGTATTTTACTGTGT----CCCTTCTAAGC---ATTTACTCTAATGTGCGGAAGT---G-ACACACAATAGTGAGAATCT-CCATACACCT---TTGCAAAAGCCGAGC----TTTTTTGGG---AGC---GTAA---TATAGTT----CCATTT---AGTCAGTTCCTTGAATTACAATTCATTAGTTGTGTTAT---
>t6
GCTTACATG--AGTTG--CAAAACCGATTAGCAGTAC---AGTAGTTCC---CCTGCCACTG--ATCCAATCTGTTT--ATTTT----CGTTCACCAACCCGTCATTTAACCAG---TATCG--AAACCCTTAAGACTATTTT---GAGAATACCTTTAT--A--------TGG---ACCGCCCGTTCCAAGCAGCGTTAGAGAGCGGCGGAACAAG-AG----AGAATTACCTATTCCTTAAAATCAGGCATGTATT--GTATCAGTAA-------GGA------GTTACCTTCGG----CGCAACACAGATTAAAGGAGTGTGT----CCCTGCCATAC---AGAAAAACTCTTAGGGAGAAAACACA-AAC----ATAGGGAAATTCC-CAATACACCT---AATCAAAA----GGC----TCTTTAGGC---TGC---TCGG---TGTAGTA----CGGTTTTCGACTTAATTCCTGGAAATCATATTCATTAATTGTGTTAA---
>t8
GCTTATATG--ATGTT--CTAAATCCTTTTGAAATACTTCTATAGTCCC---CCTGAGTCTG--ACCCATTCTGGTT--ATTTG----TGTGCAGCAACCCGTCATTTAAACTG---CATCG--CAACGCTTCTGAGT---TT---TAACTCACCTTACT--A--------TGGGCTCCCTCCGGTTCCACGCAGAATTAGAGAGCTACGAAACAAC-GG----ACAATCATTTATTTCTTCACAACTCTCATGGGTT--GTATAAGTATG---GCGGGT------GTTACTTCCGG----CACCTCACAGAATAGATAACTGTGTCCCCCGCCTCCATCC---AGTCAACCTAATTGATAGATAACTAA-AGC----ATAAAGAGAATCG-CAATACATCG---T-TCAAAA----TGC----TTTTTAGGC---GGC---TGGG---TGTTGTT----CGATTT---ACTCAGTTCCTCGAACTCGACTTCATTAATTGTGTTAAAAT
>t13
GATTAGCTGTCACTAC--CAAAACCTATCTGGATTACTCCAATAGTTACCTACCTGATTATGCAAATCAGTCGGTTT--GTCAT----TGTTCAGCAACTCGGCAATTAAGCAT-----TCG--AAACCCTTTAGAATAGTAT---GAACAAACGTTGTGGAA----CCGGTTACCTGCCTCGAGATCTATGCAGATTAAGAGAGCCACGGAACAAA-CG----CAAGTAA----TTTCAT----AC---CATGTCTT--GTATCGGTACT---AGTGGG------ATTATTT--GA----CTCGGTACAGACTAGTTAAGTGTGT----CCCGCCCAGTC---ATGGTGACAGATACTACGCAATCTGA-CAC----ATACAGATAGTCG-CAATACACCC---AAACAAAA----ATCCTTGTATTTCGGA---AGC---CCGA------AGTC----CTCTTT---ATTTAATTCCTAGAAATTCGATTCTTTAGTTGTGTTAC---
>t14
----ATGGGACACTAG--CAAAACCATTCGGAATTACTCCTCTAGTTACCTACCTGGTAATG--AATCATTAGGTTT--GTCGT----TGTTCAGCAACTCGTCAATTAATCAA-----TCG--AAACACTTTTGAAAAGTAT---GAACAGACGTTTTGGAA----TCAATTACCTACCTCCAGATCTATGCCGCTTGAGAGAGCCG--TAACAAT-CG----GGATTAA----TTTCAT----ACTCTCATGGTTT--GTATCGGTACT---AGTGGG------GTTATGT--GA----CCCTAAACAGACTAGTTAAGTGTGT----CCC---CAATC---AAGTATGCCGATATTGCGCAGTCTGG-CAC----ATATAGATAGTCA-CAATACACCC---AATCAAAA----ATCATAGTATTTGGGT---AGC---TTGT------AGTC----CTATTT---ATTTAATTCCTTGAATTTCGATTCTTTAGTTGTGTTAC---
>t15
GATTAAAGG--AATCC--CTAAAACGCTTTGCATTACTATTTTAGTTCCTTACCTGGTAATG--ATGCAATCCGATT--TTCGG----TGTTCATCAACTCGTCACTTAATCTG---GATCG--AAACCCATGAGACACATTT---TAACGCACGTTGATGGA--------TTTCCTGCCACTAGATCTAAGCGAGGTAAGAGAGCCACGAAACAAG-TG----TAATTTAGTTATTCCGT----CCTCACATGGCTT--GTATTTGTAAG---AAGGCTGCTTCCTTTATGT--GA----CACCAGACAGATTAATATAGTGTGT----CCCACCCAGGC---ACGGAGAGCGATT---TGCTGACAAT-CTC----ATACTGATAATCT-CGATACACCG---GGCCAAAA----GTCACACTCTTTAGGA---AGC------C---TGTAGTA----CTTTTT---AATGAGTTCCTTGAATTATTATTCTTTATTTGTGTTAT---
>t10
GATTGAAGG--ACGGT--CCAAACCTATTTGCATTACTTGTTTAGTCC----CCTGATA------TTTAGTCGGTTTCATTC-A-GCAGGTCTAACAACACGTCACTTAATCGAGGCGATCG--GAACACATTGGACTGATAT---TAGTAGACCTTGATAAA--------TTTCCTTCCTCTAGATCAAAGCATGTTTAGAGAGCCACGGAACAAA-AG----TGAGTCACGTATTCCCT----TCCCACATGCCTT--GTATTTGTAGA---AGAGTTGATTCCTTTATAT--GGGGACCGCCCAACAGATTAATTAAGTGTGT----CCCACCAAGAC---AAGAGAAGCGATT---TGCGCTCCAG-CTA----ATATAGAGATTCTGCTATACACGGCCTGCTCAAAA----ATCTCACTTTTTCGGA---GGC------C---TGTGGTTCTTTCCTTTT---A---AATTCCTTGAAGTGCGATTCCTTAGTTGTGTTAT---
>t3
GTTTAAGAG--ACA------AAACCCCTTTGCAATACTTCTATAGTATCATACCTGTAC------TGCATTCCGCTT--ATTTA-GGAGGTCCATCAACTCGACACTT---CTA---AATCG--TAACACTTTCGACTGATGT---TACCCAACTTTAGGAGA--------TTGACTGCCGCTAGTTCAACGCAATATGAGAGAGCCACGGAACAAA-TG----AAAATGATGTATTCCTT----ACTCACATGTCTTCCGTATGAGTAATTTC-TTGTGGTTTCCGTTAGGT--GA----CCCCACACAGATTAGAGGAGTGTGT----CCCGACAAAAC---AATCACAACATTA---TGGATACTGA-CAC----ATAAGGAGAGTCACCCATACACCG---GGGCAAAA----TTCGCGTTTTTTTGGC---AGC------C---TATTGTA----CTATTT---AGTAATTTCCTTGAAGTCCTGTTCTTTATTTGTGTTAC---
>t12
GATTATTAG--ACTAG--CCAAACCCCTATGGACTACTTTACTAGTATCATACCTG----------AAAGTTCGCTT--CTATG-GTTGGTCTATCAACACGTCAGTT-ACCTA---GATCG--TAACACTTTAGACTAATAT---CACCAAACTTTTAACGG--------TGTTCTACCGCCAGTTCGATGCGTGATAAGAGAGCGTCGAAACAAC-AG----ATAATTAATTATTACGT----CCCCACATGATTTTAGTATTAGTAAC---AGTGTGGTTTCCATTAGTT--GA----CCCGTCACAGACTAATGGAATGTGT----CGCTCCCATCCCGTAGGAGCATCGTTA---TGGCCTCGAG-CGC----ATATCGATAGTCAGCAATACACAG---GAACAAAA----TCCTCTGTTTTTGGGA---AGC------C---TTTAGTT----CGTTTT---ATTAAATTCCTAGAAGTTATATTCATTACTTGTGTTAA---
>t9
-ATTAGTGG--AGTAA--CTAAACCGGTGTGGATTACTATGGTAGTTTCATACCTGTTC------AATAGTCTGCTT--ATACC-CAATGTCCATCAACACGGCAATT-ATCTG---GATCGAGTAACACGTAAGACCAATGT---GATGGTACTTTCCAGGC--------TTGACTCCCGCTAGTTCTATGCGTGTTTAGAGAGCGCCGAAACAAT-TG----ATAGTCATTTATTACGT----TCGCACATGATTTCAGTATTAGTAAA---GAAGGTGTTTCCATTAAAT--GA----CCCA--ACAGAT---TTGAGTGTGT----CTCTCCCATCC---AAGCTGGTATTTA---TGCGGTCGGC-CTG----ATAGAGAAAGTCAACAATACACCT---TATCAAAA----CTCTCTTTTTTTTGGTCTCAGC------C---TATAGTA----CGATTT---ATTAAATTCCTGGAAATAATGTTCTTTTTTTGTGTTAC---
