# Supplementary material for: PQ, a new program for phylogeny reconstruction
Source: BMC Bioinformatics. 2018 Oct 12;19:374. doi: 10.1186/s12859-018-2399-4 (PMC6186109; doi:10.1186/s12859-018-2399-4)
Supplement: Supplementary file 4 — Simulated data. The archive Simulated-data.tar.gz contains two folders called Alignments and Trees. Folder Alignments contains 500 simulated 15-sequence nucleotide alignments in fasta format. Folder Trees contains six subfolders, PQ, MP, ML, ME, QP and Reference with trees in Newick format reconstructed from the alignments with five methods and with reference trees used for simulations. Names of the tree files correspond to names of alignment files. (TAR 1860 kb) [file 12859_2018_2399_MOESM4_ESM.tar › Alignments/80.fasta]

>t14
GGAAGGT---CCTCTGGGTTCCTCCATACTAGCAGGATCAGGATTATTTT--AGTGATT---GTGTAATTTTTACCGTCCTTAT---GAAATTCCGCTAAGACAATAAT---CATAAATTTCTTGTGTGCTCAGTCGAACACATCAGCCGG---CCCTTCACAA-CGCATCACGTAGCGCTGATTTTTCCCACTTA--AGCCGCTACGGC----TCTGCAAGTGAGGAGATCTATGAATGTAGA----TTATATTTTA----TTTTATCAATTGCGCTTCCTAAT---CATACGTATGGCCAT---C----T---ACTCGTCTAATTAGAGATAGTTTGTTTC----GGGCTTAGAAATTG----CACCACGCTTACACAGTTCTGAATCCGCTGGCTATTGACTTTCATTTCGTAGCCCCG-TATATCACTTCA----GAGGAGAA
>t1
GGAAGGT---CTGTTGGGTTCCTGCTTACTATCAGGATCAGAATTATTTT--AGTGATT---ATGTAATTCGAACCGTCCTTAT---AAAATTCAGCCGAGAAATTAAT---CATAAATATCTTATGTTCACAGTGGAACGCATTAGCGGG---CCCTTCACAA-CGCATCACGTCTCGCCGATTTTTCGCGCTGA--AGCCACGAAGGC----TCTTCAAGTCATGAGATCTATGACTGTATG----GAATATTTTA----TTCTTTCAATTGCGTTCCCAAAT---GATACGAA----CAT---C----T---ACTTGTCTAATTAGAGATAGATTGTATC----GGCCTTGGGAATGG----CACGACGCTTACGTAGATCTGAATTCGCTGGCTATTGACTTTCTTTTCGTAGGACCC-TTGATCACTTCA----GAGGAGAA
>t10
TAATGGT---CGTGTGGGTTGCTCCGTACTACTAGTATCATTATTACTTT--AGTGATT---CTCGAATCCTGTCCTTCCTAAT---AAAATTCT----GGAAATTAAT---CCTAAATTTCTTAAGTTCACAATGGAACTATTCTGCGGT---CGCTAAACAA-CACCCAACGTTTTGAAGTTTTTTCTCTATGT--AGCCACCAAGGC----ACTTCCAGTTCCTAGATCTTTAATTTTATA----GAGTATTTTA----TTTTCTCAGTTGCGCTTCTAAAT---GATACGTA----CATCAAC----T---ACAGGTACACTTAGAGATCGTATGTATC----GGACTTAGAAATGG----GACTACGCATACATAGTTTTGAAGACGCTTGCTATAGACTTTCTGTTCGTTGAACGG-TATATAACTTCA----GAGGAGAA
>t12
AGAGGGT---CTGTTGGTTGACTCCATTCTACCTGGATCATTTTTAGTTT--AGTGCAT---TTTGAATGGTTACCGTCCTAAT---TAAATTCG----GGAAAATAAT---CCTAAAAGTCTTAAGTTCACAGTGGAACATGTTGGCTGT---CTCTAGACAA-CGTGGAACGTCATGATGTTTCTTCTCTTATG--TGCCACCAGGGC----TCTGATACAACCAAGATCCGTAACTTTATT----ATTTATTTTA----TTTTCTCATGCGCGCTTCACTATGGCCACAAGAA----CATCTCCCAGCT---ACGTGTAGACTTAGTGATCGGTT---TC----GGCCTTAGTAAT-------ACAACGCGTACCTACTTAAGAAGTCGCATGCTATTGTCTTTCGATTCGTAGGGCAGAAAAATGGCTACAGGACGAGGATAC
>t15
AGATAGT---CTAGTGGTTAACTTCATACTAACCAGATCATAATAAGTTT--AGTGGTT---TTTTAATGTCGCCCTTCCTAAT---AAAATTCT----GGATAGTAAT---CTTAAAAGTCTTAAGTGCCCAGTTGAACGTATCAGCTGG---CTCTTTACAC-CTAGGAACGTCAGGGTGTTTCTTCTCTTCAG--TGCCACCATGGC----ACTAATAAAAGCAAGATCCGTAAATTTATT----AGTTATTTTA----ATTTATCATCCGGGCTTAAGGAT---CAAATGAA----CATCTTCCACCT---ACGAGTAAACTTAGAGATTGTAT---TC----CGTCATAGTAAT-------ACGGCGCATACAGAGTTACGAAGTCGCATGCTATTGTCTTTCGATTCGTAGAACAGTTATATATCGTCA----GAGGATAC
>t8
GTATTGT---CATGTGGTTTGCTACGTACTACTGGTATCAATATTACTTT--AGTGGTT---ATTTAATG--AATCGTCCTTAT---TAAATTCA----AGACATTAAT---CTTAAATGTCTTAGGTACGCATTGGAACTGGTGGGCGGG---CTCGATACAA-CACCGGACGTGTTG---CTTCTTCACTATCA--ACCCCCCATGGCCGCTGCTCCAAGCATAAAGGTCCGTAACTGTATG----ACTTATTTTA----TTATCTCAAGTGCGCTACCTTAA---TAAACGAA----CATCTCC----T---ACTCGTGAAGTTAGGGATGGGATGTCTC----GGCCTTAGTAATGT----CACTTCGCATACAGACTTATGACGACGCTAGCTATGGTCGTTTTGTTCGTAGTACTA-GGTATTAGCAGA----GAGGACAA
>t4
CTATTGT---CTGTTGGGTCGCTC----ATAAG---ATTACGATGATTTTCCAGTGTTTGCTAAGCAATC--TTCCTTCCTTAT---AAAATTCA----AGACATTAATACTCT---AGCTCTTAAGTACGCAATAGAACTCGTAGGCTGATGACTCGTAACAG-CAGACAACGTAGCG---CTTATTCACTCTCT--GCCCGCA----CCGCTCCTCCAAATCTACAGGTCCATAACTAAAGA----TTTTATTTTA----ATTTCGCAACCGTGTTTCTAGAT---GATAAGTA----CTTCAGC----T---ACTGGTGCATTTAGAGATGGACTGTCTG----T---CTCGGAATGT----TACATCGCTTACATACTTAAGACGACGCCTGCTATAGTCATTTCATTCGTCGTTCGC-TACATTGAAGGA----GAGGACAG
>t6
GTAC-GT---CGCTTGGCTGGCTA----ATAAG---ATTACTATTACTTTGGAGTGGATTCGGACCAATA--AAGCTTCCTCAT---TAAATTCT----AGCTATTAATGGTCT---ACCTCTTAAGTTCTCAGTAGAACTGGTATGCGGATTACGCATTAC----TTGTGACGTAATG---CTTATTCACGCTCT--ACCCGGG----CCGCTCCTGCGAATATCTAGCTCCATAAGTCCAAA----TTGTATTTTA----GTTTGACAACAGTGATTCTATAT---GAGACGGA----CTTCAAC----TTGGACAGGTTCATTTAGTGATGGTCTGTGTC----C---TTTGCAATCT----GACAACGCTTACAAACGTTTGACGCCGACGGCTATAGTCATTGAATTCGTTGTTCGT-GCCATCGTCTGA----GAGGACAC
>t7
GTTATGT---CTTATGGATACCTT----CTAGT---ATAAAGATTATTGTTCAGTGATT---AAGCAATC--TATCGTCCTTAT---TAAATTCC----TGACAATAAT---CTTAAATGTCTTGGGTACGCAATAGAACACTTGTGCTGA---CACATTACAG-CCCAGTACGTGCTG---CTTGTTCACTCTAT--TCCCCCAAAGGCCGCTCCTCCTATGATTAAGATCCATAATTTTAAA----TTTTATTTTA----TTTTCACAACGGTGCTTCCCTAA---AAAACGTA----CTTCGGC----T---ACATGTTCAATTAGAGATGGTGTGTTTA----G---CTCGGAATTC----TACAACGCGTATGGAATTTTGACGGCGCAAGCTATGGTCATTTTGTTCGTCGTACTA-ACTATGTTAAGA----GAGGACAT
>t3
ACTGTGT---CATGTGGATAACTGCCTAATACG---ATGATGATAAATTT--AGTGTTT---GATGAATC--CATCATCCTGAT---AAAAT-CT----CGATATTAAT---CGTAAATGTCTTGTGTTCTCATTAGAACGGTTTAGCAGT---CACTTCACAC-CTGGACACGTGGTG---GTTATTCACCTGTC--GGCCTGCACGGCCGGTTCTACCAGGTAAAAGTTCAGTAATTTTAAACGATATATATTTTA----TTTTCACACTGGGGCTATACAAC---AAAAAGGA----CTTCTAC----T---A---GTCCACTTAGGGATAGAGTGTATCATCGGGCCTTAGGAATGA----A-CATCGCTTAGTCATTTGGGACGTCGCTAGCTAT--TCTTTTAATTCGTCGGACTA-TACATGTCTATA----GAGGACAT
>t11
TATACGT---CATCTGGATAACTCCATATTACT---ATCAGCTTTAGTGT--AGTGCAT---TTTAAATA--TATCTTCCTCAT---TAAAT-CT----CGAAATTAAT---CCTAAATATCTTATGTACTCAATAGAACTTATTCGCTG-------TAAACAG-CGTTTCACGTCTTG---TTTGTTAGCCATTC--TTCCACAAAGGCCGCTACTTCCAGCCGATAGCTCGGTGAGTAGAAT----GATTATTTTAGGCACTTTTCCATTCGAGCTCTAGAAC---AATATGTA----CATCTCC----T---ACTCGTGCACTTAGTGATTGGTTGTCTCGAACTGACGTAGAAATCAATTTA-CCTCGCGTATAAAGTTATGACGACGCAA---ATCGCCTTT----TCGTAGTGCTA-AGTATCTCTTTA----GAGGACAA
>t5
AATGGGTCGTCTGCTGGTTAACTCCATCATACA---ATTATCTTTAGTCT--AGTGAAT---CAAGAATG--ACGCGTCCTCATGTTCAAAT-CT----CGCTAATAAT---CGTAAATCTCTTAAGTTCCCAGTCGAACCGGTCAGCTG-------TTAACAA-CCGGCCACGTTATG---ATTTTTATCCGTTATCATCCAATATGGCCGCTTCTACTAAGTTT----TCTGTTATTA--------TATTATTTTAGTATCTCTAACAGTGGTGTTATGAAAA---AATATGCA----CGTCCTC----T---ACTAGTGTAGTTAGCGATGGCATGTATCGGTCAGTCATTGTAATTG----T-CTACGCTTAATTAGATTGGACGGCGCCC---ATGGTCTTT----TCGTGGGACAA-CTTATCGTGAGA----GAGGATAT
>t2
TAGGGGTTCTCACCTGGTTAACTCCCTGATATT---ATTAGATTAAGTTT--AGTGGGT---TAGAAATC--ACGCGTCCTCATGATAAAAT-CT----CGCTAGTAAT---CTTAAATATCTTGAGTACACAATTGAACTATTCCGCGG-------TTTACAACCCCGCCACGTAATG---GTTGTTAACCGAGCTCATCCAAAAGGGCCGCTACTACAATTAGT----TCTGTTAATTGATT----TATTATTTTAGTGATTTTTGCAGTCGTGTTGTCAAAT---AATACGCA----CTTCTCC----T---ACTAGTCTAGTTAGCGATGGATTGTATCGGTTAGACATTGAAATAG----G-CGGCGCATAATAATATATGACCCCGCTC---ATCGGCTTT----TCGTCGGTCCA-ATGATCTTTGAA----GAGGATAT
>t13
AATGCGT---CAGTTGGATAACTGCCTCGTATT---ATCAGAGTTAGTCT--AGTGCTT---CTCGAATT--CTCCGTCCTCAT---GAAAT-CC----AGATACTAAT---CGTAAATTTCTTTGGTTCGCACTAGAACTGCTTCGCTG-------TTTACAG-CGTTATACGTGTTG------CTTACCCTAAG--ACCCAACAAGGCCGC--CTACCAATAAAAAGTTCGGTTAATTGACG----CAGTATTTTA----GTTTCACAGGAGGGCTTGTGAAC---CAAAGGAA----CTTCTTC----T---ACGTGTGTAATTAGTGATAGTTTGTTTGAGTCCGCCATTGTAATTA----A-CGACGCCTACGAACTTAGGACTGCGTTG---ATTGCCGTT----TCGTCGATCTA-AAAATATCTGTA----GAGGACAG
>t9
AATGCGT---CGAGTGGATTA---CCTCGTAAT---ATAAGAGTTAATCT--AGTGCTT---TTATAATT--GAGCTTCCTGAT---GAAAT-CG----AGAGACTAAT---CCTAAATTTCTTTGGTACTCAATTGAACCCGTTCGCTG-------TGAACAA-CGTAACACGTGTTG---TTTTTTATCCAACG--CCCCAACAAGGCCGG--CTACCATAAAAGAGTTCGGTCATTGAAGT----AGTTATTTTA----TTTTCACAGGTGGGCTGTGTAAG---CAAATGCA----CTTCTTC----T---ACAGGTGCACTTAGTGATAGATTGTCTCAGCCAGCCATGGTAATAA----G-CTACGCCTATAAACGTAGGACTGCGCTT---ATTGACATT----TCGTCGATCGA-AAGATGTCGTTA----GAGGACAC
