# Supplementary material for: PQ, a new program for phylogeny reconstruction
Source: BMC Bioinformatics. 2018 Oct 12;19:374. doi: 10.1186/s12859-018-2399-4 (PMC6186109; doi:10.1186/s12859-018-2399-4)
Supplement: Supplementary file 4 — Simulated data. The archive Simulated-data.tar.gz contains two folders called Alignments and Trees. Folder Alignments contains 500 simulated 15-sequence nucleotide alignments in fasta format. Folder Trees contains six subfolders, PQ, MP, ML, ME, QP and Reference with trees in Newick format reconstructed from the alignments with five methods and with reference trees used for simulations. Names of the tree files correspond to names of alignment files. (TAR 1860 kb) [file 12859_2018_2399_MOESM4_ESM.tar › Alignments/333.fasta]

>t14
TAAGCTACCTTCCACAGT----AGGTTAT--GCACATAAGCATACAG---AGTTATGAGCCTACGAGATTTTTGCTGCATTTTA---TAGGC----CAGGT-ATGCG-AATAAGA----TTTT---CTCT--AGTGTAAGATG----TCTGCAAATTGAGGTTGCAA---CGATTCTAGTATGTGGCGA--TTTGAAATAGTAAAACA-TAAAATCATCAAATTTTTCTGTCGCTGAGA----ATCCTTGATGATCATCATTCAC---GACGGGAGATTGTGTTACCTAACACG---GGGCTCGCATTCTGTTATTTGTCGGTGCCATATGAGGTACTGCGGGCAA--------GAGCTGTTCATGAGGCAAATCTATAAGA-TTTAGCA---CACTTATC---AATGTTGAAAGTTTAATCCGTCCAGAATGC---TATCAATGTGTGGTTTTTTTTTAACTAGC----CTCCTGTGCGAAGTTCACTTCGAAGTTGATACAGGGTCT----C----ATCACTCGGA----GTAGATCTGATAGA----AGCTACTTGCGCCTAATAGTAATACCTGCCAACTATTGTACAACAGCA---GAATAGTGCATAATTGAACGAGCGTTGCACA----GAGTCTCTCCCGTGCGGGTTATTTTCCGCTCAGAGCATGAATACCCAACCCA----ACGGCGACTATCG--------TGTAGGGTATGCGACTCCGGT--TTT
>t2
GGAGCTGCCTTCCACAGT----AGTTTAT--GCACATAAGCATACAT---AATTATGAGCCTTCGAGATTTTTGCTGCATTTTA---GAGGC----CAGGC-ATGCG-CATAAGT----TTTT---CTCT--AGTGAAAGACG----ACTGCATCATGGGGTTGCAA---CGATTCTAGTATGTGGCAA--TTTTAAACACTAAAACC-TAAAATCATCAAAATTTTCTGTCACTGAGA----ATCCTTGAGGATCATCAATCAC---GACGATAGATAGTGTTATTTAACACG---GAGCACGCATGCTGTGATTTGTCGGTGCCATATGATGTACTGCGGTAAC--------GAGCTGTTCTTGAGGCGGCTCTCAAAAA-TTTAGCA---CACTTATC---AATGTTGATAGTTCAATCCGTCCAGAATGC---TATCAAATTGTGGTATGTTTTAAACTAGG----CTCCTGTACGAAGTTCACTTCGAAGTTGATACAGGTTCT----C----ATCACGCGGA----GTAGATCTGATAGA----AGCTATTTGCGCCTATTAGTAATACCTGACAACTATTGCACGACAGCA---GAATAGATGATAAATGAACGAGCGTTGGACA----GACTCTGTCCCGTGCGGGTTTTTATCCGCTCGGAGCATTAATACCCAACCCA----ACGGGGACTATCA--------TGTAGGGTATTCCACTCCGGT--TTT
>t15
TTATCGTACCGCCAAAAT----ACATTAT--ACACATTAGCATACAC---AGTTGGGAGCATAGGAGATTGTAGCTGCATTTTC---GTCGT----CAGGG-ATGCG-GACAATC----TTTT---CTCT--AGTGTAAGAGG----GTTGCAAATGGAGATTATAA---CGATTCAAGTTTGTGGCCA--TTTTAAATAGCAAAACA-TAAAATCAACACAATTTTCTGTCGTTGAGA----TCCCGTTAGGATCATAAAGCAC---GACGGGAGAGTATAGTATAAGTAACG---GGTATCGCATAATGTTATTTATCAGTGCAATAGGATGTACTAAGGCAAG--------GAACAGTTCCTAAGGGAAATCTTAACAA-ATTAGCA---CACTTATC---CATGTTGGTAGTCGAATGCCGCCAGAAAGC---TATCTATTTGTGGCGTTTTTTAAACTAGT----CTCCTATCCTAATTTCACTTCGAAGTTGATACAGGGTCT----C----AACACCTTGA----GTTGATCGGATAGT----GCCTACGTGCGGCTAGTATTAATACCTGCCAACTATTGTACACCTGCA---GAATAGTTCATAATTCTGCGAGCGTA----A----GAGTCTGTCCCATGCGGGTTT----CCGCTCGGAGCGTAATTACCCAATCCAGGGATCGAAGATTATAA--------TGTAGGGTATACAACTCCGGT--ATT
>t8
CCGGCTGGCTTCCAGATC----ATATTAT--ACACATCAGCATACAT---ATTTATGAGATTTAGAGATTTTTCCTGCATTGTA---AAGCG----CAGGG-ATGCC-TAGAACT----TTGT---CTAT--AGTGGGAGAAG----ATAACAAATAGAATTTACAA---CGAATCGCGCCTTTGGCGA--TTTGAAATACCAAAACG-TATAAACATCAGAAGTTTCTGTCAGGGTAAAGCTACCCGAGATGACCATAACTCAC---GACTATAGAGCATATTAAGAATAACG---GATTGCGCAATATGTAATTGCTTAATGCCGTAGGTTGAACGATGGCCAC--------GAACAGTACCTAAGGCTAATCTCAAAAA-TTAAGCA---AACTTATC---CATGATGGTGATCAAATCCGTTCAGGAAGCCTATATCTACATGTGTCTTGTATTGAACTAGC----CTCCTTTGCCAATTACATTTCGAAGTTGATACAGGGTCA----C----AACACCAACA----GTTGATCCGATGGA----TACTACCTGCAACTAATATTAATACCTGCCGAATATAGCCCACCTGCA---GAATAGTT----AATCATCGAGCGTT----A----TATTCAGTCCCAGGCGGGTTCAGGTCCGCTCGGAGCATTATTATCCAAGACAGGGAACGTTGACTCTGC--------TGTAGGGTATGCATCTCCGGA--CTT
>t10
CAGTCATCCTTCCCGACC----TTCTTAT--ACACATCAGCAGACAG---ATTTAGGAGCTTATAAGATTATTTCTGCCTTTTT---GGTCT----CAGGA-ATGCG-CACAAAC----TTAT---CGTT--AGTGCGAGTAGGACTAATTCAATTCGGCATTAGAA---CGAATCACGCATGTGGATA--TATCAAATATCAAAACT-TAGTATCATCACAAATTTTTGTCCAAGTGATGCTACCCAAGATCACCATTGGTCAC---GACTATAGAGCATATTAAGTAAGACG---GCTGGCGCATTTTGTATTTATTCGATGCTAAAGGTGGTAAAAAGCCCAG--------GAACGGTGATTAAGGCTATTCTGTAGAA-TTCAGCA---GGCTTATC---CATGTTGACTATCTAATCCGATCAGGATGCCCCTAACTATATGTGGCTTCTGATTAACTAGT----CTCCTGTGCCAATTCCATGTCGATGTTGAGACAGCGTCC----C----AACACTAGTA----GATGATCCGTTTGTACGCTACTACATGCAGCTAGTATTATTACCTGTCGAATATGGGCCAACAGCA---GAATAGAA----AATCAACGAGCGTA----ACCATCATTCTGACCCAGGCGGGGTCAGTTCCGCTCAGAGCCTTAGTTGCCAAGACAGGGAACGATGACTTTTG--------TGTAGTGTGGTCTGCTTCGGT--ATT
>t7
CAGGTCAACTA----TCC----ATATTAT--CCACATCAGCATATAC---ATTTATGAGGCTCTGAGATTGTCAA-------TT---ATTGT----CAGGC-AGGCAGTAAAATA----TTGT---CGAT--AGTGGCATTTG----TAATCACTTAGTGTTTTGAAGAACGATTCGTGGTTATGGCCA--TATATAATAAGAAAACT-TAAATACATCAAACCTTTCTGTCTGAGATAACCAGTCCATTAAAACCATATGTCACGCTGACTTCAGATTATAATAACTTTAACG---GCTCACACAAACTGTCATTACT---TGACATGCGCACGA---AGTGCAT------------AGTGGTTGAGGTAAATCTCTATAATTTGAGTA---ACCTGCTC---TATGTTGAAACTCAAATACATACAGGAAGTCGGTACCCATGTGTGGCTTGTAATCAGCTAGA----GTCCTATGCCAAATTTACCTCGACGCTGAGACAGAGTCTTTAGC----AGCACACATAGAGTGCAGATCCGATAGT----AGCAAAGTTCATCTACTATTAATACCTGACCAGTGTCGGCAGACCGCA---TAATAGCTTATATTACGGTGAGCGTC----A----AAGTCCTACCCATGCGGGGTTACATCCGCTCTTAGCATGATTTAAGAAAACAGGGACCGTAGATTCTTATAAA----TGTAGCGTGACTATCTACGGG--GTT
>t5
CAGTTCAGCTA----TCC----ATATTAT--ACACATAAGCATAAAT---ATTTTTGAGTCTCTAAGATTGTCAA-------TT---AGGAT----CAGGT-AGGCTGGAGAATA----TTTT---CTTT--AGTGTCATTTG----TTACCAATTAGCTGTTTTAA---CGAGTCTTGGTTGTGGCCA--TCTCTAATAAGAAAACT-TACGCACATCACAGCTGTCTGTCAAAGATAAGTAGACCAGTAGAACCATAGTACACACTTACTTCAGAATATCTTATATGTAACG---GATTTCACAAACTGTCATTACT---TGACTCTCGCACGA---AGTACGC--------GAACAGTCAGTGAGGCAAGTCTCTATTATTTTAGTA---GGCTAGTC---TATGTTGAAACTCAAATACAAACAGGACGCCGGTACCAATTTGTGGCTTATATTAAGCTAGA----ATCCTGTTCCAAATATACATCGACGCTGAAACAGATTCATTAGC----AGCACAGTTAGAGCGCTGATCCGATAGT----TACAAGGTTCCGCGACTAGTATTACCTGTCTAGTATCGTCAATCAGCA---GAATAGTTGATATAACACTGAGCGTC----A----AACTCTTTCCCATGCGGGTTTTGATCCGCTCTTAGCCTTATTGAAGAATACAGGGACCGTCGATTCAGT--------TGTAGGGTGTCAATCTCCGGG--ATT
>t1
TAGTTAATCTA----AAC----ATATTAT--ACACATAAGCATAGAC---ACATTTGAGCGTACTAGATTGTAGC-------TG---CTGGA----CAGGT-AGGCG-TAGAAGG----TTATAAGCCTT--AGTGTTATCTG----TTCACACGTGGATCTTATAA---CGAGTCAAGGTTATGGCAA--TGTAGAATAAGAAAACA-TATAGCCATCACATGTGTTTGTCGTAGGAAGGCATACCCGTAAGACCATTTTCCACACTTACTGCAGAAGGTCTTAAATGTAACG---GTGTACACAACATGTGATTGCT---TGCCTTGCGTTCTACCAAGCTCGC--------GAACTGTGGATGAGGCATATCTAGAGCATTTTAGTA---ACCTAATC---TATGTCGATGATTAAATACATCCAGGATGCTTATATCAAAATGTGGTCTATGTTTAACT--------TCCTTTGCAAAATACAATTCGATGTTGAAACAGATTCGTAGTC----ATCACGAGAATGAAGTCGATCCGGTCGT----TACTACTTTCCACGATTACTTTTACCTGTCTATTTTGGCTCAGCGGCA---AAATAGTGGATATAACTTTGAGCGTA----A----CATTCTAGCCCTTGCGGGCTTGGTTTCGCTCAAAGCCTTAATATTTAATTCAGGGAGCGATGACTATTT--------TGTAGGGTTTCAATCTTCGGTGACTT
>t11
AATGTGGCCATCCTGAGTTTGAATATTATGATCACATCAGCACAGAATAAAAGTGAGAGATTCGAAGGTTATCACTG----TTA---TCTCCCCAGCAGGCAAAGCC-GACAATTGGTTTTAT---CAGT--AGTGCAAGGAG----TGATCTCCCTGATATTGCAA---CGAGTCCCGGATATGGCAA--TTTTAAAGACAAAAACATTATCTACA-CACA----TATGTCGTAGGGAGAGGTACCAGTACTAACATACCTCAC---TACTTCAGAAGTCCTTAAGAAG---G---GTAGCCACACAATGTGGT-GATACCTGCCATGCGAACGATTTTGACCATACGCGCTAGAGCTGTCGCTTAGGTATATCTCTTTAACTTAAGAATAGCCCT---CCTGGATGTTGAATCTTTAATCCCCGCAGTAAGAGCGTATCAATTTGTGGAATCTATTTACCTAGATGCGCTCCTCTACGAAATTGACATCGATGTTGACTCAGATTCGCACACCAGGATCACATACAGCCGGCAGATCGGGTCGG----TTCTACGTTCCTCAAATATTCTTACCTGGCCAGTCTAGGCCACCAGCA---AAATAGTTAATATATGGTGGAGCGTC----A----GAGTCTATCCCCCGCGGGATCCTTTC----CTGAGCCTCAATGTGTAATCCAGGGATCGTAGACTGATC----CCTGTGTAGGGTACGGAGCTCCGGG--CT-
>t9
AATATAAACAGCCTGAGGCCTGATATTATGAACACATAAGCAAATAGTGCAAGTCCGAGATTCAGAGATTCTCTATG----GTT---TATCT----CAGGTCAGGCA-TATAATAACCGTTCT---CGATGCAGTGCAATGGG----AAAACTTCAGGTCTTTACAA---CGACTCCGGGGTATGGCCA--TATTCAATATAAAAACA-TAATAGCATCATA----TATGTCACGGTAAGGGTTGCCCGGATAAACATATTACAC---TACAGGAGATGTACGTATGATCCACG---GTATTCTCATTTTGTTCT-GTTGTATGCTGAACGAACGAAGGAGTCCGT--------GAACGGTAACTAAGGAATATCTAGGGAACTTGAGAATAAATCT---CATAAATGTTGCTATTCTAATTCGGTCAGCAAGAACATATCGA--TGTGTAGTATATTCATCTAGC----CTCCTGTTCCAAGTTGATATCGATGATGACACAGTTTCTCTAACTTAAAACACTATTAGCAGGATGATCTGCTCGG----AACAACGTTCCACAAGTATTCCTACCTGTCGATTTTAGCACTACTGCATGCGAATAGTAGATATTGACCCGAGCGTC----A----AAATCGGTCCCCAGCGGGTTTGTATTCGCTCAGAGCTTAACTCTTAAAAACACGGAACGTTGACTTGAA----GCTGTGTAGAGTAAGACCCTACGGC--CTT
>t6
ACTATAAGCTGCCAGGATTAAGAGTTTATAAGCACATTAGCAAAAAATACAATTCAGAGGATCGAAGTTTTTCACTG----TTA---TCT-------AGGCTAAGCG-TACAAATATTTTTGT---CGAT--AGTGCTATTAG----AAGCCTTCACGAAATTACAA---CGACTCCGGGATATGGCAA--TTTTTAATACAAAAACA-TATCAGCATCAGA----TATGTCATGGTAAGGGTTGCCAGTAAAAGCATCTTCCAC---TACAGGAGATGTGCTTAATAGCGACG---GTAATCTCAATGTGTTCT-GATATGTGCGGAGCGAACTAACGTGTTCAT--------GAACGGTAACTAAGGGATCTCTCATGGACTTGAGAATGACGCT---CTTAGATGTTGCTGATCAAATCCGCTCAGTATGAACGTATCTA--TGTGTAATATAATCAACTAGT----CTCCTTTACCAATTTGACATCGATGTTGACTCAGTGTCTTCAGCTGAAATCACTTATAACGGGCGGATCGGCTCGG----ATCTACGTTCCGCAATTATTCCTACCTGCCAATTTTAGACCTACAGCA---GAATAGCTGATATTGGAGCGAGCGTC----A----TAGTCGTTCCCCAGCGGGTTCTAATTCGCTCCAAGCCTCATTTGATAAACCACGGATCGTTGATTTCTG----TCTGTGTAGAGTATGTGACTCCGGC--GTT
>t12
TGTTACTTCGTCCTTTAC----ATTTTATGCACACATCAGCAAATAG---ACTTGTGAGATTATCAGATTGTGCTTG----TTTTACTAATG----CAGGACAAGCC-TACAATG----TTTT---CTCT--AGTGGAAACTG----TTTCCTAGTAGAAATTGTAA---CGACTCGAGGCTTTGGCTA--TTTTTAA----AAAACT-TATCGGCATCAAA----TCTGTCGAAGTTAGGGTACCCTATACAAGCATCTGGCAC---AACTATAGAAAATACTAGCAGCAACG---GATAGCACAACCTGTTAT-GATGAGTGCCTCTTGTTCTACCAGGTACCT--------GAACCGTGGCTAAGGCAAATCTTCAGGATT----GA---ACCT---C---CATGTTGCTTATTTAATCCACACAGTAGGATTGTATCGATATGTGTCATGTATTCAGCTAGG----CTCCTCTACCAAGTTCAGTTCGATGTTGATGCAGAATCTCCGAC----AGCACTTAAAGGGAGCGGATCCGGTTGT----TTCGACTTTCTACTAGTATTTATACCTGACAATTATAGTGCTCCAGCA---GAATAGTTTATAGGTATCAGAGCGTT----A----AACTCTGTCCCCCGCGGGATCCTGTTCGCTCAAAGCATAATTTAAAAATGCAAGGATCGTAGATTCTAA----TCCATGTAGAGTTTTAGTCTGCGGT--CTT
>t4
GGTTGCTTCTGCCTTAAC----GTATTATGCACACATCAGCATATAG---ATTTATGAGGTTCGCAGATTGTGGCTG----TTG---TAATT----CAGGGCAAGCC-TACAAGG----TTTT---CTTT--AGTGGAAACGG----TTACCTAAGGGAAATTATAA---CGACTCTAGGTTTTGGATA--TTTTTAAAAAGAAAACG-TATCATCATCAGA----TCTGTCACAGTGAGGGTAGCCTATAGGAACATCTTGCAC---TACTCCAGATAATACTAAGAACAACG---GATAGCACAATCTGTTTT-GATTAATGCCGCTCGATCTACCAAGTACGT--------GAACGGTCTATAAGGAATTTCTCGAAGAATTAAGGA---ACCT---C---CATGTTGCTGTTGTAATCCACACAGCATGATCGTATCTATATGTGTCCTATTATCAGCTAGG----CTCCTTTACCAAATTCATTTCGAAGTTGACGCAGAATCTTCGAC----AACACATAGAGAGGGGAGATCCGTTCGT----TTCGACTTTCGACTATTAATTGTACCTGTCAAATATGGTCCACCAGCA---A----GTTAATAGATATCCGAGCGTT----A----AAATCTGTCCCCTGCGGGATCCAGTTCGCTCACAGCGTAAGTCGATAATGCAAGGACCGAAGAGTTTGC----GCGATGTAGAGTGTTAGTCTACGGA--TTT
>t3
ATTTCATCCTGCCTATAT----GTATTAT--TCACATAAGCATAGAC---ACATGGGAGTGTCAGAGTTTATTTCTG----TTC---AAACC----CAGGA-AGGCC-TACAATG----TTGT---CTTT--AGTGGTATCCG----TGAACGACTAGAACTTATAA---CGAGTCTAGGCTATGGAAATGTCTCAAAAAGGAAAACT-TAGATACATCACATCTT---GTCCAAGATAGACACGCCTATAACAACATAGGGCAC---AACTACAGAAAATAATATAAAAGACGTCTGAACGCACAATATGTGATTCTTTCATGACCTTCGCACGAGCTCGT--GA--------GAACAGTATTTTAGGCAAATCTCTAGTAGATGAGCA---AGCTGGTC---TATGGGGGTCATGAAATGCGAACAGAAAGCCAATATCAATATGTGGCTTTTCCTGATCTAGT----CTCCTTTACAAAATCCACTTCGAAGTTGATACAGAATCGGCGAC----AACACTAATAGGTGGCTGATCGGTTCGT----GACGATTTGCGTCTATTATTATTACCTGGGAAGTATGGGGCAACAGCA---TAATAGTTCATAAATCAAGGAGCGTA----A----AAA---CACCCCGGCGGGCTCACATACGCTCAAAGCTTCAGTAGAGAAGACAGGGAGCGAGGACTGGGG--------TGTAGTGTTATCACCTCCGGA--TTT
>t13
TGATCAAACCTCCAAAAT----ACATTAT--TCACATAAGCATACAC---AAATATGAGCTTAGAAGATTGTATCTGCATTTTG---ATCGT----CAGGC-ATGCG-TACAAAA----TTTT---CGAT--AGTGAAAGGGG----GTTGCAGCTGGGTTTTATAA---CGACTCAAGTCTGTGGCCA--TTTATAATATCAAAACA-TAAACTCATCACAAATTTCTGTCGCGGAGA----ACCCGTTAGTATCATAATGCAC---GACGGAAGAGTATAGTAAACATAACG---GTACTCGCATAATGTGCTTTGTCAGTGCACTAGGAAGTACGATGGCAAC--------GAGCAGTTCCTAAGGGTAATCTTGAGAA-ATTAGCA---CTCTTATC---CATGTCGATAGTCGAATCCCTTCAGTAAGG---TATCTATTTGTGGCTTTTTTTAAACTAGT----CTCCTATACTAATTTCATTTCGACGTTGAAACAGGGTCG----C----ATCACCTTCA----GGTGATCGGGTAGT----GTCTACGTGCGACTATTATTATTACCTGCCAAATGTTGGACACCCGCA---GAATAGTACATAATTCTCCGAGCGTA----A----AAGTCGCTCCCATGCGGGTTAATGTCCGCTCGGAGCATAATTACCCAACCCAGGGATCGCGGAGTATTA--------TGTAGGGTAGACAGCTACGGT--ATT
