# Supplementary material for: PQ, a new program for phylogeny reconstruction
Source: BMC Bioinformatics. 2018 Oct 12;19:374. doi: 10.1186/s12859-018-2399-4 (PMC6186109; doi:10.1186/s12859-018-2399-4)
Supplement: Supplementary file 4 — Simulated data. The archive Simulated-data.tar.gz contains two folders called Alignments and Trees. Folder Alignments contains 500 simulated 15-sequence nucleotide alignments in fasta format. Folder Trees contains six subfolders, PQ, MP, ML, ME, QP and Reference with trees in Newick format reconstructed from the alignments with five methods and with reference trees used for simulations. Names of the tree files correspond to names of alignment files. (TAR 1860 kb) [file 12859_2018_2399_MOESM4_ESM.tar › Alignments/450.fasta]

>t6
TCTTGAACATATATTAAGACTATAAGATAGAGAACCGTAAGTTA---ACTTTGGCACGGATTCAGTCGTAGGTCGTCCTCGGATG--TTTCACCTTTT----CCAGCACTATGGGATTCCGATC---ATATGTTTTTCAAGACCCTCAA----TGATTCCTGCGTCATATACACCTTAAAACAAGCGATAATA----ATAACT--TACTAGCCTTGCTCCCATCATTTTCTGATATGGTTACGGTAGGATATATA----TCAA----AGACTTGTTTTGATCGGGATGCTGG---CCGAATGGGTCAAGCATTTAACACTAAG----AACCCAACCGAA----AAACTGA----ACAA-CTATAACTATGGCGTCATACGCGAGCGCGAATGCTCGTCGAACGCT---CAG----ATAATACACAATAGATCCTTCGAGGGATTTAGAACGATTTCCGGCCTAAATAATCCATAATTCCGCCAAAATCGCATGTATTTGAGAATCATTTG--TAAGGCCCACGACAATCTCCTAAAAACATTATT--GG---TATTTGAGC--GTCTTCAGCGAAA--TCATATGCAACCAGACGA--AAATGGCGT----ATAATAATCTTAAAAATCTAGTGAAAGATACGTGAGCACTGGTCAC---TTC-TAATTAATG----GCAACTGCAGT-------ATGCGT---ATTCCATATATCTCGTCATA---CTAGTACAATATTTAAT---CATA---CTCTCTAGGAGTTCGT---AAAGATAAACATAATGCTGTGTATTCGGTGTGT-----ATGAACAAAATTATT-GCGCGCCGCAAGAGT----A--CAGTGGACGATTGCGAACG
>t9
ACTATGGCATAGATCAAGACTAAATGCGGAAGTATCGGAAGGTA---AGATTTGCGCCGATGCAGGAATGAGGCGTCCTCGGATG--ATACACCTAAA----CGGTCAATACGGGATTCCATGC---ATAGTATCTGCGCGAGCCTCAA----TTATTCGTAAGTGAAATGTACCTTATAACACTCGTTAATTCTACATGAAC--TACTAGACGTGCTCCCAAACCTTGGCGGAAATCTGACGGTAGGCTATCTA----TCGA----GGTCACATTATGACGCTGATGCTGA---CTGTAGGGGGCAAGCATTGAACAGTAAG----ATCCCAAGATTA----AAACAGA----ACAA-CGATTACTTGGGAGTCTTATGCGTAGTCGAATAGCTGTCGAACTTT---CAA----TTAATAGTCACGAGTTGGGTAAAGGGCTTTAGAACAATATCATGCGTAAATAATCCGTAATTGTACCAAAGTGGCGGGAGTATGTTATTCGTTTG--GAAGGCCC--AACTATCTCCTACTATTATTATTTTGT---TAGTTCTGC--GTTATGAGCGAAT--TCAATTA----CAGATGA--AAATATGGA----GTACTAATCATCAAATACTACTCGTGTATTAGTGA----GGGGGTC---TCC-TAATATTTG----GCAACTGCAAG-------GTACGT---TATCCATATGTCTCGTCATC---CTAGTGCATTAGTTACG---TCAA---CACTCTTGGAGTTCGT---ACACCTAAACATAATGATGTGAATTTTTTGTGT-----AAGTCCAGGATTATT-GCGCTCCGCAATAGT----A--CAGTGGGCTAATGCGAACG
>t2
TCTAGGGCATATATCAAGACTAAAGGAGCTAGTACCGTATGTTA---ACTTTGGCGCGGATGCAGTCAACGGTCGTCCTCGGATG--ATACACCTATA----CGACCAATACGGGATTCCGATC---ATAATATGGGCAGGAGGCTCAA----TTATTCGTGAGTCAGATGTACCTTATAACAGACGTTAATACTACAGGATG--TACTAGCCTTGCTCCAATGGCTTGCTGAAAGACTTAGGGTACGATATCTA----TCAA----TGTCAGGTTTTGATCCCGATACTGG---CAGAATGGGGCAAGCATTGAACACTAAG----ATCCCAATCGAA----AAACGGT----ACGA-CTATGACATGGGTGTCATACGCTCGCACGAATACCTGTCGAACTGG---CAA----TTAGTACACATGAGTTGGGTATGGGGCTTTAGAACGTTATCTTGCCTAAATAATCCGTATTTGTACCAAGATCGCAAGAATTTGCTAATCTGTTG--TAAGGGCG--TACAATCTCCTAAATTATTTATA--GG---TAGTTAAGC--GTTGTCAGCGAAT--TCATGTA----CATACGA--AAAGAGCGT----TTATTAATCATCAAATTCTACTGATGCATCCGTGAGTACTGGGCTC---TTC-TAATAGATG----GCAACTGCAGC-------GTTCGT---TACCCATATTTCTCGTCATA---CTAGTTCAATGTTTACC---CATA---CACTCTTGGAGTTCGT---ACAGGTAAACATAATGCTGTGAATTTCTTGTGT-----AGGAACAAAATTATT-GCACTCCGCAATAGT----A--CAGTGGACTAATGTGAACG
>t11
TCTGGTTCATAGATGAAGACTAAATGTTAATGTACCGTAAGGTA---ACTTCAGGTCTGATTCAGTCATCGGGCGTCCTCGAAAG--GTACACCTATG----CGAGCAATATGGGATTCCGATC---ATATAGTCTGTTGGAAACTCAA----TGATTCTTGAGTAAAATGCACCTTATAACAGACGATAATACTTCAGTAGG--TACTAGGCTTGCTCCGATAAATTCTCGAGATTTTAAGGGTACGTTATATA----TCAA----TAGCATATTTGGATCTCGATAATGG---CAGGATGGGGCAAGCATTCAACACTAAG----ATACCAATGGAA----AAACTGT----ACAA-CGATAACAAGGGTGTCCTACGCAGACTCGAATGTCCATCGAACTGA---CAA----GTAATACACAAGAGATCGATGGACGGCTTTAGAACGCTCTATTGCATAAATAATCCGTAGTTCAACCAATATCGCATGCATATGATATTCGATTG--TAAGGTCC--TACCATCTCCCAAAGAGGTTAGT--GG---TAGTTCAGC-----CTCCACGAAT--TCAGCTA----CATACGG--AGATGGCGC----TTTTTAACCATCAAAATCAACTGACCCTTGCGCGAGTTCTGGTCTC---TGC-TAATAATTGATCAGCAACTGCAGC-------TTTC------ATACATATCTCTCGTCATAAACCTGGTGCAGTGCTTACC---CAAAAATCTCTCTAGGAGATCGT---ATAAATAAACATACTGCTGTGAATTAATTGTGT-----AGGAGCAAAATAATT-GCGCTCCGCAATAGT----A--GAGTGTGCTAATGTGCACG
>t3
TCTGATACATATATCAGGACTAATTGTTATAGAACCGTAAGGTTAGAACTTCGGGACGGATACAGCCTTCGGACGTCCTCGTAAG--GTACACCTAAG----TGAGAAGTATGAGAGTCCGATG---ATAAATTGTTCACGATCCTCAA----TTTTTCATTAGTCAGAAGCACCTTAATACAGTTGTTAATACGACAGTAAT--TTCTAGACTTGCTCCGATAATTCCTGGATAGATTTAAGGTTCGCTATTTA----TCAA----AAGCGCATTTGGATCTCGATACTGG---CTGGACGGGTCAAGCCTTTAACATTAAGACACAATCCAAGGATA----AAACTGG----ACGA-CTATTACAAGGGTGTCCTATGCAGAGACGAATCTTCATCGGACGCT---CAA----AAATTACACAATAGGACAATGCGGGGCTTTAGAACGATCTAGTGCATAAATTATCCTTATTACATCCTATATCGCAATAGTACGATGATCTTTTG--TAAGGGCC--TACCATCTCCTAAAAGAGTTATG--GA---TATTTCAGA-----TAGCTCGAAACGTCAGGTA----CATACGT--AAATGTCGC----GTTTTAACCTTCAAACTCCACTAACTGATTCGTGAGTTCTGGAGTC---TAC-TAATAACTGTTTAGCAACTGGATC-------TTTCGTCCTCATACAAATCTCTCGCCCTGTAGCTTGT---TTGATTACC---CATA---CTCTCTGGGAGATCGT---AGCTTTAAACATATTGCTGTGCATTTATGGTGT-----ATAACGAAAATCATT-GCTCGCCGCAAAAGT----A--CAGTGATCTAAGGCGTACG
>t1
TCTGGTTCATATATAAGGACACTATGGGAAA----CGCAGGTTA---ACTTAAGATCAGATTCAGTCATCGGTCGTCCTCGTACG--TTTCACCTAAACTCCCACCGATTAGGGGATTC--ACC---ATAACGTCTGCCGGAACCTCAA----TGATTTATAAGTTAGATGCACCTTATAACAGCCGTTAATACTACATAATA--TACTAGACTTGCTCTGAGAAGTTATTGTTACCTTTAGGGTACGATGTCTA----TCGA----TGACAGGTTAGGATTTTGATAATGG---CAGAAGGGGTCAAGCATTGAACACTAAG----ATCCCAAGGGAA----AAGCGGA----ACCA-CAATAACGGGGGTGTCCTACGCACAGGCGAATATACATCGCACTTG---CAA----ATAATATCCAAGAGTTCAGTGGAAGGCATTAGAACGTTATCTCGCTTAAATGATCCGTATTTTAACCAATCTCGCAAGAATTTGTTAATCATTTG--TAAGGTCT--CACAATCTCCGATTAGAATTATT--GT---TATTTCAGC-----ATCAGCGAAG--TCAACTA----CAGACGA--AGTGATCGC----TTTTTTATCGTCAAATTCTACTAAACCGTACGTGAGTGCTGGACTC---TGT-TAGTTAATGCATAGCAACTGAAAC-------GTTCGT---TGGGCAAATCTCTCGTCATA---CTAGTGCAATGCTTAGC---CAGA---CTCTCTAGGAGATCGT---ATAGATAAACATACTGATGTGAAGTAATAGTGT-----ACTAGCAATATGATT-GCACCCCGCAATAGT----A--CAGTGACCTAATGTGTACG
>t4
TCTAAAACATATATGAAGACTAACAGTTGAAGTGCCGTATGTTA---ATGTCAGCTCAGATTCAGTCATCAGGAGTCCTCGTAAG--GTACACCTGAT----AGAGCAATATGGGATTCTGATA---ATATGATACACAGGAACCTCAA----TTATTCATTAGTGATATACACCTTATAACATCCGCTAATACTTCATGATC--TACTAGCCTTGCTCCGATTAGTTAGTGATATGGTTAGGGTGTGTTATCTA----TCAA----AGTCATATTTTGATTCTGATACTGA---CCGAAGGGGACAAGCATTTAACACTAAG----ATGCCAATAGAA----AAACGGA----ACGA-CGATAACATCGGAGTCATAAGCTTGCACGAATACACGTCGAACTCT---CAT----TAATTACACATGAGATCGGTAAGGGGATTTAGAACGATATAAGGCCTAAATAATCCGTATTTCAGCCAAAGTCGCAAGGTTTTGTTTATCAGTTG--TAAGGACG--TACAGTCTCCTAAGAAGATTATT--GG---TAGTTCAGG--GTCTACAACGAAG--TCATCTT----CGGAGGA--AGATAGCGT----TTAT---TCATCAATATCTAGTTATCCTTGCGTGAGAACTGGTCTC---TTT-TAGTAATTG----GAAACTGAAGC-------TTTCGT---TCGTCATATCTCTCGTCAGA---CTAGTGCAATGTTTACC---TATA---CACTCTAGGAGCTCGT---TAAGGTAAACATATTGCTGTGAATTCTATGTGT-----ACGAAAAAAATTATT-GCACACCGCAATAGT----AAGCAATGGACTAGTGGGGACG
>t7
TCTAAGCCATTTATGAAGACGTAAAGCATCGGTGTCGGAAGATG---ACCTGGGAACAGATTCAGGTATAGGGTGTCCTCGAATG--ATTCACCGTTT----ACTGTCTTAGGCGATTCCTGCC---ATAGTTTAATAGGGAATCTGAA----ACTTTCATGTGTCAGATAAACGTTAGATCAACGGTTAATACCACAGAACC--TCCTAGACATTCTCTAAAGATTTCA---GAAAGTGATGGTTAGTTATCTAATACTCAG----TCGCGAGTTTTGA----GATTGTGT---CCGAAAGGGACAAGCATTGAACATTAAG----ACGCCAAGCAGA----AAACTGG----ACTATCGATAACTAAGGAGTCTTACGCGGAAGCGAATTCCGATCGTACATC---CAGGCAACAATTAAGCATAAGCTCAGT----GGTTTTAGAACTTTATTAAGCGTAAATGATCCCTAATTTGCCCAATTTAGCGCTCAT--GTATTTCTTTTG--CAAGGACA--CACAATCTCCGATACGAATTAGG--GA---TACTTAAGC--GTGTTATTCGAAT--ACAAGTT----CCTAGGCATAAATAACGG----TTATTTACCATCAAAGTCTATT----AGTGAGTGAGCGCGGGCTGC---TAT-TAATTAGTG----GTAAATGCAACAGAATTATTTCGT---GGTCCAAATTTCTCGGCTCT---CCAGTCCAATTTTTAGCACCG-------TCTCTAGGAGCTCGT---GTCTATAAACATAGTGCTGTGCAGTTAGTGTGT-----ACTCTTATTATGATT-GTGCTCCGCAAAAGT----A--GATTGACCGATAGAGAACG
>t8
ACTAGTCCATTGATAAAGACACAAGGCTTCTGAGACGTAGGATG---AATTCGGAACTGATTCA--GGCAGGCCGTCCTCGTATG--GTTCACCGTTT----AGTATCTTAGGCGAGTCGTACT---ATAATTTGACGGGGAACCTGAA----ATATTCATGTGTCAGATAGACGTTAGCTCAGCGGTTAATACCGCACAAAT--TCCTCGACATCCTCTGAATCTTGCA---AAAAATGAAGGTTAGTTGTCTAATACTCTG----TTGCTAGTTCGGA----GATAGTGG---CCGAAAGGGACAAGCATTTAACACTAAG----AGCCCAATCAGA----AAACCGA----ACAATCAATAACATTGGAGTCGTACGCCCCTCCGAATACTGATCGTACGTC---CATCCAACTATTAAGCACAAGCTCAAT----GGACTTAGAACCGTTTGTTGCGTAAATTATCCGTAATGTACCCGATCTAGCTCGCTTGTGTGTCTCTTTTG--AAAGGACG--CACGTTCTCCAATAATAATTACT--GT---TAGTTGGGCGGGTGGTAATCGAAT--TC----A----CCTACGC--AAATAGCGC----CTGCTTAACTTGAAGGTCTATT----TGTGAGTGAGCACAGGCACC---TTT-TAATTAGTG----GGAAATGCATCGGAGATTATTCGT---GCTCCATATTTCTCGACACT---CGAGTCCATTGATTACCGCCGACA---CTCTCTTGGAGCTCGT---GTCAATAAACATATTGCTGTGGAATCAGTGTGT-----AATCTGACTATAATT-GTGCACCGCAATAGT----A--GAGTGACCGATTGGGGACG
>t12
TCTATTGCATGCATTAAGACCCTATGGAGAAGCGTCGTAGGTTT---ATCTGAGGACTGATACAGGAACATGATGTCCTCGTATG--TTACACCGTGT----AAGATCCTATGCGACTCCTAGC---ATAGTTTAATGGGGAATCTAAA----AAATTCATTAGTAATATACACCTTACGGCAACTGTTAATACGACACAACC--TCCTAGACCTGCTCAAAATTTTCTC---GAGACTGAGGGTTTGATGTATATTACTCGTTCGCTGACGTGTTTTGA----GATTGTGTTGACCGGTAGGGGCAAGCATTAAACACTAAG----AGACCAAAGTTA----AAACTGA----ACAAGCAACAACGATGGGGTCTTACGCGGACACGAATGGTTGTCGTACCCC---CACACAAAGATTAATCAGGAGCTTAGT----GGGTTTAGATCCCTTTCAGGCGTCAATGATCCGTAATCAACCCTATATGGCCCCTTTCGGTCCTTCTTTTG--AAAGGACC--CACCATCTCCTATTTCAATTAAG--GAATTTATTTGTGC--GTCGTTTTCGAAG--TCAATTT----CCTAGGC--ACTTTGAGA----ATAGTTACCCTAAAGCGCTATT----ACTGTGAGAGC----GCCTC---TTT-TAGTTGATG----GGAATTGCATAAGACACAATGCGT---AGACCAAATTTCTCGACACA---CGAGTCCAATGATTACGTCCAACA---AACTCTTGGAGCTCGC---GTAATTAAACATAGTGCTGTGTAGTACGTGTGTAA---ATTCTTAGGATAATTCGTACTCCGCAAAAGT----A--CATTGAACAATGGAGAACG
>t5
TCTTTGGCATGCATTAGGACTTTATGTAAAAGGGACGTAGGATG---AACTGAGGACTGATACAGAGACGTGA----CTCGTATGGTTTACACCTTGT----AAGTACCTAAGCGACTCCTAGT---ATAATTTAACGGGGAATCTAAA----ACATTCATTGGTAATATACACGTTACGACATCTGTTAATCCAACACAACC--TCCTAGACCTGCTCTCAATATTACC---GATACTTAGGGTTTGATGTGTATTACTCATACGTTGTCGTGTTTTGA----GATTTTGTTAGCCGATTGGGGCAAGCATTTAACACTAAG----AGACCAAAATTA----AACCCGT----ACAACCAATAACAGTGGTGTCTTACGCAAACACGAATGGTGGTCGTACACC---CAGACAACGATTAGTCAGTAGCTTAGT----GGGTTTAGATCCCTCTTAAGCGTCAATGATCCGTAATTCTCCCTA----GCGGGTTTGTGTTCATCTTTTG--AAAGGACC--CACCATCTCCTATTACAATTAAT--GAGTTTATTTCTGC--GTCATTTTCGAAT--TCAACTT----CAAAGGG--ATTAAGAGA----TTGGTTAACCTAAAACGCTAAT----AATGAGTGAGC----GCTGC---TTT-TAGTTAATG----GGAATTGCATAGGACACAGTGCGT---AAACCAGATTTCTCGTCACA---CGTGTGCAATGATTACCTCCGACA---GACTCTTGGAGCTCGC---GTCATTAAACATATTGCTGTGGAGTTTGTGTGT-----ACTCTGAGGATAATTCGTACACCGCAACAGT----A--CATTGATCAAGGGAGTACG
>t13
TCTAAACCATCGATTAAGACGTGTTGTCGGCGT-TCGAAAGTTT---AAATCTGTTCAGATGCAGGCTGTAGTCGTCCTCGGAT----TGCACCATTA----GTA--TATAGGAGAATCCTTGC---ATAACATAT----GAATCTCAA----AAATTGCTAAGTCATATACACCTTATCACATGAGGTAATGCCGCAAAACT--TTCTGGTCCTGCCCGGAACTTTGTT---AACTCTTATGGTACGGTCTATATTACTCTC----TACCATTTTTAGA----GATCTTGC---CCGGCCGGGGCAAGCGTTAAACAATAAG----ATTCCAAAGGTA----AATCTGAGAAAACTAGCAAATACTCAGGCGTCATAAGCACGATCGAATTCACCTCGGACTAT---CAGTCAAAGATTAAACAGGATCTTCCT----GGGGTTAGATCGATATTACGCGTAAATAATCCATATTGAAACCTAGATGGCCGCCTTTGGGTTATCATTTG--TAAGGACT--CATCATGT----CATATGTTATG--GC---TAGTTCGGG--GTTTGATGCGAAA--ACAGCTA----CGAATGG--ATGTTATGC----ATAATCATCATAAATACCTATT----TCTATGAGAGCACCGGGGGC---TAGATAATGTA--------AAATGCATGAG----TGTTCGT---TTACCAAATCTCTCGACTTC---CTTGTTCACTCTTTACAGGCGTAA---GCCTCTAGGAGCTCGGAACTGCAGTAAACATACTGCTGTGTAGTATGTGTGT-----AAACGCAA---GATT-GGTCGCGGCAACAGT----A--AAATGTACAAAGGAGAACG
>t15
TCTAACCCATGGATCATGACGCATAGTCCAGGAGTCGAAGGCTT---AAATTGGCGCAGCTGCAGAGAAGAGCCGTCCTCGAAT----TACACCATTA----CGA--AATATGAGAATCCACAG---A----ATGG----GA-TCTGAA----AGATTGCTAGGTTAAATTCACATTATAACAAATG----TAACCCATTACTGATTCTA---CTACTCTGATAACTCTT---AATTTTT----TACGTTGTTTAGAACTCTT----TACCCATTTCAGA----GATTTTGG---CCGCCCGGGTCAAGCTTTTAACAGTAAG----ATTCCAAGATTAACGCAAGCTGA----ACTAGCAAGTACACTGGTGTCCTATGCGTGGTCGAATTCAGGTCGGACTGTCGGCAAGGAACAATTAAGCACTAGAGGCAT----GGAGTTAGAACGGTCTTACGCTTAAATAATCCCTAATATA----ATTTGGCCTAATTTAGTGTATCGCTTGAATAAGGTCT--CATTTTCT----AACGATTTATC--GG---TAGTTTCGC--GTAATTTAAGAAC--ACAAATT----CTAACGA--ATCTGCAGTTAGTTTAATGAGCTTGAATAACTAAT----GTTCTGGGAGTCCAGGTACCCCATGGATAATAGTTG----GAAAATGGATGCG----ATTTCGT---TTTCCAAATCTCTCGGCCTC---CGAGTTCATTATTTAGGGGCGTGA----GCTCTAGGAGCTCGGTCGAGCAATAAACATAATGCTGTGAAGTGGGTGTGT-----ATACTCAA---TATT-GGACTCGGCAACAGTGCAGA--CATTGTACAACGGGGTACG
>t10
GCTAGCTCATTTATCAGGACCCATTGTCCTAGTGTCGAATGTTG---AAATCAGCGCAGCTTCAGGAAAAGGGCGTCCTCGCAG----TACACCGTCT----CCG--AATATGCGATTCGACCCCTGA----GTGT----GA-TCTGAA----AGATTGCTAAGTCAAATTCACATTACAACAAATG----TATAGCAGTACTGGTGCTA---GTACTCTGAAAAGTCCT---AACTATT----TAGGGTCTTTAGGACTCTC----TACCCGTTTTAGA----GATTTTGG---CCGCCGGGGTCAAGCATTTAACACTAAG----AGTCCAAGAATAGAGCAAGCGGA----ACTAACGAATACAGTGGTGTCGTACGCGGGAACGAATTAAGGTCGTACGCT---CAATGAAATATTAAACACTAATGGTAT----GGTGTTAGAACGATTTTTCGCTTAAATTATCCCTAATGAG----AGATGGCCGATATAAGGGTATCCTTTGGATAAGGTCT--CATAGTTT----AATGAATTAGA--GT---TAGTTTCGC--GTAATTTATGAAC--ACAAATT----CAAAAGA--AAGTAAAGT----TTAGTAAGCTTGAATCGCTATT----TTTCTGGGAGTACAGGGTGC---TGGATAATATTTG----GAAAGTGGATTTG----GCTTCGT---ATTGCAGATCTCTCGACCTC---CATGTCCAATTTTTAGGCGCGAGA----GCTCTAGGAGCTCGGCCATGCGTTAAACATATTGCTGTGAAGTGCGTGTGT--TATACACCCAA---TATT-GGTCGCTGCAACAGTGCACA--GATTGAACAACTGTGTACG
>t14
TCTAGCACATAAATAATGACTCTAAGACCTTGGGTCGAATGATT---AGATATGTTCGGATACAGTGAGAGGTCGTCCTCGAAT----TCCACCAGCT----AGT--TATATGCGAATCATATA---ATAGGATCA----GAATCTAAAACCGACATTTCTAAGTCAAATACACATTATTAC---AGATAATGCTCCATTAGA--TGCTCGTCCTGCTCTGAATCTTCTA---TATAATTAAGGTACGATCTGTATAACTCCA----ATCCGTATTTGGA----GATGTTGC---CCGAATGGGGCAAGCATTAAACAATAAG----AGACCAAAAATA----AATCTGA----ACTAGCAATTACAATGGTGTCCTAAGCTTCATCGAATCCTCGTCGAACCGA---CAG----AGATTATGCAAGATAATTCT----GGAATTAGAACCGTCTCACGCTTAAATAATCCCTAGTCCACCCGATATGGCCTACTTTTGATATTCTATTG--GAAGGTCC--CATTCTGT----CCGGTTTTAGC--GC---TATTTCAGG--GTCTGAGACGAAA--TCAGCTT----CCTATGT--AGTTACCGG----TTCTTGAGCATCAATATCTATT----AATATGCGAGGCCCGGCGAC---TTTATAATTTGTG----GTAAATGCATAAG----TCTTCGT---CAACCAAATCTCTCGGCCTT---CGTGTACACTATTTAAACTCGTTA---CTCTCTAGGAGCTCGGCCAAGCTGTAAACATAGTGCTGTGGAATCCATGTGT-----ATTCGCAT---AATT-GGACACGGCAACAGT----A--TAGTGAACAAATGGGAACG
