# Supplementary material for: PQ, a new program for phylogeny reconstruction
Source: BMC Bioinformatics. 2018 Oct 12;19:374. doi: 10.1186/s12859-018-2399-4 (PMC6186109; doi:10.1186/s12859-018-2399-4)
Supplement: Supplementary file 4 — Simulated data. The archive Simulated-data.tar.gz contains two folders called Alignments and Trees. Folder Alignments contains 500 simulated 15-sequence nucleotide alignments in fasta format. Folder Trees contains six subfolders, PQ, MP, ML, ME, QP and Reference with trees in Newick format reconstructed from the alignments with five methods and with reference trees used for simulations. Names of the tree files correspond to names of alignment files. (TAR 1860 kb) [file 12859_2018_2399_MOESM4_ESM.tar › Alignments/211.fasta]

>t9
GTCTGCCCTTACTCCTATAATTAGAGCATACCCTTCGTTGTTCCGATCTGTATAAAAGGATAGAGCTAGACTCTAATATAG--ATT----AGTTTACTA---TGGTCATGGCTTCCAACTCC----GAGACGTAGTGAAGTGATCT----AAACCT----CGAAGTT----CCCAAAGACCTGTCCCATTAATTCG--TCGATCTAACTTGATTCATAAGTAATGTAGCCTTC--ATGTG---ACG---GCCATATTGG----ATACGTACT----CACGGA-----GGCG--CCGTACGCTAAGTATGAT---CTTGTGACAGTTATTCCAAATTCTTCTATTTTAAAGCCCAGGATATCGAATACCCTCCGGTATTTTCACCTAAGCA---TATACCCAT-CAGGTAGTAAA----AATCGGGAACCCATGGCTAGTGTATTA----TTATGGATTTTACGAAGTATCACCCTTC----CTTGATAATTAGCAGGAG---ACCTCTTTTC----AAGAGA--TGAGGGAAGCGTAATACGTACGTACTGTTTTT----A----TGTTTTCTATCTACAAAACAACTTGTCGTTTTTGCGATGC
>t6
AACTGACCTTAGTCCTATAACAAAAGGACATCCTTCAAT---CCATTCTGTAGAGGAGGTGAGAGCTAGACTCGAATCCTG--TTA----AG--TACGA---AGTAGATTTCTATCAACTCCAAGCACGGCTTGGTGAATTGATAT----AATACA----CGTAGAT----CGCAAAGTCCTATCCCACAAAATCG----GATCAGCCTTGATCCATATCTAAACTAGCCTTC--ATGTGGGTATGCTCACCTTATTAT----ATTCGCATTGTGGCACGGA-----GGCT--ACTTACGCTTAATAGGGT---CTTTTATCAGTTATTGCAAATTCTTCGATTCTTAAGCCCGTGATATCAGATCCCCGCCTGTACTTTCGCCTAAGGT---AGTACACAT-CAACTAGTAAA----GATCTGAAGATAATGGAGAAAGTGGAA----TTTTGCAATTTACTGACGATCACACTCC----CTTGATAATTGGCGGTAG---GGCTATAATC----TTGAGT--TTACGGAAGCGAAATACTTACGCTGTGGTTTT----G----TAGTTTCTATACACATAA----TTGTCGGTTCTGCGATGC
>t8
AACTGTCCTTAGTCC---TAGTATAGAAAAGCCTTCAGTGTCCCCATCTGTAGATGAGGTAATAGCTAGACTTGTGTTATG--GTC----AGCTACTTA---TGCTAATCCCTTTCAAATCC----ACGAAATCGTGAAGTCATGT----AAGTCG----CA----T----CCCAAGGACCTCACCCCTTAATTGT--TCGAGAGGCCGTGATCCATATATAAAATAGCCTACCGCTCTG---GCG---TCTTTACTGG----ATTCGGACT----CACGGAA-----GCA--TCCTACGTTAAGTATGCT---CTAATTGCTGTCATGTCAAATACTGCAATTATGAAGCCCGCGAAATCGGAGAGCCTCACGTAAATTCACATAAGCT---GTCTCTAAA-C---AAGTAAA----TATTAGAAGCGGACGGTAACCGTAATA----GTGTTGCCTTTACAAGTGTTCACCCTAC----ATTGATACTTGGCGCTGT---AGCATCGTTC----CAGACC--TAAAGGTAGGGAGATTCTTACGTACTGCTATT----G----AATTTTCTGTATAAGCAGCGACTTGTCTCTTGTGCGATGC
>t5
GACTGTCCTTAGTCC---AAGGTGAGTAAACCGTTCAACGACCCCTTCTGTATAATAGGGTAAAGCTAAAATCATATTAGGACATC----AGCTGAGAA---CGTTAATCGCTTTCAAATCC----GTGGTGTTGTGAAGTTACAT----AAAGCT----GG----T----CCCAACGTCCTCTCCCAAAAAATTA--TCGATATTTCGTGATACATACATAATCTAGCCTACCACTGTG---GCG---TCTGTAATTG----ATGCGAATT----CACGGATA--ATGCT--ACATAC-CTAAATAGGAT---CAGCTCCCAGTCATGGCAAGTACTGCTATTCTTAAGCCCAAGAAATCAGACCGCCGCGCGTATATTCCCTTAAGCTAAGCTTACCGAG-C---CAGTAAT----AATCAGAAACGCACGGATATTGTAAGACTCGTTTTAAACTTTACTTCATTTCACCCTGC----TTTGATACTTAGAATAAA---GGAGACTTTC----CAGACC--TAAGGGAAGTGGAATACTTACGGACTGCTATT----A----TAATTTCTATAGGGGAATCGACTTGGCAGTT-TGCGATGC
>t15
TTCTTTCCTTACTCC---AAGGTAAGGATAACTTTCATTGACCCCGTCTGTAAATTAGGGTATAGCTAAGGTCTCGTTATGCC-TA----AGCTGACAA---GGGTAATCGCTACCTAATCC----GCGAAGTTGTGAACTAATCT----AAAGCT----AA----T----CCCGAGGGCCTGACCCTATAAGTTT--TCGGAGGGGCATGATACATACATAAAGTAGCCTACCGGTGTG---TGG---ACTTTAATTG----ATACGAATT----CACGGACA--ATGCC--ACGTACGCTAAATACGCT---CAACTAACAGTCATTGCAAATACTGCTATTATAAAGCCCAAAACATCAGACCGCCGCGCGTAGGTTCCCATAAGCGCGGTTGACCAAT-C---CAGTAAT----TATCGGAAGCGTATGGAGTCGGTAATATTGTTTGTTAAATTTACAGCAAGTCGTACTGC----ATTGATACTTGGCCGATA---TTAGACATTC----CCGACC--TAATGGAAGTGTTATTCGTACGTACTGCTATT----C----TATTTTCTAGATGAGAATCAACTTGGCTAGT-TGCGATGC
>t14
CACTATCCTTAGTCCTATAATTACAGTAAAACCTTCATAGA--CATTCTGTACAGTAGGTTAAAGCTAAGATACTATAAAG--TTC----AGCAAAAAA---AGTTAATGACTCACTAATCC----TTGCCATGGTGAAGCTATGT----AAATCC----TTTAGATACTCCCCTAAGTCCTGACCCACGAATTGTTTACGTTGTGACGAGATACATAAGTTAGATAGCCTGC--TTCTG---CTG---AGGTCTATTT----ATCCGCAAT----CACGGATA--ATGCG--TCTTACGCTGAATAAGTT---CTATTTACAGTGATGACAAATGCTGCAATTGTAAAGCCCCAAACGTCCAATGACCACTCGTACTTTCAGATGAGGT---CATACTTAA-C---GAGTAAA----AATACGCA----ACGGGTTGAGTGCAA----GT----AATTTACCCCAAGTCAGTCTGC----ATTGATACTTTGCAAACG---TCCACGGATC----TCGATC--TGACGGGAGTGTGATACGTACG--ATGATTTT----A----AGATTTCTGAAATAATAACTACTTGACAATTCTGCGATGC
>t1
AACTACACTTAGTCCTATTATTACAGAACATCCTTCCAAGTCCCACTCTGTAAATTAGGGTAGAGCTACGATCGGATTGTG--TTG----AGTGGACAA---AGTCTATGCCTCTCTATTCC----TAGACATTGTGAAGATATAT----AATGCC----AATAGTTAATCCCCTAAGACCTTGCCCATGAATTTC--TCGTGTTGTCGCGATGCATAAGTTACATAGCCTGC--TTCTG---CTG---ATGCGGATTG----ATACGCAAT----CACGGATA--ATGGA--TCTTACGTTTATTAGGCT---CAAGTGACAGTGATCTCAACTACTTCTATTTTAAAGCCCTAAAGAACTAAATACCACTCGTAAATTCTGTTGAGAT---CATACATAC-C---AAGTAAA----AATCT-TA----ACGGCTTACGTGTTA----GT----ATTTTACCTGTGTTCAGTCTTC----CTTGATACTTAGCTACAT---TCCCAAAGTC----GAGTAG--TCATGGAAGAGTGATCCATACGTTCTGATATT----C----AGATTTCTGATCTAGTAACCACTTGTCCGTTATGCGATGC
>t2
AACTACGCTTAGTCCTATTATGACAGAACATCCTTCCAAGTCCCACTCTGTAAATAAGGGTAGAGCTACGATCGGATTGTG--TTG----AGTGGACAA---AGTCTATGCCTCTCTATTCC----TAGACATTGTGAAGATATAT----AATGCC----AATAGTTACTCCCCGAAGACCTTGCCCATGAATTTC--TCGTGTTGTCGCGATGCATAAGTTACATAGCCTGC--TTCTG---GTG---ATGCGGATAC----ATACGCAAT----CACGGATA--ATGGA--TCGTACGTTTATTAGGCT---CAAGTGACAGTGATCTCAACTACTTCTATTTTAAAGCCCTAAAGAACTAAATACCACTCGTAAATTCTGTTGAGAT---CATACATAC-C---AAGTAAA----AATCT-TA----ACGGCTTACGTGTTA----GT----ATTTTACCTGTGTTCAGTCTTC----CTTGATACTTAGCTACAT---TCCCAGAGTC----AAGTAG--TCATGGAAGAGTGATTCATACGTTCTGATATT----C----AGATTTCTGATCGAGTAACCACTTGTCCGTTATGCGATGC
>t13
AACTAGACTTAGTCCTATTATTACAGCACAACCTTCGGGGTCCCACTCTGTAGATGAGGGTAGAGCTAAGATCGCTTAATG--TTG----AGATGACCA---GGGGAATGGCTTACTATTCC----AAGTCATGGTGAAAATATGT----AATACC----TAT-GATAATCCCCTAAGACCTCACCCATGAACTTC--TCGTGCTAACGTGATCCATAAGTTAGGTAGCCTGC--GTCTG---CCG---ATGCGCATGC----ATTCGGAAT----CACGGATA--ATGGA--TCTTACGCTTATTAGGAT---CAATTCACAGTTATCGCAACTGCTCCTATTTGAAAGCCCGTAAATGCTAAACACCACTCGTATTTTCTGTTGAGAT---GATACTTAA-C---AAGTAAC----AATCG-CA----ACGGATTGCGTAGAA----AT----ATTTTACCTTTGCTCGGTCTTC----CTTGATACTTTGGAGCAG---ACCCAATGTC----AAGTAC--TTAAGGAAGAGGTATGCATACGCACTGATA-T----C----ATATTTTTTTAGCAGGAACAACTTGGCCGCTTTGCGATGC
>t7
GACTTCCCTTAGTCCTATTAGTTCAGTAAAACGTTCATCGATCCGCTCTGTATAAGAGGGGATAGCTAGCTTAAATTGTTG--CTG----AGGTCAAAA---AGAAAATGCCTATCGAGTCC----CGGCTCTCGTGAATATAAAT----AAATCAAAGGCTCAGATAGTCCTCTAGGACCTAACCCAATAAATCT--ACGGAAAGTCAGGATACATAAGTTACTTAGCCTGC--GTCTG---CGG---CCCTCTTTAT----ATCCGCAAT----CACGGAAAATAGGCG--ACATACGCTAATTATGTT---CGACTCACAGTGATAACAAATTCTCCTATTATTAAGCCCTACACGTTCA-GAACCTCCGGTAGATTCCTTTT--TA---TACGCGAAA-C---TAGTAAAGATAAAATAGTA----ACGGCAAAAGTGCAA----TT----ATTTTACGCTGTTTCTATCTGC----ATTGAT--TTTGCAAAAA---ACCAGAACTC----CCGTAC--TAA----AGC----TCCTTACGGACTGTTTTT----A----CTTTTTCTTT----ATATCGACTTGACGGATGTGCGATGC
>t10
ACCTTTACTTAGTCCTATCATGTTAGGAAATCATTCTAGGGCCCTTTCTGTATATTAGGGAAAAGCTATGATATATTATTG--ATT----AGTTTTGAA---TGAATATGCCTGACGACTCC----TCGGAATTGTGAAGGTAAGT----AATACGGTTATACAGGTAA----CGATGACCTGACCCAAGAAGTGA--TCGTAGGTGCTCGATTCATAAATCACCTAGCCTAC--GTCTG---CTG---CGTCTAATATCTTCATTCGGAAT----CACGGATAAGAAGTA--ACATACGGTCAATAAGTT---CCTGTAACAGTGATTGCAATTGCTCCGATTTTTAAGCCCTTAATTTGTG-GAACCTCCCGTACATTCTACTC--TA---GTTTCTGAT-C---TAGTAAA----TAAGAGGA----AAGGAAGTGGTTTTA----AT----AATTT--TGCTATTCAAACTTC----TTTGAT--TTTGGATACA---CGCAAAGATC----ACGGCA--TGAAGGGAGT----TTCATACGACTTGGTTTT----ACTCCAAATTTCTAG----ATATCAACTTGACATGTTTGCGATGC
>t12
TCCTACCCTTAATCCTATAAATTCAGAAAAACATTCGAAGACCCCATCTGTAAAACAGGGAAGAGCTAATCTATCTTTTAG--GTGGATGAGGAGTAAA---AGTGCATACCTTCCAACTCC----GAGCGCTTGTGAAAAAATGTTAAGAATCCAACGAGAAAGGTAT----CGAGGACCTTTCCCAGTAAGTCG--ACGAGTATCCCGGATTCATAGTTTACCTAGCCTAC--GTCTG---GGG---AGTGTAATGT----ATGCGGATT----CACGGAGATTATGCT--ACTTACGATTAATATGAT---CGAATCGCAGTAATTTCAATTGCTCCTATTGGTAAGCCCATCAATTCGA-AACCCACACGTAAATTCGATTT--AA---ATGACCCAA-C---TAGTAAC----TATATGGA----AGGGCAGGCGTACAA----GT----ACTTTACGTCTATACTAGCTTCACAATTTGAT--TTAGCGGATA---GAGTCGAATCTGAGCCGGGT--TCAAGGTAGG----TCCATACGGGTTGATTTTAAGCGCCGAAGTTTTCTAA----TAATCAACTTGGCATGTGTGCGATGC
>t3
GGCTGTACTTAATCCTATAATTTTAGGAAATCATTCACGGTCCCAATCTGTACATAAGGAAAGAGCTAACGTATTATGATG--GTT----AGGGATGAA---GGGTGATGCCTGACAAGTCC----CAGTAGTAGTGA--GAATAT----AATGCGACATTACAGGTAC----CGAGGACCTGACCCGTTAAGTTC--GCGTCAGATCTCGATACATAATTTAACTAGCCTAC--GTGTG---AGG---CTCGAAATTT----ATCCGTACT----CACGGAAAGGAGGCGGCTCTTACGATCAGTAGGCT---CATCTCGCAGTGATGACAACTCCTCCCATTATAAAGCCCTATAATTCAA-AAGCCGCCCGTAATTTCTAATA--AC---ATTACGAA--------GTAAG----TAAGCGA--------GCACTTGTTTGA----AT----TCTTTACATATATACAAGCTTC----GTTGAT--TTCGGGTTCGATCTAATGGAATC----GTGACT--TTAAGGCAGA----TTCATACGCACT--TTTT----AGCTAAAATTTCTCA----GCATCCACTTGACAAGTTTGCGATGC
>t4
GCCTGCTCTTATTCCTATAATATGAGGATACCGTTCATGGGCCCTATCTGTAAATTAGGGTACAGCTATCCTTTTATTTAG--ATA----AGGTAGAAAAAGCGGGGATGACTAACCACTCC----CTGATCTTGTGAAGATATCT----AATTCTACAGCTTAGATAAGCCTCTAAGTCCTGTCCCAATAAGTGA--ACGGTCAGGCATGATTCATAGGTGATATAGCC-GC--ATGTG---TTG---TTTTCACTCT----ATGCGTATT----CACGGATA--ACGAG--ACTTACGCTTATTATGGTGAACTCCTGACTGTGATGACAACTTCTCCTATTATCAAGCCCCTTAACTTAA-AGTCCCCGGGTAGGTTCCACTT--TG---TCCTCACAC-C---AAGTAAT----TAGCTGGA----AAGGCATCAGTCCAA----TT----ACTTTACCCTTGTGCACTCTTC----ATTGAT--TTCGCTCCCG---GTC----ATC----AAGTCCCCTCAGGGGAGG----TCCATACGCTGTGTTTTT----A----GACTTTCTAA----GTATCCACTTGGCCGATATGCGATGC
>t11
GACTTAACTTATTCCTATGAGATCAGCACATCGTTCGGGGGCCCTATCTGTATAGGAGGATACAGCTAACCTATTGTACGG--ATG----AGGAGCGTA---CGACTATGACTACCCACTCC----TGGGTCTCGTGAAGATATGT----AATGCTATGGGGAAGATACGCCTCGATGACCTCTCCCAAGAAGTCT--ACGGAGACCCCAGATTCATAAATTATCTAGCC-GC--ATCTG---TTG---CTTCATATAT----ATGCGTAAT----CACGGAAA--AGGCG--ACATACGCTGATTAAGGTGAGCAGCTTGCAGTGATGTCAATTCCTCCTATTGTCAAGCCCTCGAGCTAAA-CTTCCCCTGGTAATTTCCAGTT--AA---TCCACAAACGC---AAGTAAA----AAACTGCA----ATGGCGACAGTTAGA----GT----ACTTTACCCCACCACAGTCTTC----TTTGAT--TTTGGTCACG---TTC----CTC----AAGTCC--TGAGGGCAGT----TACATACGTGGTGGTATT----T----GTTTTTCTAT----CTATCCACTTGACTTGTATGCGATGC
