# Supplementary material for: PQ, a new program for phylogeny reconstruction
Source: BMC Bioinformatics. 2018 Oct 12;19:374. doi: 10.1186/s12859-018-2399-4 (PMC6186109; doi:10.1186/s12859-018-2399-4)
Supplement: Supplementary file 4 — Simulated data. The archive Simulated-data.tar.gz contains two folders called Alignments and Trees. Folder Alignments contains 500 simulated 15-sequence nucleotide alignments in fasta format. Folder Trees contains six subfolders, PQ, MP, ML, ME, QP and Reference with trees in Newick format reconstructed from the alignments with five methods and with reference trees used for simulations. Names of the tree files correspond to names of alignment files. (TAR 1860 kb) [file 12859_2018_2399_MOESM4_ESM.tar › Alignments/47.fasta]

>t6
--ACATGGAATAAACTACACCATCC----CAGCATTAGTTA--ATACGC---GAGGCGGCCATGTTTACAAATGGATGCATCCT---ATAA--AAAGAAAGCCT-----------CGCACGTAT--------AC---TGAAGCAT----GTGCCAGTATGG----AGTCTGCCTCGATTCGTTATAAAATATT---AAAAGTGCCTCACCAACGATAG----GTTCGTCATGCGTTGTCCGAGTAGTC------CTTGATTTTTCATTAGAGCGTGCTAGTGGAGTGTGGGGTATTATAAATAGCGACTCATC----GTAGAATCTACACTAG---TTGTA----CTGGGCTTGATGTTGTTTAATTGCTCGGATTGTTCGA-CGATAG---CACCCTGA--AGGCTTGGTCATGATTAGTCT
>t8
--AGATGGTATAGTGGAAACAATCCGCGGCAGGCCGTTTAA--CGACGA---GGCGTGGGCGAAATTACAAATGGATGCATCCT---ATAA--ACAGAAATTCT-----------TGCATGTAT--------AC---TCACTCAT----GTAACACTATGA----AGTCTGCCTCTATTCGTCCTGAAAAATT---CTACTACACTCAATACA----G----CTTCGTCTTGCGTTGCTGTGGAAGTCGAAG--CTTGATACTTCTTAAGTGCATGCTAGTCGTGCGTGCTTAAATATAAATAGCGATTCAAC----GTAGAATCGACACTAG---TTGTA----ATGATTTAGATGTAGGAGAAATGCTCGTATGGTTGGAACGATAG---T----TGA--ATTCGTGACCATGATTTGTTT
>t3
--AACTGGAATATTTGATACAATCCTCATCAGCTCATTTTA--TGACTT---ATCGAGGTCACTATTACAATTTGATGCATTCTACGATAGCCAAATAAATTCT-----------TGCAAGTAT--------GC---TTATACAT----GTAGCAATTGAA----AGTCTTACTCTATCCGTTCTGAAAACGT---ATACATACCTCACTAGA----G----CTTCGTCCAGCGTTGCTCTCGAAGTCAACT--CTTGGTATTTCTTAAAAGCTTGCTAGTAGTGCGTACT----TTTAAATAGCGGATCATC----ATAGAATCTGCAC-------G-------CTGTAGATGATGTCGTCATAAGGCTCGAATCGTTCGAGCGATAT---G----TTA--AGTCGTATGCAGGATTAGTAT
>t10
--ATCTGAGATTAATGAAACCATCCGCACCAGCTTGATTGT--GGACTT---CACGCGCTCATATTTACAAATTGATGCAAGCT---ATAG--ATACAAAATCT-----------AGCAAGTAT--------GC---CTAATCAT----GTAACAATAAAG----AGTCTCACTCAATCCGTACTGAAACCGT---GAACTTTACTCACGAGC----G----CTTCGTCCAGCGTTGCTTTCGAAGGCCAAG--CTTGTTTTTTCGTAAAAGCTTGCTAGTCGTGCGTACT----TTTAAATAGCGATTCATC----ATAGAATCTTCAC-------T-------CTGTATTAGAGGTCCACACAAAGCTCGTTTAGTTCGAACGATAT---T----TTA--ATTCATAGACAGGATTGGTAT
>t14
--AGATGAGATCAGTGAAACTATCCCCAGCAGCGATGATAA--ACGCCG---ACGGAGGGCACTTTTACAACTTGATGCATGCT---ATAT--AAAGAAAGCCT-----------AGCATGTAT--------AC---TTATTCAT----GTTCCATAACATTATGAGTCTGGCTCCATTCGTGATAAAATGTT---AGATTCTCCTCACGAAA----G----TTTCGTCTTGCGTTGGTCGAGGAGAC------CTTGATATTTCTTTAAAGCTTGCTAGTGGAGGGTCTATGCTTATAAATAGCGAATCGCC----GTAGAATCTACACTAG---TAGTA----CTGGTTTTGATGTAGGGTCATTGCTCGGATGGTTATA-CGATAT---C----TTA--ATACATGTACACGATTTGTCT
>t12
--ATATGGTATCCAACAAACGATCCTCGACAGCTAGCCTAA--TCCCGA---GAAGAGATCACAATTACAACTTTTTGCAGTCT---ATAT--AGATAAACCCT-----------TGCACGTAT--------GC---CGAGTCAT----GTCGCACATCATTATGAGTCTAGCTCGATT--TCGTCAAAGCCT---TTAATTTAGTCAATAGC----GCGCGTTTCGT----CGTTGAGCGGGTAGCC------CTTGATGGTTCATTAGTGCCTGCTAGTAGAGGGTTACCCTTTCTAAATAGCGGGGCGTC----TTAGAATAGACACTAG---TAGTAATCACTGTAATTGAAGTGGCAATATGGCTCGTATGGTTAGA-CGATAT---C----TTA--ACACGTTAGCACGATTTGTCT
>t15
--ATATGCTATGAACCAAACTATCCTCTACAG---CCCTTA--GCCCAA---CCTGAGCACGTGTTTACAACTATATGCATCCT---ATAT--AAAAAAACCCT-----------AGCACGTAT--------GG---AAATTCAT----GTCGCACATTATTATGAGTCTAACTCTATC--TTGTAAAACCTT---TTATTTTGATCATAAGG----G----TTTCGTCAAGCGTTGAGTGAGTAGCC------CTTGATTTTTCATAAATGCCTGCTAGTAGAGTGTGATACGTTATAAATAGCGGCTCGGC----TTAGAATCGACACAAG---TAGTA----GTGTTACTGACGTTCCCCTATCGCTCGAGTGGTTGCA-CGATATGGAT----TTA--ACACCTAATCACGATTTGTCT
>t4
TAAACTGCTATACTTCAAACTATCCGCGACAGCTCTAATGA--TCCCAT---TCAGCGATCGCTCTTACAACTCGTTGCACCCT---ATAT--ATAAAAAGCCT-----------AGCAAGTAT--------TC---GGATACAT----GTCTCATGTTGTTATGAGTCTAACTCTATG--GGATAAAATCTT---TAAATCATATCATAAGG----G----ATTCGTCTCGCG--GTTGTAGAAGGC------CTTGATTATTCGTAAATGCGTGCTAGTGGAGTGTAT----ATCTAAATAGCGACTCGCC----TTAGAATCACCACAAG---TAGTA----TTGAATCTGAGGTAGCCAGAATGCTCGATTCGTTCAA-CGATAA---T----TAA--ACACTTTAGCAAGATTTGTCT
>t1
GAAACTGATATACTGCAAACTATCCTCAACAGCTATCTTTA--TCCCAT---TCAGAGATCACTTTTACAAATGTTTGCACCCT---ATAT--ATAAAAAGCCTCTTA-------AGCATGTAT--------TC---GGAAACAT----GTCTCATGTTGATATGAGTCTAACTCTATC--GCATAAAAACAT---TAAATCATATCATAAGG----G----ATTCGTCTCGCG--GTTGAGGTAGCC------CTTGATTATTCGTCAATGCGTGCTAGTAGAGGGTTT----ATCTAAATAGCGATGCGCC----TTAGAATAGCCACCAG---TAGTA----TTGGATTTGAGGTAGTCGTAAGGCTCGATTCGTTCTA-CGATAT---T----TTA--ACACTTTAGCAAGATTTGTCT
>t2
--ATCTG----AAAGGATACCATCCACAACAGCTCGATTCC--AAACAG---CAAGTGTTCGTGTTTACAACTCATTGCACCCT---ATAT--AAAAAAAACCT-----------AGCAAGTATACCG----CC---GTAAGCAT----GTCACAGTTTCATATGAGTCTTGCTCTATA--ACATGAAAACCTCTTTAAATTGGGTCATAATG----G----ATTCGTCTTGCG--GTTTTAGAAGAC------CTTGGTGCTTCTTAAGTGCGTGCTAGTGGAGTGTAG----ATCAAAATAGCGACGCGCC----ATAGAATCTGCACAAG---TTGTA----CTGGCATTGATGTATCCAGAAAGCTCGATTAGTTAAA-CGATAT---A----TTACAAAACCTTTACACGATTTGTCT
>t7
--ATGTGTTATACAGCAGACAATCCCCTACAGCACCTATTA--CCCCAG---GCCGCGGTCGCTTTTACAAATCGTTGCATCCT---ATAT--AAAAAAACCCT-----------TGCAGGTAT--------TC---TTAAACAT----GTAGCAATTATAT----GTCTAACTCTATG--TAATAAAACCCT---TGAGTGTAATCATCAAT----G----TTTCGTCGAGCG--GTTACGGAAG----------TGGTGATTCTTAATAGCATGCTAGTCGAGAGTGT----ATCTAAATAGCGGCGCGCC----TTAGAATTACCACGAG---TAGTA----GTGATTAAGATGTATCCT---AGCTCGATTAGTTACA-CGATAA---C----TGA--AGACTTAGGCACGATTTGTCT
>t13
--AAATGG-ATGACTGATACTATCCTCATCAGGCAAGTTGATCACCCTT---AAAGGGCTCCCGATTACAACTCCTTGCACTCT---ATAC--ATAAAAAACCT----GTAACTGGGCAAGTAT----AAAGTTCAAGGAGGCAT----GTGGCATTAGA--ATGAGTCTCACTCGAT----GCTCAAATAGT---ATAAAG--ATCAGTA------G----ATTCGTCAAGCGTTGG----GTAGCC------CTTGGTCGTTCGTAAACGCGTGCTAGTTGCGGGTCTAAGTCTAGAAATAGCGTACCTGC----TTAGAATAGACACAAG---TAGTA----GTGGAGGCGAAGTGAGAATAAAGCTCGAATCTTTCTA-CGATAA---T----TAA--AACCGTACCCACGATTGGTCT
>t9
--ATATGTTATGTGTCAGACTATCCACACCAGGCTTAATTGTAGCCCGT---ATAGGGATCCCAATTACAAATTCATGCAGTCT---ATAG--ACATAAATCCT----GAAACTATGCATGTAT--------TG---AGAAACAT----GTGGCACACGA--ATGAGTCTGTCTCGATGCGTGCTCAAATATT---AAACAA--CTCAAGATG----G----ATTCGTCAAGCGTTGT----GAAGTC------CTTGGTAATTCTTGAACGCCTGCTAGTTGTGAGTCAAAGTCTAGAAATAGCGTAACTAC----TTAGAATTTACACGAACTTTAGTA----TTGCGAGCGAAGTAATAAAAGAGCTCGCCTCCTTATA-CGATAT---G----TCA--AAGCATCCCCACGATTTGTCT
>t5
--ACTTGCGATGAAAAAAACTATCCCCTCCAGGCTTCCTATTTCCCCAG---GGGGGGTACCCTATTACAAGTCCGTGCAAACT---ATAG--ATAAAAAACCT----GAAATCATGCAGGTAT--------TT---CCAAACAT----GTCAC----TG--ATGAGTCTAACTCAATTCGACTTAAAATCTT---CTAGCT--CTCAGTATT----G----ATTCGTCAAGCGTTGA----GAAGTC----ATCTTGGTAATTCCTTAAGGCATGCTAGTTGAGTGTCAATTTCTACAAATAGCGTACCTACCGATCTAGAATTTACACAAA---TAGTA----ATGCAAGCGAAGTTCCATAACAGCTCGACTCCTTCAA-CGATAG---C----TCA--AACCCTGTTCAAGATTCGTCT
>t11
--ACATGTTATTGTCTAAACGATCCCCACCAGGCAAGATCCCCACACTATGCGAAGAGGACAGCATTACAAGTTCTTGCAGTCT---ATAA--ATAAAAAACCT----GTAA---AGCACGTAT--------TT---TTAAACATAGGGGTCTCATATTG--ATGAGTCTGTCTCAATTCGTTCTAAAAGCCT---TTAACCTTATCAGTAGC----G----CTTCGTCGTGCGTTGG----GGAGCC------CTTGGTATTTCTTTAGCGCTTGCTAGTCGAGTGTCCTATCGTGGAAATAGCGTGCCTCC----GTAGAATTTACACAAT---TAGTA----GTGGCGCGGAAGTCGCACTATAGCTCGTGTGCTTCTA-CGATAT---C----TCA--ATACTTACGCACGATTGGTCT
