# Supplementary material for: PQ, a new program for phylogeny reconstruction
Source: BMC Bioinformatics. 2018 Oct 12;19:374. doi: 10.1186/s12859-018-2399-4 (PMC6186109; doi:10.1186/s12859-018-2399-4)
Supplement: Supplementary file 4 — Simulated data. The archive Simulated-data.tar.gz contains two folders called Alignments and Trees. Folder Alignments contains 500 simulated 15-sequence nucleotide alignments in fasta format. Folder Trees contains six subfolders, PQ, MP, ML, ME, QP and Reference with trees in Newick format reconstructed from the alignments with five methods and with reference trees used for simulations. Names of the tree files correspond to names of alignment files. (TAR 1860 kb) [file 12859_2018_2399_MOESM4_ESM.tar › Alignments/180.fasta]

>t9
C---GTATATAATTATTC---CCGAGGGAAG----GGTATGCCCTCCATTTG-C----TTTGCCAT----AAATGGAAGGCTT-TTTATTAGTAGTAA-----TTCCGACCTAAGAGCTTTACGTCTAAAGTTTTAGAATACACAATCGTAGTAAAGG--TCAAACTCATCGG---ATTGA----TCATGTTTTAAC--TGATTAG-AAGTAAGTGCAACATAAACACAAGGTCTGC----CA---AACTCGT----AATTTAGGCGAAGTTTC----GATCTACTTCA----ATCGCTAATTA-ATAGAGCT---ATCAAATGTATAAAGAACCAGCTAATGCCAACAACTT--ATGTT------GTTCCGAGCCTCGACATGCACACTCTCCAT----AAAATA--TATGCAATTAGACTCGGGTACGAGAGT-AAT----CCACACACTATCGGAATCTTTTCATACGA-------AACTTTATTAGACCAACCA---ATTGATGTTTTCCCTTTCTTAAGGTAAATTATGTACTTTCGTATTAATATGGGCA---GCGT---CCAT----TGAGTGATCACGACATGGCTAAA----AATA--TTT
>t7
C---GTATATAATTGTTC---CCGAGGTTAG----AACTTTCCCTCCATTTA-C----GATGCCAT----AAATCGCAGGTTTGTTTTTTAGTAGTGA-----AATAGACGGAAGAGCTTGTCGTATAAAGTTTTGGAATACTCAATCGTAGTAAGTT--ACAAACGCATCGG---ATGGA----TCATGTTTGTAC--TGATTAG-CAGAAAGTGCATCATGATCACAAGGTCTGC----CA---AAATCGT----AAGTGAGGCGATTTTGC----TATATGCTTCA----ATCGCGAATTA-AAAGAGTT---ATCAAATGTATAAAGAACCAGCGAATACCAACAACTG--ATGTT------GTGCCGATCCACGATACGCAGGCTCTCCAT----TACATA--TACGCAACTAAACTGGCGTTAGGTAAT-AAT----CCACGCTCTGTGAGAATCTTTTCGTACGA-------AAGTCTATTAGACCAACCA---ATTGAAATTTTGCTTTTCTTAAGGTGAATTAAGTACTGTTGGATCAGTTATCGCA---GCGT---CCAT----TGTGTGTTCGCGTCATGGCTAAA----AATA--GTT
>t3
C---ATCTATAATTATGC---CCCAGGATAT----ATCATTC---CTTTTTT-CGTTAGTTGCCAT----ATAGGGTAGCATT-TTTATTAGTAATCA-----AGAGGACAGACGAGCTTACCGTCTAAAGTTTTAGAATACACAATCGTTGTAACTA--GCAAACTCATCAA---ATTAA----TC----TGATAC--TGATCAG-CAGTAAGGGCAGCATGAACACAGGCTCTGC----GA---GCGTGGTAACAGAGTTATGCGAACTTCCACTCGACCTTCTTCA----GTCGCCAATAA-ATAGAGTT---ATCAAATGTATAGAGAACCAG---ATGCCAACCACTT--TCGGA------ATACCGATCCACGCCGAACCCACTCTGCTG----TAAATA--TGGGTGAATAGACTAGTCTACGGAAAT-AAT----CCACGCACTGTGGGAATCTTTTCGTACGT-------AACTCTATTAGACCAACCA---ATTGACAATTGTCTGTCCTTAAGGGTTATTTACTGCTGTTGAATCAGTTTTTGCA---GCGT---TCAT----TGCGTGTACTCGCCATGGCTAAA----AATA--GTT
>t10
C---ATCTCTAAGTTTTC---CTTAGGCTAT----CCTCTAAAATATGTTTC-C----TTTGCAAT----TAAAAATAGTGTT-TTTGTTCGTAGTAA-----ATAAGGCACACGGTCGTTTCGTTCAAAGCTTATGAATAAACAATC----TAGGTG--AC---CGTA-------ATAAA----TCATGTGGTGAC--TTATAAG-AAGAAAGCGAAACATATACTC----CTTGC----TAGTGGTATAGT----AACGGATGCAAAGACTC----TCGTTGCTTCAAGCGCACGCATATTA-AAAGAGTTCTAATCAAATGTAT----GACTAGCAAATGCTAACCCTTGTAGAGGT------ATCCCGAACCAGG----AC---CTCTACGT----GAGAGA--TTAGTTACCAGACTT----GCGTAACT-AAT----CTTCCCTGTAT----ATCTTTTCCT---ATGGA---AT---TTTTAGAGCATCCA---ATTGAGCCTTAGT----CTTATG----AT---ATCCTATCGCAATAGTTCATGTA---GCGTGTACGTT----TGGGTGCTCCCTCCATGGCTAGA----TATACCCGA
>t4
C---GTCTATAATTGTTC---CATAGGCGAG----CCTATCACGTAACTTTC-C----TATGCAAT----TTAGAATAGTATT-TTTGTTCGTTATAA-----TGCTGGCGCACGGTCGTTTCGTTCAAAGCTTGAGAATATCCAATC----TAAGCG--AC---CATA-------ATAAA----TCATGTCAATGC--AAGTTAG-TAGAAAGCGAATCATGTTCAC----CGTGC----TAGTGGTCTAGT----AATGAAAGCAAAGACAC----GTTCTGCTTCA----CACGCATATTA-AAAGAGTTTTAATCAAATGTAT----GACAAGCAAAGACTAACCGTTTTACTGAT------CTGCCGATCCCGG----CC---CTCTCCTA----AAAAGA--TGAGATAGCAGACTT----ACGAAACT-AAT----CATCACTGTTT----ATCTTTTCCGAAGACGGA---ATCTATGTTAGACCATCCA---ATTGACACTTAGT----CTTATG----GT---ATACTATCGCAAAACTTAGGGTA---GCGTGTACGTT----TGGGTGTTCCCTTCATGGCTATA----TATAACCGA
>t13
C---TTGTATAATTGTTC---CACAGGCTA--------ATCGAGTATGTTTC-C----CATGCCAT----TCAAAAGAGAAGT-TTTGTTCGTTATAAT----AGCTGGCTCACGGTCGTTTCGTACAAAGCTTAAGAATAATCAATC----TAACCA--AC---CAAA----GACATAAA----TCATGTGGTTGC--TTGTAAG-AAGAAAGCGAAACATTTTCTC----CATGC----CAGTTGTATCGT----AAATTAAG---AAGCGC----GTTGTGCTTCT----CACGCATATGA-AGAGTGCTATAATCAAATGTAT----GACAAGCAAATCCTAACATTTTTATTGAT------CTTCCGATCCTCG----AC---CTCTACGT----TAAAGA--TAAGATATCAGACTT----GCGTAAAT-AAT----CATCACTGTAT----ATCTTTTCCTAAGACGGG---AACAATATCAGACCATCCA---ATTG---CTTAGG----CTTAGG----TT---ATTCTTTAGCAGCATTCATCGTA---GCGT---CTTT----TGTGTGTCCCCTGCATGGCTAGA----CATAACCGA
>t5
C---ATGTATAATTTTTT---CATAGGCTA--------ATCAAGTACTTTTC-C----GATGCTAT----TCAGAATAGTATT-TTTATTCGTTGTAAC----AGAGGGCGCACGGACGTATCGTTCAAAGCTTCAGAATATGCAATC----TAACCA--GC---CAAA-------ATGAA----TCATGTTAAAG------TAAG-AAGGAAGCGAAACATTTTCTC----CTTGC----CAGTAATCTAGT----GATAGAAG---AAGTTC----GTAGTCCTTCA----CAAGCCTATGACAAAGTGTTTTAATCAAATGTAT----GACAAGCAAATGCTAACACTTTTATTGGT------CTTCCGATCCTCG----AC---CTCTCCGT----GAAAAA--TAGGTGAACAGACTT----GCGTAAGT-AAT----CATCCCTGTAT----ATCTTTTCCAAAGACAGA---ATATCTTTTAGACCATCCA---ATTGAAGTTTAGG----CTTGTG----GT---GTTCTATCGCACAATTCGCGGTA---GCGT---CGGT----TGGGTGTTCCCTCCATGGCTAGA----CAGAAACGC
>t14
C---ATTTCTAACTTTTG---CATAGGGAAG----ACCTTCGCCTCATTTTA-C----AATGCTAT----TCACCGAAG-----TTTATTCGTTTTAA-----TATAGGCTAATGGTCGTGTCG---AAAGCTTCAGAATAACCA--CGTCGTATCGT--AC---CATA-------ATAGA----TCATGTTGTACC--TTCTAAG-CAGTAAGGGGATCATCATCTC----GCTGCTAAGGA---TTCTAGT----AAAATAAGCAAACGCAC----TAGC----TCA----TACGCTGATTA-AAAGAGATTTAATCAAATGTATACAGAACCAGCTAATTCCAACGTGTTTAGTGTG------GTGCCGAGCCCAG----CC---CTCTCCTA----AACATA--TACGTAACCATACTT----GCGCTAGT-AATTATGCTCCGCGGTTT----ATCTTTTCCTACGG-------AGGAATATTAGACCAACCA---ATTGATCCTTTGT----CTTAAG----TTTCGATTCTTTCGTACCACTTAGAGTA---GCGT---CACT----TGCGTGATCTCTACATGGCTATA----GATATCCAT
>t12
C---ATATCTAAATATTG---CTAAGGGTAG----AACCTCATCTGTTTTTC-C----ATTGCTATGGTCTAAATGGAGGCGT-TTTCTTCGTAGTGA-TAGATCGTGGCTCATGAACCTTTCGTACAAACCTTTGGAATAAGCAATCGTTGTACCTG--AA---CTAA-------ATAGA----TCATGTACAAAC------AAG-TAGAAAGTGAAACATAAGCTC----CCTGC----GA---CAATTGT----AAAGTAGGCTAATAGAC----CTTGTACTTCC----TCTGCAAATTA-ATAGTGATTTAATCAAATGTATACAGAACCAGCTAA---AAACATTTATCTTGTT------CTGCCGATACGGG----GC---CTCTTCAA----TAGAGATGTAAGTCAGCATACTT----ATGATAATCAAT----CGCCACTATGT----GTCTTTTCCCCAGG-------AAAGATATT----CATCCA---ATTGAATGTTAGG----CTTAAG----TTTCCGT---TTAGAAATATTAGCAGAA---GCGT---TATT----TGTGTGTCCACACCATGGCTAGA----GATATGACC
>t2
CGATCTGTCTAAGTCTTAGAGCAGAGGAAAAAAGGAATTTGTCCTAAGTTTC-C----TTTGCTAT----TCATCGTAGCACT-TTTTTTTGTAGTAA-----TATTGTCAAAGGTACGTATCGTAAAAACCTTGGGAATAATCAATCGAAGTAACAT--GT---C-----------TTGA----TCATGTTCTGGCGAGTACAAG-AAGAAAGCGGAACATAGTCTC----CATG----------GTATAGT----AAACTACGCAACATCCC----ACTTTACTTCC----TCCGCTTATTA-ACAGCGGTCTAATCAAATGTATACAGAACTAGCAAATTCAAACTTTTATCTCGAA------TTCCCGAAACGTG----GC---ATCTCCCG----GAAAGACCTAGGAGATCATACTT----ACGATACTAAAT----CACCGCCCTAT----ATCTTTTCAGATGA-------ATTAATGTT----CATCCAATAATTGACGCTTGCA----CTTATG----TTTATTTGCTTTTGTAGGAATGGCGGTA---GCGT---CTATCACTTGAGTGGTCACGGCATGGCTATA----CAAATGACT
>t1
C---TTTTCTAAATGTTA---CATAGGTA--------AGTCTACTGCATTTC-C----TGTGCAAT----TGATAAAAGATCT-TTTTTTAGTTGTAA-----TAGAGTCCAAAGGACGTGCCGTAAAAAACTTGAGAATAATCAATCGCAGTAACCA--GT---C-----------TTGA----TCATGTCGGTTCAATCACAAG-AAGAAAGGGTAACATTTGCTC----CTTGC----TA---GGGTTGT----TAGCGAGGCAACTACAC----ACGGTGCTTCA----TCTGCAGATTA-ATAGTGTTCTAATCAAATGTATACAGAACAAGCTAATTCAAACTTCTCTGAGGGACG----TTCCCGAGACGGG----GC---TTCTACCG----GAAAGAATTAGGAAATCAGACTC----TCGAAACTAAAT----CACCTCCGTAT----TTCTTTTCCAGGGA-------ATAGTTATT----CATCCA---ATTGATCTTTGTA----CTTGAG----ATTGGTTGCTTTTGTAGGAATATCAGTA---GCGT---CCAT----TGTGTGATCTCATCATGGCTACA----TATAAGACG
>t15
C---TTCTCTAATTGTTT---CTAAGGGAAG----TTCGTTGACTCATTTTC-C----CCTGCGAT----TCAGGCAAGGCTT-TTTTTTTGTTGTAA-----AAGTGACGTAAGCACTTTGCGTAAAAACCTTTAGAATAACCAATCGGAGTAGTCT--AC---CTAA-------ATTAACGAGTCATGTTGTCCC--TTCAAAG-CAGCAAGCGAATCAT---CTC----TGTGC----GA---TATTGGT----AAATGAAGCAATGAATC----GAAGTTCTTCT----GATGCCAATTA-AAAGAGGTATAATCAAATGTATACA--ACCAGCTAAAACCAACGTATATTGTGCG------TTCCCGAGCCCAG----GC---CTCTCCAG----GACAGA--TTTGAGAGGAGACTG----TCGAGACT-AAT----CATCTCTATTT----ATCTTTTCCTTAGA-------AATTTTTTAATAGCAACCA---ATTGAATATTAAT----CTTAAG----TTTAAATGCTTTAGAATAAGTTGTAGAACCGGCGT---GACT----TGGGTGTGCTCTGCATGGCTATA----AATA--GAT
>t11
C---TTCTCTAAGTTTGT---CAAAGGTAAG----TTAATTTACTCATTTTC-C----CCTGCTAT----TCAAGCTAGACTT-TTTTTTTGTTGTCA-----AAGTGTCTGAAGCACTTTGCGTAAAAACCTTTAGAATAACCAATCGGAGTAGTCG--AG---CTTA-------ATTAACGAGTCATGTTGACCC--TTCAAAG-CAGCAAG----GCAT---CTC----TCTGC----GA---TATTGGT----AAATAAAGCAAATACAC----AAAATTCTTCT----AATGCCAATTA-AAAGCGGTATAATCAAATGTATACA--ACGAGCAAACACCAACGTATATTATGCG------TTCCCGAGCCAGG----GC---CTCTCCCA----GACAGA--TTAGTCAGGAAACTT----TCGAGACT-AAT----CATCTCTATTT----ATCTTTTCCTAAGA----GCTAAGGGTGTAATACCAACCA---ATTGAATGTTTAG----CTTAAG----TTTAAATGCTTTTGAATAAATTGTAGAACCCGCGT---GACT----TGGGTGTCCTCTTCATGGCTATAAAAGAATA--GAT
>t8
C---TTATATAATTATTA---CGAAGGAAAA----AGGATGGCCTAGATTTCGC----AATGCCAT----TTATAGGAGGATT-TTTTTTGGTAATAA-----GTCAGCCCTATGGTCTTCCCGTCTAAAGGTTTAGAATATACAATCGACGTAATAA--TG---CCCA-------ATTTA----TCATGTAGTACC--TGTAAAG-AAGTAAGCGAATCATTAACTCAAGCTATGC----TA---TAATGGT----TAATCACGCAATAACGC----AATATCCTTCT----TTTGCTAATTA-AAAGGGTTTTAATCAAATGTATACAGAACTAGCTA----CTACTTTTGTATAGCG------TTACCGAGCCTTG----AC---TTCTGCGGCATTCAAATA--TTGGGTAGGAAACTG----ATGATATT-AAT----CATCACGGTTT----CTCTTTTCATCCGA-------ATTGCTGTAACAACAACCA---ATTGAATATTTCC----CTTAAG----TTTTGGTACTTTTGGAAGAGTTCAGGT-------T---CCCT----TGAGTGGACTCGGCATGGCTAAA----AAGA--GGT
>t6
C---TTATATAATTTTTA---CGTAGGAAAT----AGGATGGCCTATATTTGTC----AATGCGAT----GAAAAAAAGGCTT-TTTGTTCGTGATAA-----GTCTGCCTTAAGATCGTTCCGTCTAAAAGTTTGGAATACACAATCGACGTAGTAAGCTA---CCAA-------ATTTA----TCATGTCTCGGC--TTTAAAGCAAGGAAGCGAATCATTAGCTCATGCTATGC----TA---TATTTGT----TAATCACGCTATAACTC----AAGATACTTCC----TCTGCTAATTA-ATAGTGGTTTAATCAAATGTATACAGAACAAGCCA----CAACTTTTATATCGCG--ACCCTTCCCGAGCCGCG----AC---TTCTGCGGCATTCAGAGA--TTGGGGAGGAAACTG----ATGATAAT-AAT----CATCACGATTT----CTCTTTTCACAGGA-------ATTGGTGTCACAGCAACCA---ATTGATGATTACC--------AG----TTTAAGTCCTCTAGGATGATTTTGCGT-------T---CCCT----TGAGTGGACTCGTCATGGCTAAA----AAGA--GGT
