# Supplementary material for: PQ, a new program for phylogeny reconstruction
Source: BMC Bioinformatics. 2018 Oct 12;19:374. doi: 10.1186/s12859-018-2399-4 (PMC6186109; doi:10.1186/s12859-018-2399-4)
Supplement: Supplementary file 4 — Simulated data. The archive Simulated-data.tar.gz contains two folders called Alignments and Trees. Folder Alignments contains 500 simulated 15-sequence nucleotide alignments in fasta format. Folder Trees contains six subfolders, PQ, MP, ML, ME, QP and Reference with trees in Newick format reconstructed from the alignments with five methods and with reference trees used for simulations. Names of the tree files correspond to names of alignment files. (TAR 1860 kb) [file 12859_2018_2399_MOESM4_ESM.tar › Alignments/5.fasta]

>t3
A----GATAAAACACCCGGAAG----ACCTCAGGAATTTC---CCAAGCCTTCTGT-CA-----A---AGAAAATGATTCC----TCTGAGGCAAATAGTCAATCT----T-TCGTTTCCTAAACTTCGAC---ATGG----ACGGT----TTTCAGATTACCGCTG--GTGC---T--GTAGACAG----ATGTTGAATAT-TTAAGAACTAA----CTGAGC--TACATATC----ATTT-TTTC-TCGACCTCTGGTAAAATCT----TCAAATCCCT-TCAGCGCTAAACATAATAATTAAAG----GTTGATAA---GCCA----GCTTCCTTACACACAAATAGA----TAGAGATACGCGGAAATGCATATTTTCAG
>t2
A----GTTAAAACACCCGAACG----ACCTCACTAATTGC---CCAAGCCTTCTTC-CATG---A---AGAAGGTAAATCC----TCTGTGGCAAATAGTCAATCT----A-TCGGTTCCTAAACTTCGAC---ATGG----AGGGT----TCTAAGATTACAGCTG--GTAC---T--GTTGGCAG----ATGTTGAATAA-TTAAAGACCAA----CTGACT--TACAATTC----ATTT-TTTC-TCGAACTCTGGTTAAATCT----TTGATTCCCT-ACAACGCTTAACATAATAATTAAAG----GATCATAA---GCCA----GAT---GTACGAACAAATGGA----TAGACAGTCGCTGAAATGCTTATTTTCAG
>t4
A----GATTTAACACGACCTCG----ACCTCATCAAAACC---CCCCGCCTTATGC-AGTG---T---AGTAGTTCAATCC----TCTGATGCAAATAGTCAATCT----G-TCTGTTCCAAAACTTCGAC---GTGG----AAGGG----AATCTGACTACTGCGG--GAGC---T--TTTTTCAG----ATGTTGAATAA-TGAAGAACCAA----CTGCGC--TACAGTTT----TTTT-TTTC-TCAATCTCTGGTTAACTCT----TCAATTCTCG-TCAACGTTTAACATAATAATTAAAGCGAAGTTAATAA---TCCA----GGT---GTACCCACAAGGGGA----TAGATATATGCGGAAATGCTTATTTTCAC
>t5
A----CAGTGAACACCCGAACT----ACCTCACTAATATC---CCGAGCCTCGTGT-AATG---A---AGCACTTTATGCC----TCTGAAGCAAATAGTCCATCT----GGTCTGATCCAAAAGTTCGAC---TTGG----AGGGT----TATTAGAGTACAGCGG--GGGC---T--GTTGCCAG----AAGTTGAATAG-TTAAGAACTAA----CTGAGC--TACAGTCC----CTTG-TTTC-TCTACCTCTGGTTAAGTCG----TGGAATCCCT-TCAGCGGTTAACATAATAATTC-------GTTGAGAA---GCCA----GTT---GTACGCCCAAGTATA----TAGAGATAGGCGGAAATGCTTAGTTTCAT
>t13
A----AATAGAACACACAACCG----ACCTAAGAAATCCC---CCTAGGCTTATTT-TGTG---A---TGCAAGTCATGCA----TCTACGGCAAATTGTCGATCT----G-TCTAGTCCTAAACTTCGAC---ATGG----ATGGG----TTCGAGATTACTACAG--GCGC---TTGAATTACAG----ATGTTGAATAA-TCATACACCAA----TTGCAA--TACATTCAAGCCATTA-TTTC-CCTACCTCTGGAAAAATCT----TGGAGTCCCT-GCAGGGCTAAACATAATAATTAAAG----GTGCAGAA---CCCA----GGT---GTACCCACAAGCTAT----TAGACTGTCGCTGATATGCTTATTTTCGA
>t7
A----TTGAAAACATAGAGTAAAATGACCTCATGAATCCC---CTTGGGCTACTAT-TATG---GGGAAGT---TGATCCT----TTTCGAGCAAATCGTCAATCT----A-ACCAATCCGAAACTTCGAC---TAGG----A--GTACGGT--GAGAGAACATCTG--GAAC---T--CGCCCCTG----AAGTAGAAGAT-TGAGAAACAAA----TTGAAA--TACGACTT----TTTA-TTTCTTCCACCTCTGGTTAAATTT----TCTAATCGCA-TCAGGGTTGAACATAA---TTAAAG----GAGCAGAA---AC-A----GCT---TTACTAACAAGATGT----TAGACGACGGCAGCGATGGTTAGTTTCCA
>t9
A----TTGAAAACATAGTTAAAAATGACCTTAACAATGCC---CTTGGGCTACTAT-GATG---GGGAGGT---TGAGCCT----TTTCGAGCAAAGCGTCTATCT----T-TCCATTGCGAAACTTCGAC---TAGG----A--GTATGAT--GAGAGAACGTCCG--GAAC---T--CGCCCCTG----AAGTAGAAGAT-TCAGAAACAAA----TTGTAA--TACGACTT----GTTA-TTTCTTCCAACTCTGGTTAAATTT----TCGAATCGCT-TCATGGGTGAACATAA---TTGAAG----GAGCAGAA---TC-A----GCT---TTACTATCAAAAGGT----TAGACAAAGGCAGTGATGGTTAGTTTCCA
>t6
A----TGTTGAACAAAAAGCTAGTGGACCTGACGAACCTC---CCT---CTCCTAT-CATGTAACATTGGG---TGAAACA----TGTATCGCAAATCGTCCATCTTACGA-ACCGATGCCAAATTTCGAC---ACGGAAGCAGGGCTGCTA--CTGAATACATCAG--GTTC---T--GTGTTCCG----ATGTAGAAGATATGACGCACGAA----GTGTAA--TACGCATG----CTTT-TTTCTGCCAGCTCTGGAGAACTCG----TCGAATCCCC-TCAAGGTTTAACATTC---TTGAAG----GACTAAAA---GCCA----GCT---GTACAATCAAGAAAA----TAGATATAAGCTGTAATGTGTAG----CA
>t12
A----AATTCAACATATATCTAATAGACCTGACGAACCTC---CCAAGACTCGTAG-CATG---GGCGGGC---TGAGGCG----TATAGCGCAAATCGTCTATCT----T-ACCCATGCCAAAGTTCGAC---AGGGAATCATGGGTTGCT--AGGAAGACATCAG--GTTC---T--ATTTTCCG----AAGTCGAAGATATTACGCACCAA----TTGCGA--TACGCTTA----ATTC-TTTCCACCATCTCTGGAGAAGTTATTTATCGAATCTCA-GCGCGGTTTAACATAC---TTGAAG----GTCCAAAA---ACCA----GCT---GTACTTTCAAAAATA----TAGAGGTTTGCAGAGATGTATAGTTTCCA
>t14
A----GCGG---CATGTTGTGACTTTACCTGAAGAAAGTC---CTGAGCCTGATAG-AATG---CTTTAGC---TGATCCA----TTTTAGGCAAATAGTCGATCT----A-TCGTGTCCTAAAATTCGAC---AGGG----ATGGTGTCGT--AGGGTAACTACAG--GAAC---T------GCCGTTGGAAGTCGAAGAT-TAATACACGAA----CTGCAT--TACGCCGC----GTTATTTTCCGCAACCTCTGGAAAAGTGA----TAAAGTCACA-TCAACGTTAAACATTA---TTGAAG----GAACAGAA---ACCAGGGTGAT---TTACTTCCAAAACGG----TAGACAAAGGCCGTGATGCATAGTTGCGA
>t8
A----TGTC---CATGTTATTATGCCACCTGATAAAAATC---CCTTGCCTTTTAA-TATG---GTGTTGA---TGAATCA----TGTATGGCAAAG----TATCT----C-TCCTCTCCTAAAGTTCGAC---CTGG----ATGGAGTCTA--TTGCAAACTACTG--GATC---T--CTTGACCG----ATGAGGAAGAT-TAAAATACCAA----TTGTTGGTTACACGTC----ATTCTTTTCTCCTAACTCTGGTAAATTAT----TTAAATCTCA-GCACCGTTGGACATAC---TTCAAG----GTTGAAAA---TCCAGACGGCT---ATACTAACAAAGTAG----TAGATTAAGGCCGAAATGACTATTTACCA
>t11
A----TTTC---CATAGCTTTATCCTACCTT---AATATC---CCGTGCCTTTTAA-GATG---TTGTCGT---TGAGCCA----TGTGTAGCAAAG----TATCT----C-TCCACTCCGAAAGTTCGAC---TGGG----ATGGTGTCCA--CGGCAAACAACAG--GACCGGCT--ATAGTCCG----ATGATGAAGAT-TGAGACACCAA----TTGTTAGCTACCCTAC----ATTATTTTCTACTACCTCTGGAAAATTTC----TTAAATCCCACTCATTGCTCGACATTA---TTAAAG----GCGGATAA---TCCATAGGGCT---ATACTTCCAAAAAAA----TAGACTATAGCAGAAATGGTTATTTCCCA
>t1
ATTTATGAAAAACAAACACACT----ACCTGATTAATGCC---CTATGTCTCTTAG-TGTG---G---AGTATGTCATGCG----T---TCG----TCGTCAATCT----A-CCTTATCCGAAAGTTCGACTACTTGG----AGGGT----C--TAGATAACCGCTG--GTAC---T--GACTACTG----AAGTTGAAGAT-TGATTGACCAAGACCTTGCTA--TAC---TC----TTTG-TTTC-ACAACCTCTGGACAAATAC----TCGATTCTCA-ACAAAGCTTGACATATTCTTTGAAG----GAAGATAA---ACCA----GGT---GTACGCACAAACTCACCTTTAGACTAGAGCGGTAATGAATAATTCCCA
>t10
ATTTATCAACAACACGCACAAT----ACCTGATAAATTCCATACACTGGCTGTTGT-TCTG---G---AGTATATCACC-C----T---TGGCAAACCGTCAATCT----A-CCCGATCCGAAAATTCGACTATATGG----AAGGT----C--AGGATAACACCTGTGGCAC---T--TATGGCTG----AGGTTGAAGAA-TTACTAACAAAAACCTTGCAT--TAC---TC----GTTG-TTTC-ACAAGCTCTGGGCAAATAC----TCGAGTCGCG-ACATAGCTTAACATTTTAATTGAAG----GATGAAAA---CCCA----GGT---ATACCCCCAAAATAACTTATAGAGGGACGCAGTAATGACTATTTCCTA
>t15
ATTTAAAGACAACAATCATTCT----ACCTGACGAAATCC---CAATGTCTCGTAATTATG---C---AGGAATTCATT-CACTAT---TTGCAAAGTGTCAATCT----G-CCATATCCGAAAATTCGACTACTTGG----AGGGT----A--AAGAGTACCGCTGATGGAC---T--TAATACGG----AAGTGGAAGAT-TGATGTACCAAGACCTTGCTG--TAC---GC----ATTT-TTTC-ACGAACTCTGGGCAAATAC----TTTATTCTCA-TCGGAGTTAGACATGTTCTTTGAAG----GAAAACAACTCGCCA----GAT---GTACTCTCAAAATCACGAGTAGAAAGTAGCCGTGATGTATAATTTCCA
