# Supplementary material for: PQ, a new program for phylogeny reconstruction
Source: BMC Bioinformatics. 2018 Oct 12;19:374. doi: 10.1186/s12859-018-2399-4 (PMC6186109; doi:10.1186/s12859-018-2399-4)
Supplement: Supplementary file 4 — Simulated data. The archive Simulated-data.tar.gz contains two folders called Alignments and Trees. Folder Alignments contains 500 simulated 15-sequence nucleotide alignments in fasta format. Folder Trees contains six subfolders, PQ, MP, ML, ME, QP and Reference with trees in Newick format reconstructed from the alignments with five methods and with reference trees used for simulations. Names of the tree files correspond to names of alignment files. (TAR 1860 kb) [file 12859_2018_2399_MOESM4_ESM.tar › Alignments/245.fasta]

>t15
ATAAGACCAAGTCAGATGTTGATTAAGCCATTCGAGA-AATC--TAAAGCCCTT-ATTTTGTCGGCCTATCCGATTCATTGAA----ACCGGTT-ATCTCCCCTCTCGGCTGGTAAGATGAGGACAGTTT----GCTTGTAGGTTCCCGTT-ATTAATTACAAT--ATCATTAAGT--CAAGTAGATA-AGTTAAACACT-AGTCTTAGTACGTTCATCAGAGCG----GTTTGACTGGTATTTATTTTTAACATTCGCGTGAACATATGTCAGTTTACAGAATACT----TTTTTCCTTAATATA----GGTCCTTTTTTGGTAGTACT-GCTACGTT---ACGCAATAATACCAATCCGCGAAGCCGTCCGTCTTTAGCGTTTTGGGATCCATACGCA--TTTGCTAAAATATCTGCACAAAGCATCGTATTACGTACTCGCTTCAGTCAGTATATAT----CCT----ATAGAT--CACAT---CTCGTCAAGATACACTTTATCGCAGGCTACGGTGTAGACACGCC----AGAACGAAATTTTTTTTCTCTACA----CTTCAACCGTAATAAAAAACTTTATAAAGA--AACCCG--GAAGTCGAGTACTCCAGATGCAATAGTGATATTGA
>t6
ATACGACCTAGTCTAATGAAAATAAAGCCTTTCGAGA-AATC--TAGAGCCCTT-ATTTTTACGG-CTATCCGATACATTGAA----TGCGCTG-TTCGCCCCTCGCGTCTGATAAGATGAAG---GTGT----GCATGTAGGCGCCCGTTGATTTTTAACTAT--ATCAATAAGT--AAATTAATTC-AACTAAACGCT-AGTCTGAGTACACTC----TACCT----CTTTGACTGGTGTTTACATGTGCGATTCGCGAGAACGTATGTCTGCTTACAGAAAACT----TTTTTCATTAATAAT----GTTCCTTTTTTACGAGTACT-GCTCC------GGGTAGTGATACCATCCTGCGGATCGGACCTGCTGTAGCGTTTTGTGATCAGTACGGG--ATTGCTAAACAAGTTGCAGTAAGCATCGTGTTGTATATTCGCTCCAGTCAGTATATAT----TCG----ATATCT--TACAT---CTCATCGATAAACAATTTATCGACGCCTACAGTTTAGACGCATC----AGAGCGG---TTTGTTCCGCGCGA----CTTCGACCGTAATAGGAAACTTTATAAAGA--ATCCCT--GAAAAGGTGTACTCCTGATACATTAGTGATTTTTT
>t14
ACCCGACCTTGTCTAATGGTCGTAAAGCCTTTCGAGA-AATCGCTAGAGCGCTT-GTTTTAACGG-CTATCCGATA-ATTTCA----T----TC-CGCGCCCCGCACGTCTGATAAGATGTTG---GTGA----GCAAGTAGTCGCGAGTTAATTTTTAACTAT--TTAAATAAGA--AAACGACTTG-ATATAAATACT-AATCAAAGTACATTC----AACCT----CTTTGACTGGTGGAAACATATCCAATTCGCGAAAAGTTATGTCGGTTTACAGAAGACT----TTTTTCTTT---AAA----TGTCCTTCTGTATTTGTATT-GCGAC------TGGGATTGATACTATCCTGCGGAGCAGGCCATCTGTAAGGTTTTGGTGTGGGGACTGT--TTTGCTAAATCTGTTGCAAAAAGCTTCGTATTGTATATTCGCTCTAGTCAAATTATGT----TCT----AACACT--GACAT---ATCA----TAAACATTTTATATATGTCTAAGGAATAGTCACCGT----AGATCGA---TTTGTTGCTAGCCT----CTTCTACCGTAATATGAGACTTTATAAAGA--ATCCCATAGAATAGGATAACTCTAGATTAATTACTGATTTTAT
>t7
ACACGACCGCGTCTTATGATAATAAATCCTTTCGAGA-AATC--TAGAGCACTT-GATTTTACAG-CTATCCGATACATTCTA----G----GG-AACACCCCTCCCGTCTGTAAAGATGAGG---ATGT----GCTGGTAGTATCCCGTTTATTTTTTACGAT--TTCAATAAGA--AAAAGAGTTC-AACGATTCTCT-ACTCGTAGTATACTC----TACCT----GTTTGACTGGTGGTTACGTTTCGCATTCGCGACAACGTATGTCCGTTTACAGAACACT----TATTTCATTAATAAT----AATCCTTATTTCCGAGTAAT-TCTAC------TGGTAATTATACCATCCAGCGCAGCAGACCACCTGTAGAGTTTCGCTGTCAGTGCAAA--ATAGCTAAACAAGTTGCAAGAAGCATCGCAT----TATTCGCTCCAGTCAATATAATT----TCT----ATAAAT--AACAT---GTCGTCAATATACATTTTATATTTGCCTACAGCTTAGTCTCATT----AGAGCGA---TTTGTTGCACGCGT----CTTCTACCGAAATAGAAACCTTTATAAAGA--ATCCCC--GAAATGGGGAACACCGCATAAATTAGTAATTTTGC
>t12
AAATGACATTGGCTTTTGGTACTTAAGCCGTTCGAGA-AATC--TAAAGCACTTCATTTTTACTG-CTATCCGATCCATTTCT----G----GA-TCTCCCCCACGCGTCTG-CAAGATGATG---TTAA----GCCCGTAGCCACCCGTTTATTTTTCGATAT--ATATGAAAGA--AAATTAATTG-ATATAACCGCT-GTTCTTGGTAAGCTC----TACCT----TTTTGTCTGGTTGTGAGATCTCTTATTAGCGCGAAAGTATGTCTGGTAACAGGATACT----TACTTCATTGATACG----AGTCCTTATGTCAAAGAAATAACTAC------ACGAATTGATACCATTCAGCGAATCGGCCCTTCTCTAGGGTTTAGATGACAGAGCCTG--TTCGCTAAATTTATTGCACTAAGCGTCGTTT----AAGTCGCTCTAGTCAGTCTAGGT----ACA----ATATTT--GACAT---CTCATCCAAATATATTTTATTATTGACTACAGTTTAGACACTTC----AGTACAA---TTTGTTTCGGTCGA----CATCAACCGGAATAAAAATCTTTATAAAGA--AGCCCT--GAAGAGGTTCACCCAGGATAAGTTAGAATTTTTAT
>t10
AAAAGACGACGTCTATTGGTTGTTAAGCCGTTCGAGACAATC--TAAAGCTCTT-AGTTTAACCG-CTATTCGACACATTGGT----C----GAACCTACCCCGGTCGTCTG-GAAGATGATG---GTAT----GCCGGTAGACGCTAGTTTATTTCTTCAAAT--TTAATGAAGATTAAATAATTTA-ATAATGGTGCT-AATCGGTGTAAGCTC----TACCC----ATTTGTCTGGTGGGCACATGTCATATTAG----AATGTATGTCGGATCGCAGTATACT----TAGTTCGTTAATACA----ACTCCTTATATCCTAGAAATACCGTC------GTGTATTAATACTATTCGGCGTACCCGCCCTACTTTACTGTTTTGTCTTACTAACTCA--GTCGCTAAACAAGATGCATTCAGCGTCGCTT----GATTCGATAAAGTCACTTGATGT----CCG----AAAATTATGACAT---CTCATCTATAAGTATTTTATGCCTGACTACAGAATAGACGCTTC----AGTGCAC---TTTTTTCCTTTAGC----CGTCTACCGCAATAAGATCCTTTATAAAGA--AACCCT--GAAGAGGAAAACCCTAAATAAATTAGATTTTTTAA
>t1
ACATGACATCGTCTTCTGATAATTAACCCAGTCGAGA-AATC--TAAAGCCCTT-AATTTGACAG-CTATTCGATACATTAAA----C----TT-TAAGCCCCGAGCGTCTG-AAAGATGTTG---GTTA----GCCGGTAGTGACCCGGTTATTTATCGCAAT--GTTTTAAAGA--AAAATAATTA-ATCTAATCGCT-TCTCAGAGTATTTTC----TACCT----TTTTGACTGGTGTTTACATGTCTAATTAGCGCGAATTTATGTCAGATTGCAGTATACT----TAATTCGTTTATATT----CATCCTTATTTACAAGGACT-TCGCC------CTGTACTGATACCATCCGGCGAATTAGTCCGACTATACGGTTTAGATATCGGTACGGA--GTGGCTAAACAAGTTGCATTCAGCATCGTTT----TAGTCGCTTAAGTCAAAAGATAT----GCA----AAATCT--TACAT---ATCATCAATAAAAAATTTATTGGTGACTACAGCGTAGTCACTGC----AGTACAG---TTTGTTTCGCTACC----CATCAACCGTAATAACAATCTTTATAAAGA--AATCCT--GAAGTAACATACCCCTAATAAATTACTCTTATTTT
>t8
AAAGGAACCAGGCCTATGATATTAAATCCTTTCGAGA-AATC--TAAAGCCCTT-TTTTTTGCGG-CTATGCGAAGCATTTTA----C----TC-ACAGACCCATGTGACTG-GAAGATGACG---ATATCGATGCCCGTAGTCTCCAGGTGATTTTTTGACATTCTTTTTCAAGA--CAATAAATTC-AACTTAATGCT-AATCTGGGTATATTC----TAGCT----GTTTGACTGGTTCTCACTTCTCTAATTAGCGCGAATGTATGTCGGTTAACAGTAGACT----TACTTCATTTATAAT----ACTCCTTATATT---GCAAT-ACAAC------TAGGACTGAGACGAACCGGCGTACCGGTCCAACATTACTGTTTAGAGAACGGTACGGATTATTGCTAAACAGTTTGCAGGAAGCAGCGATT----AAATCGCTCAAGTCACTGAAAAT----TCA----AAATCT--AACAT---TTCATCAATATTAATTTTATATTGGACTATAGCATAGTCTCAGG----GGTACAG---TTTGTTTCGGACCT----CCACGACCGCAATATAAAACTTTATAAAGA--AAGCCT--GAAAAGGCCCACTCCATATAAAGTAGTGTTTTTCG
>t4
AAATGACCGAGTCCAATGAGTTTTAATCCATTCGAGA-AATC--TAAAGCTCTT-TCTTTTCCGG-CTATACGATACATTTTT----T----GG-CGACTCCCGCGTGCCTG-CAAGATGAAG---GTTACAGTGCCCGTAGACGCCCGGTAATTAATTGAAATACCTGAAAAAGT--GAATGAGTTT-AGTTCAGTGCT-AGTCTGAGTATTTTC----TATCT----TTTTGGCTGGTACACACCTCTCGAATTAGCGCGAAAGTATGTCGGATTCCAGGATACT----TTCTTCATTTAAATT----TTTCCTTCTATGCTAGGAGT-TCGAC---AGTGTGAACTTAGACTAGCCAGCGAACCGGCCCCACAGTACGGTTTAGAAACCAGCTCGAG--TTTGCTAAACTTATTGCAGAAAGC----TAT----AACTCGCTATAGTCAATGGAAGT----TCA----ATGACT--AACAT---ATCATCCATATTAAATTTATGTTTGACTATTGTATAGGCCCGAA----GGTACGT---TTTTTTCCCAATAT----CAACAACCGGAATATTAAACTTTATAAAGC--AAGCCC--GAATAGGCCTACT----ATAAAGTAGTGATTTTTG
>t3
ATGTGAGAATGTCTAATGAAGATTAATCCATTCGAGA-AATC--TAGAGCACTT-AATTTAGCAG-CTATTCGAAACATCATG----G----TA-CTCATCCC----GTCTG-TAAGATGATG---TTAG----GCATGTAGGCGTCCGTTGATTGGTGATAAT--CTTACTAAGT--AAACAAACTA-ACCGA----CT-TGTCCAAGTACCTTC----TAGCT----CTTTGCCTGGTTATGACATATACCATGGGCGTAAAAATATGTCAGATATCAGGAAACTGATATTTTTCTTTGATAAG----GTTCCTTTTTTGAATGTAGT-TCGGC------TGGGAATTATACAAAACAGCGA---GGACCAACTCTATGGTTTTGTAAGACGTACCAT--GTTGCTAAAGATGCTGCAAAAAGCATCGGTT----AACTCG---GAGTCATCCAAGCT----TCA----ATACCT--TACAT---TTCTTCAAGA----GTTTATTAACGTCTAGAGAATAGGCGCATTGATGGGGGCCT---TTTATTTCCGTCTA----CAGCTACCGAAATATAATCCTTTATAAAGC--AGCCCT--GAA----AGTACACGTAATTGAGTACTTTTATTAT
>t11
AAGTGAGATGGACTACTGTTGTTTAACCCTCTCGAGA-AATC--TATAGCACTT-AGTTTAACGG-CTATACGACACATCGGT----T----AA-GCCGTCCC----GTCTG-CAAGATGATG---CTAA----GCAAGTAGCCTTAGGTTTATTAATAAACAT--ATGGGCAAGG--TAACTACATT-ATCGC----CT-GATCGAAGTAACTTC----TATCT----ATTTGCCTGGTCACGACATGTGACATGGGGGTAAAGATATGTCAGATCCCAGAAAACTGGTCTGCTTCTTTGATAGAAGCTATTCCTTATATATATGTATT-ACCGC------AAGTAATGATACAAAACAGCGA---TGTCCTCCTCTATAGTTTGGTCTTCAGTGCCGT--TTCGCTAAAAAAGATGCATTCAGCTGCGATT----TAGTCG---TAGTCAGCCAAGCT----ACT----AAACCT--AACAT---GTCTTCGATA----CTTTATTAACGTCTAAGGGTTAGACACCATGATAAGAGCAG---TTTATTACATTTAA----CATCGACCGAAATATCATCCTTTATAAAGG--AGCCCT--GAA----ACGACACGTTATGAAGTACTTTTATTAT
>t13
ACATGAATGGGCCTTATGTTATTTAAGCCACTCGAGA-AATC--TATAGCACTT-AGTTTGACAG-CTATTCGATTCATATGT----T----AT-TAACACCC----GTCTG-AAAGATGGAG---GTTA----GCGAGTAGGAGGAAGA--ATTCATATATAT--ATCTGCAAGT--GAACTACGTCAACCAT----CTAGTTCGAGGTATCGTC----GACCATTTGTTTTGC---GTCACCAAGTTTAACATAAGAGCTAAAATATGTCAGATTACAGG---CTGATATTCTTCTTTGATATT----CTTCCTTATTTGATAGTATT-GCACC------ACGTAATTATACCACTCCGCGA---TGTCCACCAATAGGGTTTCGCGGCTTAGGCCAA--CTAGCTAAAAGGCCTGCACCAAGCAACGGCT----AAATCG---AAGTCATATAATCTGCTGACT----AGAGCT--GACATATATTCATCCAAA----A-TT----ATGTCTATAGCCTAGGCGCCCGAAGGGGATCAT---TTTCTTACG--TAAGCACCTCCAACCGAAATAAGAAACTTTATAAAGGTGACCCCA--GAA----AAT----GAAATCAAATAATGTTATTAC
>t2
ACATGAGAAAGTCTTATGGTGTTTAAGCCTCTCGAGA-AATC--TAGAGCACTT-ACTTTCCCAG-CTATGCGACACATGGCT----G----AT-ACGCACCC----GTCTG-GAAGATGGAG---ATAT----GCATGTAGGAAGATGT--ATTCCTAAATAT--ATGGTTAAGT--TAACTACGTAAAGCGA----CT-ATTCTACGTAACGTC----TACCAGCGATTTTGCCTGGTCATCATGTTTATCATTAGCGCTAAGGTATGTCAGGTCACAGTATACTGATCTTGTTCTTTTATAAA----TTTCCTTATTTGGTTGTATT-GCCAC------AAGAAATTATACGACGCTGCGG---AGGCCGCCTTTATCGTTTTGTGATGAGATCCGT--CTAGCTAAAAATACTGCACCTAGCAGCGAAT----TAGTCG---TAGTCAACGAATCTATCGTCC----ATGACT--AACAT---ATCTTCCATA----C-TT----ATGTCTAAAGTATAGACGCACTGAAACGGACAA---TTTCTTCCC--AAC----CACCTACCGAAATAAGAGACTTTATAAAGT--AGCCCT--GAA----GAA----GGAATTAATTACGATTATTGT
>t5
ACTAGACACTGTCGAGTGGAGATCAAGCCATTCGAGA-AATC--TACAGCCCTT-AATTTGGCTG-CTATACGAAACATCTCGACCTG----TA-ATAACCCC----GGCTG-GAAGATGTGG---GTGA----GCAGGTAGTCTTGCGTTAATTTATGACGAT--ATTTATAAGA--AAATCATATG-ACCGA----CT-TTTCGGAGTAATTTC----TAACT----CTTTGCCTGGTGTTGAATTTTAGTATGCGCGACAAAGTATGTCTGGTTTCAGCAAACTGATTTTGTTCTTTAATAAT----CATCCTTGTGTACTGGGAAT-ACCCC------TAGTAATTATACTAATCTGCGGATCGGCCCTCCTTTATCGTTTGGTTGACCGTACTTT--TTTGCTAAAACTTATGCATTAAGCTTCGTAT----TACTCGTTTCAGTCAAGTTACCT----TCT----ATTTCT--CACA-------GTCCATACGCATTTTATCCGCGCCTAATGACTAGACACATT----CGCTCGT---TTTATTCCTCTTGA----CATCTACCGAAATATGAACCTTTATAAAGC--AGCCCT--GAA----ATGACACCTAATGAAGTAAGTTTATTTA
>t9
ACTAGACATTGTCTTGTGTAATTCAAGCCATTCGAGA-AATC--TACAGCGCTT-ACTTTGGCAG-CTATTCGATGCATCTCGCCCCG----TA-GTGACCCC----GGCTG-AAAGATGGCG---ATGC----GCAGGTAGTCTTGAGTTTATTTTTAACGAT--TTAGACAAGA--TAATCATATG-ACCTT----CT-TGTCGGTGTATTTTC----TAACT----CTTTGC-TGGTATCGAAATTTAGGATGAGTGACAAATTATGTCTGATTGCAGCAAACTGCT--TGTTCTTTAATAGT----CATCCTTGTGTTCCGGGAGT-TCCCC------TAGTAATTATACCATTCTGCGTAACGGCCCACCTGTATCGTTTAGAGGACGGTACCTT--ATTGCTAAAATGTATGCATAGAGCTTCGGGT----GAGTCGTTGCA----GTTTAACT----TCTTACTATTTCT--CACA-------TTCAATAGGCAATTTATAGGCGCCTATTGTCTAGACACATT----TGCTCAA---TTTTTTTCATTAAA----CGCCTACCGAAATATAAAACTTTATAAAGC--AGCCCA--GAA----ACAACACCTGATGAAGTATTTTTATTTT
