# Supplementary material for: PQ, a new program for phylogeny reconstruction
Source: BMC Bioinformatics. 2018 Oct 12;19:374. doi: 10.1186/s12859-018-2399-4 (PMC6186109; doi:10.1186/s12859-018-2399-4)
Supplement: Supplementary file 4 — Simulated data. The archive Simulated-data.tar.gz contains two folders called Alignments and Trees. Folder Alignments contains 500 simulated 15-sequence nucleotide alignments in fasta format. Folder Trees contains six subfolders, PQ, MP, ML, ME, QP and Reference with trees in Newick format reconstructed from the alignments with five methods and with reference trees used for simulations. Names of the tree files correspond to names of alignment files. (TAR 1860 kb) [file 12859_2018_2399_MOESM4_ESM.tar › Alignments/303.fasta]

>t3
AGATGATGAGCCATTTACTTAGTCGGG-TAACTCTAGCTCG----A---TTAGTCCGCTATACGTCATA----TTCACTATTAAGCTCTGTAGATGG----CCTGCTGTGTTAAATCACG----TGATCTTTAAGATGA-TTAAGAAGCACTTGAATATGA--CATTAGGTCCTCTAAAGATCGCGGTCAAAGCGGCTCGGAT--TGCGGCACCCATTATGTCGC--GTCATTATCTAATTTT---AGCTCAGTTCCCGAGATATACTTAACACCCGATGACTCTCAATGAGATAGACAGCTGATAATCCTT--TATGTAATTT--TTTAACAGT---GGAG----GGTACTATAAAC----TCAGGATATGTAGAGTAATGGAATACCCTG----CAA----TTCCT----ATTGACCAGCACAAACTATATT----CAAATACT--GACGAACATGTAGGCACGTTCTT---GGACATTTTGAATCCATTCACGGA----GTTTTAATT-GGGTACAGTGTCAGCCCGAGTAGTAGCT----GATGTTAACCTTGTACA---TCACTGACTAAT----GGTGAAATAGTAAACCTTAATTTATATATTGCGTATAGAAGTATCCTCCCCGTTGTC-CAACA----TA----GCTCGTTTTTTATCTCTATTACTTTCACAGCATGTGTGT
>t6
AA----TGAGGTAATTACTTACTCGGG-GATGACTAAGTCG----A---GTAGTACGCTAAACCTCATT----A----ATTTACGCCCTGTAGATGC----CTTGCTTAGTTAAATCATG----TAGTCGTTAAGATGA-TTGAGAAGCGATTGAATATTC--CAGTTGGTCCTCGAAAGATCCCGTCATAAGC--GTCGAAA--TGATCCTACCA----TTCTC--GTCATTAACTAGTTCT---AGCGTAGTACCCGGGA---ACTTAACACCTTATGACTCTCTGTCCG----ACAGCAAATATACTTT--TCCGACATTT--TATGACAGT---GAAG----GTTATGATAAAC----TGAGGATATGTAAAGATATCCAGTACACAG----AAA----TTCCT----TAAGACC--TAAAAATAAAACC----CACCTGGT--GTCTTACAGAAAACCACGGTCTTTTCGGTCGCTTTGAATTGATTAACCGC----GGTTTAAAA-GGTTACGGTGTCAGCTTGAGTGGTAACT----GATGGGAAGCTTGAATT---TCATTTAGTAAT----ATTGAAATAGTAAACCTTCATTTATATATAACGTATGGTAGTATCTTCCACGGTGTC-CAATA----TATGTGGCCTATCTGTTAGCTCGATTACTTGCACACCGGGTGTGT
>t4
CTAAGATGGGCCACTTACTAAATCGGG-GATATCTGTTGCG----A---ATAGTCCGCTATACGTCATTTAAAA----GATTACGCAGTGTAGAAGT----CATGCCATGTTACATCTTG----T----ATTAAGTTGA-TTGAGAGGCATTTGTATATCG--CACTTGCTTCTCTAAAGATCGCGGTTGAAGTGAGTCGGAT--T-TGCCTGCCAGGATGTCTC--GTCCCTAACTAATAAT---AGCTCAGATTTCGAGAAAGACATTACAC---ATGAGTCTCAATACT----ACATCTAATAATCATT--TATG----TT--TATAACAGT---GAAG----GGTACAATAAGC----TCTAGTTGTGGAGATGTTGCCATTACGCAG----CAA----TCCGT----AAAGACCAGTAGAAGCGATAAGCACCAATATTAT--GACAAATCCGAAGCCACGTTCAATTCGGACTTTTTGAAGTGTTCCACCGG----GGACTAACT-GGTTTCAGGGTCAACAAGAGTAACTTTT----GATGATTTCCATCAAAA---TCAAAAAGAATT----ATTTAAATAGTAAGCCTTGATTTATATATTCAGTATTGCTGCAGCATC----TTGTC-CATCA----GATGTAGCAATTCTTTTAACTCTATTACAGAAGCACCATGCGTGT
>t13
GCAAAATGAGCAAGTTAATAACTCTGG-TATCTCTAGTGCGTTTCA---ATAGTACGCTTTACCTCATTGAAAA----ATTTACGCACCGTAGATGT----CTTGCTCTGTTAAATCTCG----T----TTTAAGTTGA-TTAAGAGGCACTTGAATATTT--CATTAGCTTCTCTAAAGATCACGTGCGAAGCTTGTCGTAT--TGGCGCCTCCATGATTTCTC--GTCTTTAAGTAGTAAT---AGTACAGACCCCGGGAGAAACCTGACACTAGATGAGTCTCTATTCC----ACAGCCTATAGGCATT--TCTGAAATTT--TTTA--AGT---GAAG----GGTAGAATAAAC----TTACGATATGGAAAGAGATCCATTATCCAG----AAA----TACAT----TAAGACCAGTAGAATAGATAGT----AAAATGGT--GACGAACAGATGTACGCATTCTATTCGGCCGCTTTGAATAATTACACTGGTCCCGATATAAGT-GGTTCCAGCGTCTACCTGGGTAGGTACT----TATGAAAATCTTCAACT---TCCATAATTAAT----AATCATATAGTAAACCTTGATTTATATATGATGTATCGTCGTATCATCCCCATTGTC-CAACA----TATGTGGCACTTCTATTAGCACCATTACTGACGCACCTGGCGTGT
>t11
AGATAATGGGCCAGTTACTTACTCCGG-AATCTCTGTTTCG----A---ATAGTACGCTATACATCATT----A----AATTACGCACCGTAGATGT----CGTGCTCGGTCATATCAGG----TAATCTTTAAGTTGA-TTGAGAAGCACTTGAATATTT--CAGTAGATTCTCTAAAGATCGCGTTTGAAGCGGGTCGGAT--TGTTCCAACCATAATGTCTC--GTCTCTAACTAATTAT---AGCTTAGTACCCGAGAAAGACGTAAAACCATATGAGTCTCAATCCT----ACATCTGATAAGCCTT--TTTGAAATTT--TTTTACAGT---GAAG----GGTAGAATAAAC----TATGGATGTGTAGAAATAACGAATACCCAG----AAA----TTCCT----GCAGACCAGTAAAAATTATATA----CATATGGT--GTCAAACTAGTAAGCGCGGTCTCTTCGGGCTCTTTGAATACATACACTGA----GGGTTAACT-GGTTTCAGCGTCAGCCTGAGTATGTACT----GATGAAAATCTTCAAGT---TCCGATACTATT----ACTAAAATAGTAAGCCTTAATTTATATATCACGTATAGAAGGAACTTCCGCCTTGTC-CAGCA----TATGTGGCACTTTTTTTATCTCTATTACTAATACATCAGGAGTGT
>t10
ATCAAATGGGGCATTTATTGACTCGGG-AAGAACTCTTCCG----A---ATAGTACGCTAGACCTCATG----T----AATTATGCTTCGTAGAGGCTGCTCATGCTCGGTTGAATCTTG----TAAT-TTTAAGATGA-TGAAGATGCTTTTGTATATTT--CAATGCTTGCTCAAAAGATCACGTAACTAGCATGTCGATT--TGAACCAA----TGTATCTC--GTCGTTACATATTTATTTTAGGGTAGATTACGCGACACACGTTGTACCATATGACTCTCATTCAA----ACACCTGGTATATGTT--TTTGCCATTT--CTTCACAGT---GTAG----GTTATAATAATCAAGTTATGGCTCTGTAGAATTGCTAATTAGCCAG----TAA----TGCAT----ATGGACCAGGATAATTCATACT----TATCTAAT--GCCTAACTAATGAGCGCGATACATAGGGACCTTTTGAATGGTTTCACGGT----GTACTAATT-GGCTACTGAGTCTTCCAGCGTCTTAGCTTTCTGATGTTCAGCATGAAGT---TACGG----ATT----TCT----TAGTAAGCCTTCATTTAGATATGACGGATCGCAGTATCATCCAGCATGTC-CAATA----TAAGTTGCGAGTCTATTA-CTCTATTACGTCCACAACAGGTGTGT
>t12
ATCAAATGGGTGAATTATTGATTCAGG-CATTTCTTCTTCG----A---GTAGTACGCTCGACATCATG----G----ATTTAGGCACGGTAGACGTTATGCGTGCGAAGTCGTATCTTG----TGTT-TTTAAGATGACTGAAGATGCTGTTGCATATTA--CACTCCTTACTCAAAAGTTCACGTGACTAGTGGGTCGCAT--TGTAACGA----TGTTTCTC--GTCATTACCTATTCATATCAGGGTAGTTTGCGTGAAACGCATCCTACTGCATGAGTCTCGGTTTG----ACAGCGCATAGACCTT--TCTGTGATGT--CTTTAAAGT---GCAG----GATATAATAATCCCCTTCAGGATATGAACATGAGCGAAATATCCTG----GAA----TGCAT----ATTGACCAGTAGAAGGAAAAGT----GAGGTCATTGGTCTGACTAGTAGTCCCAATATTTTCGGTCGTTTTGAATAGTTGAACAGA----GTATTAATG-GGCTGCTGAGCCGTCCAGAGTATGCGCTACCCTATGTGACACCTAAATT---TGAAA----ACT----TCT----TAGTAATCCTTGATTTACATATAACGTATCGATGGGACATCCAGCATGTC-CACCA----AAGGTTGCTTATCTATTA-CTCTATTACCGATACATCTAGTGTGT
>t5
AAATAATGTGACAGTTATTAAATCTGG-CAAAACTAATACG----A---GTTGTTCGCTAGACTTCATT----G----AGTTATGCAATGTAGACGGTAGACATGCTCAGTATTATCCGG----TTCT-ATTAAGCTGA-TAGCGAGGCTTTTGAATATCA--CAATCCCTCCTCAGAAGTTCCCGAC--AAGCCTTTCGGTG--TGTCACTT----TTTTTCACGGGTCTTTAGGTAATCATT----GAGAGTTTTCGGGATACACGTAATACATAATGACTCTCA--TTT----ACAACTGGTAAGGCTT--TGTGGAATCT--GCTAATAGT---GAAG----GCTAGCATAAACTCGGTTGAGTTCTGCATAGACTTGCATTATTTTG----AAA----TTCGT----TATGACCAGTAAAAGAGAAACA----CAGCTTTT--GGCTGACCAACTTTCTCGATAAATACGGTCCCTTTGAATGGATAGACGGA----GAGTTAATT-GGGTACTGAGACGGCCTGTGTCTCATTTGATACATG---CTCCTTTATT---TCGTT----ACT----TGT----TAGTAAGCCTTTAGTTACATATTAGGGATCGTAGGCTCTTCCAGTTGGTTACAATA----AAGGTCGCCCTTCTGTTA-CTCTATTACCGTAGCAACCGGAGTGT
>t2
TCCTAATGAGCCAGTTACTCAGTCGGGACAACTCTATTACG----A---TTAGTTCGCTAAACATCATC----T----AGTTAAGCTATGTAGACGGTGTGCATGCTGAGTTTGATCCGG----TAAT-ATTAAGATGA-TTTCGATGCGATTGAATATAT--CAATCCGTTCTCCTAAGTTCCCGTG--TAGCTTCTCGAAA--TGACACAA----TTTTTCGC--GTCTATATGTAGTCATA----GAAAGTCTACGTGATACACATCATACTAAATGAATCTCTATTGG----ACATCTCGTAAGCCTT--TGTGGAATCT--GTTTATAGT---GGAG----GGTATCATAATCGTTGTGGGGATCTGCAAATCGTTTGAGTATCATG----AAAGTTTTACCT----AGTGACCAGTAAAAGTTACACG----AAGCTTAT--GACAGACCAACAATCCCATTAGTTAAGGTCCCTTTGAATGATTGCACAGA----GATTTAATA-GGTTTCGGAGGCGTCGTGTGTCTATACTACTTGATGTGATACCTTTAGT---TGCAA----ACT----TTT----TAGTAAGCCTTAATTTAGATATTATGAATCGGAGGCGCTT---GTTTGTT-CAATA----AAGGTAGCACTTTTCTTA-CTCGATTACTTTTACAACCTGAGTGT
>t1
TTTTAATGTGATAATTAGTAAA---GG-CAATTCTCATGCG----ACGATTAGTTCGCTGCACTTCATT----T----AATTAAGCTGTGTAGATGTGTTACATGCTCAGTGTGATCCTG----TTTT-GTTAAGATGA-TTTCGATGCGTTTGCATATAT--CAATACGTTCTCCTAAGTTCCCGTG--CAGTTGCTCGAAT--TGGGACTA----TATATCAC--GTCGCTAGCTAGTCATA----GGCAGACTGCGTGAGACTCTTTATACTAAATGAATCTCGATGAA----ACATCATGTAACACTT--TCTGGGATCT--CGTAATAGT---GTAG----GGTAAAATAAGCTGTGTTATGA---GTATAGCCGATTAATATAATG----TAA----TACCTTCCAGTTGACCAGAAAAATAGATACT----AAGCTGAT--GACGAATCACGATGCCCGCTTGATTCGGTCTGTTTGAAAGTATATACAGT----GTGTTAAAG-GGGTTCTGAGGCGACCTGCGTAAGTGATATTGTATGGACAACCTATAGC---TACTG----ACTTAAACTT----TAGTAAACCTTGAATTAGATATTAAGGATCGCCGACACAT---TTCCGTT-CAATA----TATGTTGCTCTTCTGTTA-CTCTATTACATTTACACCCTGAGTGT
>t14
CGCATATGTGACAATTAATGAATCAGG-AACTACTTCTACG----A---TTAGTTCGCTGTACTTCATG----T----TATTACGCTACGTAGATGCTGCTCGTGCCATGTTGCATCGGG----TTTT-ATTAAGGTGA-TATAGATGCATTTGTATATTA--CAGTGTATCCTCGGAAGATCCCGAAAGTAGCCTTTCGAGT--TGTTCCGA----AGTGTCTC--GTCAGTAGCTAGTGTTTTAAGGGCAGTATACGTGACAGACATTTTACTTTATGACTCTCAATAAC----ACAGCTGTTAGATTTT--TTGGGCATTT--CTTAACAGT---GCAG----GGTACCATAACCAGGCTTAGGCTCTGTAAATTTACTGATTAGTAAGCGGCTAA----TTCAT----ATAGACCAGTATAATTCAGAAA----TAGATAAT--GCCAGATCACTGAACGCGCTTGTTATGGTCCTTTTGAATGCATACACAGT----GTAATAAGG-GGCTTCAGAGTCG----GAGTCTCAGGTCTGTAATGTACAACGTAAAGTTAATTCAG----ACT----ATT----TAGTAATCCTTTAGTTAGATATTATGTATTGTAGTGTCATCCCTCTAGTC-CATTA----CATGTAGCAGATATTTTA-CTCGATTACTTAGTCATCAGGGGTGT
>t8
AGATAATGGGTAATTTAATTATTCAGG-GATTACTCCGGCG----A---TTAGTTCGCTGGACCTCATC----A----GGTTATGCTAAGTAGACGC----CTTGCTCTGTCGAATCTTG----TAATCATTAAGTTGA-TAGGGAAGCCCTTGAATATTTAGCAATTCTTACTCTTAAGGTCGCGTTGACAGCACTTCGTTA--TGAAACCCCCACATTATCAC--GTCCATATCTAGTGGTGGGTGTAGAGTCCCCGTGAAAC---TA----CTTATGACTCTCCGTAGT----ACACCAATTAACCATTCATAGGACATTT--AGTAACAGTTGGGAAG--------CAATAAGC----TATTGATTTGCAGACTTGAATAATAGTCA-------A----TCCTT----TGCGACCAGTATCAAATAGATT----TAGATGGT--GTCTCAGCTTCATACCCTCTTGATGCGGCCTTTTTGAATAAATACACAGC----GTACTAAAC-GGCTTCGGTGTCATCCAGCGTTAGGCTT----TATGATTAGCCTCGACA---TCCTG----AAT----GATCAGATAGTAATCCTTAATTTAGATATTACGGATAGCAGGAACATCCTACTTGTC-CAGGAGTCTAATGTGGCGTTTCTATTA-CTCTATTACTGGTGCAACACGCGTGT
>t9
CGACGATGAGGGACTTAATTAATCTGG-TACGACTTTGCCG----A---ATAGTACGCTCTACGTCATT----A----CATTACGCTAGGTAGATGC----CGTGCATTGTTTTATCTCGTGGCTAGTCTTTAAGATGA-TGGTGATGCCTTTGAATATATAACAGTTACTACTCTAAA----TCGTACGGAGCCTATCGACGGATGGCACGTCCATGTTCTCGC--GTCAATAAATAT----CTAAGGAGAGTACTCGCGAAAC---TT----CAAATGACTCTCTTTTGC----ACATCGAATAGCAGTT--TTGGAGATGT--AATGACAGT---GCAG----GTTATAATAACC----TAAGGATTTGAACACAAGTATAATACCCC-------A----TGC-------GGGACCAGTAGGAAATATAAG----TATGTTCT--GACACAGGACTTCCCTCAGTTTATAGGGGCGATTTGAAGGCATAAACGGT----GACCTAACT-GGGTGCTGAGACTGCCAGCGTATCCCAT----GATGAATAACATCCAGC---TTCTG----AGT----GTTCAGATAGTAACCCTTGATTTATATATGAGGAATTGTAGGACCATCCAGCTTGTC-CAGGA----AAGGTCGCGCTTATTTTA-CTCAATTATACAAGCATCTCGCGTGT
>t7
AATAAATGTGTTATTTACTTATTCTGG-CAACACTGACCCG----A---ATAGTTCGCTCAACAT--TT----A----ATTTATGCGATGTAGAGGC----CTTGCACAGTTTGATCTTG----TAATCATTAAGATGA-TTAGGATGCTTTTGGATATATAACACTTCTTGCTCCAAAGGTCGCGAGGGGAGCCCTTCGGAAGGTGGAACATCCATCGTCTCTC--GTCAGTAAATATTTCTATAAGTTAAGTCGTCGGGAAAA---TC----CGGATGATTCTCAGTTGA----ACAGCGACTAATCTTT--TGGGTTATTT--TATTACAGT---GGAGTTATGTTACAATAAGC----TCCGGGTATGTATATATTCATAATACCCA-------A----TACTT----TTTGACCAGTATGAATTACAGC----AAGGTGTT--GACGAATAACATCCCACCCTTTGTTGGGTCCATTTGAATGCATACACTGA----GGCCTAACGCGGATTCGGAGACTTCCAGCGTTCACCTT----GATGAATCCCATCAAGG---TCTTT----AAT----ATTTAGATAGTAAGCCTTAACTTAGATATAAAGTATGGAAGCAACGTCCGGCTCGTG-CATGA----AATGTGGCGCTTATATTA-CTCAATTACTCACACAACTCGTGTGT
>t15
AATATATGCGTCAATTATTGACTCGGG-CAGCACTCCGGCG----A---ATTGTACGCTCGACCTCATC----T----GATTATGCTCGGTAGATGC----CGTGCACGGTCGAATCTTG----TGATCTTTAAGATGA-TAAGGATGCTGTTGGATATGA--CATTGCATACTCATAAGTTCGCGAACTCAGGCGGTCGTTT--TGGAACTACCAGATTATCTC--GTCTCTAAATATTTTTTTGTGTCC---AACCGAGAAACACATTTCACCTTATGAGTCTCTTTTGA----ACACCTGTTACGCCTT--TTTGGCATTTATAGTGACAGT---GAAG----GATACTATAAGC----TAAGGTTGTGTAGATATTGATAGTATCCAG----GAA----TGCTT----TCAGACCAGTATAAAACATATC----GAAATAAT--GTCGAACCAGTGAACTCAGTGAATTGGGCCTATTTGAATGCTTTTACAGA----GTACTAACA-GGCTGCAGAGACCGCAAGCGTATAACGT----GATGAGCGACTTCGATC---TAGGC----ATT----GGTTAGATAGTAATCCTTGATTTACATATAGCGGATAGCAGTATCGTCCTCCTTGTC-CATGA----GAAGTTGCGTTTTTTTTA-CTCTATTATTTTATCACCTGGGGTGT
