# Supplementary material for: PQ, a new program for phylogeny reconstruction
Source: BMC Bioinformatics. 2018 Oct 12;19:374. doi: 10.1186/s12859-018-2399-4 (PMC6186109; doi:10.1186/s12859-018-2399-4)
Supplement: Supplementary file 4 — Simulated data. The archive Simulated-data.tar.gz contains two folders called Alignments and Trees. Folder Alignments contains 500 simulated 15-sequence nucleotide alignments in fasta format. Folder Trees contains six subfolders, PQ, MP, ML, ME, QP and Reference with trees in Newick format reconstructed from the alignments with five methods and with reference trees used for simulations. Names of the tree files correspond to names of alignment files. (TAR 1860 kb) [file 12859_2018_2399_MOESM4_ESM.tar › Alignments/172.fasta]

>t13
AGTAAT---ACA---TTAGCCAGAAAGCGTGTATCA--G---ACGTA----CACCTTCTGAATAACTCAGGGTAAGACACTTCTGTAT---CAAAATC---TAGCCAAAAACTGGTTGTGGGATCCGTCG---TTGTCATGTACGAGACTTGTACTCAAACTAGAGCTTATATGGAAATCCTGATA----TTAG---CCAAAAGCTTA----AATCATGAGTATCACGGCCCTTACCGACGAACGATTAGCACCT---AAACTTTATAAATTGATCGGTTGT----AGTTAGACAACCCCT---AACCGAACACAACTTAAA---GA----AGTGGC----TACTGCCTTA---TCCTCGATTGACTGTGGAGGAACTCATCATACGCTTGGGAGG---ACTCTA--------CATTTCGATATCCTGT-------GAAAATATCAGACACGTTGTC---ATC----AGAACCGTGATGCTTGTCTGGGACATAACCTG---AG----GCGGGTGTATTTTTCGTATAGGCCTTATGATGGAACATCCAAGCCCATA--TCACCGG
>t2
ATTGAT---ACA---TTAGCCTGGATGCGTGTATCG--G---TCTTA----CTCCTTCTGATGAGCTCAAGGAAGGACACTTCCGTAG---CTAATTC---TAGCCAAAAACTGGTTGTGGGAGGCGGCGATGATGTTATATGCGAGCCTTGTTCACAAACTGGAGCTTATATGGATGTCCTGTTA----CTAG---CCAAACGCTGA----AATAATGAGTATCACGACCCTTGCCGATGAACAATTCACACCT---AAACTGTATAAAATGAACGTTTCT----ACTGAGATAACCACA---AACGGCACACAAATTACA---AA----A---GC----TACTACTTTA---TCCCCGATTGACTGTGTTGGAACTCAGCGAGAGCTTGGTAGTTTTTCTGTA--------CATTTAGATATCCTGA-------GAAAATATCTAACACGTACTC---ATC----AGAACCGATATGATTTTCTGGGACATAACCTG---TG----TCGGGCGGATGTTCCCTAAAGGTAATATGTTGAAACAGCCAAGCCCATA--AAAACGT
>t3
AGTTAT---ACT---TTAGCCAAAGTGCGGGCATCC--G---TCAAC----CACCTGCTGATAAGCAACAGGTATGACACGTCAGTAA---CTGAGTC---TTTACAATGACTGGTTGTGGGACACGGCGAGGGTATAATATTCGAGCCTAGTTGTGAAACTGGTCCTCATATGGACA---TGTTA----CTAG---CCAAAGACTTA----AGTAATGAGTATGAGTACCGTTACCGTGGAACAATCATCACCA---AAACCTGATAAATTGAGTGTTTCT----ATTTAGGTAATCTCAACAGTTGCCACACCTTTTACC---TA----G---GC----ATCTACTTTTATATCACCGATT-ACTGTGATCGAACTCAACTGACGCGTATGAGTTTATCGGTAGAGA----CATGTTGATATACTTA-------GATAATACCTCACACGTGCAC---ATC----AGAACCGAAAAGATTTTCTGGGACACATCCTG---TA----TCGGGAGTATGCTTCCTTCGAGTTCCATGGTAGAACATCCAAGCCTATA--ATACCTT
>t5
ATTAAT---ACA---TTAGCCAATGGGCGAGAATGC--G---TCGTC----CTCCTTCTGCAGAGCACG---TATGACAATTCTGTAA---CTTAATC---TATTCAAAGACTAGTTGTGCGGCGCGTCGATGGTGTTATATGCGAGCCTTGTGATTAAACTAGAGCGTATATGGAGATCCTGTTA----TTAG---CCAAACTCGTAGTCGACTTATGAGTATCACGAGCCTTAGCGTAGATCAATTAACACCA---AATCCGTATAAATGGATAGCTTCT----ATTAAG----CCACG---T----TACACATATTACA---TA----T---GCACGATTCTAACTTA---TC---GTTTGACTGTGTTCGAACTCATCTAATGCAGGCTAGTTTAACAGTA--------CGTGTCGATATTCTAA-------GAAAA---CAAACACTTCTTC---ATC----ACAACCAATACTATTATCTGGGACAAAAGCTG---AA----TCGGTGGGATTATACATCTCTG-TCAATGGAGGAACGTCCAAGCCCAAA--GCTGCCA
>t9
AGTTAT---ACA---TAAGCGATAGAGCGAGTATTT--G---TCCAT----CTACTACGGCGTATCGAC---CAAGACACGTCCGTAG---CGAACTC---TATACAAGGACTAGTTGTGCGGAACCACGACGCTCTGATTTTCGAGCCGCGTCGCCAAACTAGTACGAATATGGACGTCGTGCTA----ATA------AAATTCCTAATCTA--AATGAGTATTACACACCTTCC---GAAAATATTTGCACCA---AAGCCACATAAACAGATAGTATGT----AATTAG----TCTCA---T----AACACCTAATACG---TC----G---GCGAGATACTTATTTA---TC---GTTTGACTGTGCTTGAACTCATCAAAAGCATCCAAGTTTTTCATTA--------CGTATGGATATACTGGGGTT---GAAAGTGTCTGACACATCT-C---GTCCCCTAAAAGCATCACTGTTGTATGGGACAAAACCTG---TG----CCGGTGGTATTTTCCTTAGAGA-TCGATGCAAAAACTACCAAGCCAAGA--ACCCCAC
>t11
AATTAT---ACT---TCAGCCAAGGTGCGCGTATGT--G---CCCTCATACCTACTTCTGCAAATCACC---CAGGACACATCTGTAA---CATACTC---TATACAAAGACTAGTTGTGGGTAACCACGACGGTCTTATATTCGAGCCGTGTCTACAAACTAGCACGAATATGGACTTCGTGATA----TTA------AAACTCTTAGTCGA--TATGAGTATCACGAGCCTTACCGAGGAACTATTTACACCA---AAGCCACATAAACAGAGAGGTTCT----AATAAG----CCTCT---G----TACACCTATTATA---TA----A---GCGAGATACTTAGTTA---TC---GGTTGACTGTGTTTGAACTCATCTAGCGCATCCGAGTTTTGCTTTA--------CGTATGGGTATCCTAGGGCT---GATATTGTCTGACACATCT-C---ATCTTTCAAAACCAACACTATTATATGGGACAAAACCTG---AG----TCGGCAGGATTTTCCATCTACG-TCGATGCAGTGACGGCCAAGCCCAGA--ACCCCGA
>t14
ATTGAT---ACT---TCAGCCAATTAGCGCGTATGC--G---CCCTT----CTACTACTGCAAATCTGC---CAGGACACGTCAGTAT---CTTAATC---TGTACAATGACTAGTTGTGTGCGACGCCGACGGTGTTATATTCGAGCCTAGTCAACAAACTAGAACGTATATGGACTTCGTGATA----TTA------AAACTCTTATTCGA--AATGAGTATAACCAGCCTTGGCGATGAACTATTAACACCG---AAACCACATAAATGGACGGGTTGT----ATTAAG----TCTCG---T----TACACGTATTAAA---CT----C---GCATGATTCTGAGTTA---TC---GATTGACTGTGAAGGAACTCATCGAACGCATCTAAGTTTATCTTTA--------CATATGGGTATACTAG-------GTCAATTTCAGACACGTCT-C---ATCTATCATAACCAACACTGTTATGTGGGACAAAACCTG---AC----TCGGTAGGATTCTCCATGTGCG-ACTATGCGGAGACAGCCAAGCCGAAA--ACCCCAT
>t12
AATAAT---ACC---TAAGCCTATTAGCGCGTATCT--GCCTACAGA----CACCTTCTGCTGATCATA---TAAGACAAGTCCGTAA---CCCACTC---TGACCAACTACTTGTTGTGCGTTGCTCCGACGTTGTGATTTCCGAGCCTTGTC-AAAAACTGGAGCCTATATGGAGGTCATGTTA----TTAG---CCAAATTCCGAGGCGAGTTATGCGTATGATATTCCTTATCGATTACATATGCTCACCCCTGAAACATAATAAAGTGATAGCCTCTCGTAACTAAG----TCTCC---T----CAAACGCCCTATA---AG----T---GCTAGAGTTTACTTTT---TC---GTTTGACTGTGTCCGAACTCAGCTAAAGCAGGGTAGTTTTTCGATA--------CATTTCGTTATCCTAG-------GAAAATT----ACACCTGGCCCCAGTG----AG----AGTACCGTGATGTGGGACAGAAGCTG---AT----TCGGGCGAATCATACATGTTCA-GATATGTAATTACTGCCAAGCCCAGA--TAGCGAC
>t1
AGTAAT---ACA---TGAGCCGGGAAGCGCGTATAACAGTACTCGTA----CACCTTCTGTCAACCGCA---CAGGACATTTCCGTAG---CAAACTC---TCCACAACT----GTTGTGCGAAGCTTCGAGGTTCTGATATTCGAGTCGAGGT-ACAAACTCGATCGGATATGGAGATCGTGGTA----ATAG---CCAAAAACCTACTCAACTTATGAGTATTATAGTCCTTGTCGGTAAACTATTCGCACCTCGCAAACCTAATAAAATGATAGGATCT----AATAAG----ACACA---G----TAAACTAACTAAATGCCA----T---GCGAGAA---CCTTTT---TC---GTTTGACTGTGATTGAACTCATCGATGGCTGGTAAGTTTTCC---A----AATACATTTAGTTATC---T----ATGGATAATC----ACACTTGTCCCCAGTC----ATAAACGTTAAGGTCCTGTGGGACAAATCCTG---GT----GCGGTAGAATCCTCCCTTGTAA-GATTTGTACATACAGCCAAGC--AGA--ATACAAT
>t10
AATTAT---ACT---TAAGCCGAGAGGCGCGTATTG--GTATTCCTA----CAACTTCTGTCGAGCACA---AAAGACAAGTCCGTAA---CTAACTC---TAAACAACTACTGGTTGTGCGAAGCTTCGAGGTTGTGATATTCGAGTCTGGGT-TCAAACTCGATCTGATATGGAAATCTTGATA----TTAG---CCAAAGACCAACTCTACTTATGAGTATTATAATCCTTGTCGATGAATTATTTTCACCGCCTAAACCTTATAAAGTGATGGACTCT----AATAAG----TCGCA---A----CAGACTTACTAGA---AA----T---GCGGGAT---ACTTTT---TC---GA---ACTGTGGTTGAACTCATCTATTGCTGTTCAGTTTACC---A----AGCTCGTTTGGTTATT---T-------GACATTC----ACACTTGGTCCCGATG----ATAATCGTTAATGTCCTGTGGGACACATCCTG---TT----GCGGTAGAATCCTCCCTGAAAA-CAATTGTATTTACATCCAAGC--AAA--ATACAAT
>t6
ATTTATTGGACC---TCAGCCACATCGCGCGTATCG--G---GCGTA----CACCTTCTGGGTACCTCC---AATGACACTTCAGTACGTCCTTACTC---TATTCAACAACTAGTTGTGAGATTCAACGATGATATAATATTCGAGGCTAGTT-TGAAACTAGATCGGATATGGAGTTCCTGGTA----ATAG---CCAA----CAATACCAATTATGCGTATTAGCAACATTCTCGCGAACTTATCCACACCTCTCA----CAATAAAATGATTGTTTCT----ACTCAG----GCGCC---T----AAAACGTGGTACT---TA----A---GC---ATTGTACATTA---TC---GATTGACTGTGGTAGAACTCAACTAGAGCGCAGTAGTTTAACGGTA--------CATGTCGATATCCTTT-------GACAATG----ACACGTAGACCCAATA----AAAAGCAATAGAGTATTGTGGGACACAAGCTG---ATCGTGGCGGTAGAATCATGCCTGAAGA-CATGTGAGGTCACATCCAAGCCCATA--AACACAC
>t4
AATAATCACACATAGTAAGCTCATACGCGGGTATCC--G---ACGAG----CCACTTCTGCGTACCCTA---AATGACACGTCAGTAT---CATAATCTTTTCCACAACAACTGGCTGTGCGGGACGTCGAAGATTTGATTTGCGAGTCTTGGC-AAAAACTTGTGCGTATATGGATATCGTGATA----TTAG---CCAA----TTAAACTAATAATGAGTATGAAGGACTTTATCGCAAACCTATAAACACCTGGGAAACCTAATAAATAGAGAGATTAT----AATAAG----TCCCC---G----CAAACTAGATAAT---GT----A---GC---ATGTTGCTTTG---TC---GGTTGACTGTGTTAGAACTCATCTCGGGCTAGCGAGATTTTCCATA--------CTTGTGGT-ATCCTAC-------GATAATG----ACACGTGGACCCAATG----ACAACCCTTATCTTCGTTTGGGACACACTCTGATGATCTTGGCGGGGGCATCCTTCCTGGTCA-CATTTGAAGTCACTGCCAAGCCAATACGGACTCGC
>t15
AGTTATTAAACATGGTAAGCCGATACGCGCGGATCC--G---ACGTG----CCCCTTCTGAACACCAGA---GAAGACACTTCTGTAA---CGTAATC---TCGTCAAGAACTTGCTGTGAGACACTACGACGATTTCATTTGCGAGACTGGTT-CAAAACTTGAACAAATATGGAAATCTTGATA----TTAG---CCAA----TAATACTATTGATGGGTATAAGCTACATTATCGGCAACGTATCGTCACCAAGGAAGCCACATAAAGAGACTGCTTCT----ACTCAG----TCCCC---T----AAGACATGGTATC---AACGCCA---GC---ATTCTCGATTA---TC---GCTTGACTGTGATAGAACTCATCTATTGCATTAGAGTTTTTCCGTA--------CATGTAGT-ATGCTAC-------GACAATA----ACACGTTCCCCCGCTG----ACAAGCCAGATCATCCTATGGGACAGACACTG---ATCTAGCCGGCAGAATCATACCTGGAAA-CTGGTGTAGTGACCCCCAAGCCAATAGAGACGCGA
>t8
AATGATTGAACATGGTAAGCGTTTACGCGCGGATGT--G---GC-------CCCCTTCGGTCCATCATG---TATGACACGTCCGTAG---CGTAGTC---TAGTCAACAACTTGCTGTGCGTAACAACGACGGTTTAATTTTCGAGACTGGTT-CGAAACTGGAACAGATATGGATTTCGTGGTA----TTAGTTTCCAA----TGATACTATTTATGAGTATAAATGACTTTTTCGTGAACCGATCTACACCGCTTAATCGTGATAAATAGAGTGAATGT----AGTGAG----ACCCC---T----TAGACAATTTATC---CA----A---GC---AGTATCTGTTA---TC---GCTTGACTGTGTTGGAACTCAACTTATGCTTGAAAGCTTGTCCGTA--------CTTCTAGTTATTCTAG-------GAAAATG----ACACCTTCGCCCAATC----ACAAGCCGAATCATCGTTTGGGACACAAGCTG---GTTTTACCGGAAGGATCGTTCATCGGCA-CAAGT--ATCTACCTCCAAGCCTAAAGATACCCTC
>t7
ATTTATCAAACA---TTAGCCATTGCGCGCGGATCC--G---ACGTC----CCCCTTCTGTATACCTCG---AATGACACTTCCGTAA---CTTAGTC---TATTCAACTACTGGCTGTGGGGTACTTCGAAGATATAATGTTCGAGACTGGTG-TGAAACTAGAGCAAATATGGAACTCGTGATATGCCGTAG---CCAA----GTATACTATTTATGTGTATGAACAGCATTATCGCGAACGTATCGACACCATCTAATCAAAATAAAAAGATTGGTTCT----ACTAAG----TCCCC---T----AAGACAGGATAAC---AA----T---GC---AGTTTGGCTTA---TC---GCTTGACTGTGATTGAACTCAACTATTGCATTAAAGTTTTCCCTTA--------CATGTGGTTATTCTAG-------GACAGTG----ACACGTTCACCCGCTC----ACAAGCCTAATTATCTTTTGGGACAAACACTG---AACCTAGCGGTGGAATAATACCTGAACA-CACGTGGATTTACCGCCAAGCCAAGAGCGACACGC
