# Supplementary material for: PQ, a new program for phylogeny reconstruction
Source: BMC Bioinformatics. 2018 Oct 12;19:374. doi: 10.1186/s12859-018-2399-4 (PMC6186109; doi:10.1186/s12859-018-2399-4)
Supplement: Supplementary file 4 — Simulated data. The archive Simulated-data.tar.gz contains two folders called Alignments and Trees. Folder Alignments contains 500 simulated 15-sequence nucleotide alignments in fasta format. Folder Trees contains six subfolders, PQ, MP, ML, ME, QP and Reference with trees in Newick format reconstructed from the alignments with five methods and with reference trees used for simulations. Names of the tree files correspond to names of alignment files. (TAR 1860 kb) [file 12859_2018_2399_MOESM4_ESM.tar › Alignments/205.fasta]

>t1
ATAAGTCTATATACTCATGATT-GTAT--TGGGTA----CCCACTCACTTATTTTAACATCGAAA---CTACTATCTTCTTA----TAAGAAAGATTG---AACTCTACGGGTTAATAGCAT----TGG----GATAACCTTCGAAGTACAACCTTCATTTTTTCTCTTATGCTTATTAAGTTACGCCA--TCT----CCCC--AT---ATTAGGTAAGAC--TCGGCCCTTTTCAGCAGTCATACATCTCTAATTGA---C---TATTGAT------AGTAGTTCAGGC----AAGATTGGTGTAAACTCAAGGTGAT---GCATCTAAGA---GCCAA---ACCTGATGG--------TTATGATAAACTAT--CAC----AGTGGT---GCATCCAG-CTCGTCAGTTGACAGGCAGTTAATAACGGGTGTCTGGGAAGTAAAAAGTAATGTG---TTACTGCATCAC---ATCAATACATTAACT--ACC--TGA---CATACTC---GCCAC----TCCGT-CAGTCTTCTAACATTG---CG----TAGATAATCCC----AAACAAAAGGATCTAGTAAGGCAAAAAGGATGCCCCAT
>t7
CTGAGTCTACATAATCATGCTT-GCATGATGGAAA----CTCACTCGTGTATTTGTACATCCAAA---CCACTTTCTTCTGA----CAGGAAAGTTTG---AACTCTGAGGGTTAATAGCAT----TGG----GAAAACCTTGGAATTACTATCATACTTTTCTCTCTTTTGCAAATTGAATCACTGGG--ACT----CCAC--AT---ACAGGGCCAAAC--ACGTCGCATTCCAGCCGATGTCCGTATCTAATTGA---C---TAATTATA---CAAGTATTTCAAGC----AAGATCGGATTAAGCTCATGGTGAA---GCATGTAAGT---GTCAA---ACGTTTTGT--------TTTTTATCAACTCG--CAT----A----T---GTGGCCAG-CTCGAAGGCTAACAGGGAGTTGAGAATGTGTTTCTGGGGGGTAAAAAGTTATGTG---TAAGTGCATCAT---ATGACTAGAATAACT--ACC--GGA---GATACTG---GCCAA----TCCGT-CCGTCTGTTAAACTTT---CA----TAGATAATCCC----AAACAAAAAAGTGTTGTAAAGCAATAATATTGCCCCAG
>t12
CTGAGCTTACATAGCAA--CTA-ATAT--TTGTTA----CGCCCACGAATTTATACACATCAAAA---CTGCTTTCCTCTTA----CATACAAGTTTGTACAACTCGAGGGGATAATAGCAT----TAG----GATTACCTTTGATTTACAAGCATT----TATCTCATAGGCGAACTGAATCACACTA--ACT----CCAGCGATCTCATTTGGCGACAC--ACGACTCATTTCAGCTTATTTACTTGTCTAATTGA---C---TAATTATA---CAAGTAG---ATGC----AAGACAGGATTAAACTCATGGTGAT---GCAGTTAGGTGGGGGCAA---AACTTTTGT--------TTATTATAAACTAG--CCG----ATGGGT---CTTACCAA-CTCGTGAGCTAACAGGTAGTCAAAAAAGGGACTCTGGGTGGTAAAAAGAGTTGTG---TTATTGCATCAC---AGCAATTGACTAACT--ACC--GGG---GATACTG---GCCTG----TCCAT-CTTCCTGCTATGGTTT---CA----TAGATAAGCCC----AGCCAAATATGTTTTGTAAACCAAGAATAATGCGCCAC
>t9
TTCAGTGTAGGTAGGC-----G-CGAT--TGGCAT----CTCCCACGCGTGAATTC----CGAAA---CATCTCCTCTTTAA----AACTAAGGTTCTTTTAACTCTTAGG---AATAGCATGCCTTGC----GACCACTCTTGACTTACTAGCTTA----TCTCTCATCTGGTGATTTACTGTCCTTA--CCT----CCACCGATGCCAATACAGTGTAC--ACGCCTCCTTTCAGCTCGAGGACGTATCTAAATGA---C---TAACGATA---CAAGTAA---AGGCTGTTAAGATAGGTTTAAACACAAGGAGAA---GCAGTTAGGTTTAGACAA---ATTTGTTGC--------TTTTGATTAACTGACCCAC----AAAGGT---CCATCCAA-CTAGCGTACTG--TGGTCGTATAAAAAGAGGGTCAGGGGAGAGAGAAGGCGTGTG---TAAATGCATAAC---ACCAATCAAATAACT--ACC--AGG---AATACTT---GACTT----TCCGA-CAGCCTGTTAACGATT---CA----TAGATAATCCC----AGTCAACGTTCTTTAGTAATGTAATAATGCTGCACCGC
>t6
CTCAGATTATATGTACA--CTC-GTAT--TTGTAT----CTCTCACATGTTAATTA----CAAAA---CCTCTACCCTGTAA----AATTTAGGTTGGTTAAACTCGTTGG---AAAAGCATATGCTGC----GAAAACTTTAGAGGTACAATCATA----TTTATCTTATGAGGAGTGAATCGCGTAC--TCT----CCGGTGTTATTAAAGTTAGGAAC--ACGACGCGTTTCCGCTCCTATACATATCTAATTGA---C---TAATGATA---TAAGTAA---AAGCCACAAAGAAGGGTATAACCGCAAGGGGAA---GCACTTAAGTAAAGGCAA---ATATTGTAG--------TTTTTATAAACTTGCCCCCGGCAAACGGT---CCTACCAC-CTGGCGCTCTA--AGGGCGTTAAAAAAGCGGATCAGGGAGGTAATAAGCTATGTG---TTATTGCATATA---ACCAA----ATAACT--ACC--GGA---AATACTT---GATCG----TCCAT-CCTACTATTATCTTTG---CA----TAGTTGGACCC----AGTCAGTCACCGTTTGTAAAACAACAATTCTGCTCAAT
>t15
CTTAGTGT---TGAAAA--TTA-GTAT--TGGTTC----CGCGCACGAATCAATGTACATCTAAA---CCTCTATCCTTTAA----CATGGAAGTTATTCTAACACGGAGGGTAAATAGCAT----TAG----GAATACCGTTGATTTACAAGCGTA----TCTGTCTTAGGCACACTTAATAACGACC--ACT----CCTGCGTTGTCATTTCTCAATAC--ACGACTCTTTTCAGCGGGCAAACCTCTCTAATTGA---C---AAAGGATA---AAAGTAT---AAGC----AAGACAGGCATAAACGCATGGTGAG---GCATGTAGGTTAGGCCAA---ACCTAGTTT--------TGGTAATATACTAG--CCA----AAGGGT---GATGCCAA-CTGGTTGGTTAACAGGTAGTAGAAAAAGAGATTCCGGGTAGTTAAAAGTACTGTG---TGATTGCATCAC---AGCAATTGAGTAACT--ACC--AGG---AATACTA---GCCTGACATTCCGG-CGTACTCCTAAAGTGT---CC----TAGCTAAACCC----AGTCAGATGTTTATTGTAATCCAATAAAAGTGCGCAAC
>t3
CTGAGTATAGATGATCATCTTT-TTAT--TGGGGGAAAACGCACTCAGGTATTTGATCATCAGAA---CCGCTAACTTGTGA----TAGGAAAGGTTT---AACACAAAGGGATAATAGCAT----TCT----GAAGACTTTAGATGTACAAGCGTCGTTTTCTCTCTTTTGCAAATTAAATTACCTAT--ACT----CCAG--AT---ATGTAGCCCCAC--ACGCCACATTTCAGCACATAGTCCTCTCTAATTGA---C---GAATGATA---GAAGTACTAGACGC----AAGATGGGTTTAAGCACATGGG------GCAACTAAGT---GTCAA---ACTTTTTAA--------TGGTTATTAACTAA--CAA----AAGGGT---TCCTCCAT-CTCGTACTCTTACGGGGAGTAAATAATGGGAATCTGGGTAGGTACAAGTAATGTG---TTACTGCATCAC---ATCAATCCAATAAAT--ACC--TGT---AATACTG---GCATG----TCCGC-CAGACTGCTAACGTGT---CATCCATAGTTTTTCCC----AGTCAAATAACGGTTGTAAGACAAGAAAACTGCCTCCA
>t8
CTTAGTATATATAAGAATATTTGTTAT--TTGGAC----CGCACACTGGTACATGCCCATCGAAA---CTACTTTCTTGTTA----AAGAGATGATTT---AACACCTTGGGTT--TAGCAT----TGT----GAAAACTTTAGATTTACAAGCCTATTTTTGTGTCATTAGGTAATTTAGTCACCTAGGAGCT----CCAA--AT---ACCTAGTAACAC--ACGACCCCTTTCAGCACCCACGCTTCTCTAATTGA---C---TACTTATA---CAAGTAGTAGATGC----AAGATCGGAATAAAAAGATGGA------GCACTTAAGT---GGCAA---ACTTTTTAA--------TTGTTATGAACTCA--CTA----ACTGGT---GCCTCCAG-CTCGTGCTCTCACAGGGAGTCAAGAATGCGAGTCTGGGTGGCAACAAGTGATGTG---TTACTGCATAAT---AGCAATATA---ATT--ACC--TGA---AATACTA---GTCAG----TCCTC-CTTGCTGGTAGCTTTA---CA----TAGTTTTTCCC----AGTCAAATCACTATTGTAAATCAATAAAAGTGCCAAAT
>t10
CTTAGTATATATAAACATGTTT-TTAT--TGGGAG----CGCACTCACGTGCTTGCCCATCTCAA---CCACTTACTTGTGAGTTTAAGAAATGATTT---AACGCGATGGGTT--TAGCAT----TTT----GAGAACTTTAGAGTTACAAACGTCTTTTTCTCTCTTAAGGTAAATCAATTGCTTAAGTGCT----CCAC--AT---ACTTGGCTAGAC--ACGACGCATTGCAGCACACACTCATCTCTAATTGA---C---TAATTATA---CAAGTAGTACATGC----AAGATTGGGTTAATCTGATGGA------GCACGTAAGA---GTCAA---AAGTTTTAT--------TTGTTATGAACTCA--CAA----AATGGT---GCCTCCAG-CTCGTGCTCTGACAGGGAGTGAAAAATGAGATTCTGGGTGGAAACAAGTGATGTG---TTACTGCATCTC---AGCAATACAATAAAT--ACC--AGA---AATACTT---GCCTG----TCCCC-CGTGCTTGTAGCGTTA---CA----TAGTTAATCCC----AGACAAATCACAATTGTAATTGAACAAATGTGCTACAA
>t4
ATTAGTTTAAATCAAAATATTT-CAAT--TTGAT------ACGCGCGTGTGTTTTAGCATCCTAACGTCGGCTAGAATCTAA----AAAGGATGATTT---AACTCGTGGGGGAAATAGCAT----TCT----GACCACAATGGAATTACTACCTTATTTTTATCTCGTCTGTGAACTAATTCGCTATC--GCT----CCTA--GT---ACCCGGCCAAAC--TCGACCCGTTTCT----ATCGA---TTCTAAATGAAAGC---TATATATA---GAAGTAATTTGCGC----AAGATAGGTGTGATACGATGGGGAG---GCATGTACGA---GCCAACCCACCAAGTGTT----CAGTATTTATAAACTTT--CGC----AATGGT---GTCGCCAA-CTAGCACTCTTACAGGGCGTATATAGGGCGAATCTGGGTGGCAACAAGTCCTGTG---TAAGTGCATCGA---ATAAAT--AATAACT--ACC--TGA---TATACTG---GCCGG----TCCGTGCAACCTTATATATATATACCA----TAGTTTAACCC----AATCATGGAGCAGTTGTAAAACAATAAAATTGCCTCGG
>t11
TTTAGATTATGTCGATATATTA-CTAT--TCGAAC----CTCACTCGATTACCTTATCATCGTAA---CGTCTGGTTTATGA----TAATAACGATGC---AACCCTCAGGGGCACAAGCAT----TCATGGTGATGACAATTGATATACAAACCTATTTTTATATCCTTTGGAGAATTACTCCCTAAA--CCTATCTCCTA--AT---AGTA----TTAC--TCGTCGCGTTCCGGCTGCTGTACATATCTAATTGATAACGACAAGTCATA---CAAGTATTTTGCGC----AAGATAGGAATAACTCCAAGGAGAT---GCATATATGT---GCCAA---AGACGCTTAT----CTATCGTTATAGACTGT--CCG----AACGGT---AAAGCCACA----GTCGTTCACAGGCGGTTAATAATGAGTATCCGGG--GTGACAAGAACTGTG---TTAGTGCATGAA---ATGAATTTATTAATTAAACCGCGGA---CATACTT---GTGGA----TCCCTGCCAACTGATATAGTTC---CG----TAGTTATACCT----AACCAGAGTACACTTGTA----AATAACGTTGCCCTCC
>t14
GTAAGATTATTTCGATATATTT-TTAT--TCGAAC----CACACACGATTCCGTTGTCATCGTAA---CTCCTCGTTTGTAA----TAATAACGGTAC---AACCCACAGGGGCACAAGCAT----TCAT----AGTACAATTGAAAT----ACCTATTTTTATATCCTTTGCTAAATTACTACCCAAT--CCTATCTCCTA--GT---ATTA----AAAC--GCGACTCGTTCCGGCTCCGCTTCCTATCTAATTGAGAAC---AAGTCATA---CAAGTA-TTTGGGC----AAGATTGGCTTAACTTGATGGCGAA---GCATTTAAGT---GCCAA---AGTCCATTAT----CTATCGTTATTGACTTT--CCG----AATGGT---AGAGCCACA----GTACGTCACAGGCTGTCAATAATGAGTGTCCGGG--GTCACAAGAATTGTG---TAATTGCATGAGAGAAAAACTTTACTAATT--ACCCCGGT---TATACTG---GTGGA----TCCCTGCCAACTTTTAAAGTTC---CG----TAGTTATGCCT----ATCCAGAGTAAAGTTGTA----AATAAAGATGCCTTCC
>t2
ATGAGTCTATTTAGATATAATG-CTAT--TCGAAC----CGCACGCTTTTCCCTTTTCATCTTAA---CGACTCGTTTATGA----TATTTACGATAC---AACCCCGGGGGGCATAAGCAT----TGATGAAGATGACATTTGAGGTACGAGCATTTTTTTCTATCATGTGAATACTTAATCCCTAAG--TCTATTTCCAT--AT---ATTA----GGAC--TCGACACATTCCTGCGGCATCACATATCTAAATGATAAC---AAGAAATATCGCAAGTATTTTACGC----AAGATAGGGTTAACATCAAGGCGATTGAGCACATACGT---GCCAA---ACACGCTTAT----CGATCGTTATAGACTGT--CGG----AATGGT---AAGACCATG----GTTGCTGACAGGCTGTAAAGAATGGGTATCCGGG--GTCACAAGCACTGTG---TTAATGCATGAT---ATAATTATATTAATT--ACCGTGGA---GATACTC---GTGAT----TCCCTGCCAACTAATAGAGTTC---CA----TAGTTATGCCGTGGTATCCAATCTAGACTAGTA----AATAACCCTGCCCTAA
>t13
TTCAGTATAATTCATCATGGTT-CTAT--TAGAAG----CTCGCACGAATTTCTGATCATCCTAA---CGACTTGGTTCTCA----TAAAAATGATAT---AACTCGGCGGGGGACTAGCAT----TCGTGTGGAGAACTTTAGAGTT----ACCTGTTTTTATCTCCTATGGAGAGTCATTCTCAGGC--TCTACTTCCTA--CT---ACTA----CTACACACGGCTCCTTGCAGCGTGTTGCCG-GTCTAACTGAGACC---TAGATATA---TAAGTAATTGTTGC----AAG----GATTAACTACATGGAGAT---GCAAGTAGGG---GCCAA---ACTCACTTGTGACTCTGTGCTGATATACTCA--CCG----AACGGTTGGATTCCCACA----GAGTATAACTGGAAGTTGACAATGCGGGTCTGGG--GATATAAGGTTTGTGCCATAAATGCATCTT---AGTAGTCTATTAAAT--ACC--TGC---CATACTA---GAATT----TCCCGGCGCGCTT---TTTTGC---CA----TAGCTAGGCCG----AGTCAATATACTATTGTA----AAAAAGTTTGCCCTCA
>t5
GTCAGTCTAAATCTGGATAGTC-TTAT--TCGACC----CCCCCTCCATATACT--ACATCATAA---CCACTTATTTGTCA----AAGACAGGCTGT---AACACACTGGGGTACAAGCAT----TGTTGAAGAAAACACTCGATAT----TCATCATTTTATGTCGTCGGTCAATTGAGTTCCCAGC--ACTACTT---T--CT---ATGA----TAAC--ACGACTCGTTGCAGCGCGGCGACATGTCTAAATGAGACC---CAGAAATA---TAAGTAGTTTAAGC----AAGATTGGTTTTACCTCATGGTGAT---GCATCTAAGG---GCCAA---ACACGCTACTAAGTCCATGATAATAAACTGG--CAC----AACGGT---ATTGCCAAC----T--AATAACGGGAGGTCTACACTGGGACTCTGGG--GGTAAAAGTATTGTGTCATGATTGCA-TGA---ATAAGTG---TAAAT--ACC--TGCTACCATACTAGATGATGT----TCCGTGCGGACTA---TAAGGT---CA----TAGTTTAGCCT----AGCCAATGTAAAATAGTA----AACAACG----CTGAC
