# Supplementary material for: PQ, a new program for phylogeny reconstruction
Source: BMC Bioinformatics. 2018 Oct 12;19:374. doi: 10.1186/s12859-018-2399-4 (PMC6186109; doi:10.1186/s12859-018-2399-4)
Supplement: Supplementary file 4 — Simulated data. The archive Simulated-data.tar.gz contains two folders called Alignments and Trees. Folder Alignments contains 500 simulated 15-sequence nucleotide alignments in fasta format. Folder Trees contains six subfolders, PQ, MP, ML, ME, QP and Reference with trees in Newick format reconstructed from the alignments with five methods and with reference trees used for simulations. Names of the tree files correspond to names of alignment files. (TAR 1860 kb) [file 12859_2018_2399_MOESM4_ESM.tar › Alignments/311.fasta]

>t7
TT---AACCTCGC---ATGCTATCTCTTCAT-TGGCCCGA------TGCATAG---AAAGCTGA---TTACC---GGAGTACTATAGCGATCCGATCCCCTAAGTTTCCAAGGAA---ATAGGATGTTTTT----CCATTATCCTATGGCATA--TGATGTTAAATAGAGGATTAAGG----GGGGAAAATTTAAAACAGTAAATAGCGGGAAAGTGAAAGGTGGTCTAATGATAGTAAGACTTTTTTTAACG----CCGTCGAGATCATAAGTAACGAATCTG--AGGA---------TTCAAATTTGATTGAACTGTGTAA--GGCACGTTACATTATTAGAACTATTAACCCCTCAG----TCCTGATAATAGCCAGGCTCCCCCATCTTGCATTGCGCGTAGATTT----CGCGC---G--TCCTGTCCTAATGGATGT-TG---ACAA---AACTG----TTCCTCTTTGTC---T----AATCCGATAAATGCATCAA---ATCCTAATATTCCGATA--GGGTGTA---TACC-ATGGTTCAATCG--ATTAGGAATTC----TATAAGGGG---CCCCATTAAGTGAGTAATTGGTTTTATTACGA---A---T--TTAC---ATCAGAAGTTGCAGGAAACCATGATCA---ATACGAACAACCAAGACGTCTCGTTTGTTTTACTTCACAGA-TATGTCCCGTATTGT----CACCTTCATTGGGA
>t13
TT---TAACTTGA---ATGCCACCTCTCCAG-TGGCACGA------TGCGTCG---ATAGCTTA---TTAAC---GGGGTAGTATAGTGATCCGATCCCCTAGTTTAAAATGGAA-------GATGCTACT----CAATTAACGTTTGGCATAGATGTTCATAAA-------ATAAGT----AGGGAAAGTATAAAAGAGAAAATGCTTGGA---TAAATGGGGGACGGAGGACAG-CAATCTTTTTATAACG----CGGTCTAGATCATAAGTTACCAGTCTG--AGGA---------T---TATACC---AAATTGCGGGA--GTCACGTTTCATATCTGCATCTATCTACCCGTTAG----TCCTGTAAATAGCCAGGTTCCCTCGCTTTT----TCGCGTACATAT----CGACC---G--ATCTGTATGAATGGAAGT-TG---ACAA---AACTG----TACCTCTTTGAT---T----AATCCGACATTTGCATTA-------CTCAGGTTCGGAGACAAGGTGTA---TACG-ATGGGTCAATCG--AAAACAGGTGTATGTAATAAGGGGTCCCTCCTTTAAGCGAGTACTTTCTCTTTACCCGA---A---T--TCTC---ATCTGGACTTTCAGGAAAGCTTGAGCA---ACTCAGAATACCAAGACGTCTCGGTTGTTTGATGTCACACA-TAATGCCCGTATAAT----CTCCTTCGATTGGA
>t5
TT---TAACTTGA---GTACGAACGCTCCAT-TGTCGCGG------TTCATCA---TTAGCTGA---TGTCC---GTGGTACTATAGCGATCCTATCCCCTAATTTTCAATTGAA---ATGGAATGTTTAT----CCATTAGGATATGGCATAGATGATCTTAGAT---GTAATAAGT----TTGGAAAATTTAAAAGAGAAAATATATGGGTGATAAAAGGCGGTCTTAAGACAGTCAGTCTTTTTGTAACG----CAGTCGAGATCGTAATTTACGACTCTG--AGGA---------T---TATCCG---GAAGTGAGTAA--GTCAATTTCGATGAATGTATCTATATACCCATTAGATGCTCCTGATAATAGCCAGTCTCCCCCGACTATCTTTGCGCGTAGTTTT----CGTAC---G--CCCTGTTCTAATTGATGT-TG---GCAA---AAAT------GCCTCTTTGTC---T----AATACGAAAGATGCATGAA---AATCTTAGGTTCGGAGA--CGGTGTA---TACA-ATGGATCAATCG--AAAAGAGATTTAAATTATAAATGT---CACATTGGATTGAGTATTTTTTCTTAACACGA---A---A--TAGC---ATCAGGTCTTGCAGGAAAGCGTGAACA---ATTCTAACAAGCAAGCCGTCTCTAATGTTTGAGATCACATA-TAT---CCCTATCGT----CACGTTCCTTAGGA
>t10
TC---AAACTAGC---GTGCTAACACTCCAG-TGACGCGA------TCCTTGA---GTAGCTCA---TTGAC---GCAGTCCTATAATGATCATATCCCCTATATTAGCAGAGAA---ATAAAATGATGCTGTTACAATTATGTTTTGGCATAGATGTTCTTTATT---GAAGTAAGG----TGGGAAATTTTAAAAAAGAAAATATTGGGTCCATCAAGGGGGGTCCATTGACAGTTATTCTTTTTATAACG----CCGTCAAGATAGTAAGTTACCACTCGG--AGGA---------T---AATACG---AAAATGAGCTA------CGTAATATGCATATACCTAGATACCCATCAG----TCATGGTAATAGCCAGAATCCCCCATATTAGATTGCGCGAATATAT----CGTTC---G--ACCTG---TAATGGATGT-TG---GCAA---AACTG----TGCCTCTTTAATATAT----ATTCCGTTAGAGGCATCAA---ATCCTA----TCCGACA--CGGTCTA---TACT-ATGGCTCAATCG--ATTAGTTATAG----ACTAAGTGC---CCCTTT--ATCGAGTAATTGATCTTGACACGA---A---A--TACC---ATCAGTTGTTGCAGGAAACCCTTATCACAGACTCGAACGACCGAGACATCTCAGGTGTTTGAAGTCACGTA-TACGAACCATATCGG----CCCTTTCGTTGGGC
>t12
TC---AAGCTAGT---GTGCTAACGCTCCAC-TGGGTCGA------TGCATTT---TTAGCTGA---TTTACAAAGCAGTACTGCAGTGATAACATCCCCTATGTTATTAAAGAA---ATCTGATGATTCTGTTACAATAACTGTTTGGCATAGATGCTCTTTATT---GAACTAAGG----AAGGAGATTTTAAAGGAGAAAATCTTTGGTCCTTAAAGGGAGGTCCTCTGACAGTTAACCTTTTTTTAAGG----CCGTCAAGATAAGAAATAACC---CTG--AGGA---------T---AATTCG---AAATTGAGATA--GGCCCTTCAGATACGTTTAGCTATATATCCGTCAG----TCTTGGTAATAGCGAGATTCCCCCTGATCATTTTGCGCGTAATTCT----CGTAC---G--ACCTG---AAATGGATGT-TG---TCAA---AATTG----TGCCTCTTTCACGAAT----AATCCGTTAGAGGCATCAA---AGTCTT----TCTGAAA--CGGTATA---AAGT-ATGGATCAATCG--AGCATTATTGG----ACTAAGTGC---CCCTAT--ATAGAGT---TGGTATTGACACGA---A---A--TCCC---ATCAGGTTTTAGAGGAAATCCTGACCATGAACACCTACAACCGA---ATCTCTCAGGTTTAAGATAACGTA-TACGAGCCAGATCTA----CACGTTC----GGT
>t6
TA---GACCTCGT---ATGCGAACTCTTCAGATGCCACGA------TTCATAA---GCAGCTAA---TCTGA---GAAGTTTTTAAATGAAAAGATCCACTAAATTTACAGAGAA---ATAGAATGTTATTGATACTATTAGGATTTGGCATAGGTGATCTTAGTT---GCATCAAGCCGTTAAGGTTGCTATAAACT---AAATTCAGGGACCATGAAAGGAGGACGTCGGGCAGTTATTCTTTTTGTAAAG----CTGTCTAGATATCAAGTAACTATTCCGCAA---------CATT---TAATCA---TAACTGTGGCAAGGATCTCTTGCATTTATAGAAGTATATATCCCTAAG----TCTTGCCAATAGCTTGGTTCCCGCAGGTGACATTCCGCGCAGATTA----CGCCC---G--CG-TG---GAATGGAAGT-TG---TCAA---AAGTG----TCCCTATTTGCA---TTTCCATTTCGCTATGTGCATTAA---ATTCTA----GCTAATA--GGGTGTATAGTATA-ATGGTTCAATCG--AATGTGATTTC----ACTAACAGT---CCCTATATATTGAGCAATTGTTCGTTAAACGC---A---CGATGTC---ATCAGGAATACGAGGAAAACTTTAACA---ATGCCTAATACCTAGACCTCACGTGTGTTTCAGATGACCCAGTATACGCCGAATGGT----CCCCTTCTGTGGGA
>t11
TA---TAACTCGA---CTGCTCACGCTACACAGGCTTCGA------TGCTTGTTTCGCAGCTTACTCTCGTC---GCTGTTTTTAATTGACATCATCCACGAAATTTTAAGAGAA---ATAGGATGTTGTTGATACTATAATTAT-TGGCATAGATGATGTTAGTT---GGAACAAGCCATTTAGGTAACTATAAAAT---AAAGTTGAGGAAACTTAAGGGAGGTCT--GGGAAGTCATCCTTTTTGTAAAG----CCGTCGAGATACCAATTCACTAGTCGGCGA---------CGTT---TAAGGG---AAAATGTGGGAAAGCTACCTCAAATTAATATATCTTGACATCCTTCAG----TCATGACAATAGCTTGTTT----CATGTAACATTCCGCGCATGTAA----CGCGC---G--TG-TG---AAATGGAAGT-TG---TCAA---AATTG----TCCCTATTTTGC---TTTCGATTGCGGTATATGCATAAA---ACTCTC----TCCAAAA--AGGTTTATATAAGG-ATGGCTCAATCG--ATTGTAATTTC----ACTAATAGT---CCCGCTAAAAAGAGTAATTTATCGTAAGGCGC---A---CCATCCCTCGATCAGTAATAAAAGGAAACCATGAACA---AATCTAAGTAACGAGGCTTCTCTTAAGTTTGATATGAC-AATTAAAGACCCTATTCC----CCCATTCAATAGGA
>t14
TA---TAACTTGC---GTTCAAGCACTACATTAGCAACGT------TCCGTGA---CAAGCTTA---TGCTT---GTCGTTGTTAACTGATCTCATCCACAAAGTTTTAAGCGAAGGAATTGAATGTTGGTGCTACGATTAGACTTTGGCATAGCTGCTCTTACAT---GGAGCAAGCCTTCAAGGAAAATGTAAAAAAGAAAAATTCTGGTGTGTGAAAGGTGGTCCAGTGGGAGTCAGACTTTTTTTAAAG----CGGTCGAGATAGGAACTTACTAATCCG--A---------CAAT---CAAAAA---TAACTGTGGGA--GCTGCGTTGTATTCATGTACATTATTACCCATTAG----TCATGCTAATAGCATGACTCCCCCTCGTACATTTTCGCGCAAGTGA----CGATC---G--AACTG---ACATAGATGT-TG---ACAA---AAATG----TGCCTATTTTAT---TAGATAATTCGAAAATTGCATTAAGCGAATCTT----TCTAACA--GGGTCTATGGCAGC-ATGGCTCAATCG--ATAAAAAATAC----ACTAATGGG---CTCCCTCCATTGAGTAGTTGATCTTCACTCGC---A---GAGTTCC---ATCAGCATTATGAGGAAAGCTTAAACA---ACGCTAAGGAGCAAGGCTTCGCTTCGGTTTAAGTTTACGGATTAGGGTCCTCATATA----CTCGTTCGATGGGG
>t15
TTGGCAAACTTGG---TTTCGTTCCCTTCAA-CGGACCGT------TTTATTA---TAAGCTAA---TAGTT---GCAGTAATTAATAGAGGTTATCC---AACTTGGTACTGAA---ATCTAATGTTTCTGCTACAATTAGAGTATGGCATAGATGTTTATAAGT---GAACTAAGCGAAGCCGGCGTGTATAAAGCAGGAAATGAATGGTGTATTAATGGAGGCCTATCGATAGTTAGCCTTTTTGTAAAG----CCGTCGAGATTACAACTGACCATTCGG--AGGA----A-ACCT---TAGACA---GAATTGTGTTA--GGCGAGTCAAATACATACATGTTCACA---TTGAG----TCCTGCAAATAGCGGGGCTCCCCCCGGTTATGTTACGCGCAATTAT----CGGTC---G--ACCTG---TGATGGACGTATG---CCAA---AAGTG----TGCCTATTTCTT---TATGGAATTCGACAGTGGCATAAA---AATCTT-------AAAA--AGGTATACAGCTTT-ATGGTTCAATCG--ATAGGGAATGT----GCTAAAAGG---CACCCTTAAGAGAGTATTTACTCATTTTTCGA------------GC---ATCTGTAATGCTAGGAAAACGTCACCA---AATCGAAGAAACC--------CTAATGTTTAATATGACTGAATAACTGCCGCATCTC----C---TTCATTAGGT
>t4
TG---CAGCTAGT---TTTCATTCGCTACAA-TGTTCCGT------TACATTA---TGAGCTTA---TAATG---GATGTACTTAATAGAATTTATCC---AACTTTATACCGAA---ATCTGATGTTTCTGCTACCATGAAGTTATGGCATAGTTGATGATAGCT---GAACAAAGCTAACCAGGCATATATAAAGAAGAAAATTAATGGTTTATTAAAGGTGGCCTATCGATAGTTAACCTTTTTGTAAAG----CCGTCGAGATATCAACTGACGAATCGG--AGGA----A-ACCT---AAGGGA---AAATTGTGAAA--GGCGAATCATATTCATCAATATTCGGA---TTTAG----TCCTGCAAATAGCGTGTCTCCCCCGGGTTCCATTACGCGTAGTTAT----CGGCC---G--AGCTG---GGATTGACGTATG---CCAA---AAGTG----TGCCTATTTCTT---TATGTAATTCGT--GTGGCATAAA---AATCTT-------AAAA--TGGTTTATTGCTAA-ATGGCTCAATCG--AAATAGCTTCT----GCTAAAGGA---CACCATTAAAGGAGTATTTATTCATTTCTCGC---A---G--TTGC---ATCTGTAATTACAGGAAAACGTCACCA---AAGCCAAGAAACC--------CTAATGTTTGAGATGACGTATTAGAGCCCGCATCTC----CGCTTTCGATGGGA
>t9
TT---TACCTAGC---TTTCTATCGCTCCAA-GGGCACGGAGGAGCTACATGT---TTAGCTGA---TTGCT---GGTGTTAAGGATTGAATATATCC---AACTTTCAACTGAA---ATTTTATGGTCCTGTTACGATAAACGTCTGGCATAGTTGTTATTATTT---GTATGAAGCGAACAAGGAGATTTTAAAAGAGAAAATTCATGGGCTTTTAACGGTGGCCCAAGGAGAGTGATTCTTTTTTTAAGG----CCGTCTAGATGGTAACTAACGAATCTG--AGGACTTGA-TCCT---TAATGA---GAATTGTGTGA--GCCATCTCTGATGCATAAATTTCGAGA---ATGAG----TCCTGCTAATAGCTAGCCTCCCACCTCTATCGTTTCGCGCATATTA----CGCCC---G--TACTG---ACATTGACGT-TG---ACAA---AATTG----TCCCTGTTTCTT---TGCGAACTTCGGCAAGTGCATGAA---ATCCTA----GCCTATA--AGGTTTACACCAAA-ATGGTT----CG--AAGCATGATAC----GCTAATCGA---CCCCATTGAGTGAGTAATTATTTATTGAACGGTTCA---C--TGGC---ATCTGACTTGACAGGAAAGCTTCAACA---AGCCGTAGAAGCT--------CTATCGTTTGATATCACAGACTACATACCGCATATTACAGCACTTTCGTTGGGG
>t1
TT---GACCTGGA---TTGCCTTCTCTACAC-AGTTACGC------TCCGTTA---AAAGCTGA---TTGAT---GTAGTCAGACATTGATATAATCC---AAGTTTAAAGAGAA---ATGCTATGGTACTGTTACAATTAGCGTTTGGCATAGTTGTTAATGTTT---GCACAAAGCATTCTGGGAGAGTTTAAAGAAGTAAATGACGGGAGATTAAATGGTGGACTGATGAAAGTTATTCTTT----AAAG----CAGTCAAGATAAAAAGTAACAAATCGG--AGGA----A-GGCT---TATTAA---AAACTGTGGGA--GCCCCATATGATGCGTGAAATTAACGA---ATGAG----TCCTGGTAATAGCAAGCATCCCACTATTTCCTTTACGCGGAGTTCA----CGGCCAGCG--AACTG---AGATTGAAGT-TG---ACAA---AAGTG----TCCCTCTTTCTT---TGCGCACTACGTCACGGGCATTAA---ACTCTA----GCCTACA--AGGTGTACATTAAG-A--GGT----CG--ACCCAGAGTTC----TTTA---GT---CTCAATAGAATGAGTATTTCTTCGTCAAACGTTACA---T--TGCC---ATCTGTATTATCAGGAAACCTTCAACA---ATTCTCAGAAACA--------CTATTGTTTGAGGTGACTGAGTAGTGGCCGAATACT----CCCTTTCAATCGGT
>t2
TA---AAACTTGCCACATACGCGCTCTACAC-AGTTACGA------TCCATTG---CGAGCTGA---TTTAA---GACGTGTGTAAGTGAGTCCATCC---ACCTTGGTACAGAA---ATCCAATGTTCGTGTTACTATGAGCGTGTGGCATAGGTGATTTTGTCT---GCAAAAAGCGTACCGGGATCGTTTAAAAAAGCAAATCAGAGGGTGTTAAATGGCGGACTAGCGTGAGTTACACTTTT---AAAGGCTCCTGTCAAGATAGAAAGTCACAAATCAG--AGGA----AAGTCT---TAGCAC---GAACTGTGCTA--GTTGATTTAAATTTATATATTTAGCCA---ATTAG----TCCTGCAAATAGCAGGGATCCCTCGCTTGCCGTTACGCGAAGTTCT----CGCGCATTGTAGACTG---AGATAGATGT-TG---GCAA---AACTGGGGGTACCTCTTTCAG---TACTCAATTCGACATTGGCATGAA---ATGCTC----ACCTAAA--AGGTGTATGTATAGCA--GCT----CGTAAATGAACGTCT----GATA---GA---CGCGCTTAAAGGAGCATTTTTTGTTCATACGTCACA---T--TAAC---ATCTGGGTTAACAGGAAATCATAAACA---ACTCAAAAAATCT--------CTATAGTTTAAAATCACTAATTATGTCCCCCATACC----CCCTTTCACTCGGA
>t8
TA---CACCTTGA---TTACAGGCTCTACAC-AGTTACGC------TCTTTAA---GGAGCTAA---TATAT---GTCGTCTGTAATTGATTTGATCC---ACCTTTCTACAGAA---ATCCAATGATTCTGTTACCATGACGATATGGCATAGAT----TTGTAT---GCACTAAGCGCGCCGGGTGAATCTAAAATAGGAAAGCCGAGGACACTAAATGGCGGACCAGAGTCAGTTATTCTTTTTGTAATGACCCCTGTCTAGATGATAATTAACAAATCAG--AGGA----AGTGCT---GAACTC---GAAATGTGCTA--GAACAATAGTATTGATGCATGTATTCA---TTTAG----TCCTGCCAATAGCATGCGTCCCTCCCATTCCTTTACGCGGACTTGT----CGCTCATCGTTAACTG---TGATCGACGT-TGACCCCAA---AATTGAATTTACCTCTTTAAG---TAATCAGTACGTCATACGCATCAA---ATCCTA----CCCTACA--GGGTTTATTTGAGCGA--GTT----CGTAACATAAGGTTT----GATA---GT---CACCCTTAAACGAGAATTTTTTCTTCAGACGACGAA---A--TGTC---ATCGGCGGTAACAGGAAAGCATAAACA---ACACGTATTACCG--------CCGTAGTTTAAATTAACTTAATAAATACCCCATATA----CCCCTTCAGTCGGA
>t3
TA---AACCTGGC---GTACACCCTCT---C-AGTATCGC------TCAGTAA---TGAGCTCA---TAATA---GCCGTAATAAAGTGATAATATCC---ATATTGTGAAA------ATCCTATGGTGATGATACTATCACATTGTGGCATAGATGATAGTAGGT---GAAAAAAGCGGTCAAGGACATTTTAAAGGAGGAAAACCCCGGATACTGAATGGTGGCCGTATGGAAGTCATTCTTTTTATAATG----CGG---AGATAATAAATAACAAATCGG--AGGA----A-AGTT---GATTAG---GAAATGTGATA--GTTCGGTCACATTCCTGCAGGTCCCGA---CTAAG----TCCTGTTAATAGCAGGGCTCCCGCTCCTGCTTTTACGCGCAGGTACGAAACGGCCAGTGTGTACTG---GAATTGAAGT-TG---CCAATACAAGTG----TCCCTCTTTCGA---TCTTCAGTTCGATACTTGCATCAA---ATACTT----GCCTAAA--AGGTTTACAGCAGCCA--GAT----CGCGATGAACATTGC----AATA---GG---CACATTTTATAGAGAACTTATTGGTCGCGCGTCCAAGTAG--TGTC---ATCAGTGTTTTCAGGAAAGCGTCATCA---ACACGCAACAACG--------CTATAGTTTAA---CACTTATTAACTTCCACATAAA----CCCATTCCATAGGA
