# Supplementary material for: PQ, a new program for phylogeny reconstruction
Source: BMC Bioinformatics. 2018 Oct 12;19:374. doi: 10.1186/s12859-018-2399-4 (PMC6186109; doi:10.1186/s12859-018-2399-4)
Supplement: Supplementary file 4 — Simulated data. The archive Simulated-data.tar.gz contains two folders called Alignments and Trees. Folder Alignments contains 500 simulated 15-sequence nucleotide alignments in fasta format. Folder Trees contains six subfolders, PQ, MP, ML, ME, QP and Reference with trees in Newick format reconstructed from the alignments with five methods and with reference trees used for simulations. Names of the tree files correspond to names of alignment files. (TAR 1860 kb) [file 12859_2018_2399_MOESM4_ESM.tar › Alignments/119.fasta]

>t1
AGTA--T-GGTG----CTAGAAAAAAG---ATAT--ATCGTAGGGTATCGACTATGGTTAGTAAACTACTTCGTGACGTGTCGTGCCATTTCCCTTCACTCGGCCTCTAATATTCCGTGAT---T--CATCCT----TATAGAAGGCTAAATCGTCACT--TAACATTAATGTGTTCGAAGTTGTTAACTTACATGGCTAGCGTGTGAGATTACTCATACGACTA----AGCAGGAGAAATCGAGATTCTAATA---GCACTCGGTATCGTTACTAAGAAGGTCAAATATTCCACACTTAAATGTTACTTGAGTAGATCCGTTTAGTCTTCGCATTTACCTTTCAACTGCCAGCTGAACCGGTTGAATCTGCTACATGTGATACTGACACACATATCACGCACAGTATA---AACCCGACGGTATCCGCAGTAAACTTCTTCTTTG----TATCTTATTACCAC
>t2
GGTA--T-GGTG----CTAGCAAAAAT---AAAG--TTCGTATGGTATCGTCGAAGGTTAGTAAACAACTTCGTATCGGGTCG----ATTCCACTGCACTCCGCCTCTAATATTATGTGGT---T--AATCCT----TTTTGAAGGCTTAAT---TACTATTAACACTATAGGATTC---TTTGACAACATACGTGGCTAACGTGAGAGATTACACATGCGACTA----AGCAGTAGGAATCGATATTCTATTA---GCACTTGGGGTCATTACTAAAAAGGGCAAATATATCACACTTAAATGTTTCTTGAGTATATCCGTTTAGTCTTAGCATTTACCTTTCCGCTTCCAGCTGAACCGGT---ATCTGGTACATTTGATACCGACACACATATCACTCACAATAAA---AACCGCTCTGTATGCGCATTAAACTTCTTCTTTG----AATCTGGTTCCCTC
>t6
AGCA--T-GGTT----ATAGATAAAAGGTCGAATTGGTCGGAAGTTATCGTCTAGGTA---TAACCAACTTCGAATCGCGTCG----ACGGCCCTGCACACGGGCTCTAATATTTCGTGACGGTG--CAATCT----TTT----GGGTGTAC---AACTTTTAA----ATGCTGATC---TTTGCTGATATAAGTGGCTATCAGGTGTGATTAATTATCGTACAA----AGCAGCAGGAATAGAGTGGCTTGTA---TCCTTTGCATGCTACTCTACTAAGACCAAATATACCACACTAAAATGATCCTTGAATAAAGCCATTTAATCCTAGCATTAACCTTTCTTTTAACTACTGATCCGGT---ATCTATTACAA----TACAGAGACACATATC---CACAATATAGTAAATGCTACGGTTAACTCGATAAACTTATTATTTG----GATTTGGTTGCCTC
>t14
TGCA--T-CGTA----ATAGTTAAAAGGTCAATTTGGTCGTATGTTATCGTCTAGGGC---TAACCAACTTCGTATGGCGTCG----ACTGCCCTGCACGCGGGCTCTAATATTTTGTAACGGTG--CAAACT----TGT----GGGTTTAC---AACTTTTAA----ATCCTCATC---ATAGCTGATATAAATGGCTATCACGTGCGATTAAACATCCAACAG----AGCAGCGGGAATAGAGTGGCTTGTA---ACGTGTGCTTGCTTCTCTACTAAGCCCAAATATAGCACACTAAAATGATCCTTGAATAAAGCCATTTAATCCTAGCATTAACCTTTCTGATTACTACTGATCCGGT---ATCTATTAGAA----TACAGAGACACATATC---CACCATCTAGCAAATACTACGGTTAACTCCGAAAACTTATTATTTG----AATCTGATTTCCTC
>t10
CGGA--T-AGTG----CTAGTAAAAAC---ATTA--CTCGGAAGGTATCGATCTGGACTACTGATCAACTACGCGGAGGGTTG----AGGTCACTTCACACTGCCTCTCATATTATGTTCTGCTG--CAACCACCACTCTTTAAGGCTGGAC---TACTATTAAC---AAGTCAATC---ATGGAATATGTACCTGGCTAACATGAGCGATTAGGGATTAGAACAATATTGCAGCCGCAATTGATCGGCTAATTCTATCGGTGGGACGG----CTAAGACGGCCGAATCTATCACACTTAAATGCTTCTTGAGTATATAC----AGTCCTAGGATTCACCTTTCAATAAACACCCGATATGGT---ATCTGGTAGAGTCTAGGCAGAATCAC---TCCCTCACATTCGA---AACAGTTCAGTTTGCCCATAAAAAATCCTCTTTG----TATCTGGTTTCCAA
>t3
AGGA--T-GGTG----TTAGGCAAAAG---TATA--TTCGTACGATATCGATCTCGTATACTTAACCACTTCGCGCTGGGTTG----AATTCACTTCACACTGACTCTTATATTACGTAATGATC--CATCCC----TATTTAAGGCTATAC---AACTTTTAAC---ATCCCCTTG---GTGGGGTATTTACAT--CTAGCGGGCGCGATTATTTATGTGAATATGGCTGCAGCCGCAATCGACGTTCTCGTGTGCACTATGGTTCCG----CTATCAAGTGCTAATTTAACACACTTAAATGATTCTTAATTACATAC----AGTGCTAGGATTCACCTTTCATAGTACTCCGGATTATGT---ATCTGGTAGAGTTCAAACAGAGACACATATCCCTCACTGTGGA---AAAACCTCAGTGTTCCCTGAAAAGTTGCTATTTG----CATCTATTTCGCCC
>t13
AGGA--T-GGTG----GTAGCTAAAAT---ACAG--ATCGGATGTTATCGTCCAAGATTACTGAACAACTACGTACGGTGTTG----ATGGCACTTCACTCGGCCTCTAATATTATGTTACGCTGAGAAGCCA----TTTTTAAGGCTTGAC---CACTCTTAAC---ATAGTAATC---TTGGGCGAAATAGATGGCTAACATGAGCGATTAGGCATCCCACGTTTGCAGCAGCCGCAATCGAGAGTCTAATGCCATCTAGTGTACGG----CTATCAAGT--AAATATGCCACACTCAAATGTTACTTGATTAAAAAC----ATTCCTAGGATTTACCTTTCGATTGACTCCGGAAGGCGT---ATCCGTTAAATTCAATACTGATACACATATCCCTCACTTTTCA---AACCGAGCTGGTTGCGCAAAAAAGTTCCTGTTTG----TATCTGTTTACCAC
>t12
AGTA--T-CGTT----TTAGTGAAAAA---CGAC--TTCGGACGCTATCGACCATGGATACTGAGCGACTTCGCTGTGTGTCG----AATTCTCTGCACACAGGCTCTAATATTAGGTGAAGCTG--AATTCA----TGTATAAGGTTATAA---CACTGTTAACACTATGGAAATC---TTAGTCCACATACTTGGCTATCCTGTGAGATTAGAGATCGAACTC----CGCAGCCGAGATAGATGGACTGGTC---GCCATTGTTAAGTTAACAATAAGGAACAAATATACCACACTCAAATGATTCTTCAATAGATCCATTTATTGCTAGCATTAACCTTTCTTTTGCCACATGAAACAGT---ATCGCTTAAACTCAAAACTGAAACACATATCCCTCACTATTAA---AAATAATCGGATGACGCTTGAAAGTTCTTCTTTG----TATCTCCTTACCTC
>t11
GGGA--T-CGTT----ATAGGCAAAAT---GATA--ATCGAACGTTATCGCAATGGCTTACTGACCTACTACGCTAAGTGTAG----AGTTCGCTACACACTGTCTCTGATATTTTGTAACGGTG--TATCCA----TTTGTAAGGTTGGAT---TACTTTTAACACTAAAAAGATA---CTAGGATACGTACGTGGCTATCCGGAGAGATTATTAATGTTACCC----CGTAGCGGGGATAGATAAGCTTCTC---GCCATTGTTGTGATAGCAA---AGTCC----CTACCACACTTAAATGCTTCTTAACTAGAACCATTTGATGCTAGTATTTACCTTTCGCGGTTCGACTGAGAAAGT---ATCAAATAAATTCA-CACCGATGCACATATCCCACACATTAAA---AAGACACCTGCAGACCCTAAAAAATTGATCTTTG----AATCTCCTTTACCC
>t7
GGATTAT-CGTT----ATAGCGAAAAA---CCCA--GTCGGAGGGTATCGCAATGGTATACTGAACAACTACGTAGAGTGTAG----AAATCTCTTCACACAGACTCTCATATTTTGTAAAGATG--AATGCA----TTTAGAAGGATTGAA---AACTGTTAACACTAAAAAGATG---TTTGATCACTTACGTGGCTATCCGGTGAGATTATAGATTTTACGG----CGTAGACGGAATAGAGAGGCTTATC---TCCAGTGTTAAAGATACGA---AGCCC----CTTCCACACTTAAATGCTACTTAACTATATACAAATGGTGCTAGCATTCACCTTTCTTGTTACTACAGACAAAGT---ATCAACTAAATATA-TACTGAAGCACATATCTCACACGTTAAA---AATGGGCCGGCAGCCCCTTAAAAATTTGTCTTTG----AATCTCTTTGACTC
>t8
GGATTAT-CGTT----ATAGCGAAAAT---GCCA--GTCGGACGGTATCGCAATAGCATACTGAACAACTACGTAGAGTGTAG----AATTCTCTTCACACAGACTCTCATATTTTGTAAAGATG--AATCCA----TTTAGAAGGATTGAA---AACTGTTAACACTAGAAAGATA---TTTGATCACGTACGTGGCTATCCAGTGAGATTATGCATCAGACCG----CGTAGACGGAATAGAAAGCCTTCTC---TCCAGTGTTATAGAGACGA---AGCCC----CTTCCACACTTAAATGCTACTTAAATATATACAAATAATGCTGGCATTCACCTTTCATGTTACGACTGACAAAGT---ATCAACTAAATATA-TACGGAAGCACATATCTCACACGTTAAA---AATGGGCCGGCAGCCCCTTAAAAATTTGTCTTTG----AATCTCTTTGACTC
>t4
TGTA--T-CGTT----TTAGCAAAAAA---CCTG--ATCGCACGCTATCGGCGTTGGATACTGAGCAACTGCGCATGGGGTGG----AAGACTCTCCACCCAGGCTCTAATATTTAGTGAAGCTT--AATTCA----TTTTTAAGGTTATAA---CACTGTTAACAATAAATAAATG---TTAGGCGACATACGTGGCTATCCTGGGAGATTAAACATAGAACAT----AGCAGTCGGAATGGAAAAGCTAGTC---TCTATTGTGACTTTCACAAACAAGTACAAATATAGCACACTTAAATGATTCTTGATTAAATCCATTTAGTGCTCGTATTAACCTTTCTACTTTCAACTGAAACAGT---ATCGGATAAAAACAACACTGAAACACATATCGCGCACGATCAA---AAGTATTCGGATGACGCACTAAACCTCCTATTTG----CATCTCATTACCAC
>t9
AGTG--T-CGTG----TTAGGCAAAAG---TCTA--CTCGGAGGTTATCGAACTAGAATACTGATCAGCTACGTACGGCGTAG----ATCGCTCTG--CGCCGGCTCTAATATTATGTTCTGTCG--CATACT----TATCTAAGGATGAAA---TACTATTAACCTTACTGCGGTC---TTTGCAGAACTACATGGCTAACATGAGGGATTAGGCATCGCAATG----AGCAGCTGCTATTGAATAGCTGGTA---TCAATAGGTGTGTTAACCAATAAGATCAAATGTTACACACTTAAATGGTGCTTAAATATAACCCTGTTTTTCTAGCATTGACCTTTCCCTTCGCACCTGAGGCTGT---ATCGAATATATGCAAATCGGAAACGCATATCCCACACGATGTA---AAATTTTCAGGGGACTCGCGAAACTTCGTCTTTG----AATATCTTTCACAT
>t5
AGAT--TGTGTTTCGTGTAGATAAAAC---CGTT--ATCGTATGATATCGAGAAAGATTACTGACCCACTCCGTTCGGAGTCG----AATACT--GCACCCCGGCTCTAATATTCAGTGGTGTGG--AAAGCT----TATCTAAGGATGAAA---TACTGTTAACTGTAGCTCTATC---ATAGTTCACATATATGGCTAACAGGGGCGATTATATATAAAATTT----CGCAGACGCAATTGAGGAACTTTTT---TCCGGGGATAAGCTATC----AAGTCCAAATGTAACACACTTAAATGTTTCTTAACTATAACCGTTTACTTCTGGTATTGACCTTTCGTCCGACACCTGAAGCAGT---ATCGAATAGAACCTAAACAGAAACACATATCCCACACGATAAA---AAGATTACAGGGGGCTCACGAAAATTGTTTTTTGCTCATATGTCGTTCACAC
>t15
AGAA--T-TGTT----TTAGGAAAAAC---CGAA--CTCGGATGTTATCGAAAAAGAATACTAACCAGCTCCGGCCGGAGTCG----AATTCT--GCACCCCGGCTCTAATATTATGTTGTGGGG--TATGCT----TATTTAAGGGTGAAA---TACTATTAACGTTAGAACTATC---TTAGGTGAAATAATTGGCTAACATGAGCGATTAGATATAAGATTG----AGCAGCCGCGATTGAGTAACTTGTG---TCAGCGGTAGTACGATCCAGTAAGACCAAATGTACCACACTTAAATGCTTCTTAACTATACCCGGGTACTTCTGGAATTTACCTTTCCGCAGACGCCTGAAGCAGT---ATCGAATAAAATCAAATCGGAAACACATATCCCACACGATATA---AAATTTTCAGGGGACTCGCGAAACTTGTTCTTTGCTAGTATGTCATTCGCAT
