# Supplementary material for: PQ, a new program for phylogeny reconstruction
Source: BMC Bioinformatics. 2018 Oct 12;19:374. doi: 10.1186/s12859-018-2399-4 (PMC6186109; doi:10.1186/s12859-018-2399-4)
Supplement: Supplementary file 4 — Simulated data. The archive Simulated-data.tar.gz contains two folders called Alignments and Trees. Folder Alignments contains 500 simulated 15-sequence nucleotide alignments in fasta format. Folder Trees contains six subfolders, PQ, MP, ML, ME, QP and Reference with trees in Newick format reconstructed from the alignments with five methods and with reference trees used for simulations. Names of the tree files correspond to names of alignment files. (TAR 1860 kb) [file 12859_2018_2399_MOESM4_ESM.tar › Alignments/500.fasta]

>t13
AACTAGATATTAGGTTCACTCACTTTTTGACTTTGTAGTGATGAATTCATCACGCAC-TATAATTCCC----AGAAGTATAG---CAGATGT--T---GCTAGTTATCCAAATAAGAGGCGGAGCGTTAGACGGATTTAT---TTATAA---CAAAATTTACCAAGGAACC--GAATTGCATTTT----TGTGCTGAATCACAGACA------TTATATCTCATTCCGCTTTACTTAACCATATA---ACACTTTAGGATCCACACTGA--AAATACAAGTAATATCAAGGACGTTGTCGTGACT-TACACGCTA---GAATTATGCTATAGGTCGGTGTTGATCCAAGTGGTCATGTTAT----CCCTGGATTGTGGA--AAATCCCTATAGATTTGCGAGGTTTGATCT-TAGACCCTCATCAGTCTTTAATGATGAGCACCGACTC---AGT----TCTTTTAGACTCCTGGTGGTTATGATCATAGTGGATCTGTAAGATTAGC----CATA----GTTCAACAAACAG---ACAG---GGTATAGGGTTGTTAGAAATACTATGCAGCTGTACTTATAAGTCGACAGGACGG----AGTTCGTCTTACAACACGATACTATTT----ATTAGATCTAGACGTAC--CCAGGTAACATCCATCAATAGCTGCCTAACGTAGATGGTATATTTCACGTGATGG---CCAAAGTGATT---TACCCTTTTTCCTTTG--CCCGTTCGCGAGCGTCGACACTTAAGTGATTGATT--AATC----GATTAAT-A---CCTA---GCGACACAATTTATGCCTGTATCTGGCTATA--TCTCGCACAAACAAATGTTCGGCTTTT--TACGTTTGCGGGTT---ACATTTATATGA--TTATGGTTAACGTATCTT
>t11
AAGCACATATTAGGATATCT---GTTGTGCCTTCGTCATAAAACGTTCCTCACGCAC-GATAGTTCCC----TTAAGTATAG---CAGATCC--T---CCTAGTATTCAAAGTCAGATGCGGAGCGAGTTGCTAAGTTACCACTTGATA---TAAAATTTCCCATTGAAGC--TCATAACATTGT----TGTGCTGTACCAAAGACA------TCTTAAGTCAGCCCTCTTTACTTAACCATATA---AGACTTTAGGATCCACACTGGCTAATTACATTTTACCTCAAGGACGAGCGTTTTGCA-AACTTGCTA---TAAGTTTGATATAACTCAGTGTTGAACGAAGTGATCTTGATAT----CCCTGAATTGTGCA--GAATCCCTTTAGCTATTC----TTTATGAA-TAGGCCGTCCGCCGTCGTGAATGACGACCACGGACTC---ACT----TCTTATAGACTCCTGTTTATTAATAGAACTGTGGAGCTTTAGAGTTAAC----GATA----GATCAGCTAAAAG---TGAA---GGTATATGCTTGTAAGTTATAAGACGCA--TTTACTTATAACTTTACTAGACGG----AGTTCTTCGAAAAATTAAGTACTTTAAGACTATTAAATATAGATCAAT--CAATGTTATTTCCTATATTATCTGCCTAACGTATATGGTAAATATCAGGTATCGC---AAAGAGTGATT---TTCCCTTGTTCCATTG--CCCGTTCCAAAGCGTCAATATGTTAGTGACCA------ATC----GAAGGAA-A---CTTA---GCCATACTATACATGCCTTTATCTGGCTATA--T----CACAAACAAATTTTCTGCTAAC--AAAGTTAGCGGGCG---ACAGTCGAATTA--TTATGTTTCAGCGATCCT
>t14
AAATACATTTTAGGGTAGCTAAAATTTTGCCTTATCTGTAAAACGTTCTTGACGCCC-GATATTTCGC----ACAAGTATAG---CAGACAA--TATACGTAGATGGCGAAGTAAGAAGCGGA----TTGACCATTTCGG---TTAATA---TAAAAATTACCCAGGAAAG--ACAATTGAGTTT----TATACTGATTCACTGACATCT---TATGAAATCAGCCCACTTTATTTAACCAAGTA---CGACATGGGAAGCCACACTGCCGAAATACGTTTGAGGTCAAGGACGCTGATGTAGTAATATTTTCTA---AAGTTATGATATAACTCTGTTTTGCGCGAAGCGTTCTTGGTAT----CCCAGTATTGTGCA--AGATTCCTTTAGCTGTTC----TTTGACTA-TAGGTCGCCATCAGTCTTAAATAAAGAACACCGAGTC---AAT----TCTTTTAGACTGCCACTTCTCATTAATACAGTAGATCTGTACAATTATC----AATA----TTTCAACAGACGG---AAAA---AGTATGCGCGTGTAACAATTATCATTTAGCAGAACTTATAACTT---GTTACAT----GGTTCTTTATGAAACTTAATTCTATCT----ATTAAATACT----CAT--CGACGTAAATTCCGTAATAAGCAGATTAACGTAGATGGTACATATCACCTGTGGG---ATATAGTGTTAACTTATCCTTTTTCCATTG--CCCGTCCGCAAGCGTCGTG---TTAGTGAATCATCCCAATC----GATTGAG-A---CTCT---GCGAAACGATTCATGCCTATATATGGGTAGGGGTCTACCACAAGTAAATATTCGGCTAAT--CGTGTTTGCGGGTC---ACATTGATATAT--TTATGGGTGCGCGATCAT
>t5
AAATACATTCTAGGTTAGCTAACCTTCTGCGTTTCACGTGAAGCGTTCGTAACACGC-GATACTTCGC----AGAAGTATAG---CAGACCG--T---GCTAGATAGCCAAATCAGAGGCGGA----TGGACCATGTCGT---TTAAAA---TAAAATTTGCCCATGAAAG--AAAGTTCATGTT----TGTACGGGATGACAGACA------TATTACATCAACCCTCTTTAGTTAACCAAATA---AGACTTTAGAATCCACACTGTCGAAATACCTTTGAGATCAAGGACGATGACGCAACAAGACTCGCTA---TAATTATGGTATATTTCCGTTTTGATCCAAGTGTACATGTTAT----CCCTGTATTGTGCA--AGATCCCTTTAGCTATTC----TTTAAACA-TAGGGCGTCATCTGTCTTTAATAAAGAACACCGACTC---AAT----GCTTTTAGACTCCTGCTGTTAATTTAAACTGTTGATCTGTATCATTATC----GATA----GTTCAACAAACAG---TCAA---AGTATTCGTTTGTAACAGTTATTAGTTATCAAAACTTATAACTTTACGTTACGA----AGTTCGTAGTAAAACCAGAATCTATCT----ATTAAATCTTGAAGCAT--CAACGTAATTTCCCTAATTAGCAGGCTAACGTAGATGATATATCCCAAGTGTCGC---ATATAGTGTTT---TTCCCTTTTTCCATTG--CCCGTTCGCTAGCGTCTAG---TTAGTGAATCATC--AATC----GAGAGAA-A---CCAA---GCCAAACGATTTATGCCTGTATGTGGCTATA--TCTTGCACAAGCAAATCTTCGG---AA--GAGGTTTGCGGGCT---ACATTAATATAA--TTATGTTTGTGGGATCAT
>t10
AAATACATTCTAGGTTAGCTAACCTTCTGCCTTTCGCGTAAAGAGTTCGTGACACGC-GATACTTCAC----AGAAGTATAG---CAGACCG--T---GCTAGATAGCCAAATCAGACGCGGA----TGGACCATGTCCA---TTAAAA---TAAAATTTGCCCATGAAAT--AAAGTTCATGTT----TGTACGGGATGACAGACA------TAGTACATCAACCCTCTTTAGTTAACCAAATA---AGACGTTAGAATCCACACTGTCGAAATACCTTTGAGATCAAGGACGATGACGCAACAAGACTCGCTA---GAATTATGTTATAATTCCGTTTTGATCCAAGTGTACATGTTAT----CCCTGTATTGTGCA--AGATCCCTTTAGCTATTC----TTTAAACA-TAGGGCGTCGTCTGTCTTTAAGAAAGAACACGGACTC---AAT----TCTTTTAGACTCCTGCTGTTAATATAAACTGTTGATCTGTATCATTATC----GATA----GTTCAACAAACAG---TCAA---GGTATTCGTTTGTAACAGATATTAGTTATCAAAACTTATAACTTTACTATACGA----AGTTCGTATTAAAACCAGATTCTATCT----ATTAAATCTTGAAACAT--CGACGTAATATCCGTAATTAGCAGCCTAACGTAGATGATATATCCCAAGTGTCGC---AAATAGTGTTT---TGCCCTTTTTCCATTGAACCCGTTCGCTAGCGTCTAG---TTAGTGAATCATC--AATC----GAAAGAA-A---CCAA---GCCAAACGATTTATGCCTGTATGTGGCTATA--TCTTGCACAATCAAATCTTCGG---AG--AACGTTTGCGGGCT---GCATTAATATAA--TTATGGTTGTGGGATCAT
>t1
AATTACATTATAGGTTCTCTTACCTTATGGGTTTCATGT----AATTCA----CCCC-TATAATTAACGCATACAAGGAGAG---CAGATAA--T---TCTAGTTGCCCAAGTTA--TGCGGA----CACACTGTCTTAG---TTAGAA---TAAAAGTTTCCGTCGAAAA--ATAGAGCAGTAT----TTTACAGC---AACGACA------TACCAGATCAATCCACTCTAATTATCCAGATA---ATACTTTAGAACCCACACTGGCAAATTACTATTTACGTCTAGGACGCCGGCA---CCAAAAGCCCTA---GATTTTTGTTATACGTGAGTAGCGTTCCAAGAGGTCGGGGTAT----CCCTGAATTGCGGA--TGAT--TTTTAGCTGTTC----TTTGACCA-T--ATCTGCTACCGTCGTAAAAGAAGAACGCAGAATCAGCTAT----TCTTCTAGAATCAAGCTGTTTATGAAAATCGTCGACCTGTACCTTTACA----CATA----AG---ACACGAAG---ACAC---TGAACAAGTACGTGAAGATTATGATGTACCAATACTTTAAATTTTACTCTACCA----GGTTCATCTCAGAA---TAATCTTTTG----ATTAAATCCAGAAATAT--CGAAGAGACAACCAACATTAACGGCGTAACGTACATGTTATATGTCAAGTCTAGT---AAACACTGATC---TTCACTATTTCCATTG--CCCGTACCCCAACG----C---TAAGTGAATCATG--AAGCGCACGATTCAAGTACTCCCT---GCCGCAAAATCTGTGCCTGTATTT---------TTTGACATAACACAAACTTCTGTTACT--TAAGTTCGCGGGCA---ACAGCTAAATAA--TTATGTGAAATAGATCTT
>t4
AATAACATTATAGGTTCTCTGAGAATATGATTTACTGCT----AATTCG----ACAC-TATATTTTAC----ACAAGGACAG---CAGATTC--T---GCTAGATACCT--TTAG---GCGGA----AAAACGTATTTTG---TTGGAA---CAAAATTTTCCCTAGAAAT--ATAGTTCAAGAT----TTTTCTGT---ATCGACA------TTTCAGGTCAATCCACTCTAATTACACAGGTA---ATACATATGAATCCACACTGCCAAATTACTTATTTAGTCAAGGACGTCCACA---CCACATATGCTA---TAAGTATGGTATACTTGGGTGGAGTTCGAAGAGTTCTGGATAT----CCCTGTATTGCGCA--TGAT--TTTTAGGTATGA----TTTCTGTATT--ATCAGTAGCGGTCTTAAATTAGGAACTCGGGCTCAGCAAT----ACTTGTAGAATCCCACTATTTAAGTTAAGCGTTGACCTGTACTTTTACT----TAT----------ACAAGATGCCGTAAG---TGTAGTGGAGCGTGAAACCTACGATTTAACAATACTTGAAATTTTATTCTACAG----TGTTCCTTTCTCAA---ACTTCTATAA----ATTATATCTAGAAATAG--CGAAGGCACAGCCAACATTAGCTGTTTAACGTACATGATATAGTTCATAAATAGA---TAATACTGATC---TTCCCTATT---TTTG--CCCGTACCCAAACG----C---TAAGTGATACATT--AACCGCACGATTCAA-TAATCTTA---GCTGAAGTATAAGTGCCTGTATATG---ACA--TGTTTCAGAACAAAAACTTCTGTTTCT--TTGGTTCGCGGGGC---CCAGCTACATTA--TTATGTTAAATTGATCTT
>t12
AAAGAGATTATAGGGTCTCTTACACTATGTGTTTATCGT----GATTCGTTACACAC-TATACTTATC----TCAAGGAGAG---C---GGCTCT---CCTAGATAACCAATTCAGAAGCGGA----AACACAATGTTCA---TTAGAA---TAAAAGTTACCATAGAAGA--AAAGTACAAAGTCAAGTTTACTGCATAACCGACA------TGAAACTTCAAGCCACTCTAATTACCCAGCTA---GTACTTAAGTACCCACACTGGCAAATTACGAGTAATCTCAAGGACGACGTCG---CAAAAATCACTA---TATCTATGATATACATCGGTAGAGATCCAAGGGT---GGTTAT----CCCTGAATTGAGCA--AGAT--TTCTAGCTATTC----TTTT---T-TAGATCAGATGCTGTCATAAATCATGAACTCCGACTCAGCTTT----TCTTCTAGACTCTAAATTGTAATAAGAACCGTAGAGCTTTACTCTTACC----GATA----TGTCAAAACGCAG---TTAC---TGAATTCGAGGGTAAATTGTACTAGGTACCAACACTTAGAACTTTATGCGACAT----AGTTCCTCTCTAAA---AACTCTTTTA----ATTATATCATGAGAAAA--CAAAGAGACGGCCGACAGGAGCTGCGTATCGTATATGATAAATTGCATGTGTGGA---GTACAGTGTTC---TCCGCTGTTTCCTTTG--CCCGTACCCAACCG----C---TTAGTGAGACATC--AAGCGCACGAAATAT-AAGTCCTA---GCAGAATTATTTGTGCCTGTATTTG---AAC--TTTTTCAAAAAACAAGTTTCAGTTATT--AAAGTTCGCGGGCT---ACTGCAGGATGA--TTATGGTTATGGAATCAT
>t6
AAGGATATTATAGGCTTACTAACGTTATGATTTTAAAGT----GGTTCATGACTCTC-TATAGTTTTC----TCAAGGATAG---CAGAAGG--T---TCTAGATCTCCAAGTGAGAAGCGGA----GACTCGTACTTGT---TTTAGA---AAAAAGTTTCCTGCGATTT--ATAAGTCATAGT----TTTACGGACTCACTGACA------TATAACGTCAAGCCTCTATACTTAATCATTTA---ACACTTTTGTAACCACACTGACGAATTACCTGTAACTTCTAGGACGAGGTCA---CTATAAGTTCTA---GAGATGTGGTATACCTCGGTAATGATCCAAGGGTACTTGTTA--------TGGATTGTGTA--GAATGCCTGTAGCTATTT----TTTGAGAG-TAGGACATTTGCTGTCGTTAAAAATGACCACGGTCTCAGCTAT----GGTTTTAGAGTAAATCTTCTCATCATTAGAGTTGAGCTATACCATTAAC----AATA----GTTCAACTCTGTG---ATAC---TGGATTGGGTCGTAAAAGCTAAATACGAGCCACACTTATAACTTGATTCCACTA----CGTTCTATTCATAA---GG----ATTA----ATTAAATCTGGATAGAT--CAAAGGTACTACCACTACTACCGGATTATCGTAGCTGTTAAAGAAGATATATAGA---TCAAACTGTTT---TGCACTCTTTCCCTTG--CCCGTACCATACCGTCGTT---TCAGTGAAACATC--TAACGCACGACCTAA-GATTCAGC---GCCAGAGTATGCTTGCCTGTATCTGGCTAGC--TTTTTCAAAATTCAAGATTCCGGTTGG--CAGGTTAGCGGGCA---CCATACGAATGA--TTATGTATTCGTAATCAT
>t9
AAACAAATATTAGGATTTCTGAACATATGATTTAGATGT----GCTTCTTCACCCTCTTATACTTT--------AAGGAAAG---CAGAAGA--T---TGT----CACGAAATAGGATGCGGA----AACGCGTGCTTAA---TTAATATGATAAAAATTACCTATGATCGGAAGACTGCACTTT----TTTTCTGTCTCAACGACA---CTCTGAAAGATCAAGCCGCTTTACTTACACATCTACAGTCACATATGGAACCACACTGACTAATTACCTTTTCCTTCAAGGACGTCGACG---CAAGATGTCCTA---GAGATTTGCTATAGCTGCGTTCAGCTCCAAGCGATCACGATAT----CCCTGTATTGGGTACAGTATTCCTATAGATATAT----TT----GT-TAGTCCAGTGTCTGTCTTAAATAATGACCACAGTCTCAGCTAT----CATTGTAGACTGATTATTTTGATAATTACGGTGGACCTTTATAATTATC----GATA----TTTCAAGACTTGG---TAAC---TGCAAGGGATCGTAAATGCTATTCTCGACCAGCACTTATAACTGCATCGGACGACGGGCGTTCTTAACGGAA---CC----ATTG----ATTAAATTTAGATAGAA--CTAAGTTAGTACCCCTAGTAGCGGTGTATCGTAATTGTTAAAACAAACAAGATGCAAGTCAAATTGATT---TACTCTCTTTCCCTTG--CCCGTCCCGTAACGTCAAT---TTAGTGAGTCATA--TAACGCA---AC-----AATCTTA---GCCTGAGCATACTTGCCTTTATGTGGCTACC--TATCTCAAAGATAAACCTTCCGGTTGG--TATGTTAGCGGGCT---CCATGGGTATATGCTTATGGGTGAAGAATCGT
>t8
AATCAAATATTAGGATTCCTCACATTCTGACTTTGCGTT----AATTCATCACCCTCCGATAATTC--------AAGGAAAG---CAGAGAC--T---TTT----GTCTAATTTAGATGCGGA----GACTCAGTCTGAA---TTTAAA---CAAAAATTTCCCAGGAATTGCAAACTTCCTATT----TTTTCGGCCTGAGGGACA---TCCTTCAAGTTCAAGCCGCTGTACTTACACACCTATTTATACT---GT--CCACACTGTCGAATTACCGGTACCATCGAGGACGACGCCT---CGACAGATTCTAATTCACCATTGATATACATGTGTTTAGCTCCAAGAGTTCATGTTAT----CCCTGTATTGCGTATCCAATACCTAT----GTTT----TTTTACCA-TAGGACAAAGTCTGTCTTGAATTATGACCACGGGCTCAGCAGT----GTTTATAGACTTACTATTTTCAAGGCTAATGTAGACCTATACTATTAGC----TATA----ATTCAGTGCTTAG---AGAC---AGAACTGGTTCGTAAAATATAATCGATAACTACACTTGTAACTACAGTTAACCGGGCACGTTCTTTGCATAA---AA----TTTC----ATTAGATTTAGATAGAAAGCGAAGTTAATACCCAAAGAAACTGTTTATCGTATTAGATATAACTGAGTCGTTGATTAAAATATTGATT---TTCTCTCTTTCCATTG------TCCTTTAACGTCAAT---T----GAGACATG--AAGCGCA---GCGAC-GATTCCGAAGTGCAGAAGGATTTTTGCCTGTATGTGGTTAAT--TTTAACACAGTTCAAGCTTCAGGTAGA--AGAGTTAGCGGGTC---TCGTTTTTATATCTTTATGGACAATAAATCTT
>t15
AAAGAAATTATAGGTTATCTCACATTCTGTATTTTCGCG----ATTTCCTCACACTCTCATAGTTT--------AAGTAAAGCTCCAGATGG--T---TAT----T---AAGTCAGAGGCGGA----ATTTCATAATTTA---TTTTAA---TAAAATTTGCCTATGAGAATAAAACGTCCTACT----TGTTCTGGCCAAGGGACA---CCCTCAAAGTTCAGTCCGCTGTACTTACCCATATACGTACACTTGTGA--CCACACTGACAAAATACAACTGTCATCCAGGACGAGCGTT---CAAAATTTCCTA---AAACAATGTTATATCTGGGTTCAGCACCA---GATCACGTTATACATCCCAGAATTGCGAATTCCATTCCTATAGTTGTAA----TTTTACGT-TAGAACAAAGTCAGTCTTGAATTACGATCTCTGTCTCAGCTATGGCAGGTTTTAGACTGTCCGTTTTCAGTATTAACGTGGACCTGTACTATTACCAGGCTATAGCTGTTTCAACACTTCG---AGAC---TGAACTAGATCGTAATGGCTACGCGAGACCTATACTTATAACTGCATTATACTACAAGCGTTCCTGGCTTAA---AC----TTGT----ATTAAATTAAGAGAGAT--CAAAGTTAAATCCCTTAGGACCTGTTTATCGTAATAGTTATAAGAGAGTCTTGGTTAGGAACATTGATT---TACTCTATTTCCATTG--CCCGTCCATTATCGTCTAT---T----GAGGCATC--GAACGCA---ACTAC-GATTCAAGCTAGCTAAACTATTCTTGCCTGTATGTGGTTATT--TCTTACATAGATAAAGGTTCAGCTTTT--GAAGTTTGCGGGTC---TCGTGCGTATCTCTTTATGTCTATATTATCAT
>t3
AAGCAAATTTTAGGTTTTCTCACCGTATGGTTTTTGAGT----AGTTCATCACACTC-TATACTTTGC----ACAAGGAGAG---CAGATGT--T---CTT----ATCCAAGTTAGATGCGGA----TACGCTTTCTTAT---TTTATA---TAAAAGTTCCCTGTGAATGTAATACTTCATGAT----TGTTCTGACTCAAGGACA------TGTAAGGTCAGGCCGCTATACTTACACATCTATATACACATATGGAGCCACACTGTCGAATTACCTTTTCCTTCAAGGACGACGACT---CAAGATATTCTA---CAGATATGGTATACCTGGGTTCTGGTCCAAGCGTACTGGTTAT----CCCGGTATTGTGTACAGGATTCCTGTAGCTATAT----TTTGAGGG-TAGGACTGTGTCTGTCTTAAATAATGACCACCGTGTCAGCTAT----CATTATAGACTGATTCTTTTCAGCTTTAATGTTGAGCTGTACGATTATC----AATA----GGTCAACACTGAG---GGAC---TGAATGGGGTCGTAAACGCTAGTGACGACCTGCACTTATAACTGGATCGCACATCGCACGTTCTTGACATAA---AC----ATTA----ATTAAATGGAGATAGAA--CTACGTTACTACCCCTACTAGCGGCTTATCGTAGTTGTTATAAGTGACATAAGGC---TAAAATTGTTT---TCCTCTCTTTCCCTTG--CCCGTCCCGTAACGTCAAT---TGAGTGAGACATC--TAACGCACGAACGAG-GAATCTGG---GCCAAAATATCCTTGCCTGTATCTGGCTACC--TTTTACAGAATTCAAGATTCAGTTATT--TAAGTTAGCGGGCTGGTCCATGCGAATGTCTTTATGTCTTTGGAATCAT
>t7
AACCAAATCATAGGATTCCTAACTGTATGACTTCTCGGG----AGTTCATGACTCGC-TATATTTACC----GCAAGGAGAG---CAGATGG--T---AATAGTTCGCCAATTGAGAAGCGGA----CTGTCTGTGTTAT---TTCAAA---TAAAAGTTCCCTGCGAAGG--AAAAGGCATTGT----TGTTCAGACGCACCGACA------TACTACGTCAACCCGCTCTATTTACCCATGTA---AGACTTAAGAACCCACACTGCCAAATTACGATTGCCGTCAAGGACGCCAACC---CAACAATATCTA---CACGTCTGTTATACCTAGGTGATGATCCAAGCGTACTAGTTAT----CCCTGTATTGTGCA--GTATTCCTATAGCTATTT----TTTCAGGT-TAGAACAAATGCAGTCTTAAATGATGAACACCGTCTCAGCTAT----GATTATAGACTGCGTCTTTTCATCTATAGAGTAGAGCTGTACACTTACC----AATA----CTTCAACGCTGAG---ATAC---GGTATTCGATAGTAAAGTATATTGACAACCGGCACTTATAAGTTGATTCCACAG----CGTTCATAATATAA---AC----ATTA----ATTAAATGTAGATAGAA--CCAAGATAATGCCCGTACTAGCGGATTAGCGTAATTGTTAAAGGCGATACCGTGG---GTAAATTGTTA---TTCCCTATTTCCTTTG--CCCGTCCCGGAACGTCAAT---TCAGTGAGGTATC--AAACGCACGATCTAA-GAGTCCAC---GCCACAATATCTATGCCTGAATCTGGCTACC--TTTTTCAAAATTCAACCTTCGGTTGTTAACTGGTTCGCGGGCT---ACATTCGTATGG--TTATGACTACGTAATCAT
>t2
AAGCAAATTGTAGGATTCCTAACCGTATGACTTTTCAAT----AGTTCATCACGCGC-TATACTTTTC----GCAAGTAGAG---CAGACGC--T---ACTAGCTCTCCAATTGAGACGCGGA----GGCGCTGTCTTTT---TTAAGA---TAAAAGTTCCCGGTGAATT--ATATGTCATGGT----TGTTCAGGCGTACCGACA------TACAACCTCAAGCCGCTCTACTTATGCATGTA---GGACCTATGTATCCACACTGCCTAATTACCCTTGCCTTCAAGGACGACTTCG---CGAGAAGGGCTA---CACTTGTGCTATACCTCAGTGGTGAACCAAGAGTACTGGTTAT----CCCTGGATTGCGCA--GAATCCCTATAGATATTT----TTTCGGCT-TAGAACAGTTCCTGTCGTCAATTATGATCCCCGTCTCAGCTAT----GATTTTAGACTACGTCTAATCATCTGGATAGTTGAGCTGTAAGGTTAGG----TATA----AATCAGCACGGAG---ATACCCTGGTAGACGTTAGTAACGCCTAAAGTCAATCTGCACTTGTAACTTGATTCAACAC----CGTTCTTAACACAA---TC----ATTT----ATTAAATCTAGATACAA--CAAGGTAAATGCCGGTACTAGCCGCTTATCGTAGTTGTTAAAGGTGATACCTTGA---TTAAATTGTTG---TTCACTCTTT----TG--CCCGTACCTTAACGTCGAT---TCAGTGAAGCATC--AAACGCACGACCTAA-GAGTCAAT---GCCACAATATCCAGGCCTGTATCTGGCTATC--TGTTGCAAAATGCAAGATTCAGTTCTT--CGAGTTGGCGGGCT---GCATCCAAATTG--TTATGACTTCGTAATCAT
