# Supplementary material for: PQ, a new program for phylogeny reconstruction
Source: BMC Bioinformatics. 2018 Oct 12;19:374. doi: 10.1186/s12859-018-2399-4 (PMC6186109; doi:10.1186/s12859-018-2399-4)
Supplement: Supplementary file 4 — Simulated data. The archive Simulated-data.tar.gz contains two folders called Alignments and Trees. Folder Alignments contains 500 simulated 15-sequence nucleotide alignments in fasta format. Folder Trees contains six subfolders, PQ, MP, ML, ME, QP and Reference with trees in Newick format reconstructed from the alignments with five methods and with reference trees used for simulations. Names of the tree files correspond to names of alignment files. (TAR 1860 kb) [file 12859_2018_2399_MOESM4_ESM.tar › Alignments/93.fasta]

>t5
----GAGTGATCTTCTTGCCTTGTTGATTGGGCACATCGTATAACCGTAATGCATTTTAGTCGAAGCATCTAATGTGAAAGTATTGAAATATTCTAGAATGTTTTTC---T--CGTAGGCTTTTAGGCAACAACGCGATAACTCTA--ACGTGAGGTGGATACATGTAGTCCGCT--ATCT-GTAAT----GCCCCAGACAAAAA----T---TTGTAGCTATGCTAAGTCCATACTGGCCTAGCACGGAAAAGCACTAAAATCAAGATGAGATGACTCA--AAACACACTATACTTC----GAGATGATCTAATTAAGCTGAAGCGAGATGTGTATGCCTTTGCATG---GCTTCACTATAGATTTTTAGTATG--GCTTGGATGTTAGG----AGGGAGCCGAACCGTTTGATAAATTAGCATTTT
>t4
----CAGTGCTCTTCTAGCCTTTATGACATGGCACGTAGCGTAACCGTATTATGTTTTAGTCGAATGATCCGATGGAATAGGATTGCAGTATTATAGAATGTGATAC---AGACGTAGATTGGTAGGCTACACCTACCTAACTCTA--CTCTGAAATGAATACTTGTTGTCCGCTATATCGGGTAAT----GACCCACAGATAAT----G---TTGTATCTCTCCTAGGTCCAGGCTGGCCCAGCAGGAAAAAACACTATAATTAACTTGAGAATACTCACATAGCCCACTCGAGAAT----AATATGAAGAAAAAAACTCGGTTCTAGTAGTGTCTGTATTTGCCTG---GCTAC---ATAAACTTTTCGTATG--GCATGGATGCCATT----ACGGTGCGTAACCCTTGGACATATACGAATTTT
>t3
----TAGTGCTCTTCTAGCCTTTTTGACATGGCACGTAGCGTAACCGTATTAGGTTTTAGTCGAATGATCCGATGGAATAGAATTGCAGTATTTTAGAATGTGATAC---GGGTGTTGATTGGTAGGCTACACCTTCCTAACTCTA--GTCTGAGGTGAATGCTTGTTGGCCGCTGTATCAGGTAAT----GACC---AGATAAA----G---TTGTATCTCTGCTAGGTCAAGACTGGCCCAGCAGGAAAAAGCACTAAAATTAATTTGAGATAACTCACCTAGCCCACGAGAGAAT----ATGGAGGAGAAAAGAACTCGATACTAGTAGTGTCTGTAGTTGCCTG---GCTGC---ATAAAATTTTCGTATG--GCATGGATGCAATA----ACGGTGCCTATCTATTTTTCAGATACGAATTTT
>t8
----TAGTTTTCTTCTAGCCTTAGTGAATTGGCACTTAGCTTAACCGTTATATTTTTTTGATGAATCATCCGATGTAAAAGTATTGCAATAATGTAGAATGTGATAC---T--CGAAGGCTTGTAGGCAACATCTGGCTAACTATA--GCGTGAAGTGAATCCTTGTGATCCGCTGTGTCCCGTAAT----GGCCCTAATATAAA----ACCATTGTATTTCTACTAAGTCCAGCGTGGGCGA----GGAAAAACTCTAAAATCAACGTGAGAATACTCAGCAAACTTACTACAGCCT----GATATTCTCAAAATAAATGAATTCAAGAGGTGTATGTAATTGCTTG---GCTTC---ATAAAGTTCTTGTATG--GCAAGGATTCAAGA----ACTGCGCCAATCTCTTTCGAAGATGAGAATTGC
>t14
----TAGTCGTCTTCTAGCTTTTATGCTTCGGCTGTTAGCATTGCCGTCAATTCTTTAGGCAGAATCATCTAATGATAGAGTAGTGCATTGCAGGAGAATGTCTTAA---T--AGAAGGCTCTTAGGCTACATC--CGTAAATTTA--GCTTGAAATGTATACATGTTTGCCGCG--ATCGCGTAAT----GTCCCAAACATAATGCTGA---TAGTAACCCTGCTAAGTCTATGGTGGTCTAGAAGTGAACAGTACTATAGTCCACCCGAGAAGACTCACCTATCCGAGAGGATTACGCCGAGTA----CCTAAGAAGCAAATACTAGTGGTGTATGATTATGTAATGTGGCTATACGATATATTTGTTTTATGAGGCAAGGAT--CAGCTCTCA----GCCGAACTTTTAGATATTTCTAAATTTC
>t1
----AAGTCTTCT-CTCGCTTTTATGTAGCGGCTATTAGCATTGCCGTTAAGCCTTTCTGCTGAATGATCGCATGTTAGAGCAATGCATTGCTGAAGAATGTCTT--------AGAAGACTCATAGGCTACATC--CATAAATTTA--ACGTGAGATGTATGCGAGTTCACCGCC--ATCTCGTAAT----GACCCGTACATAATACTCC---TTGTATACCTCCTATGTCTATACTGGAATAGAAGGAAACACTTCTAGAATTCAAATGAGAATACTCACGAATCCTATTAAATTAA----GCTA----GCTAATAAGCAATTTCTAGTTGTGTGTGAGCATGTAGCGCCGCTGGACGATATAGTTGTCATATGAGGCAGGGAT--AAGTTCTTA----GCCTATCTATTAGATATTTCTTTATACG
>t2
----AAGTAATCTTCTCGCTTTTCTGCCGCGGCCCATGGCATAACCGTTACATATTTCGGAGGAAACATCTTATGATATAGAAGTGTACTACAGAAGAATGTCATAG---T--GGTAGGATCTTAGGCCACACC--AATAAATCTA--ACCTGAATTGTATGCACGTTT-ACGCG--TTCAAGTAAT----GGCCCCAACATCAC----T---TTGTACCCCTGCTAGGTCAATGATGGTGGAGTACT----AGAACTAAAATTCACGCGAGACCACTCAACTAGCTAAGGCCAGACT----AAAACAGGCCTACGAATCTGATTCTAGTAGTGTATGTCAATGATATCTAGCTATACAATATAATTATATTATGTGGCTAGGAT--CAGAGCAAA----GCACAGCGCTTTAATATCTGTATA--GA
>t9
----TAGTCTTCTTCTCGCATTAATGAGGGGGACGTTGGGATAGCCGTGGCACATTTAGGCCGAACTATCTTAGGTTATAGTAATGTACTACAGAAGAATGTCATAA---A--GGTAGGTTCTTAGGCAACATC--GTTAAATTTA--TCTTGATCTGAATACTCGTTT-GCGCT--GTCGGGTAAT----GTCCCAGACATCAG----G---TTGTACGCCTGCTAAGTCAATGATGGTAGAGAACT----ACAACTAAAATACACCCGAGACCACTCAATTAGCTAATAGGAGACT----ATCAGTTTCC----AATGGCTGTCCAGTTGTGTATGAGAATGAGATTGAGCTTTACAATAAAGTTATTTTATGGTGCTAGGAT--AACTTCGAA----GCACGGCAGTTTCATAGCTTTAAA--AG
>t12
----TAGTGATCTTCTTGCTTTTATGCCATGGCCCTTGGGCTTGCGGTGTCACATTTAAGCCGAAATATCAAATGTTAAAGTAATGTACTACAGAAGAATGTCATCA---A--GGTTGGGTCTTAGGCAACAGC--TTTAAATGTA--TCTTGAGCTGAATACGCGTCT-GCGCT--GTCGAGTAAT----GACCCAAAGATTAG----C---TTGTACACCTGCTAAGTCAATTATGGTCGAGAACT----ATAACTAGAATTAACGCGAGACAACTCAAGGAGCTAATGTAACACT----GGCAGTTTGC----AATGTCTGTCTAGTTGTGTATGATAATGGAATTAAGCTGTACAATAAATTTATAGTATGGCGCTCGGAT--AAGATCGAA----GCCCGACAGTTTCTTATCTTTAAA--TC
>t11
----TAGTCTTCTTCTCGCATTTTTGCGAAGGCCCTTAGCATAGCAGTTACCAATTTATGCCGAAACATCTGATGATAGAGGAGTGCACTGCAGAAGAATGTCTTCT---A--GGAAGGTTCTTAGGCCACATC--CGTAAATTTA--TCTTGATCTGTATGCTCGTATAACGCG--ATCTAGTAAT----GACCCTTACATCAC----A---TAGTACCCTTGCTATGTCGATTATGGTCGAGTAGTTAAAAGAACTAGAATGCACCCGAGACCACTCACTTAGCCGAATCAATTCC----AGTACATGCCTATTAATCGACTTCTAGTAGTGTATGATAA---TGCCTAGCTAGACAATAAAATTTTTTTATGGGGCTAGGAT--AAGATCCAA----GCCCTCCTATTTCATAGCTGTAAA--GC
>t7
----TAGTCTTCTTCTCGCTTTTTTGCGGAGGCAATTAGCATAGCAGTTACTTATTTAGGCCGAAACATCTAATGATAGAGGAATGCACTGCAGAAGAATGTCTTCT---T--AGAAGGATCTTAGGCCACATC--CGTAAATTTA--TCTTGAAATGTATACTCGTTTGCCGCG--ATCTAGTAAT----GACCCCAACATCAC----A---TAGTACGCTTGCTAAGTCTATTATGGACTAGAAGTTAAAAGGACTAGAATCCACCCGAGACAACTCACGTAGCCGAATCAAAGCC----AGGACATGCCTAGTAATCCATTACTAGTTGTGTATGATGCTGGTGGCTAGCTAGACAATAGAATTTTTTTATGGGGCGAGGAT--CACTACCCA----GCCGGTCTGTTTCTTAACTGTAAA--TC
>t6
----CAGTCATCTTCTGGCTTTTCTGCGCAGGCAATTAGCATAACCGTTTAATCTTTTTGCCGAATTATCTAACGATATAGTAATGCATTAGAGGAGAATGTCTTGT---T--TGAGGGGTCATAGGCAACACC--CTTAATTTTA--TCATGACATGTATACAGGTTTTCCGCG--TTCGCGTAAT----GGCCCCAAAATAAG----A---TAGTAATACTGCTAAGTCGATTCTGGTCTAGGAGGCAAAAATACTATAATGAACGGGAGACGACTCAGCTAACCGAGGGTATTCC----ATCACTAGCCGACAAAACTATGTCCAGTGGTGTATGCTTATGTATCGTCGCTCAACCATAAATTTGTTTTATGATGCTGGGAT--GATTCCGCATTGGGCCGAACTTTTTCTTAATTGTAAATGTC
>t10
----GAGTCTTCTTCTAGCGTTTGTGGGTTGGCGCTTAGGATGGCGGTTTCAAATTTTCGCCGAATCATCTTAGGGTACAGGAGTGCAATATTCTAGAATGTTTTAT---A--TGAAGGGTTATAGGCGACACC--CCTAATTCTA--TCTTGACGTGTATACAGGTATTCCGCT--ATCGCGTAAT----GACCCTCACATAAA----G---TAGTACCGCTTCTAAGTCTATCGTGGTCGAGCACTTAATATCACTAAAATAAATCGGAGATAACTCACCTAACCGACATAATTGC----ATCACATCCCAAATAAATTATTGCTAGAGGTGTCTGCTGTTGTATC---GCTTTACTATAAATTTGTATTATGAGGCATGGAT--TATGGCGCAATGGGCTTAGCGTTTTGTTATATTGAGATATA
>t15
TTGGTAGTACTCTTCTAGCGTTTTTGTAGTGGCTCTTTGTTTTACCGTTGACTGTTTAAGTCGAATGATCAAAGGGTACAGCATTGCATTGTTGAAGA---TGTTTACCGG--CGATGGATTCTAGGCAACAGC--GCTAACTGTA--AAGTGACATG---ACAAGTTGGCCGCG--ATCGAGTAATACTGGGCCCCTACGTGAT----A---TTGTACGTATTCTAAGTCCATGGTGG----GAACAAAATATCGCTAAAATAAAGACGAGACCACTCACATAGCGCACTGAACAGC----TCGAGATGACAAATAAAAGGATACGAGGGGTGTATGCTTTTGC------GCTATACTATAAATTTTTTTTATG--GCATGGATATTATACCTGATAGAGCATATCAATTTGTTATATTGAGATGAT
>t13
TTGGTAGTTCTCTTCTAGCCTTTTTGGAGCGGCGCTTTGGTTTTCCGTAAATAATTTACGCCGAAACATCGGAGGTGAGAGGATTGCATTACTAAAGA---TGTTCA---T--CGATGAATTTTAGGCAACAAC--ATTAACTTTATTTATTGAAATGAATTCATGTCGGCCGCG--ATCGCGTAATCCAGGACCCAAATGTGAA----A---TTGTAAATATACTAGGTCCACTGTGGGCTAGTACAAAATATTGCTAAAATCAAGGCGAGATCACTC-ACTAACCCACTTTAGAGC----AGGGCGTCTCTAATAAAAGAGTTCAAGAGGTGTTTGGTTATGC------GCTGTACAATAAAATTTTTTTATG--GCGAGGATTTTATTCCAAAATGTGCATATCGATTTGGTATATTATAATAAT
