# Supplementary material for: PQ, a new program for phylogeny reconstruction
Source: BMC Bioinformatics. 2018 Oct 12;19:374. doi: 10.1186/s12859-018-2399-4 (PMC6186109; doi:10.1186/s12859-018-2399-4)
Supplement: Supplementary file 4 — Simulated data. The archive Simulated-data.tar.gz contains two folders called Alignments and Trees. Folder Alignments contains 500 simulated 15-sequence nucleotide alignments in fasta format. Folder Trees contains six subfolders, PQ, MP, ML, ME, QP and Reference with trees in Newick format reconstructed from the alignments with five methods and with reference trees used for simulations. Names of the tree files correspond to names of alignment files. (TAR 1860 kb) [file 12859_2018_2399_MOESM4_ESM.tar › Alignments/225.fasta]

>t6
TTGGAGACTAACGCCCTTTTAAAAA----TCTTGACATAAAACGCGGATCATAAAACGCG---TT----TGGCACTATAG----AAGCTAATAAGCGACCAAGAGAATAAG----TTCATGAGAAGAGAG---TATAGTCGTTCGCGCAGCGTACCGCTCATTTGATCTGCCCCCCAGTTAACAATTATAAGTCAT--ATAGGGTGTATTTCATGTTTGACTGGTAGCCGTGTTCTACGGAGCGTTAATATAACTTAC--------GTTTTTGGCTAAGGGAGCTCTTGGATCGTATTTGCATAGCATATCTAATCTTTAATCGCCG---AGAAGTTGATC--TAG----TT--CTCATGACCGGAGTTGTTCTGTTTTAGGA----AT--G---TATG--TGACTCTGATGAG----CGTTT----CAGCGATATTAACGA--AAT----AACTG---ATAGGAGTAAGGCATTGCA----GACTT----ACCAGACATTGCTAT---ACTTATCGTTTCCCTGGACTACAACTGT---TATCCCTAACACGTTAAAAAATGATAGT----TGAAAGA----GTGC---ATAAAAATTTGGT----TA---GGATAAGCGCTGT---CCTTTCA
>t15
TTGGATGTTGTGGCCCTTCTAAATG----TCTTGCCATAAAACGCGCATCGTAAAACGGGGATTT----AGTTATTATAG----TAACAATTTCGTTAGCAACGTCATAAG----TTCAAGAGTCGATAG---AATTGTCATTCGCGCAGCGTACCACTCATTGGAAGTGCCCC----GAATCAATTATAAGTCGT--GTAGAATATCTTATAGTTGTAACTGGTAGCCGTGGCCTATGGACCTTTAATATTACTGAA--------ATTTTGGTCTAAGGGTGCTCTTGCATCGTATCTGCATAGCGTATCTAATCTTCACGCATCG---TGAAGTTTCTC--TAG----TT--CTCATCACCGTAGTTGCTCTGTTTTAATA----GT--C---TATC--TGACTTACATTTA----CAATT----CTGCACTATTACAGA--GAG----AAGAG---TTAAGAGTAAGCAATTGTA----GTCGA----ACCAGACATTTCTTT---ACTGATCGTCACCGTCGACTACAAGTGC---TATACCTATCTCGTTAAACAGTGAAAGT----TGAAACT----ATCC---AAAAAAATGTGGC----TA---TTATAAGTGCTGT------TTCA
>t5
TTGGAACAGGTCGCCCTTATAAACG----CCGTTTCATAAAAAGCTTATAATCAAATGGG---TT----GGAAACTATAA----CAACTATTCAGGAAGCAATTCA---TG----TTCACTAGTGGATAG---TATTGTCTTCCGCGCAACGAACTTCTCATGCGAGTTGCCCC----GTACCAATTATAAGTCTT--TGAGTATATTTCTTATAAATCACTGGAACCCGTAGTTTATGAAGGTTTAATCTTTCCTAT--------GTTTTAGGCTGAGAGGGCTCTTGGATCGTATCAGCATAGACTACCTAATCTTAAGACCTTG---TTAACTTCGTC--TAG----TT--CTAATAACCGTTGTTGATCTTTTTTATGA----AT--C---TATA--TGACTTTGATGAC----CGATT----ATGGGATATTTAGGA--TAT----AAGAT---ATAAGAATATACCA----A----TC-GC----ACCAAACAATTCTTT---ACTACCCGTAGCCCTTGGGTACAAATGA---CATCCCTATCTCTTTACATAGTGACAGTCCTTTGATACA----CTTC---ATAGATTACTGGA----TAACCGTATTATTGCTGT---TCGTTCT
>t4
TTGGAACGGGCCGCCCTTCTAAATA----CCTTTGCATAAAGTGCGTATCATGAAATGGG---TT----GGTTACTATAG----CATCAAATTAGATAACAACGTGATAAG----GTCACCAGTCGAAAG---AATGGTCTTACGCTCACCGAACATCTCATTCGAGTTGCCCT----TGAGCAATTATAAGTCAT--TTAGGATAAGTACAAAGAAACACTGGAACCCGTTCGATATGGACTCTTAAGGTGGCAAAT--------GTTTTTGGCCTACTGGGCTCTTGTATCGTATTGGCATAGAGTAACTACTCTGTATCCAGTG---GTAAATTTATC--TAG----TT--CTAATCACCGAGGTTGTTCTTTTTTACTA----TT--G---TAGA--TGACTTGGATTGA----CAGTT----GAGGGGTAGTCAGGA--GAT----AAAAT---TTAGGAATAAGACA----A----GG-AG----ACCATACAATTTAGT---ACTTTACGTACCCCTTGCGTACAAATGT---CAACCCTAACACGTTAGATAGTGAAAGTTTTTAGAAACA----GTGC---ACAAAAATCTGATCAAGTA---TGATGAATGC------CCTTTCT
>t11
ATGGAACGGTTCGCCCTTCTAAATA----ACGTGGCATAAAACGCTTCTCATTAAATGAG---TT----AGTAACTATAG----CAGCATAATAGTTAACAACATAATATG----GTCAACAGTCGAAAG---AATTGTCTTACGCTCACAGTACAACTCATTAGAATTGCCCT----AAACCAATTATAAGTCATTATAAGGGTACGTGCAAAGGAGAACTGGACCCCGTTCTTTAGGTAGTATTAAGATAACTAAA--------GTTTTGGCCCCATGGCG---TTGACTCGTATTCGCATAGGATAATTAGTCTAGACTCATAG---TTAAGTTACTC--TAG----TT--CTAATCACCGAAGTTGTTCTTTATTAAAA----GT--T---TAAA--TGACTGGTTATGTGTTACAATT----TAGGAGTATTAATGA--TTATTTTATATA---ATAAGATTAGGTCA----A----GT-TT----ACCATACAGTTTAGT---ACTGTACGTTGCCCTTGGGTACAAATGT---AACCCCTAGCTCGTAATATAATGATAGTCACCAGATACA----ATCC---AAAAACAGATGCGGAAATA---GTATAATTAC------CCTTTCT
>t14
TTGGAGCAGTGTGCCATTCTAAATA----GCTTA-CATAAATTGCATGTGATTAAATGCG---TTGGGATGTGA--ATAG----CACCTACTGGGTTAACAACCTGTTAAG----GGCATCAGTCGACAG---TATTGTCATACGCCCATGGTAGACCTCATTTGATGTGCCCT----GAATCAATTATAAGTCAT--ATAGATTCGATACAAGAGTGGACTGGAACCCGTTAATT---AAATGTTAATGTAGCGAAT--------TTTTTGGCCAAAGCGAGCTCTTGAATCGTATTAGCATAGTGTAAACAATCTGTAACCCGAGCGATTAAATTTCTC--TAG----TT--CTCATTACCGAAGTTGGTCTTTATTATAA----GT--T---TAAG--TGACTGGTATATGCTCGCAGTT----CTGTGATAGTTTGGA--GTTCTTAACGGT---ATAGGAGTATGACA----ACGCAGT-CT----ACCAAACACTAACTT---ACTATACGTTGCCCTAGGATACAATTGT---TATCCCTAACACATGATAAAGTGAGAGTACTCTGATATA----ATTC---AAAATTAGCTGCTAAACTA---ACATCAATGC------GCTTTCG
>t10
ATGGA----G---CCCTT----AAA----ACATAACATAAAGCGCGACTAATCAAAAGGG---TT----AGTTAGTATATGCCCCATCATTGCGGTGACCAAAGATGTAAGCGTCCACAGAAGATGACAGGGGTATCGTCTTTCGCCC--TGTAGTAC----CTGAATTGCCCC----AAAGCAATTATAAGTCCT--CTAGCCTAGTTCCAATCTTAGACTGGAATTCGTTAAATAAGCATACTTAATATAACAAACGC----T---TTTAGTCGGACCGTGCTCTTGTTTCGTATTTGCATAGTTTACTAAATCTTAATACCTCG---TGAACTATGTCTTTAG----TT--CTAATCACCGCTGTTGGTCTTTTTTAGGA----TT--C---TACACGTGACTTCTTAGAA----CATTT----CAGCATTATTGGCGA--CGT----AATAACCGCTAAGAATAAAAAA----A----TTCCA----ACCAGACAATTTATT---ACTGTACGTAGCCCTAGCGTACAAATGATACCATCCCTATCACGTTATAAAATGTAAGT----GGACACC----CTTGCACAA--ACATATGG------A---CTATAACTTCTGTTGTTCATTCA
>t7
TTGGA----A---CCCTTCTACATG----GCATTACATAAAACGCTACTCGTCAAAAGAG---TT----CGTTAATATATCCCCTAACAATTACGCGATCAAAATTCTAAG----GACATAAGCAGATAGGAGTATCGTCTTACGCCCACCGCACGTC----ATGAAATGCCCT----TCATCAATTATAAGTCCT--TAAGGATACATACTAGACATTACTGGGGATCGTCTGGT----AGGGTTAAATTCGCACAGTG----C---TTTTGTCCAACTGAGCTCTAGTCTCGTATTCGCATAGTTTAGCAAATCTGTACACATTG---AGAAATTTATCCTTAG----TTTTCTAATCACCGGCGTTGATCTTTATTAATA----AT--TAGTTATTTATGACTCTGAATAA----CAATT----CAGTGCTAATGAAGA--AAC----AGTATGGGATAAGACTAATTAA----A----TTCGT----ACCAGACATTAGAAT---ACTATACGTTTCCCTTGCTTACAAATGTTGTCAGGCCTACCTCTTTAGAAAATGCTAGT----GGACACT----TTCGTAGAA--ATTTGTGT------A---GAATTACGTCTGT---TCATTCA
>t12
ATGGA----A---CCCTTATACATT----GCTTCACATAAATCGCTACTCGTCAAAAGTG---TT----CGTGATTATATGCCCTAACCAATATGGGAGCAAAATTATATG----GACATAAGCCGACAGAAGTATCGTCTTGCGCCCACTGCATGAC----ATGAAGTGCCCC----TCAACAATTATAAGTCCT--TAAGGCTACGTTCTATACATTACTGGGGATCGTATAGT----AGTGTTAAGTTCTCATAACG----T---TTTTGGCAGACAGAGCTCTTGTTTCGTATTCGCATAGATTAACTACTCTTCAACCATCG---AGAAATTTTTCCTTAG----TTTCCTAATCACCGGGGTTGCTCTCTATTACGA----GT--TGGTTATACATGACTCATAAAAT----CTATT----CGGGGCTAATGAGGA--GAA----AGGGTGAGGTAAGACTAAATCA----A----CGCGATGTTACCATACATTACATT---ACTCTACGTTACCTTTGCTTACAAATGTTACCAGGCCTACCACATAAGAAAATGGAAGT----AGAAACT----TTCGTGAAT--AATTATGT------A---TAATTACTTCTGT---ACATTCA
>t2
CTGGA----G---CCCTTATATACG----CCGTAGCATAAACTGCTTATAATGAAGCGAG---TT----TGTAACTATATGCCCTACCCATCCGGCCAGCAAACGACTAAG----TACATCAGTCGACAGGCGTATCGTCCTTCGCCCATAGTATATC----CGGATATGCCCA----ATATCAATTATAAGTCAT--GAAGGTTTTTTACTATGGTCCACTGGATATCGTTATGTAAGCAAAATTAAAGTACCCTA-----------TTTCGTCAAACTGAGCTCTGGATTCGTATGGGCATAGTTTAACAAATCTGGATACAATG---CGAACTAATTCTATAG----TT--CTAATTACCGCCGTTGCTCTCTTTTAAAA----TT--C---TAAGTCTGACTAAACG--------TGTTCGCGCAGTATTATTGTGGA--CTT----AAAAAACGCTAGGAATAATCAA----A----AGCGA----ACCACACAATTTGATAGGACTTACCGTCACCCTTGATTACAATTGGTGCCATCCCTATCCCTTGAAATAATGTCAGT----AGACAGT----ATACGCCAC--GTATGTGT------A---CAATGAGTGCTGT---GCCTTCA
>t8
CTGGA----A---CCCTTCTATAAA----GCCTGTCATAAATCGCCACTTATGAAGTGAG---TT----TGTAACTATATTCCTAAGCTAGATTGCGACCAAACATGTAAG----TTCATCAGTAGACAGGTTAATCGTCCTTCGCCCATAGTAGTTC----CTGAAATGCCCT----TTATCAATTATAAGTCAT--AAAGGATGTATTGTACGGATAACTGGAAGTCGTATTTTACGTAAGGTTAATTTGACCTATGC----G---TTTCGACATACGGTGCTCTTGAATCGTATAAGCATAGATTAGTTATTCTTTAGGCCAGG---AGAAATACGTCGCTAG----TT--CTAATAACCGCTGTTGTTCTATGTTACAA----TT--C---TAGGTATGACTAACGG--------TATT----CAGTCATATTACGGA--AAT----ATATAATAATAGGATTAGTAGA----A----TTCTC----ACCAGACAATGCAATAGCACTTACCGTATCCATAGATTACAACTGATTTCAGACCTACCTCTTCATAGAATGTAAGT----TGACAAT----ATCTAGTAC--GGTTCTGA------A---ATATTAGTGCTGT---TCCTTCA
>t9
CTGGA----G---CCTTTCTATAGTAGCGTCTTAACATAAAGCGCACGTGATAAAGTGTG---TT----TGGTATTATATCCCCAAGCAAGTACGAAATCAATCGTTTA-------CCAATAGTCGACAGGCTGATCGTCCTACGCCCAATGAATAGCTCATCGGATATGCCCC----TCACCAATTATAAGTAAT------AGTCAGTCATAGGATGTACTGGATCCCGTTGGATATGGAATCTTAAGGTAACACATTC----C---TTTAGTCATATGGAGCTCTGGTTTCGTATAAGCATAGTTTAAAAAATCTACAATCTGAG---AGAAGTGTCTCTTTAGGGGATT--CTTATCACCGGAGTTGCTCTGTTTTACAACGATTT--A---TATTTATGACTACTCGACA----CAGTT----CAGCACTACTAAAGA--CGT----AAACT---ATAAGATTAAATCA----A----CTCAA----ACCAGACAGTAAGTT---ACTGGACGTACCCCTAGAGTACAATTGATTCCAGCCCTAGCGCCTAACAAACTGGCAGT----AGACACTGAAGCTCTTGTACAACGTTATGGA----TA---ACATCACTGCTGT---TCATTCA
>t13
TTGGA----C---CCCTTCTACATTCGGATCCTGGCATAAAGCGCACTTAGTAAAAGGTG---TT----TGGGAATATAAGCCCTAGCTCGTATGAGAGCAAAAGATTA-------TCAGAAGCAGACAGCAGGATCGTCGTCCGCCCATAGGATCACTCAT----TTTGCCCC----CAAGCAATTATAAGTGAT--TGAGCCTACTTACAAATTGA----GGAGACCGTTCACTAGGAAGCCTTAAGATAGCTCATAACGTGC---TTTGGACAGATGGTGCTCTTGAGTCGTATAAGCATA----ATCTAATCTTTATTCGTCG---TTAAGTTCTTCTATAG----TT--CTGATAACCGTTGTTGTTCTTTGTTAATA----TTCCT---TAGGTTTGACTTATTG--------CTTT----GCGAAGTACTCAAGA--AAA----AAACT-------GAATATTTCA----A----GTCAA----ACCACACACTTCCCT---ACTGAACGTACCCATTGTCTACAAATGACCGCAGCCCTAACCCCTCAAAAAATG---GT----AGATACATTGAATTGCCCAAAGG---ATGAT----TA---GGA---CTTCTGT---TCCTTCT
>t3
CTGGA----C---CCCTTATAGAATGGAACCCTCACATAAAACGCCGATAATGAAAAGTG---TT----AGGCACTATAGTCCGCATCTCCTAAGTTATCAAGGCATTA-------ACATAAGTAGACAGTCCAATTGTCATACGCCCAAAGCACAACTCATCAGACATGCCCC----GGATCAATTATAAGTCGT--GTAGTGTAATTGCTAGGCAATACTGGGCTCCGTACTCTATGGAGCTTTAAGTTTACGCAATA----C---TTTAGTCTTACTGTGCTCTCGTATCGTATTAGCATAGGGTAAGCACTCTTCATGCGATG---CGAAGTTTATCCCTAG----TT--CTCAT--CCGGAGTTGGTCTTTTTTAGTA----GT--G---TAAACATGACTAAACGTTC----CGGTT----CTGTACTAGTTTCGATTAAT----AATCA---GTATGAGTAAGACA----A----GCCAT----ACCAGACAATATAAT---ACTAAACGTTCCCCTTGGCTACAAATGATTGCACCCCTAACGCTTTAAATACTG---GT----AGAAACGTGTCGTCAGCCATAAG---GTGTG----TA---ACATAACTACTGT---ACTTTCA
>t1
CTGGA----C---CCCTTATAAAATAGGACCCTCTCATAAATCGCTCATAATAAAAAGTG---TT----TGGCACTATAGACCGGATCTCCTATGTAATCAACACATTA-------TCAAAAGTAGACAGCATGATTGTCTTCCGCCCAAAGCACCCCTCATCTGACTTGCCCC----CTAGCAATTATAAGTCGT--TTAGGATATTTCCAAAGCTGTACTGGATTCCGTTCTCTATGGATCATTAAGGTATCACAAAC----C---TTTAGTCGCACTGTGCTCTCGTTTCGTATAAGCATAGGATAAGAACTCTTAAGTCAAGG---CGAAGTTTATCTCTAG----TT--CTTATAACCGGTGTTGTTCTTTTTTAGAA----GT--A---TACGCATGACTCTTGGTCC----CAGTT----CTGAACTACTATGGAATAAT----AATCT---ATACGAGTATGACA----A----TCCAT----ACCAGACATTAAATT---ACTTGACGTACCCCTTGGCTACAAATGATTACAGCCCTAACGCTTTATATACTG---GT----CGAGACAAGTCTTTAACCAAAAG---ATGCG----TA---AAATAACTACTGT---GCGTTCT
