# Supplementary material for: PQ, a new program for phylogeny reconstruction
Source: BMC Bioinformatics. 2018 Oct 12;19:374. doi: 10.1186/s12859-018-2399-4 (PMC6186109; doi:10.1186/s12859-018-2399-4)
Supplement: Supplementary file 4 — Simulated data. The archive Simulated-data.tar.gz contains two folders called Alignments and Trees. Folder Alignments contains 500 simulated 15-sequence nucleotide alignments in fasta format. Folder Trees contains six subfolders, PQ, MP, ML, ME, QP and Reference with trees in Newick format reconstructed from the alignments with five methods and with reference trees used for simulations. Names of the tree files correspond to names of alignment files. (TAR 1860 kb) [file 12859_2018_2399_MOESM4_ESM.tar › Alignments/342.fasta]

>t1
GTCTT-AA----AAACCAGCTATGAGTTATGCCACTTTACAGTCGCCTTGAATACCTTG---TAAACAC--TTCTCTTGCTCTGCAAGTTAGCG----ATGTTGT---AGAATTCCACAAACAACTGCAAATGTAGGTTG--AT-TTCTTGACATGCAAATAATCAGTCAAA----CACGCTCGATAGTGACTCGAGC---A---CTGAAT----TTGTCATTACACACTTCTGCTTCATTTGAAAGAAT-AAATTCGAT---ATCAACCTGACTACTGTATTTGATAGTTTTGG----AATGCTAATCTATGG---ATACCAGAAG----GTTGGAGT----TTCACTTGTAGAACCAGGTGAACGTGTATGAATTTTACGCCGATTTTACTAGTTAATGACC---AACC----CACGC--TTCATACCGAGGTAGAAACGGTGTCTGTATCCGT--TGTCCTGACTACGGACTCAG--GC----TTATCAATATTCCTCGT-TCGACTTGAGGTACCTTCTCTCCGCCATTAGGCAGTGT---CTCCTTCT----TATTGGAACCTTTGGCTAAGCGTTTTTGTCTTTAGCGTGACAG---TA----TAATTTTAAAAGTATTTCGTATTATCGGCATCACGT---AAGTTTAGCACATGAGTTATATAAT--C-TCAAATTTTTCCAGGCGCTTTAAAC----CAATT-TA---GAC----GTACGTCATTGTGAGG
>t12
GTCTT-TC----GAACCGCCTAAGAGTAAGGCCACTTAGCAGTCGTCATTAATAGCCTG---CTACCCC--TACACTTGCTCTGGAAGGGAGCG----TAGTCGT---TGAATAGCACAAACATCCACAAATGGAAGGTTCCAT-TTCTCTACATACAAAAAAGCATTCTAA----CAAGCTCGAGAGTGAATCGTGA---A---CAGAAACGACTTGCC---ACACGCTTCTAATTCTTTTGAAATAAT-GTACACGAT---CTTAACGAGTATCTAGTTCTTGATAGTTGTGG----AAAGCTAATCTCTGT---AAACCAGTGG----GTGAGAGT----TTCACGCGAAGTACCAAATGAATCGGAAAGAATTTTACGCCAAGTTTACTCGTAAGTGACC---AGCC----CACAC--TTCAAACCGCTATAGAAACGGTGTTTGTGTCCTA--TGTCTTGACTAAGGAGTCAG--TC----ATATATATATTCCGCGG-GCGACTTGAGTTAACCTGTCTTCACCATTAGGCAAGGT---CTATTTCG----CATGGTTTTATCGGTCTATGAGTTGTTATCTATATATTACCAG---TA----GAATTTTGATGTTTCTTCATATGATG----TCACGT---AAGTTTAGTACATGAGGTGAGTCTA--T-ACACATTTTTTCAGGCCTATTAAAGAACCCATGT-TA---GAC----GATCGTTATTGTCAAG
>t9
GTCTT-AC----AAACCGGCTAAGAGTTTTGCCACTTAACAGGCGGCTTTAATACCATG---TAAAGAC--GTCACTTGCTCTGCAAGTGAGCG----AAGTTAT---AGAATTCCACAAACAACCCCAAATTTAGGTTT--AT-TTCTGAATATGCAAATAAGCAGTCAAA----CACGCTCGAAAGTAACTCGAGC---G---CTGAAT----ATGAC---GCACACCGCTGGTTCGTTTGTAAAAAT-AAACTCGAT---TTCAACGGGGCTCAAGTATTTGATAGTTTTGG----AAAGCTAATCTCTCT---ACACCAGGAG----GTTAGTGT----TTCACATGTAGGACCAAATGAACGCGTATGAATTTTACGCCAACTTTACTAGTTAGTGTCC---TGCC----CACAA--TTCAAACCGATTTAGAAACGGTGTATGTTTCTGA--TGTCCTGACTACGGCGTCAG--CC----TTGTCAATATTCCTCGT-TCGAATTGAGGTACCTTCTCTCCGCCATTAGGCACTGG---CTAATTCG----TATTGGCATATTAGGCTATGAGTTGTGCTCTATAAGTTGAGAG---TA----GAATTTTAGAAGTTCTTCGTATGATGGGCATCACGT---AGGTTTAGAACATGAGTGATATTAT--A-ACAAATTTTTCCAGGCACTTTAAAC----CAATT-TA---GAC----GTTCGTCATTGTGAGG
>t8
GTCTT-AC----AAACCGGCTAAGAGTTTTGCCACTTAACAGGCGACTTTAATACCATG---TAAAGAC--GTCACTTGCTCTGCAAGTGAGCG----AAGTTGT---AGAATTCCACAAACAACCCCAAATTTAGGTTT--AT-TTCTGAACATACAAATAAGCAGTCAAA----CACGCTCGAAAGTAACTCGAGC---G---CTGAAT----ATGAC---GCACACCGCTTGTTCGTTTGTAAGAAT-TAACTCGAT---TTCAACAGGATTCTAGTATTTGATAGTTTTGG----AATGCTAATCTCTCT---ATACCAGGCG----GTTAGAGT----TTCACATGTAGGACCAAATGAACGAGTATGAATTTTACGCCAAGTTTACTAGTTAGTGTCC---TGCC----CACAA--TTCAAACCGATATAGAAACGGTGTA---TTCTTA--TGTCCTGACTACGGCGTCAG--CC----TTGTCAATATTCCTCGT-TCGAATTGAGGTACCTTCTCTCCTCCATTAGGCACTGT---CTAATTCG----TATTGTCATATTAGGCTATGAGTTGTTCTCTATAAGTTGAGAG---TA----GAATTTTAAGAGTTCTTCGTATGATGGGCATCACGT---AGGTTTGGAACATGAGTGAAATTAA--A-ACAAATTTTTCCAGGCGCTTTAAAC----CAATT-TA---GAC----GTTAGTCATAGTTAGG
>t2
GTCTT-ACTCCCTATCTAGCTTTGAGTTTTGCCATTTATCAGTCGCATGGATTATCGTG---TAGACAC--TAAACTTGCTTCGATAGTTAGCGGCGCTGGGTCT---CGAATGTCACAAACAACCCCAAACGAAGGCTA--TT-TTCTTGACATGCAATTAAGCAAACTAA----CAAGATCGACAGTGACTCGGGA---G---TTCAAT----TTGACATTTCACACGACTACGTCATTTTAAAAAAT-GAATTCGAT---TTGAACGTGGATACCATATTTAATAGTTTTGGATTTAAAGATACACTCTCG---AGACCAGAAG----GTGGG--T----TTCCCTTGTAGAACCCATTGAACATGGATGAGTTTTACGCCAC---TACTAGTTAATGTCC---TTCT----CACGGCGTTCAAACCTATTTAGAAACGGTGTCGGGGTCAAT--TGTCCTGACTACCGAGTCAGTTCCAGGATTATCGATATTCCTCGT-ACGACTTGAGTTAGCTTATCTCCGCCATTAGGCATTGC---CTCGGTGA----CATGGTGATGTATGGCTCAGAGTGGTTTTATCTACTGTTAAAG---TA----CAAGCTTAACCATACTTCGGATGTTTCGCATCACGT-------ATGAAAGATGAGTAACGTG------CCAGATTTTTCCAGGCTAGTTTGAA----CAAAT-CA---GAC----GTGCGTGAT----ACG
>t14
GTCTG-TGACACTAACAAACTGTGAGTCCCGCCAATTGACAGTCGCATGTA--ATCATG---TCAACGC--TAGACTTTCTTCGTGAGTAAGCGGCTTTGGTACT---CGAATGTCACGAACATATTCAAAGTAAAGTTG--AT-TTCTGTGGATGCAATGA---ATACGAA----CATGATCGAGAGTTACACGTGC---T---TGCAAT----ACGCCGTTCCACTCTCCTAAGTCTTTTTCAAGAAT-CAAGTCGATTTATTTAACCAGGATACACTATTTTATTGTTTTGGACCGAAAGAAACGCCCTCG---ATACCAGAAGTTAGGTATG--ACGAGATCTCTGTTGG---CCACTGAAATTTAAGGATTTTTACGCCAC---AACCGGTAAAGGTCCGGGTTCA----CACGCTATTCAAACCGGTGTAGAAACGGTGTCTGGATCTTT--AGTCTCGACTAGTGCATCAGCCGCGAGGTTGTCGATATTCCACGC-GCGATTTGAGAAAACTTTTC--CTCCATTAGGCACGGG---CTGAGTTT----TATGGTCCTGTCGGCCTCGGAGTTGTTTTGGTTAAAGTTGCAG---TA----AAAACTTAATCATAGTTCCCATATTTCGCTTCACGT-------ATAACAGA----TCATCTCAT--A-CCAAAATTTTCCAGGCAGGTTGTAA----CAGTT-CAGGGGAC----GTGGGTAATTGGAACA
>t4
GTCTT-TAACTCGATCGATCTAGGAGTCTTGCCAATTAACAGTCGGATTAA--AGCTTA---AGTACAC--AATACTTTCTTCGCTAGGAAGCGCCTGCTGTTGT---CGAAAAACACGGACATCACCAAAGTTAGGCTC--GT-TTCTTCTGATACAAATAAACATGCGAA----CACGCTCGACAGTCACTCGCGTTAGT---TCCAAT----AGGACGTTACACGCATCTATCTCGTTTGCAATAAT-TAAGTAGAT---ATCAACCTGCGTACTATTGTTCATTGTTATGGATCTAACGTAATGCCCTGG---ATACCAGTAGCCAGGTTGG--T----TTCCCACGT-----CATATGAACCTTTACGAATTTTACGCCAT---TACTGGTGAGTGTCCCGTTACA----CACTCGGTTCATACCGATGTAGAAACGGTGTCTGTATCAAT--GGTCGGGCCTATCGAATCGGTCACACGAATGTCTATATTCCAC-G-GCGATTTGAGTGACCCTATTTACTCCATTAGGCACTGC------AGTTT----CATTGACATT-GCGACTTTGTGTGTTCTTTTCTACGGTTGCAG---TA----AAATTTTAATCTTATTTCGCAT-TTTCGCTTAACGT-------ATAAGAGATGAGACGGATGTT--T-ACATAATTTTTCATGCATGTTGAAT----CAGTT-CTAGCGAC----GTGAGTGATAGTTAAA
>t7
GTCTG-TGCCACTACCAATCTGTGAGTTTCGCCATTTGACAGACGTCAGTA--ACCCTA---AATACAG--CAAACTTG---TGACAGTGAGTGCCAGCTGTTTT---CGAATCACACGAACAACGACTAAGATACGCTA--TT-TTCTTCGGATACAATCAAACACTCGAA----CAAGGTCGAGAGTTACACGGGTCGGT---TGCATT----GTGGCGTTACACCCCTCTATCTCATTTTTAATAAT-TGAATAGAC---ATCAACGTGAATAGTATCATTGATTGTTATGGATAGAAC---ATACACTTG---ATACCAGATGCCGCGTAAG--T----TTCGCGCGG-----CCTGTGAACGTTAACTAATTTTACGCCCG---TACGAGTTAATGACCCTCTTCT----CTCTTGGTTCAGACCCTTATAGAAACGGTGTTGGTGTCATT--AGTCGAGTCTATAGACTCGGTCACGAAGGTGTCATTATTCCACGC-GCGAATTGAGCCATCTTTTATACCCCATTAGGCATTGTCCCCTTAATTT----TATG----TATAGGGCTGTGAGTATTCTTAAA---GTTTTTAGCGCTA----AAAAATTATATCTTGTTCCCATCTTTCGCTTGACGT-------CTGTTAGATGAGTTAGTTGAACGC-ACAAACTTTTACAGGCGTCTTAAAT----CATAT-CCAGCGAC-------GGTTATAGTGAGG
>t15
GTCTG-GATCGCGATCGAGCTTTGAGTCATGCCACTTAACAGCCGCTTCTAATATCTTCAAGTTAACAG--TACTCTTGCTCAGCCAGTGAGCGGTTCGTGTATT---AGAATCCCACGAACATCAACAAAGATATGTTG--TTCTTCTTGGTATACAAATAACCATACTAA----CAGGCTCGACAGTGACACGAGT---T---ATCAAT----TTGTCGTTACACACTTCTACTTCATTTAAAAGAAT-AAAATCGAT---TTTAACGTGTATGCTGTATTTGATAGTTGTGG----AATGCGAAGTTCTCT---ATACCAGGAG----GTTTGGGG----CTCACTTGAGGAGCCAGGTGAACTATGAGGAATTTTACGCCAGGTTGACTAGTTAATGTCC---CTCCACGCCACTC--TTCATAGCAAGCTAGAAACGGTGTGTGTGTCAAT--TGTCCTGTCTACCGTGTCAGCCGC----TTTTCGATATTCCGCGG-CCGACTTGAGTTAGCTTCTTTCCGCCATTAGGCAGGGG---CTGAT--------ATAGCATTTTGAGTCTGTGCGTTTTGGTCTATACCCTGAAAG---TA----CAATTTTTATAATACTTCATATTATAGGCATAACGT---AGGATTGTCACATGAGTTATTTGAT--G-TCATATTTTTTCAGGCTGGTTAAAC----CATGT-CA---GAC----GTGGGTCATGGATAAG
>t13
GTCTGGT----CAATCTTTCTAAGAGTTAGGCCATTTAACAGACGCCTGTACTAGCTTG---GTAACTA--TTTGCTTACTAAGATAGGTAGC--------ACAT---GGAAAATCACGTACAGGTCCCAATAGAGGCTG--TT-TTCTGGACATGCAAGAAATCACACAAA----CATGCTCGACAGTCAGACGAGG---T---ATTAAT----T-GTCATTCCACTCCACTGCTTCGTTTGGAAAAAT-CAAAGAGAC---TTTAACGGGTGTACAGTGTTTTATCGTGATGG----AAGGGAAATATATAA---AAACCAGAAG----GTCAGTGA----TTCTCTTTTAGCACTATTTGAACAGAAAACAATTTTACGCCTACTTGACTGGTCAGAGTCC---AACC----CTCAA--TTCACACCCCTTTAGAAACGTTGTGTGATTCTCG--AGTCGTGACTAGGGACTCAG--CC----CTGTGATTATTCCTCGT-ACGAGTTGAGTGAACTTTTATACAC---TAGGCAAAGA---CTTAGTTA----TATAGTCGTTTGAGGCTTCGTGTAGTATTTGTTATCGTGACAG---TA----AAACATTTTAACTGCTTCGAATGGTGTGCGTAACGT---ATGGATGTCACATGAGACAATTCGT--C-TCAAAATTTTGCA-GCTTTTTGGAT----CATATATA---GAC----GTCGGTCATCGGTATA
>t11
GTCTAGT----CTACCTTCCTACGAGTTATGCCAATTAACAGATGCCTGTACTAACTTG---TTT--GC--TGTGCTTACTACGATAGTTAGC--------TCCT---GGAAAGGCACATACAAGTGCCAAGAGAGGCTG--GT-TTCTATACATTCAAGTAATCAAACAAA----CATGCTCGAAAGTCAGACGAGT---G---TCTAAG----A-GTCTTTCCACTCATCTTCTTCCTTTGGAATAAT-CAAGGAGAC---TTGAACG---CTACACTATTTTATCGTGATGG----AAAGTGAGTATATCA---AAACAAGAAG----GTTCGTGA----ATCTCTTTAAGGTCTGGATGAAATGGGAATAATTTTACGCCTACTTCACAGGTCAATGTCA---AACG----CTCAA--TTCAGACCCCTATAGAAACGTTGTGTGTTTCTCT--TGTCTCGACTAGTGACTCAG--CC----CTGTAATTATTCCGCGG-TCGAGTTGAGAGATCATTTTTTCAC---TAGGCACTGT---CTTAGTGG----TATTGGCGTATGGGCCTTCGAGTAGTAATCGTTAACGTGTGAG---TA----GAACATTGTTAATACTTCTAA----GGGCGTTACGT---ATGATTTACACATGAGTCAGCTCTT--C-TCAAAATTTTACA-GCTCTTTGGAT----CATATATA---GAC----GTTCGTTATCGGTATA
>t3
GTCTGGG----CTACCATTCTACGAGTAAGGCCAATTGGCAGACGCCTACACTAGCTTG---TTA--TC--TATACTTACTAAGGTAGGTAGC--------AATT---TGAAAATCACTTACATTTCCAAAGGTAAGTTG--TT-TTCTAAGCATACAAA---ACAAACAAA----CACGCTCGAGAGTTATTCGGGT---A---TCTAAG----A-GACATTGCACACGACTCCGTCCTTTCGAATAAT-CAATTAGAC---CTTAACCGGTGTACTGTATTTTATCGTGATGG----AATGTGAGTAGA-AT---AAACAAGAAG----GTTAGAGA----ATCTCTTATAGGACTGGATGAACTGAAAAGAATTTTACGCCAAATTAACCGGTCAAAGTCG---ACCC----CACAT--TTCACACCGCTATAGAAACGTTGTTTGGCTCACT--AGTCGCGACTAGAGTCTCAG--CC----CTTTATTAATTCCCCGT-G--ATTTGAGAGAACATATTTGCGC---TAGGCAACGT---CTTAGTGGGCAATATAGTTGTGTGGGGCTTCGGGTACTAATAATTAACTTTTAAG---TA----TAACATTTGGACTGGTTCGAATAATGTGCGTTACGT---ATGCTTCTCATATGAGAAAACTATC--C-TCACAATTTTACA-GCATTTTGGAG----CAAGTATA---GAC----GTAAGTTATCGCAATA
>t10
GTCTAGT----CTATCGTACTACGAGTGATGCCATTTAACAGTCGTGTTTACTACCATA---CTTAAAATAGGATCTTACTGAGGAAGGAAGCG----AAGAAATGCATGAAGATCACAGACAGCGCCGAATATATGCTT--AT-TTCTAGTAATCCAATTAATCACTCAAA----CATGATCGAA----AGGCGAGG---GGGCGTTAAT----C-GGCATTCCACTCCTCTAAGTCTTTTTCAA--AT-TTAGAAGAC---TTAAACGAGGGTGCCTTCTTTTATCGTATTGG----AAAGACAGTTTTTGGGTGAAACCAGAAG----GTCGGAGC----TTCACTACA---ACTTGTTGAACATTTATTAATTTTACGCCATGTTAACTTGTGAGAGGCA---GACC----CGCGA--TTCAAACCTCAATAGAAACGGTGTTTGTTTC--G--TGTCTCGGCTAACGAGTCGG--CC----GTAT--TTATTCCTCGTATCGAGTTGAGGAAACTTATGCGCGC---TAGGCATTGG---CTTATTTA----CATGGACGACTCAGCCTTCGAGTTTTATTTAGTAGCCTTTCAG---TA----AAAAATTAGAGTTACTTCACATATTCTGCTTTACGT---AAGATTATCACATGAGACATCTTAG--C-TCACATTTTTACA-GCGAATTCAAT----CAGATTTC---GAC----GACCGTAATAGAGATG
>t5
GTCTTGA----CAACCCTACTCGGAGTACGGCCATTTATCAGACGTTTGGATTATCTTA---GCCTAGAATAATACTTACTGGGAGAGAAAGGG----CAGTGCT---TGAATCGCACTAACAGGTACTAAATTAAGATG--CT-TTCTCAGAATTCAACTAATCAGACTAA----CAGGATCGATAGTTAGTCGTGA---TTCGGTTATT----G-GCCGTTTCACTCTTCTGGATCTTTTTGAAGAAT-ATAAGCGAC---ATGAACCAGAGTTCAGTATTTCATAGTCTTGG----AAAGTCAAATGTTAGTGTATACCAGAAG----GTAGGAGC----TTCTCGACA---ACCTAGTGAACGAGTAACATTTTTACGCCGCTTTTACTAGTCATGGCCA---ATCC----CGCAA--TTCATATCAAACTAGAAACGATGTAAGTTTCACC--GGTCCGGCCTATAGGGTCTG--CC----TTCT--ATATTCCACGTATCGATTTGAGGTATCTTATAGGCGC---TAGGCATAGT---CTCAATTC----TATCGAGAAGTTCGACTTCGTGTTTTATTTGTTACGTTAACAG---TA----CAACATTAATACTACTTCCCATTGTATGCATAACGT---ACGTATGGTATATGAGATATCTAGT--T-CCACATTTTTACA-GCGGTTTCAAA----CAGATCTA---GAC----GAAAGTTATGGGAAAT
>t6
GTCTTCA----CAAGCGTACTTAGAGTCCCGCCATTTAACAGTGGCGTCCAATATCATA---CGCTTAGGGATATCTTACTGAGACAGGGAGGG----CGGACAT---CGAATTCCACGGACATCTCCAAAAAAAGGCTC--CT-TTCTTAGGATACAATTAATCACACAAAAGGGCATGATCGAAAGTTATACGGGC---GTTATTTATT----T-GACCTTACACTCGGCTGTGTCTTTTTTAACAATGCTAATGGAC-------ACGTGCATATAATTTTTCATAGTGTTGG----AAAGATAGTTATTTCAATAGACCAGAAG----GTAGGCGA----GTCGCGCCA---ACATACTGAACATTTAGCATTTTTACGCCCATTTTACTAGTGATCGACG---AACT----CTCTG--TTCAGACCGCTATAGAAACGTTGTAAGCATCGTGTAGGTCCAGCCTATGGACTCAG--CC----ATTT--TTATTCCTCGAATCGATTTGAGATATCTTCTTGTCCC---TAGGCATGGG---CTCAGTGG----TATCGACTGGTCAGGCTTCGGGTTGTTTTGAATAACTTATGAG---TACAAGTAAAATTAGATTTACTTCCGATTGTCAGCTTTACGTTACAAGCTTCATAAATGAGAGATATTTA--AAACACATTTTTTCA-GCGAATTTAAC----CATATGAA---GACTCGCGTGTGTAATGGTGAGG
