# Supplementary material for: PQ, a new program for phylogeny reconstruction
Source: BMC Bioinformatics. 2018 Oct 12;19:374. doi: 10.1186/s12859-018-2399-4 (PMC6186109; doi:10.1186/s12859-018-2399-4)
Supplement: Supplementary file 4 — Simulated data. The archive Simulated-data.tar.gz contains two folders called Alignments and Trees. Folder Alignments contains 500 simulated 15-sequence nucleotide alignments in fasta format. Folder Trees contains six subfolders, PQ, MP, ML, ME, QP and Reference with trees in Newick format reconstructed from the alignments with five methods and with reference trees used for simulations. Names of the tree files correspond to names of alignment files. (TAR 1860 kb) [file 12859_2018_2399_MOESM4_ESM.tar › Alignments/402.fasta]

>t3
ATGAAGCA---TAGGAGG---GGTGCCCCCCATCCATGAGTCACTCTATGATCTCACTCCCCGTAGCGCGCGTGTTTTCTAGGATTGCCATG--A---AAG----TTTAATTATCCCAGT--CTACAATTCCGAAAATGG---TTGAA---TGCTGAATGCATGCGCCATGCAGATCTTCCGAGGC--GGCTGGACATAGCCAAAACCACACGTA----ATCCTCGCCTATTAGA-------AAGC---T----CGAAGGGTGCTCTATTTATTTAACACCGACACTTGGCTCT---CCATATAATTTATTTCAGTGTA----ATTGT----TTATAAAACGATACGATAAAAG----CATAAAGTGATCCCAATAGATATACAGATTTC----T---AATTG---CACCCCAAT---CAT--G----C---C---CATTAAGTC-C---TCGTAACCAATATCTGGATGGGTCACGTGAGATCAAGTCACTTTTAT--------ATGAATTT----CTTAAGGCCATCTCAG----AA---AGAGTATCACACACTTAATACTAA---TGC---CTCCCCAACAGAACACTTTGTCT----T----TACATTAAGACTCAATGAAGATCGTACCTCCCTT----CTATAC----AGCCTATGAAGAACCATTACGCTCGCCCGTTAGTGGACATACGTCCCTTTTGTAC----TCATTATTGGACACTTAAAAGT----GAAAGGCATGC---C-ACT----TGGTA-----AACACACACGCCCTTAATTATCAAT---CGTACCATATT-TATATGA-TCATTTTGCCCCCGTTTGTGGT---ATATTAC
>t4
ACTGATAG---AAGGTGT---AGTTCGAGCCTTCAATGATACACTCCGTAATATCCCTCCGACTACCTCAGGTCTTTTTTAGTATAGACCTG--A---ATG----TTTAATTATCCCAGC--CCACTATTCTCAAAAAGT---ATTAT---TGCATATTTGGGCCGCAACACAGATCGGCCGCGAA--GAAGGGAAGTAGCCAAAAAGACATGTC----GACTTCGCCTATTGGG-------AAACTCCT----CGTCGGCTACTCTAT--ATGTAATACCGGTCATAGGCCCT---TCATAAATTAATATTCAGTGTA----ATGAG----CGTGACAAGGAGGAACTAGGAG----CATATATTGATCCCGATATTAACACTTATTTG----T---AATTG---CA--CCAGT---GAT--G----C---C---GACTCAGTT-C---AGGCTCTATAAGGCTCGAAGGGTACCCTTAGAACATGTAACTATTAG--------A---AGTT----CTATTGTCCATCTGAG----AT---TCAGGATCTCACCGTA---TGTGAAAGATC---CTTCACGATTGAAGTCTTTC--T----T----TTTATCAGGGGAATATACAGATAGTACCAGTCTT----C---AC----TGCCCCTTAAGAACCATTGCGCTTAAGTGTGATTGGATATAT-TCCCTGTGTTCA----GTAACATTGAAAACATAAAAGT----G---TGCTGGC---C-ACT----TGGTAAG---AGCTCACATGCCTTTCTTTTTGATT---CGATGCACATT-TATCTGAG----TTTGGCCCCATTTTTGGG---AGTTTCC
>t10
ATGTACAA---AAAGGGT---TGTTCGCTCTTTCTATGATACACTCCTTTATCTCTCTCAACCTACCTCTTGCCCTTTAAAGAATAGTCCTA--A---AGG----TTTAATTATCCCAGC--CCACTATTCCCGAGATGT---CTGAT---TGCAGATTTGATTCGCCACGCAGATCCAACGTGAT--GAAAGGATATCGCCATAAAGACAAGTG----GACCTCGCCAATTGGT-------AATCTTCT----CGGGGACATCTCTAT--ATTTAACACGGGCTGTTGGCACT---TCATAGATTGATATTCAGTGAA----ATAAA----CATTAGAGGGAAGCGCTTGGAG----CAAATATTGATCTCAATAATAGTACAAATCTT----T---AAATG---CA--CCCAT---GAT--G----C---C---GACTTACTT-C---ACGTTCTCTAGGACTTGAAGGGTACCGTTAGATAATGTAACTATGAT--------A---ATTT----CTGTAGACCGTCTGAG----AG---CCACTTTCTCACGATA---AGTTACAGAAC---CTA-TCTAAAGAAGCCTTTCCCA----T----TATATAAAGAGTAAATAAACATAGTACCTGCCTT----CCATAC----GGCCCCTTAAGAACCATTACGCAAGCCTGCGACTGGATATAT-TCCCTTTTTTTC----ATAACATTGTACACATAAAAGT----G---GGCTAGC---C-ACT----TCGTA-----ACCACACACGCCTTTACTTCTAAAT---CGGTACATCTT-TATCTGA-----ATTGACCCCTTTTTTGGT---GGTTTTC
>t13
AATTATAG---AAT---T---TGTACTATCCGTCTATGGGTCACTCCTTGATTTCACGCAACTTACCTCGTGCCCTTTAAAGAATGGCCCTA--A----------TTTTATTATCCCAGT--CGACGATTCCCTCAATAC---GTGAGTAATGCAAATTCACTTCGCTATGCAGAGCATGCGTGGG--GCTAGGATTTTGCGAAAAATACAGGTA----CTCCTCGCCTATTAGTACC----AAACCCCT----CGCGAACCACTCAAT--GTTTAACACGGTCTGACGGCGCT---GCAGATACGCAAGTTC----TG----ATTAA----AGTTACATCGAAACGGTTGTTG----CAACAAATGATGCCCCTAACTGAACAGATTTT----T---AAATG---CA--CCAAT---TAT--G----C---C---CATTGAATA-C---GCGCAGCGGAAAGCTGGAAGGGTACCGTCAGATTAAGTAACTATTAT--------ATGAATTT----CTCCAGTCCATCCTAG----AA---CCAGTTTTTCACGTTA---AC-AACAGCTG---CTACGCAAAATAACACTTTTCCT----G----TTCATTAGGATTAAATGCATATAGTACCTGACTT----CCTTAC----GGCCCGTGAAGAACCATTACGCCAACCGGTACCTGGATATAT-TCCCTTTGTTACCAGCATGTTATTGTAGAGCCTAAAGT----G---CGCAAGC---C-ATT----TCGTA-----ATCACACACGCCTTGTATTTTTAGT---CGATACAGTTA-TATATGT-----ATTGACCCCTTTTTCGGT---AGATTGC
>t6
ACCCA--CCTGGAGCTGA---AGTTCC---TCCCCATGCTTCACTCGTTAATGTC---CCGTATAACTCA----TTTTTAAGTATTGTCGTT--ATGAAAGGGAATTTTATTATCCCAGC--CCTCTATTCAAAATAGCA---GTCAT---GGCAAAGTTGACTCGCGGTCCAGACCGTTCGTGTT--GGAAGGAAAATGCTAAAAGCACAGGTA----GTCATCGCCGATTAGA---AGCTAACC---T----CGT---CTTATCAATTATTTTAAGACCGGCCTAAGGCTCG---TCAGAAAATAAAGTTCAGTGTT----AT--T----CGAAAAAGTGAAATTGTATACG----CATTCAATGATCAATCTAGATCGACTTATTTG-----------TG---CA--CCC-A---TAT--G----C---C---CAAAAATTA-CCGTGTGGGGATAAGAACTTGATGGGTAACGTCAGAAAAAGTCACTGTG----------ATGAATTTTCACCTCAGGTCCATCGTAG----AT---ACAAAATCCCACAATGAATAAATA---CTT---CTCCTCCACGAAATACTTTTTCA----C----TAAATCATGC----ATTTAAATTGTACCGGCCTT----CAATAC----AGCCTTTAAAGAATCATTCCGCCAATCTCATACTG--TATAATTCCCTATGCTAA----AGGACGTTGAACA----AAAGT----GATCCGCACG--------TCAACTTGTA-----TACACACAGGCCCTACTTTATAATT---CGGTGCAAGGC-TATGTGT-ATTACTTGCCCCCTTTTGTGGT---GTGTTAG
>t11
AAGAA--C---AAGCTGA---AGTCCCAGCTACCAATGACCCACTCTTTTATATC---CTGTCTAACACA----TTTTCGAGTATTGGCTTGGAATTAATGGGAGTTTTATTATCCCAGC--CTACCATTCACAGGAAAA---TTTAG---GGCGAATTGAATATGCATTCCAGATCTAGCGAGTG--GGGGGGATGATGCAAAAAAGACAAGTA----TTCATCGCCCATTCGT-------AATC---T----CGC---CTGCTCAATTATTCTAAAACCGACCTGGGGCACG---ACAAACAACAAGGTTCAGTGCG----AT--A----GATGAAATTGAAGCCATATACG----CATTTAGTGATCATTGTAGCACGACTGATTTA-----------TG---CA--CCG-AGGATAT--G----C---C---CAAGTAGTCTCTTTTTGGTGAATATTTCTAGATGGGTTACTTCAGAAAAAGTAACTGTT----------ATGAATTTCCGTCTCACGACCCTCATAG----AT---ACAGACTCACACTGTAAATCCTAA---TAA---CTTCCCCAGCCAAATCTTTAACA----G----TGGATAATGA----ATACACATTGTACCTGACTT----CAGTAC----AGCCTTTAAAGAAACATTACGCAGTACTACTCCTG--TATAGTTCCCTTTTCTTA----TACTCATTGAACA----AAAGT----GATTCGCTCG--------TAGCCTAGTA-----TTCGCACAGGCCCTACT--ATAATT---CGATGCCCAAC-TATGTGG-GTGAATTGCCCCCGTTTGAGGT---GAATTAC
>t15
AACGA--C---TACCAGT---AGTACCCGCGACCTGTGGTACACTCTATAATCTCTCCCTTTGTAGCACACGCCTTTTCCAGTATCGTCATG--ATTTAAGGGATTTTAATTATCCCAGT--CAACAATTCCTAATACGT---TTAAT---AGCTGAATGCACCCGCGATCCAGATCACCCGAGCT--GTAAGGAGCCAGCCAAAATTACAAGTA----ATCATCGCCGATTCGA-------AACC---T----CGC---TGGGTCGATTCTTTTAAGACGGTTTAATGGCACA---GCAAACATTAGGCTTCAGTTGT----ATTGA----TAGCACACTGAAGTTCTTAATG----CAGGTACTGATCATTATAGGATGACGGATGAA----T---AATTG---CA--CCATA---GATTGG----C---C---CAAAGATTG-C---ACGATTTAAACAACTGGATTGGTATCGTCAGATTAAGTCACTGTG----------ATGAAATT----CTTTAGCCCCTCCAAG----AGCCAAGATAATGACACGGTCAATTCCTA---TTA---CTGCTCTACGAAATTCTTTTTCT----A----TGTATTATGG----ATTTAAATTGTACCTCTCTT----CCATAC----AGCCTATCAAGAAACATTACGCCTAACTATTATTGGATATACCTCCCTTTCATGA----AACACATTGGAGA----AAAGT----GATGAGCCCG--------TTATTTTGTA-----AACACACAGGCCATTCTTTTTGATT---CGTGTCTTTGC-TATATGT-ACTTTTTGACCCCATTTTAGGT---GATTTAC
>t9
ACTGA--C---TAGATGT---AGTTCCGCCGTTCCTTGCGGCACTCTTTAAT---TCAC----TATCTCTTGTTATTTCGAGAAATGTCTTA--ATATATGGCACTTTGATTATCCCAGA--CCACCATTCTGGCGATAA---CTTAT---AGCAAATTGAGCCCGCTTTCCAGAGCTACCGCGGC--GACTGGAACGGGCCATAAGAACATGTGAGTCTACTTCGCCGATTAGA-------AAGC---T----CGT---CGACTCCATAAGTGTAAAACTG---ATAGGCACTTATACAGACAGTTAGATTCAGTGTT----ATT--------AAAGACGGACGATGTTGAGG----CATACAGTGATCCCGTTAGGTTTACCTATAGG----TTGGAATTG---CA--CCATA---AAT--G----C---C---CACGTGGTT-A---ACGGATCTAAAAACTTGATTGGTTACTTCAGAATAAGTTACTCTGAT----TGACATGGAATT----CTCAAGTCCGTCGAAG----AA---CGAAGTTGACACTCTAAATACCAA---ACA---CTCCTCAAACGAACACTTTACCC----G----TAGATTAGGGCGTGATACACATCGTATCTGCCTT----CC--------AGCCGTTCAAGAAACATTCCGCGGGAGC----CTGGAGATACTTCCCTGTAATAA----ATGTGATTGTAGATCTAAAAGT----GAAGAGCTTGC---C-AAT----TTGTA--------TCACAAGCCATAATTTTTAAAT---CGTTGCTGAAA-TATTGGC-TGCAATTGTCCCCTTTTGCGGC---AGCTTTT
>t5
ACGTA--C---AATAGGT---AGTACCTGCCGCCGTTGCGGCACTCCGTAATGTCGCAC----TATCTCTGGTTGTTTTGAGAAAAGACTTA--ATATAA-GCAATT---TTATCCCAGA--CCACCATTCGCGCGATAA---CTTAT---AGCAAATTGATCCCGCGTTCCAGAACGACCGGGCC--GACTGGAACGAGCCAAAAGGACATGTTAGTCTACATCGCCTATTAGA-------AAGC---T----CGA---CGACTCCATAGATGTAAAACTG---AGAGGCTCATATACACATAGACAGATGCAGTAAA----ATT--------AAAAACCGAGACGGTTAAAG----CATCCAGTGATCCCGTTAGTTTGACCTATATC----T---AATTG---CA--CCTTA---AAT--G----C---C---CATTACATT-A---GCGGATCTTAGAACTTGATTGGTTACTTCAGAGTAAGTTACTCTAAT----TTACATGTAATT----CT---GCCCATCTGAG----AA---CAAAGTTGACACCCTTAATACCTA---GTC---CTCCTCTAACGAACACTTTACCG----G----TACATTATGGCCCAATACACATCGTAGCTAACTT----CC--------AGCCGGTCAAGAAACATTCCGCGAAAGC----CTGGAGATACTTCCCTGTAATGA----AGGTATTTGTAGATCATAAAGT----GAATTGCAAGC---C-ATT----TGGTA--------TCACACGCCGTAATTTATGAAT---CGTTCCACAAA-TATTGGG-GGCAATTGTCCCCTTTTGGGGC---AACTTTA
>t14
AATCA--C---AACAAGTATCCGTTCTCACCACCTGTGATTCACTCTATTATATCTCTC----TAGCTCTCGCTATTTACAGAATTGCCGTA--ATCTAAGGGAATTTAATTATCCCAGA--CAACTATTGCGCAGACAA---ATAAC---AGCAAAGTGGCCCCGCTACCCAGAGCGACCGGGGC--GTCAGGATCACGCCATAAGGACACGTTAGTCGACGTCGCCGATTAGG-------AACC---T----CGT---CAAATCCATGAGTTTAACACTG---AGAGGCTCTTATTCAAACAACTTGATACAGTCTA----ATGTC----CCGTAAAAAGAGCCGATTCTTG----CATACAGTGATCCCTTTAGGTGCACCGATATC----T---AATTG---CA--CCATT---GAT--G----C---C---CATGTTG-T-A---TGGTATTACATCTCTCGATTGGTGGCTTCAGAAGAAGTTACTCTTAA----TGTCATGCACTT----CTTAGGTCCATCTGAG----AA---ATAATTTAGCACGTTCAATACCGA---ATT---CTCCCCGATAAAAATCTTTAGCG----G----TCTATGATGGCTGAATTAATATCGTAGCCAACTT----CCGTACCATCAGCCAATGAAGAATCATTCCGCGATGCG----CTGGACATACTTCCCTTTGA-AA----ATGTCATTGTAAATCTGAAAGT----GACGGGCGTGC---C-ATT----TAGTA-----AGCTCACACGCCATTCATTATCATT---CGACCCCTAAC-TATTGGG-AAAACTTGTCCCCCTTTATGGT---GCCTTTA
>t2
ACAAA--A---GACACGT---GGTTCCAGCAACCAGTGGAGCACTCGGTAATTTCTCAC----TATCCCTGGACCTTTCAAGAATGGCCATA--ATTGACGGAAGTTTAATTATCCCAGG--CCGCAATTTGTCAAACAT---ATCAG---CGCAGATTT---ACGCTGGACAGATCCACCGAGGA--GCCTGGATTAGGCTATAAATACAAGTAAGTGATCGTCGCCGATTTGA-------AACC---T----CGT---AATCTCCATTGTTGTAACACTG---AGAGGCGCCTAATCAAAGAACAATCTGCAGTGTA----ATATGGACACCGAAGAATGAA----TCCTTGACGGCAGATATTGATCTCAGTAAAAAAACCTATATA----T---AATTG---CA--CCAGA---AA--------C---C---CATGGATTG-T---ATGTTATGAAAACCTAGAGAGGTGTCATTAGAAAATGTAACTTTCAG----GGACATGCAGTT----CTCTAGACCCTCGTAGTTGAAC---AAATTGTATCACAATCAATAAATA---TTC---CTTCCCTACAGAAAACTTTGACCGTTAA----TTCATGATGGCAAAATAAATATAGTACCGACCTT----CTCTAC----CGCCTTTTAAGAAACATTCCGCTGATGA----ATGGAGATATATCCCTTTCATAG----TGGCAGTTGTAAATATGAAAGT----GAACGGCATGC---C-ATT----TTGTA--AGCCACTCACAGGCCTTGAATTATGAGT---CGAGTCCATACTTATAGGG-TAATATTGGCCCCTTTTT-------CCGTTGG
>t12
ACATA--A---GACGAGG---AGTTCCACCACGCCGTGTTCCACTCAGTGATTTCGCGC----TATCTCCGGACATTTCTAGAAATGCCCTA--ATCTACGGCACTTTGATTATCCCAGG--CTTCCATTTGCAGTAAAC---ATAAT---TGCGAAATA---TCGCATCACAGAACTACCGAGTT--G----G--AATGCTAAAAACACACGTTAGTTATCATCGCCGATTAGG-------AACC---T----CGG---GGACTCCATAATTGTAACACTG---AGAGGCACGTATACAAACAACGGTATACAGTTTA----ATCTAAACACCCTACAATGAT----TTCACGCCGGCACACATTGATGTCTATAATCC----TATAAT----T---AATTGCGACA--CCATC---AAT--G----C---C---CATAAAGTA-T---TTGGCTTTGAGATCTAGAGGGGTAACTTTAGAAAAGGTTACTGTCACTAATCAACATGCATTT----CTCCTGGCCGTCCTAGTCACAT---AAATTGTACCACAATGAATATAAA---CTA---CTACCCGAAAAAAAGCTTTCACAGTTTA----TTCATCTAGACATGATTAATATAGTATCGTACTT----CTCTAC----AGCCGTTTAAGAATCATTCCGCATGCGC----TTGGACATACTTCCCTATCATCC----CATGTCTTGAATATATGAAAGT----GATCGGCGTGC---C-AGT----TAGTA-----GACGCACATGCCTTGTGTTATAAATAATCGCTACTAGGCTTATCCGA-ATCTATTGGCCCCATTTTTGGT---GCTTTTT
>t8
AGATA--T---AACTTGG---AGTCCCATCAATCCATGCTTCA--CTTTGATTTCGCGC----TACCACATGCATTTTTCAGAACGGTCGTC--ATACAAGGAAATTTAATTATCCCAGACCCAACAATTACGCACAAAC---TTGAT---AGCAAAGTG---CCGCTCACCAGATCAGCCGTGTT--GTCTGGACGAAGCTATAAAGACAAGTAAGTAAGCGTCGCCGATTTGC-------AAGC---T----CGA---GTACTCCATGTGTGTAAAACTG---AGTGGCACTTAAACATAAAAGGTATTACAGTACG----ATTAGAGCACCAAAAATTGAA----TTAAGGCGGGCAAAAATTGATCTTTCTATATAGACCTATATTAAGGT---AATTG---CA--CCGGC---TAT--G----C---CACGGATAAGCTT-A---ATGGTATACACATCTAGATTGGTGTCGTTAGAAGAGGTTACTCTCAT----GTCCATGCAGTT----CTTAAGTCCATCAAAG----AC---ACATTTTAACACGCTTAATCTGGA---TCC---CTCCTCCAGAGAAGTCTTTATCCGTTATGGGTTTCATCAAGGTGTCATTTACATAGTAACAACCTT----CTATAC----AGCCATTTAAGAATCATTCCGCGTAGGA----TTGGAAATACCTCCCTTTATTCA----TGGTTCTTGCAAATCAGAAAGT----GAAATGCTGGCTTCC-ATT----TCGTA-----CTCCCACATGCCCTGAGTTTTCACT---CGAATCCGGACTTATTCGT-AAGAGTTGACCCCATTTAAGGT---AAGTTGT
>t7
AGTAA--G---AACCA-------TTCAACCGAACCGTGCTGCA--CCCTAATCTCGCTC----TATCTCATGTCTTTTCGAGGACCGTCGTT--ATTAACGGGAATTTGATTATCCCAGAATCAACAATTACCCGAAGACAAGTTAAG---AGCTAAATA---TTGCTAACCAGACCGCGCGAGGTGTGGCAGGACAAGGCTAGAAGGACATGTTAGTTAGCTTCGCCAATTTGA-------AATC---TCGAACGG---ATCGTCCATGAGTGTAAAACTG---TGGGGCACCTAAACAGATAGTATACTCCAGTGCATCGGATCACTGCACCAAATATAGAT----TGTAAGAGGGCATACAATGATCGTCCTAACTTCACAAATCTA----T---AATTG---CA--CCTTT---GAT--GCAGGCAGCCGCG--AAAATTG-T---AAGCCGTACAGTTCTAGATCGGTCTCATGAGATAACGTAACTCTGAC----TTTCATGTACTT----CTTGAGTCCTTCACAG----AC---ACATTCTCGCACT---AATCGTCA---TGCGTGATCCACTAAA---AACTTTATCCGTTGTGCCTTACATCATGAACATATGTAAATAGTAACAAACTT----CTATAC----TGCCACTTAAGAAGCATTCCGCAATCTA----TTGGATATACATCCCTTTCTTAA----TAAGTATTGAAAATGTCAAAGTGACTGAGTTGCGTGCTGTC-ATT----TTGTA-----CTCCCACATGCCCTTAGTTCTCACT---CGATCCCGATCTTATTCGT-AGATATTGTCCCCATTTTTGGATGTCATTTAT
>t1
AATTA--G---AAGCG-------TTCAAGCTAACCCTGGCGCA--CTATAATGTCTCTC----TAACTCACGTCTTTTCAAGGACCGTCGTA--ATAAACGGGAATTTGATTATCCCAGGAACATCAATTTCCAGTACCCACTCTAAT---AGCAAAATA---CGGCTAACCAGAGCCCACGAGGTACGTCTGGACAGCGCTATAAGAACAGGTAAGTAAGCTTCGCCGATTGGA-------AACC---TCTGACGG---ATCTTCCATATGTCTAAAACTG---TGAGGCACCTAAGCATATAATGTTCTCCAGTTGATGGAATACCCACACGGAAAAATGAT----TTAGTGAGGGCAAGCATTGATCGGGCTATTTTCACTCATGTA----T---AATTG---CA--CCGAT---GAT--GTAGTCTGCCGCG--GAAAATG-T---ACGATCTACAAGTCTAGATCGGTCTCATGAGAGAACGTTACTCTCAT----CAGCATGAAATT----CTCTGGTCCTTCACAG----AT---ATATTTTCTCACTTTAAATGACGA---TTCGTAATTCACTAAATAATACTTTGACCGTTATGTCCTACATGTTGAATTTATTCAAATAGTAACATTCTTTCGACGATAC----AGCCTCTTAAGAACCATTCCGCGGCATC----TTGGACATACTTCCCTCTCTTTA----TAATGATTGTAAAGAACAAAGTAGACGAACTGCGTGCGTACCATT----TTGTA-----CCCACACACGCCCTGGGTTCTTACT---CGACCCCGATCTTATTCGT-TATATTTGACCCCCTTTTAGGATGTCAGTTTT
