# Supplementary material for: PQ, a new program for phylogeny reconstruction
Source: BMC Bioinformatics. 2018 Oct 12;19:374. doi: 10.1186/s12859-018-2399-4 (PMC6186109; doi:10.1186/s12859-018-2399-4)
Supplement: Supplementary file 4 — Simulated data. The archive Simulated-data.tar.gz contains two folders called Alignments and Trees. Folder Alignments contains 500 simulated 15-sequence nucleotide alignments in fasta format. Folder Trees contains six subfolders, PQ, MP, ML, ME, QP and Reference with trees in Newick format reconstructed from the alignments with five methods and with reference trees used for simulations. Names of the tree files correspond to names of alignment files. (TAR 1860 kb) [file 12859_2018_2399_MOESM4_ESM.tar › Alignments/347.fasta]

>t6
CA---TAATTCAAAGTCAGAGACTGTACAATTCGCAATTTATAATATTTACAAATAAGAGCTAG--CTTTAGCAAGCGAGATGATCTATATGTTGA----AAACGTAGTTACTTA---CGTATCACTC---GCGTTGTT----CC---AAATCGTTAG--AAGTTGGGTGATAGTTTC---AATTTTGTCAATATAAC--CCAATAACTTTTATAACTCCTACAGAAGTACAAACATAAACTCCATAACAGTAGATACTG-------TTCCCCCTATGGCGAGCTCTGTCGGTG---GTCACATGCTATCA---ACGTATGTACTTTGGAAT----AATA----ACAGCTGAAGCTTGCCCCACTCAGACAT---ACGGCGGAGACCCGAA---GAACGTGACGTGAACACATATTTATTCATAGAGAACATAACCAA---GATCTTAAACCGCATTCCCCCAGTATATAGTTGGATCTTTGATTCCAGTCTTGTCGGAAGGTGGTTGTAACTAT----CCCTAAAAAA--CACTAATAGTC----TGGAACACCAGTTATTTT----GCAAAAGTCG---GGAGAAACTATTCCAA----AATAAATATT---CAG---CTGGACAATCATCCTCATCAGGTTGTAA--ACCGAAGAAGGC---TCTTAGTCAGGATCATATTTATGTACACATTAGTATTAATAACGAGAATATCATTCCTCAGTTAATCTAGTTTAACATAA
>t12
TA---TCATTTTATGGCAGTGACTGCACAATTCGCAAAATATCATATTTACAAATATGAGAGAA--TTATA----GCGTATTGAGATATATATTCA----ATTCGCAGTAACTAT---CGTAGGAGGT---ACGTGGTT----CC---AAGTCTATAG--GATTTGGGAGAATTTTTC---ATTCTCGTCATTCGGAC--CAATTAGCTATACCAACTTCCACAAAAGTTCATAGTTGATCTCCAACTCATCAACTTCTG-------TTACCCCTAT--CGGACTCCGTCAGTG---CTCAGTAACTATTC---ACGTATTTAGATTTGAGT----AATA----ACAACTCAAGTTTGCCGCACTAATAGAT---CAGGCAGAGTTCAGTT---GAACCTTACGTGATCTCAGATTTAATCTCATAGTACATATCATA---GACTTTATTCCGAAAA----AAGGATATCGTTGGATTTATGATTCCAGTAATACCGCCATGGGGATGTCTC-------CAGTGACAAA--CACTAATGGTA----CTGAACTCCAGTTATTTT----GAATAACCCG---GGATCTACGATTCCAA----AATAAGTATT---CACTAAGTGTGGAGTCATCCACATCATGTTC--A--ATTGACGAATGCTACTCTCTGTCAGACGCACATTCATCCACACATTAATTGTACTAGCGGTAATGTGATCCATTAATGAATCCA---GGACATAG
>t7
CA---TCATTTTGTGACATCGACTGAACAATTCGCAAGCTATAAGTTTTTAAAATAGTAGATAA--TTATA----ACGAAATGAATTAGATATTTA----ATTCGGAGTAACTCTTAAAGTAACAAAA---GCGTCGTT----CC---AGATAACGAGTGTTTTTGGAGGACATATTC---AGTTTTATCAGTTGAAC--CGATTGTTTTTTATAACTCGGACAGCAGTACAT----GATCTCCATAACACAGATTGATCCATC---TTACCCCTAT--CGATCTCAGGCTGTA---TGCCATTACTATAAAGTACGCATATAGCATCTAGG----AATA----ACACCAAACGACTGCCCAACGCATAGAT---TAGACGGAGCTCAGAA---GAACTTTAAGTTAACCAATATTAAATCAAAAAGTATATACGAAA---GGTCTTGGACCGAAAT----GAGAATATAGTTGGATGTGTGATTCCAGTGATAGCACCACGTGGATGTGACTAT----AGATAAAAAA--GACTAATTGTT----GTGAAC----GTTATTTA----GAAGAAGTCG---AGACTAGCGA-TCAGA----AATA---AAT---CACTAACTGGAGAGTCATCCCCATCGTGTTGTAA--ATGGATGAATTC---TCTCAGTCTGTCTCTCATTGATCGACACATTATTACTAATAACGGTAATGTCATTAATTATTCAATCGA---CGTCATAA
>t13
CA---TTATTTAGTGACATCGACTGAACAATTCGCAAGGTATAAGTTTTAGAAATACAAGCTAG--TTAAT----ACGAAATGAAATAGATGTTTA----ATTCGGAGTTACTCG---AGTAGCATAA---CCGTGGCT----CA---ACGTCATAAG--GGTTTGGGTGAGAGGTTC---ATTCTTATCAGTTGAAC--CTATTATATTTTTTAACTCGGACAACAGTACAT----AATCTCCACAACACTAATTACTCCGGT---TTACCCCTAT--CGAGCTCAGGCAGTT---ACCAAACACTATAAATTACGCATATAAAATCCAAG----AATA----ACACCTGAAGGGTGCCCTACGCACAGAT---ATGACGGAGCTCAGAG---GAACATTAAGTGAACTTAGATTCAATCAAAAAGTATATATGAAA---GGACTTGACCCGTACT----GAGTATATGGTTGGATTTCTAATTCCCGTGATAACACCTAGAGGATGTATCTAT----AGATAAAAAA--TACTAATTGTT----TCGAACACCAGTTATTTA----GAATAAGGCG---AGAAAAGCGA-TCAAA----AATA---ATT---CACTAATTGGAGAGTCATCCCCATCGTGTTATAA--ATTGATGATTTC---TCCCAGTCAGCCCCACATTTATCTACACGTTACGACTAGTAGCGGTAATCTCATTAATTATTAAATCAA---CGGCATAA
>t8
GA---TCATTAAGGGACATTGACTGGACAATTCTCAAGGTATAAGATTTATAAATACTAGGGAA--CTTCT----ACGAGTTGTACTAAATGTTGACCACACTCGCAGTGACTTG---AGTATTAGAA---CCGTAGGTTCCACTCTCATTTCCGAAG--GGTTTGGAC---GTTTTC---ATTCTAATCAGTCCAAC--CTAATAGTTATCCCAACTCCAACAATAGTTCACATGTAAAATCCAACACACAGTATTTTT-------TTTCCCCTAT--CGAGCTCTGACGGTT---GACAGTGACT--TG---ACGAAACTATACTTTAAT----AATAA---ACACCAAA----TGCCTGACGGATAGAT---TGGAATGAGATCAGGG---GAACTTCCGGTGATCGTAGATTTATTCATTAAGAATATATACGAGGGGTATTTTCTCCGCAGA----AAGATTAATGTTTGATGTATAATTCCAGTTTGCACACTAAGCGGATGTTCCTAT----TGATGACAAAAGTACTAATAGTA----ACGAACGCCAGTTATT--------AAAAACCG---CGAGGTACAATTCTGG----AATAAGTAAT---CAATATATGTTAACTCATCCACATTCGGTGATAAGTATAGAAGAAAAC---TCTGAGTCGGCCTCATATTTATTAAAACATTAATTATATTATCGCAAATCTGATTAATTAATCAATCCAGTTTAGCATAA
>t9
CA---TAATTTCTGGACAGAGACTGGACAATTCACAATATATAAGCTTTTTAAATACAAGTAAA--TTTTA----ACGAATTGTTCTAGTTTTTGA----ATTCGCAGTTACTTG---AGTACTATAG---CCGTAGTTTCGACA---ATGTCAAAAG--CGATTGGCA---GTTTTC---AGTATAATCATTGCAAC--CGAATGGATATGGAAACTACAACATGAGTGCAAAATTAAATTCCAACGCACTGTCTACTG-------TTTCCCCTAT--CGAGCTCTGACAGTG---CTCTGACACTATGC---ACGGAACTATACTGGAGT----AATAC---ACACCACA----TGCCTGACGGAGAGAT---TTGTATGAGATCCGGG---GAACATACCGTGAACGTACATTAAATCCTTAAGGATATATGAAATAGGTTTTTCCTCCGCAAA----AAGCTTATTGTTTGATGTTTTATTCCGGGTTATACACCCAGGGGATGTACCTAT----CGGTGATAAA--CACTAATAGTA----CCGAACTCCAGGTATT--------AGAAGCCG---CGATTAACTATTCTAA----AATAAGTAAT---CAATATTTGAACAGTCATCCCCATAGAGTCTTAAACACGGAAGAAATC---TCTGTGTCGGGCTCATATTAATGCAGACATTACTTATATTATCGGGAATCTGATAAATTAATAAATCCAGTCAATCTTAA
>t2
AA---TTATTCGATGACAAAGACTG---AATTCACGAGGTATTATATTTCCAAATAACAGTTACGTTTATT----ACGGTTTGTGATATTTGTTGA----ACGCG----TACTAT---AGTAATAAATGCAACGTGGCTGCAGCA---ATATTACCAG--CTTTTGGTT---TATTTCCTTAATCTTCTCATTTACAC--CTACTTACTTTGTTAA-TCCTACATAAGTGCAACTGTCAGCTCCATTTCACAATTTCCTT----CTCTTACCCCTAT--CGTACTCGGTCAGTT---GTCGAAGCCTATTG---ACGTACTTAGGGTAGAGT----GATA-AGAACATCAAA----TGCCCC---GACATAT---AAGTAGGAGGTCGGAA---GAAC----GGTTATCTAACATTAATTCAAGTAGAACATA--AGA---GAGTTTACACCGAAAT----CAGTTTAACGTTGGATGTCTA-TTCCAGTGTTTACTGAATGAGGGTGTAGCTAT----GTCTAACAAA--AACTAATAGTT----TAGACCACCAGATACT--------AGAACCCGGAACGATGCACAA----TATGAGAATAATTATT---CAATATCTGGTGAATCCTCCACATTTTGTGATAAGAACAGAGGATGTC---TCGCGGTCAGCCTCAGATTCATGTAGACGTTAATC----TATCGAAAATGTAATAACTGATTTAATCCAGTAGGAC----
>t4
AA---TAATTTTAAGCCAATGACTGCACAATTCTCAATTTATGATGTTTCGAAATAGCAGCTAG--TTTTT----TCGATCTGTTATATGTTTTAA----AATCGAAGTCACTGT---AGTAATTGTA---CCGTTGGTCCCACA---ATATTCCCAG--AGTTTGGGG---GATTTCTCGAGTCTATTCATTGACAC--CAAATAGATTTACTAA-TGCTACATGAGTGCAAGGTTCAGATCCAGCTCATGATTTCCTT----TTTTTAC--CTAT--CGCACTCGGACCGTA---CACAGTTCCTATAT---ACGTACTTAATTATAAGT----AATA-GGAACATCATA----TGCCCG---AAGTTAT---ATGGAGGAGTACGGGT---GAACTTTCCGTAATCCGACATTTATTCGCGAAGAAAATA--AAA---GAGATTCCCCCGCATT----TAGTGTATGGTTCGATCTATA-TTCCGGCCATAACCGGATGAGGGTGTGTCTAT----TAATGAAAAA--CACTAATGGTTGACACAGACCCCCAGTTATT--------AGAACCCGGCATGAGACCCGA----AA----AAGAATTACT---CATTAATTGCTGAATCCTCCTCATTTCGTTATAAGTAAAGAAGATTAC---TCTCCGTCAGACACAAATTAATCCAAACCTTAATT----TATCGCGAATGTTATATATGAGTCAATCCAGTATAAC----
>t15
AA---TAATTAAGAGACAATGACTGCACAATTCCCTACCTATTAGTTTTCGAAATAGCAGTTAT--ATAGT----GCGATGTGATTTATTTTTTAA----AGTCGCAGTGACTGT---AGTAATAACA---ACGTAGTTGCGACA---ATATCACCAG--TCATTGGCC---TGTTTCCTTATTATTATCATTAACAC--CTAGTTTCTTTACTAA-TTAAACATAAGTGCAATAGGGAAATCCAATACATAATTTCCTT----CCGTTCCCCCTAT--CGCACTCTGACCGTT---TTCGAAACCTATGG---ACGTAGTTAAAGTTGAGT----TATA-AGGACAACAGA----TGCCCT---TAGTTAT---AAGGAGGAGTTCGGAA---GAACTTTCCGTAATCATATATATATTCGCATAGGACATA--AGA---GAGTTTGCACCGCAGT----CAGCGTATCGTTAGATATCTT-TTCCCGTCTCAACTTACTGAGGGTGTCTCTAT----GGCTGACAAA--CACTAATAGTG----CGGACCTCCAGTTACT--------ATAAACCGTAGAGACGCCCAA----GA----AAA---TACT---CATTATTTGGTGACTCCTCCTCATTCCGTTATAAGTAACGAGGATGAC---TCTAAGTCAGATTCAAATTGATGTACACGTTAACG----TATCGCAAATGTAATCATTGATTTAATCCAGTTGTCC----
>t1
AA---TTATTCGCTGACAAAGACTGTACAATTCCCGATCTATCATATTTCTAAATATCAGTTAA--TTCCA----TCGAGGTGTATTACTTGTTAA----AATCGAAGTTACTCT---AGTAAACATT---CCGTTGTTGCTGCA---ATTTTACCAG--AGTTTGGAT---GCTTTCCTTAGTATTATCATTAA------TATTGGCTTTGCTAA-TTATACAAAA---CAATTGATAGATCCATTCCATATGTTATTG----TTGTTGCCCCTAT--CGTACTCAGACCGTA---TACGAAACCTATTG---ACGAACCTAAAGTTGAGT----GATA-AAGACACCAGA----TGCCGT---AAATCAT---ATGTAGGAGAGCGGAT---GAACATTCCGTCATCAAAGATTGATTCGGTGAGGACATA--AAA---GCGTTTCCACCGAATT----CAGCATATAGTTGGATCTCTA-TTCCTGCCTAAACTGAATGAGGGTGTCTCTAT----TTTTAACAAA--TACTAATGGTA----CAGAACGCCAGATACT--------AAAAACCGACATGACAGCCAA----TA----AAAAATTACT---CAATATTTGGGCACTCCTCCACATTTGGTTATAAATATAGAGGATGAC---TCAAGGTCAGTTTCACATTAATGTAGACATTAATG----TAACGCGAATGTAATGATTGAATTAATCCAGTAATCC----
>t5
AA---TAATTATTAGACAAGGACTGTACAATTCACAACGTATGAGCTTTCTAAATACCAGTAAA--TTTTG----GCGATGTGTGCTATTTGTTGA----AGGCGAAGTAACTGG---GGTACGGTCA---CCGTAGTTTCTCCA---ACTTCAAGAG--TTTTTGGCA---TATTTCGATAGTCTAATCAATATAAC--CTAATTTCTCTCAGAACTATTACATGAGTTCAGGAGTAATGTCCAGAGCAATATCTTCTT----TCTTTGCCCCTAT--CGAACTCTGACCGTA---GCCTGTCACTATCC---ACGAAACTATTTGTAAAT----AATA----ACACCACA----TGCCTAACAAAATGAT---TCGCAGGAGGGCCGCT---GAACGTGCCGTGAAATAATATTAATTCGCAAAGGATATATTAAA---GAGATTCCTCCGAAAG----TAGCATATTGTTGGATCTTTC-TTCCGGTTATGACACTATGGGGATGTAGCTATCCCGTGCTAACAAA--CACTAATAGTC----TTGAACGCCAGTTATT--------AAAATCCG---CGACCACCAATTCTCT----AAAAAATAAT---CATTATTTGAACAATCATCCCCATAGTGTCATAAATACGGAAGAGATC---TCTCGGTCAGAGTCAGATTAATTCAGACATTACTTTTACTATCGATAATGTAATTAATTAATAAATCCAGTTTGCC----
>t14
CA---TTATTGGTAGTCAGAGACTGGACAATTCTCAAAATATCATCTTTCCAAATACCAGCTAT--CTTTA----ACGAATTGTTCTAATTATTGA----AGTCGGAGTTACTAA---TGTAGGACCA---GCGTGGTTGCGTCT---AAGTCAGTAG--ATATTGGTAGAAAATTTC---AATCTAGTCAATCAAAC--CGACTAACTCTAAAAACTTGGACATGAGTTCAAAATTGAGTTCCAAGGCATTGTCTTCTA-------TTACCCCTAT--CGAACTCAGGCAGTC---T--GACAACTATAT---ACGAATATACAGCTGACT----AATA----ACATCAAA----TGCCGAACAAACCAAT---TCGTCGGAGTTCGGAG---GAACCTGAAGTAAGCAGAAATTTATTCTGTGAGGAAATATTAGA---GTTATTGCTCCGAACT----GAGTTTATCGTTGGATTTGTGATTCCCGTTGAGTCTGTCTGAGGATGTGGCTAT----CTCTAAGAAA--AACTAATAGTC----CTGAACACCAGGTATTTA----GTAGAAAACG---CGAAAGTCAATTCAGA----AAGAACTATT---CATTAATTGTTCAGTCGTCCTCATTGGGTCGTAA--AATGAGGATTTC---TCTCAGTCAGGCGCATATTTATATAGACATTACGAATATTATCGAAAATATGATTGATAGATAAATCCAGTCTAACATAA
>t11
GA---TTATTGTAAGTCATAGACTGCACAATTCTCAAATTATCAACTTTCTAAATAACAGTTAA--ATTTA----ACGAAGTGTACTAATTTTTAA----ATGCGTAGTAACTAA---AGTAGAGTCA---CCGTGGTTAC-------AATTGATTAG--GTCTTGGGGGATGGTTTC---ATTGTAATCAATTAGAC--CGAATAAATTTGTAAACTTAGACATGAGTGCAAAGTGGAGTTCCATCTCAATATCTTGTC-------TTGCCCCTAT--CGATCTCTGCCAGTCCCGATCTATTTCTATGA---ACGAATGTATAGGACAAA----AATA----ACACCAAA----TGCCCGACAAAGTGAT---TTGTCGGAGAACGGTAGCTGAACTTACTGTTAACTTACATTTATTCATTAAGGAGATATTTCA---GAAAT--ATC--GAA-----GAGCTTAGTGTTGGATTTCTAATTCCCGACACGTCTTACAGAGGCTGTTTCTAT----ATCTGAAAAA--AACTAATTGTT----ATGAGCACCAGGTAGTTC----GTATAAAGCG---CGAAATACTATTCGTG----AAGAAAAATTCTCCATTAAATGTGCAATCATCCGCATGTGGTAATAA--ATCGAGGATTTC---TCTCCGTCCGGCGCCCATTAATTAAAACCTTACTAGTAGTATCGCTAATTTGATGTATTGATAAATCCAGTAAAACTTAT
>t3
GATATTAATTTATAGTCATTGACTGCACAATTCACAAGTTATCAGCTTTCAAAATATCAGTAAA--TTATT----TCGATCTGGATTATTTCTTAA----AAACGGAGTTACTGA---GGTATAGGAG---GCGTCGTTAC-------AATTTATCAG--GTATTGGAAGAGGCTTTC---ATTGTTATCATTTACAC--CTAATTAATTTGTAAACTTGCACATAAGTGCAAAAGGGAATTCCAAAACAATGTCTCGTC-------TTTCCCCTAT--CGATCTCTGCCAGTGACCTACGAAAACTATTA---ACGAATTTATAGAACAAATACGAATA----ACATCAAA----TGCCCGACATAGTAATATTTTGCCGGAGTACGGAAACGGAACTTCCTGTAAAGAAAGATTTATTCAGATAGCATATATTTGA---GTGAT--AGC--CAT-----CAGGTTAGGGTTGGATTTCTAATTCCAGGCTTGTCTGCCGGAGGGTGTCACTAT----CAATTAAAAA--AACTAATTGTT----AAGAACACCAGCTATTTCTACAGGATAAATCG---CGACGAACTATTCGTA----AAGAAGTATTCTGCAGTAAATGTGCATTCATCCCCATTATGTGATAA--ACCGAGGATAGC---TCCCCGTCCGGCGCACATTTATGAATACCTTAGTACTAATAGCGATAATTTTATAAATGGTTAAATCCAGTGAAACTTAT
>t10
GATGTTTATTGAGGGCCAACGACTGCACAATTCACAATTTATCAACTTTACAAATAAGAGGGAA--TTATG----GCGTTCTGTCTTAATTTTTAA----AGTCGTAGTAACTAA---GGTATTGAAG---CCGTTGTTTC-------AACTGATTAG--ATATTGGAGGAAGCTTTC---ATTATTATCATTTACACCACGAATGAGTTTTTAA--TGTCACATCAGT----ATAGGAGTTCCAAACCAAGGACTGCTC-------TTACCCCTAT--CGATCTCGGCCAGTAATCTACTTTGCCTATAT---ACGCATTTAGAGGTCATACAGGAATA----ACATCAAA----TGCCCGACAGATCAATACATAGCCGGAGGACAGGGGAGGAACTTACGGTAAAGAGATATTTATTCAGTTAGGATATATAGCA---GGTTT--AAC--CAG-----CAGGATAGGGTTGGATTTCTAATTCCAGGATTGGCAGCCGGGGGGTGTTTCTAT----CTTTTAAAAA--CACTAATTGTT----AAGATCACCAGCTAATTCTATAGAATAAATCG---CGATTAACTATTCGTA----AAGAACTAATGTGCATTAAGTGTTCATTCATCCACATTGGGTAATAA--ACCGATGACAGC---TCAACGTCCGGCG--CATTAATGGATACCTTAAGAATAATAGCGCAAATCTTATTGATGGTTAAATCCAGTTTGACTTAG
