# Supplementary material for: PQ, a new program for phylogeny reconstruction
Source: BMC Bioinformatics. 2018 Oct 12;19:374. doi: 10.1186/s12859-018-2399-4 (PMC6186109; doi:10.1186/s12859-018-2399-4)
Supplement: Supplementary file 5 — Data for testing long branch attraction artifact. The archive LBA.tar.gz contains two folders called Test1 and Test2. Each folder contains two subfolders called Alignments and Trees. Their content are similar to the content of the corresponding files in Additional file 2. Alignments and trees in the folder Test1 each includes sequences from 18 fungal species: five Basidiomycota, 11 Eurotiomycetes, one from Sordariomucetes and one from Saccharomycetes. Alignments and trees in the folder Test2 each includes sequences from 19 fungal species: five Basidiomycota, 12 Sordariomycetes, one from Eurotiomycetes and one from Saccharomycetes. (TAR 1700 kb) [file 12859_2018_2399_MOESM5_ESM.tar]

Archive with 3,559 entries (3,543 files):
- list.txt
- Test1
- Test1/Trees
- Test1/Trees/QP
- Test1/Trees/QP/PF02815_3.tre
- Test1/Trees/QP/PF00682_1.tre
- Test1/Trees/QP/PF13012_1.tre
- Test1/Trees/QP/PF02020_1.tre
- Test1/Trees/QP/PF00909_1.tre
- Test1/Trees/QP/PF00587_3.tre
- Test1/Trees/QP/PF00501_4.tre
- Test1/Trees/QP/PF04003_3.tre
- Test1/Trees/QP/PF02906_1.tre
- Test1/Trees/QP/PF00176_3.tre
- Test1/Trees/QP/PF00573_1.tre
- Test1/Trees/QP/PF00069_7.tre
- Test1/Trees/QP/PF04427_4.tre
- Test1/Trees/QP/PF12710_2.tre
- Test1/Trees/QP/PF00069_33.tre
- Test1/Trees/QP/PF02854_2.tre
- Test1/Trees/QP/PF01255_1.tre
- Test1/Trees/QP/PF00153_30.tre
- Test1/Trees/QP/PF00929_1.tre
- Test1/Trees/QP/PF04389_1.tre
- Test1/Trees/QP/PF00005_10.tre
- Test1/Trees/QP/PF02383_2.tre
- Test1/Trees/QP/PF02005_1.tre
- Test1/Trees/QP/PF01207_3.tre
- Test1/Trees/QP/PF04561_1.tre
- Test1/Trees/QP/PF01263_1.tre
- Test1/Trees/QP/PF04998_1.tre
- Test1/Trees/QP/PF00009_3.tre
- Test1/Trees/QP/PF05158_1.tre
- Test1/Trees/QP/PF00667_2.tre
- Test1/Trees/QP/PF00557_3.tre
- Test1/Trees/QP/PF00995_4.tre
- Test1/Trees/QP/PF00590_1.tre
- Test1/Trees/QP/PF00270_8.tre
- Test1/Trees/QP/PF06068_1.tre
- Test1/Trees/QP/PF03727_1.tre
- Test1/Trees/QP/PF00069_4.tre
- Test1/Trees/QP/PF00122_1.tre
- Test1/Trees/QP/PF08597_1.tre
- Test1/Trees/QP/PF03029_2.tre
- Test1/Trees/QP/PF03901_1.tre
- Test1/Trees/QP/PF02867_1.tre
- Test1/Trees/QP/PF03914_2.tre
- Test1/Trees/QP/PF04056_1.tre
- Test1/Trees/QP/PF00149_6.tre
- Test1/Trees/QP/PF00266_2.tre
- Test1/Trees/QP/PF00012_2.tre
- Test1/Trees/QP/PF01201_2.tre
- Test1/Trees/QP/PF00069_36.tre
- Test1/Trees/QP/PF03256_1.tre
- Test1/Trees/QP/PF00999_1.tre
- Test1/Trees/QP/PF03367_2.tre
- Test1/Trees/QP/PF02219_1.tre
- Test1/Trees/QP/PF06398_1.tre
- Test1/Trees/QP/PF00155_2.tre
- Test1/Trees/QP/PF00133_3.tre
- Test1/Trees/QP/PF00069_12.tre
- Test1/Trees/QP/PF04051_1.tre
- Test1/Trees/QP/PF05648_1.tre
- Test1/Trees/QP/PF03031_1.tre
- Test1/Trees/QP/PF01602_2.tre
- Test1/Trees/QP/PF03062_2.tre
- Test1/Trees/QP/PF00664_2.tre
- Test1/Trees/QP/PF13419_2.tre
- Test1/Trees/QP/PF04628_1.tre
- Test1/Trees/QP/PF01409_3.tre
- Test1/Trees/QP/PF00443_5.tre
- Test1/Trees/QP/PF09334_2.tre
- Test1/Trees/QP/PF00027_2.tre
- Test1/Trees/QP/PF05148_1.tre
- Test1/Trees/QP/PF00562_3.tre
- Test1/Trees/QP/PF00995_2.tre
- Test1/Trees/QP/PF00022_4.tre
- Test1/Trees/QP/PF01459_1.tre
- Test1/Trees/QP/PF07717_3.tre
- Test1/Trees/QP/PF01725_1.tre
- Test1/Trees/QP/PF00566_1.tre
- Test1/Trees/QP/PF04998_2.tre
- Test1/Trees/QP/PF00069_29.tre
- Test1/Trees/QP/PF04811_1.tre
- Test1/Trees/QP/PF01172_1.tre
- Test1/Trees/QP/PF03531_1.tre
- Test1/Trees/QP/PF05021_1.tre
- Test1/Trees/QP/PF03114_1.tre
- Test1/Trees/QP/PF00733_1.tre
- Test1/Trees/QP/PF00466_1.tre
- Test1/Trees/QP/PF00995_3.tre
- Test1/Trees/QP/PF00572_1.tre
- Test1/Trees/QP/PF00206_1.tre
- Test1/Trees/QP/PF04983_1.tre
- Test1/Trees/QP/PF07992_2.tre
- Test1/Trees/QP/PF04410_1.tre
- Test1/Trees/QP/PF00227_3.tre
- Test1/Trees/QP/PF03399_2.tre
- Test1/Trees/QP/PF00899_4.tre
- Test1/Trees/QP/PF00248_2.tre
- Test1/Trees/QP/PF00291_4.tre
- Test1/Trees/QP/PF03029_1.tre
- Test1/Trees/QP/PF00621_2.tre
- Test1/Trees/QP/PF00454_2.tre
- Test1/Trees/QP/PF00448_1.tre
- Test1/Trees/QP/PF03357_1.tre
- Test1/Trees/QP/PF02799_1.tre
- Test1/Trees/QP/PF03901_2.tre
- Test1/Trees/QP/PF00270_12.tre
- Test1/Trees/QP/PF00118_6.tre
- Test1/Trees/QP/PF00155_1.tre
- Test1/Trees/QP/PF00149_3.tre
- Test1/Trees/QP/PF01602_1.tre
- Test1/Trees/QP/PF00202_1.tre
- Test1/Trees/QP/PF01233_1.tre
- Test1/Trees/QP/PF00009_2.tre
- Test1/Trees/QP/PF04563_2.tre
- Test1/Trees/QP/PF04130_2.tre
- Test1/Trees/QP/PF02475_1.tre
- Test1/Trees/QP/PF00227_2.tre
- Test1/Trees/QP/PF13087_1.tre
- Test1/Trees/QP/PF00293_3.tre
- Test1/Trees/QP/PF00344_1.tre
- Test1/Trees/QP/PF00702_3.tre
- Test1/Trees/QP/PF00916_2.tre
- Test1/Trees/QP/PF00890_1.tre
- Test1/Trees/QP/PF01992_1.tre
- Test1/Trees/QP/PF07718_1.tre
- Test1/Trees/QP/PF02940_1.tre
- Test1/Trees/QP/PF01411_1.tre
- Test1/Trees/QP/PF00153_35.tre
- Test1/Trees/QP/PF00118_8.tre
- Test1/Trees/QP/PF00664_1.tre
- Test1/Trees/QP/PF04042_3.tre
- Test1/Trees/QP/PF00459_1.tre
- Test1/Trees/QP/PF08542_1.tre
- Test1/Trees/QP/PF01751_2.tre
- Test1/Trees/QP/PF03151_2.tre
- Test1/Trees/QP/PF01507_1.tre
- Test1/Trees/QP/PF00999_2.tre
- Test1/Trees/QP/PF00153_11.tre
- Test1/Trees/QP/PF08442_1.tre
- Test1/Trees/QP/PF04707_1.tre
- Test1/Trees/QP/PF00179_1.tre
- Test1/Trees/QP/PF01602_4.tre
- Test1/Trees/QP/PF01031_1.tre
- Test1/Trees/QP/PF03798_2.tre
- Test1/Trees/QP/PF02984_1.tre
- Test1/Trees/QP/PF03129_3.tre
- Test1/Trees/QP/PF01546_1.tre
- Test1/Trees/QP/PF02854_1.tre
- Test1/Trees/QP/PF04950_2.tre
- Test1/Trees/QP/PF00443_4.tre
- Test1/Trees/QP/PF00342_1.tre
- Test1/Trees/QP/PF00488_1.tre
- Test1/Trees/QP/PF00118_3.tre
- Test1/Trees/QP/PF04563_3.tre
- Test1/Trees/QP/PF00443_8.tre
- Test1/Trees/QP/PF01048_1.tre
- Test1/Trees/QP/PF00348_2.tre
- Test1/Trees/QP/PF04042_2.tre
- Test1/Trees/QP/PF00176_6.tre
- Test1/Trees/QP/PF00490_1.tre
- Test1/Trees/QP/PF05193_1.tre
- Test1/Trees/QP/PF00488_2.tre
- Test1/Trees/QP/PF00122_4.tre
- Test1/Trees/QP/PF01148_1.tre
- Test1/Trees/QP/PF03828_1.tre
- Test1/Trees/QP/PF04757_1.tre
- Test1/Trees/QP/PF05193_3.tre
- Test1/Trees/QP/PF04042_1.tre
- Test1/Trees/QP/PF00664_4.tre
- Test1/Trees/QP/PF01321_1.tre
- Test1/Trees/QP/PF01256_1.tre
- Test1/Trees/QP/PF00069_20.tre
- Test1/Trees/QP/PF03901_3.tre
- Test1/Trees/QP/PF03849_1.tre
- Test1/Trees/QP/PF00696_2.tre
- Test1/Trees/QP/PF00534_1.tre
- Test1/Trees/QP/PF05193_4.tre
- Test1/Trees/QP/PF00118_5.tre
- Test1/Trees/QP/PF00773_1.tre
- Test1/Trees/QP/PF01602_3.tre
- Test1/Trees/QP/PF01553_1.tre
- Test1/Trees/QP/PF08662_1.tre
- Test1/Trees/QP/PF00620_6.tre
- Test1/Trees/QP/PF02815_1.tre
- Test1/Trees/QP/PF04851_1.tre
- Test1/Trees/QP/PF13638_1.tre
- Test1/Trees/QP/PF03114_2.tre
- Test1/Trees/QP/PF00153_33.tre
- Test1/Trees/QP/PF01172_2.tre
- Test1/Trees/QP/PF00481_2.tre
- Test1/Trees/QP/PF02889_3.tre
- Test1/Trees/QP/PF01150_1.tre
- Test1/Trees/QP/PF13249_1.tre
- Test1/Trees/QP/PF01294_1.tre
- Test1/Trees/QP/PF00006_2.tre
- Test1/Trees/QP/PF01536_1.tre
- Test1/Trees/QP/PF01053_2.tre
- Test1/Trees/QP/PF03372_3.tre
- Test1/Trees/QP/PF06391_1.tre
- Test1/Trees/QP/PF01490_1.tre
- Test1/Trees/QP/PF00450_1.tre
- Test1/Trees/QP/PF02803_2.tre
- Test1/Trees/QP/PF07992_3.tre
- Test1/Trees/QP/PF02786_3.tre
- Test1/Trees/QP/PF00689_1.tre
- Test1/Trees/QP/PF02383_1.tre
- Test1/Trees/QP/PF00849_1.tre
- Test1/Trees/QP/PF14551_2.tre
- Test1/Trees/QP/PF08540_1.tre
- Test1/Trees/QP/PF00293_2.tre
- Test1/Trees/QP/PF00122_6.tre
- Test1/Trees/QP/PF04053_1.tre
- Test1/Trees/QP/PF05193_2.tre
- Test1/Trees/QP/PF00153_21.tre
- Test1/Trees/QP/PF00012_1.tre
- Test1/Trees/QP/PF00557_1.tre
- Test1/Trees/QP/PF00069_6.tre
- Test1/Trees/QP/PF03381_1.tre
- Test1/Trees/QP/PF02769_2.tre
- Test1/Trees/QP/PF00227_5.tre
- Test1/Trees/QP/PF04560_1.tre
- Test1/Trees/QP/PF01866_1.tre
- Test1/Trees/QP/PF00850_3.tre
- Test1/Trees/QP/PF02466_1.tre
- Test1/Trees/QP/PF00271_8.tre
- Test1/Trees/QP/PF10176_1.tre
- Test1/Trees/QP/PF01974_1.tre
- Test1/Trees/QP/PF00690_1.tre
- Test1/Trees/QP/PF00118_1.tre
- Test1/Trees/QP/PF01490_2.tre
- Test1/Trees/QP/PF00562_1.tre
- Test1/Trees/QP/PF01137_1.tre
- Test1/Trees/QP/PF01105_3.tre
- Test1/Trees/QP/PF03367_1.tre
- Test1/Trees/QP/PF03357_2.tre
- Test1/Trees/QP/PF00153_19.tre
- Test1/Trees/QP/PF04950_1.tre
- Test1/Trees/QP/PF03291_1.tre
- Test1/Trees/QP/PF00022_3.tre
- Test1/Trees/QP/PF00494_1.tre
- Test1/Trees/QP/PF00466_2.tre
- Test1/Trees/QP/PF00270_3.tre
- Test1/Trees/QP/PF00365_1.tre
- Test1/Trees/QP/PF00153_42.tre
- Test1/Trees/QP/PF02714_1.tre
- Test1/Trees/QP/PF04811_2.tre
- Test1/Trees/QP/PF00118_9.tre
- Test1/Trees/QP/PF00225_1.tre
- Test1/Trees/QP/PF12710_1.tre
- Test1/Trees/QP/PF02996_1.tre
- Test1/Trees/QP/PF00573_2.tre
- Test1/Trees/QP/PF01207_1.tre
- Test1/Trees/QP/PF08389_2.tre
- Test1/Trees/QP/PF01416_1.tre
- Test1/Trees/QP/PF00350_2.tre
- Test1/Trees/QP/PF04427_2.tre
- Test1/Trees/QP/PF04053_2.tre
- Test1/Trees/QP/PF00562_2.tre
- Test1/Trees/QP/PF05529_1.tre
- Test1/Trees/QP/PF04104_1.tre
- Test1/Trees/QP/PF02463_1.tre
- Test1/Trees/QP/PF05192_1.tre
- Test1/Trees/QP/PF08449_1.tre
- Test1/Trees/QP/PF00122_5.tre
- Test1/Trees/QP/PF03372_2.tre
- Test1/Trees/QP/PF03143_2.tre
- Test1/Trees/QP/PF04055_2.tre
- Test1/Trees/QP/PF00328_1.tre
- Test1/Trees/QP/PF01602_5.tre
- Test1/Trees/QP/PF01008_3.tre
- Test1/Trees/QP/PF03947_2.tre
- Test1/Trees/QP/PF11987_1.tre
- Test1/Trees/QP/PF00995_1.tre
- Test1/Trees/QP/PF00481_1.tre
- Test1/Trees/QP/PF00118_4.tre
- Test1/Trees/QP/PF00268_1.tre
- Test1/Trees/QP/PF00118_2.tre
- Test1/Trees/QP/PF00153_47.tre
- Test1/Trees/QP/PF00118_7.tre
- Test1/Trees/QP/PF00224_1.tre
- Test1/Trees/QP/PF04180_1.tre
- Test1/Trees/QP/PF00117_1.tre
- Test1/Trees/QP/PF00888_1.tre
- Test1/Trees/QP/PF05719_1.tre
- Test1/Trees/QP/PF00620_3.tre
- Test1/Trees/QP/PF00009_7.tre
- Test1/Trees/QP/PF00566_2.tre
- Test1/Trees/QP/PF04670_1.tre
- Test1/Trees/QP/PF01150_2.tre
- Test1/Trees/QP/PF02769_1.tre
- Test1/Trees/QP/PF06732_1.tre
- Test1/Trees/QP/PF00176_1.tre
- Test1/Trees/QP/PF03062_1.tre
- Test1/Trees/QP/PF05020_1.tre
- Test1/Trees/QP/PF00155_4.tre
- Test1/Trees/QP/PF03878_1.tre
- Test1/Trees/ML
[truncated: 3,259 more entries]
