# Supplementary material for: PQ, a new program for phylogeny reconstruction
Source: BMC Bioinformatics. 2018 Oct 12;19:374. doi: 10.1186/s12859-018-2399-4 (PMC6186109; doi:10.1186/s12859-018-2399-4)
Supplement: Supplementary file 5 — Data for testing long branch attraction artifact. The archive LBA.tar.gz contains two folders called Test1 and Test2. Each folder contains two subfolders called Alignments and Trees. Their content are similar to the content of the corresponding files in Additional file 2. Alignments and trees in the folder Test1 each includes sequences from 18 fungal species: five Basidiomycota, 11 Eurotiomycetes, one from Sordariomucetes and one from Saccharomycetes. Alignments and trees in the folder Test2 each includes sequences from 19 fungal species: five Basidiomycota, 12 Sordariomycetes, one from Eurotiomycetes and one from Saccharomycetes. (TAR 1700 kb) [file 12859_2018_2399_MOESM5_ESM.tar › list.txt]

PF00005_10
PF00006_2
PF00009_2
PF00009_3
PF00009_7
PF00012_1
PF00012_2
PF00022_3
PF00022_4
PF00027_2
PF00069_12
PF00069_20
PF00069_29
PF00069_33
PF00069_36
PF00069_4
PF00069_6
PF00069_7
PF00117_1
PF00118_1
PF00118_2
PF00118_3
PF00118_4
PF00118_5
PF00118_6
PF00118_7
PF00118_8
PF00118_9
PF00122_1
PF00122_4
PF00122_5
PF00122_6
PF00133_3
PF00149_3
PF00149_6
PF00153_11
PF00153_19
PF00153_21
PF00153_30
PF00153_33
PF00153_35
PF00153_42
PF00153_47
PF00155_1
PF00155_2
PF00155_4
PF00176_1
PF00176_3
PF00176_6
PF00179_1
PF00202_1
PF00206_1
PF00224_1
PF00225_1
PF00227_2
PF00227_3
PF00227_5
PF00248_2
PF00266_2
PF00268_1
PF00270_12
PF00270_3
PF00270_8
PF00271_8
PF00291_4
PF00293_2
PF00293_3
PF00328_1
PF00342_1
PF00344_1
PF00348_2
PF00350_2
PF00365_1
PF00443_4
PF00443_5
PF00443_8
PF00448_1
PF00450_1
PF00454_2
PF00459_1
PF00466_1
PF00466_2
PF00481_1
PF00481_2
PF00488_1
PF00488_2
PF00490_1
PF00494_1
PF00501_4
PF00534_1
PF00557_1
PF00557_3
PF00562_1
PF00562_2
PF00562_3
PF00566_1
PF00566_2
PF00572_1
PF00573_1
PF00573_2
PF00587_3
PF00590_1
PF00620_3
PF00620_6
PF00621_2
PF00664_1
PF00664_2
PF00664_4
PF00667_2
PF00682_1
PF00689_1
PF00690_1
PF00696_2
PF00702_3
PF00733_1
PF00773_1
PF00849_1
PF00850_3
PF00888_1
PF00890_1
PF00899_4
PF00909_1
PF00916_2
PF00929_1
PF00995_1
PF00995_2
PF00995_3
PF00995_4
PF00999_1
PF00999_2
PF01008_3
PF01031_1
PF01048_1
PF01053_2
PF01105_3
PF01137_1
PF01148_1
PF01150_1
PF01150_2
PF01172_1
PF01172_2
PF01201_2
PF01207_1
PF01207_3
PF01233_1
PF01255_1
PF01256_1
PF01263_1
PF01294_1
PF01321_1
PF01409_3
PF01411_1
PF01416_1
PF01459_1
PF01490_1
PF01490_2
PF01507_1
PF01536_1
PF01546_1
PF01553_1
PF01602_1
PF01602_2
PF01602_3
PF01602_4
PF01602_5
PF01725_1
PF01751_2
PF01866_1
PF01974_1
PF01992_1
PF02005_1
PF02020_1
PF02219_1
PF02383_1
PF02383_2
PF02463_1
PF02466_1
PF02475_1
PF02714_1
PF02769_1
PF02769_2
PF02786_3
PF02799_1
PF02803_2
PF02815_1
PF02815_3
PF02854_1
PF02854_2
PF02867_1
PF02889_3
PF02906_1
PF02940_1
PF02984_1
PF02996_1
PF03029_1
PF03029_2
PF03031_1
PF03062_1
PF03062_2
PF03114_1
PF03114_2
PF03129_3
PF03143_2
PF03151_2
PF03256_1
PF03291_1
PF03357_1
PF03357_2
PF03367_1
PF03367_2
PF03372_2
PF03372_3
PF03381_1
PF03399_2
PF03531_1
PF03727_1
PF03798_2
PF03828_1
PF03849_1
PF03878_1
PF03901_1
PF03901_2
PF03901_3
PF03914_2
PF03947_2
PF04003_3
PF04042_1
PF04042_2
PF04042_3
PF04051_1
PF04053_1
PF04053_2
PF04055_2
PF04056_1
PF04104_1
PF04130_2
PF04180_1
PF04389_1
PF04410_1
PF04427_2
PF04427_4
PF04560_1
PF04561_1
PF04563_2
PF04563_3
PF04628_1
PF04670_1
PF04707_1
PF04757_1
PF04811_1
PF04811_2
PF04851_1
PF04950_1
PF04950_2
PF04983_1
PF04998_1
PF04998_2
PF05020_1
PF05021_1
PF05148_1
PF05158_1
PF05192_1
PF05193_1
PF05193_2
PF05193_3
PF05193_4
PF05529_1
PF05648_1
PF05719_1
PF06068_1
PF06391_1
PF06398_1
PF06732_1
PF07717_3
PF07718_1
PF07992_2
PF07992_3
PF08389_2
PF08442_1
PF08449_1
PF08540_1
PF08542_1
PF08597_1
PF08662_1
PF09334_2
PF10176_1
PF11987_1
PF12710_1
PF12710_2
PF13012_1
PF13087_1
PF13249_1
PF13419_2
PF13638_1
PF14551_2
