# Supplementary material for: PQ, a new program for phylogeny reconstruction
Source: BMC Bioinformatics. 2018 Oct 12;19:374. doi: 10.1186/s12859-018-2399-4 (PMC6186109; doi:10.1186/s12859-018-2399-4)
Supplement: Supplementary file 5 — Data for testing long branch attraction artifact. The archive LBA.tar.gz contains two folders called Test1 and Test2. Each folder contains two subfolders called Alignments and Trees. Their content are similar to the content of the corresponding files in Additional file 2. Alignments and trees in the folder Test1 each includes sequences from 18 fungal species: five Basidiomycota, 11 Eurotiomycetes, one from Sordariomucetes and one from Saccharomycetes. Alignments and trees in the folder Test2 each includes sequences from 19 fungal species: five Basidiomycota, 12 Sordariomycetes, one from Eurotiomycetes and one from Saccharomycetes. (TAR 1700 kb) [file 12859_2018_2399_MOESM5_ESM.tar › Test1/Trees/QP/PF12710_2.tre]

((((((((NEOFI:100.0,ASPFU:100.0):98.0,EMENI:100.0):98.0,(TALSN:100.0,PENMQ:100.0):99.0):89.0,
((ARTGP:100.0,TRIRC:100.0):100.0,(COCP7:100.0,(PARBP:100.0,AJECG:100.0):80.0):76.0):87.0):88.0,
EXODN:100.0):96.0,GROCL:100.0):96.0,(((CRYNJ:100.0,SERL3:100.0):58.0,SPORE:100.0):100.0,
(MELLP:100.0,MIXOS:100.0):58.0):100.0):100.0,NAUDC:100.0);
