# Supplementary material for: PQ, a new program for phylogeny reconstruction
Source: BMC Bioinformatics. 2018 Oct 12;19:374. doi: 10.1186/s12859-018-2399-4 (PMC6186109; doi:10.1186/s12859-018-2399-4)
Supplement: Supplementary file 6 — Scripts. The archive Scripts.tar.gz contains Bash and Python 2.7 scripts used for obtaininh results of the paper and the file ReadMe.txt with their description. (TAR 19 kb) [file 12859_2018_2399_MOESM6_ESM.tar]

Archive with 24 entries (22 files):
- BLOSUM62.txt
- C
- C/branchdist.c
- C/tree.c
- C/subtree.c
- C/tree.h
- comp_full.py
- comp_sim.py
- comp_sub.py
- convert.py
- fastme.py
- LBA
- LBA/wrong_br.py
- LBA/wrong_br.sh
- LBA/branches.py
- LBA/ReadMe.txt
- pq.sh
- puzzle.sh
- raxml.sh
- ReadMe.txt
- reformat.py
- tnt_input.txt
- tnt.sh
- C/compile.sh
