# Supplementary material for: PQ, a new program for phylogeny reconstruction
Source: BMC Bioinformatics. 2018 Oct 12;19:374. doi: 10.1186/s12859-018-2399-4 (PMC6186109; doi:10.1186/s12859-018-2399-4)
Supplement: Supplementary file 6 — Scripts. The archive Scripts.tar.gz contains Bash and Python 2.7 scripts used for obtaininh results of the paper and the file ReadMe.txt with their description. (TAR 19 kb) [file 12859_2018_2399_MOESM6_ESM.tar › convert.py]

#!/usr/bin/python

instream = file("temp.tre","r")
for line in instream.readlines():
  if line[0] == '(':
    outstream = file("newick.tre", "w")
    tmpline = ''
    flag = 0
    for x in line:
      if flag == 0:
        if x != ' ':
          f = 0
          outstream.write(x)
        else:
          f = 1
      else:
        if x == ')':
          f = 1
          outstream.write(')')
        else:
          f = 0
          if x == ';' or x == '\n':
            outstream.write(x)
          else:
            outstream.write(',' + x)
      flag = f
    # for
    outstream.close()
  # if
# for
instream.close()
#end    
          
