# Supplementary material for: PQ, a new program for phylogeny reconstruction
Source: BMC Bioinformatics. 2018 Oct 12;19:374. doi: 10.1186/s12859-018-2399-4 (PMC6186109; doi:10.1186/s12859-018-2399-4)
Supplement: Supplementary file 6 — Scripts. The archive Scripts.tar.gz contains Bash and Python 2.7 scripts used for obtaininh results of the paper and the file ReadMe.txt with their description. (TAR 19 kb) [file 12859_2018_2399_MOESM6_ESM.tar › LBA/wrong_br.py]

from sys import argv
from branches import select_branches

inp = open(argv[1], "r")
tree = select_branches(inp.read())
inp.close()

ttree = list(tree)
exbranch = ttree[0]
all = exbranch[0] | exbranch[1]

sacch = all & set(("CANDC", "CANGA", "KAZAF", "KLULA", "LACTC", "LODEL", "NAUDC", "PICSO", "SPAPN", "TETPH", "TORDC", "YARLI", "YEAS7", "ZYGRC"))
sorda = all & set(("CHATD", "COLGM", "FUSOF", "GROCL", "HYPAI", "HYPVG", "MAGO7", "METAQ", "NECH7", "NEUCR", "SORMK", "THITE"))
err = sorda | sacch

wb = False
for branch in tree:
  if (branch[0] == err) or (branch[1] == err):
    wb = True

print wb
#end
