# Supplementary material for: PQ, a new program for phylogeny reconstruction
Source: BMC Bioinformatics. 2018 Oct 12;19:374. doi: 10.1186/s12859-018-2399-4 (PMC6186109; doi:10.1186/s12859-018-2399-4)
Supplement: Supplementary file 6 — Scripts. The archive Scripts.tar.gz contains Bash and Python 2.7 scripts used for obtaininh results of the paper and the file ReadMe.txt with their description. (TAR 19 kb) [file 12859_2018_2399_MOESM6_ESM.tar › LBA/wrong_br.sh]

echo ID ME PQ ML MP QP
for x in `cat list.txt | sort`
do
  me=`python wrong_br.py ME/$x.tre`
  pq=`python wrong_br.py PQ/$x.tre`
  ml=`python wrong_br.py ML/$x.tre`
  mp=`python wrong_br.py MP/$x.tre`
  qp=`python wrong_br.py QP/$x.tre`
  echo $x $me $pq $ml $mp $qp
done
