# Supplementary material for: PQ, a new program for phylogeny reconstruction
Source: BMC Bioinformatics. 2018 Oct 12;19:374. doi: 10.1186/s12859-018-2399-4 (PMC6186109; doi:10.1186/s12859-018-2399-4)
Supplement: Supplementary file 6 — Scripts. The archive Scripts.tar.gz contains Bash and Python 2.7 scripts used for obtaininh results of the paper and the file ReadMe.txt with their description. (TAR 19 kb) [file 12859_2018_2399_MOESM6_ESM.tar › LBA/ReadMe.txt]

The scripts in this folder were used for investigation of the long branch attraction problem
for the paper "PQ, a new program for phylogeny reconstruction"
by D.Penzar, M.Krivozubov and S.Spirin, 2018.
