# Supplementary material for: PQ, a new program for phylogeny reconstruction
Source: BMC Bioinformatics. 2018 Oct 12;19:374. doi: 10.1186/s12859-018-2399-4 (PMC6186109; doi:10.1186/s12859-018-2399-4)
Supplement: Supplementary file 6 — Scripts. The archive Scripts.tar.gz contains Bash and Python 2.7 scripts used for obtaininh results of the paper and the file ReadMe.txt with their description. (TAR 19 kb) [file 12859_2018_2399_MOESM6_ESM.tar › puzzle.sh]

for x in `cat list.txt`
do
  echo $x `date '+%D %H:%M:%S'`
  seqret Alignments/$x.fasta phylip::infile -auto
  echo n$'\n'100$'\n'j$'\n'y | puzzle > Logs/QP/$x.log
  mv outfile Logs/QP/$x.puzzle
  python reformat.py > intree
  rm out*
  echo y | consense
  mv outtree Trees/QP/$x.tre
  rm outfile intree infile
done
