# Supplementary material for: PQ, a new program for phylogeny reconstruction
Source: BMC Bioinformatics. 2018 Oct 12;19:374. doi: 10.1186/s12859-018-2399-4 (PMC6186109; doi:10.1186/s12859-018-2399-4)
Supplement: Supplementary file 6 — Scripts. The archive Scripts.tar.gz contains Bash and Python 2.7 scripts used for obtaininh results of the paper and the file ReadMe.txt with their description. (TAR 19 kb) [file 12859_2018_2399_MOESM6_ESM.tar › ReadMe.txt]

The scripts require the following software installed:
 EMBOSS
 PHYLIP
 FastME 2.1.5
 TNT
 RAxML
 PQ
 branchdist and subtree (see folder "C")

All Python scripts are for Python 2.7.

Scripts for generating phylogenetic trees: "pq.sh", "fastme.py", "raxml.sh", "tnt.sh", "puzzle.sh"
assume that the alignments are in fasta format in folder "Alignments",
the list of file names (without extensions) is in file "list.txt",
and that folders "Trees" and "Logs" exist, both with subfolders "PQ", "ME", "ML", "MP", "QP".
The file "BLOSUM62.txt" contains the amino acid scoring matrix, which is used by the program PQ.

Scripts "reformat.py" and "convert.py" are used by the tree-generating scripts.
The script "tnt.sh" uses also the file "tnt_input.txt".

Scripts for comparison of methods: "comp_full.py", "comp_sub.py" and "comp_sim.py" are, 
correspondingly, for a comparison of trees with a fixed reference (for the set Metazoa-25, for example),
for a comparison of trees whose references are subterees of some reference
(for the set Metazoa-15, for example), and for a comparison of trees with different 
reference trees (simulated data).
