# Supplementary material for: PQ, a new program for phylogeny reconstruction
Source: BMC Bioinformatics. 2018 Oct 12;19:374. doi: 10.1186/s12859-018-2399-4 (PMC6186109; doi:10.1186/s12859-018-2399-4)
Supplement: Supplementary file 6 — Scripts. The archive Scripts.tar.gz contains Bash and Python 2.7 scripts used for obtaininh results of the paper and the file ReadMe.txt with their description. (TAR 19 kb) [file 12859_2018_2399_MOESM6_ESM.tar › tnt.sh]

for x in `cat list.txt`
do
  echo $x `date '+%D %H:%M:%S'` 
  seqret /Alignments/$x.fasta nexus::infile.nex -auto
  tnt < tnt_input.txt
  python convert.py
  mv newick.tre Trees/MP/$x.tre
  mv tnt.out Logs/MP/$x.tnt
  rm infile.nex temp.tre
done
